# Supplementary material for: Novel species and new host records of Apiospora and Nigrospora (Amphisphaeriales, Apiosporaceae) from Yunnan-Guizhou Plateau, China
Source: IMA Fungus. 2026 Apr 24;17:e177246. doi: 10.3897/imafungus.17.177246 (PMC13135200; doi:10.3897/imafungus.17.177246)
Supplement: XML Treatment for Apiospora huaxiensis [file imafungus.17.177246-treatment2.xml]

<!DOCTYPE tp:taxon-treatment
  PUBLIC "-//TaxonX//DTD Taxonomic Treatment Publishing DTD v0 20100105//EN" "tax-treatment-NSO.dtd">
<tp:taxon-treatment xmlns:tp="http://www.plazi.org/taxpub"><tp:treatment-meta><kwd-group><label>Taxon classification</label><kwd>
                  <named-content content-type="kingdom">Animalia</named-content>
                </kwd><kwd>
                  <named-content content-type="order">Xylariales</named-content>
                </kwd><kwd>
                  <named-content content-type="family">Apiosporaceae</named-content>
                </kwd></kwd-group><mixed-citation publication-type="journal"><person-group><name><surname>Wang</surname><given-names>Xing-Chang</given-names></name><name><surname>Zhang</surname><given-names>Rui-Nan</given-names></name><name><surname>Norphanphoun</surname><given-names>Chada</given-names></name><name><surname>Wang</surname><given-names>Si-Bo</given-names></name><name><surname>Zou</surname><given-names>Meng-Ting</given-names></name><name><surname>Guo</surname><given-names>Shi-Qi</given-names></name><name><surname>Sun</surname><given-names>Jing-E</given-names></name><name><surname>Wang</surname><given-names>Jia-Ping</given-names></name><name><surname>Wijayawardene</surname><given-names>Nalin N.</given-names></name><name><surname>Hyde</surname><given-names>Kevin D.</given-names></name><name><surname>Wang</surname><given-names>Yong</given-names></name><name><surname>Liu</surname><given-names>Feng-Quan</given-names></name></person-group><article-title>Novel species and new host records of <italic><tp:taxon-name><tp:taxon-name-part taxon-name-part-type="genus" reg="Apiospora">Apiospora</tp:taxon-name-part></tp:taxon-name></italic> and <italic><tp:taxon-name><tp:taxon-name-part taxon-name-part-type="genus" reg="Nigrospora">Nigrospora</tp:taxon-name-part></tp:taxon-name></italic> (<italic><tp:taxon-name><tp:taxon-name-part taxon-name-part-type="order" reg="Amphisphaeriales">Amphisphaeriales</tp:taxon-name-part></tp:taxon-name></italic>, <italic><tp:taxon-name><tp:taxon-name-part taxon-name-part-type="family" reg="Apiosporaceae">Apiosporaceae</tp:taxon-name-part></tp:taxon-name></italic>) from Yunnan-Guizhou Plateau, China</article-title><source>IMA Fungus</source><day>24</day><month>04</month><year>2026</year><volume>17</volume><pub-id pub-id-type="doi">10.3897/imafungus.17.177246</pub-id></mixed-citation></tp:treatment-meta><tp:nomenclature><tp:taxon-name><object-id xmlns:xlink="http://www.w3.org/1999/xlink" content-type="arpha" xlink:type="simple">1BB615FD-02B8-5B35-8A55-B8EBD48E2250</object-id>
                        		<tp:taxon-name-part taxon-name-part-type="genus" reg="Apiospora">Apiospora</tp:taxon-name-part> <tp:taxon-name-part taxon-name-part-type="species" reg="huaxiensis">huaxiensis</tp:taxon-name-part>
                        	
                        		<object-id xmlns:xlink="http://www.w3.org/1999/xlink" content-type="mycobank" xlink:type="simple">860108</object-id>
                        	</tp:taxon-name><tp:taxon-authority>J. E. Sun, X. C. Wang, K.D. Hyde &amp; Yong Wang bis</tp:taxon-authority><tp:taxon-status xmlns:xlink="http://www.w3.org/1999/xlink" xlink:type="simple">sp. nov.</tp:taxon-status><xref ref-type="fig" rid="F7">Fig. 7</xref></tp:nomenclature><tp:treatment-sec sec-type="Etymology"><title>Etymology.</title><p>The species name refers to the collected location, Huaxi District, Guizhou Province.</p><fig id="F7" position="float" orientation="portrait"><object-id xmlns:xlink="http://www.w3.org/1999/xlink" content-type="doi" xlink:type="simple">10.3897/imafungus.17.177246.figure7</object-id><object-id xmlns:xlink="http://www.w3.org/1999/xlink" content-type="arpha" xlink:type="simple">37973AF9-3355-506E-B8F7-5CBFC21E271A</object-id><label>Figure 7.</label><caption><p><italic><tp:taxon-name><tp:taxon-name-part taxon-name-part-type="genus" reg="Apiospora">Apiospora</tp:taxon-name-part> <tp:taxon-name-part taxon-name-part-type="species" reg="huaxiensis">huaxiensis</tp:taxon-name-part></tp:taxon-name></italic> (<abbrev xmlns:xlink="http://www.w3.org/1999/xlink" content-type="institution" xlink:title="Culture Collection at the Department of Plant Pathology, Agricultural College, Guizhou University, Guizhou, China" xlink:type="simple">GUCC</abbrev> 25-0068). <bold>A, B</bold> Appearance of the fungus on spot leaves of bamboo; <bold>C–H</bold> Upper view and reverse view of culture on <abbrev xmlns:xlink="http://www.w3.org/1999/xlink" xlink:title="potato dextrose agar" xlink:type="simple">PDA</abbrev>, <abbrev xmlns:xlink="http://www.w3.org/1999/xlink" xlink:title="malt extract agar" xlink:type="simple">MEA</abbrev>, <abbrev xmlns:xlink="http://www.w3.org/1999/xlink" xlink:title="cornmeal agar" xlink:type="simple">CMA</abbrev>, <abbrev xmlns:xlink="http://www.w3.org/1999/xlink" xlink:title="synthetic low-nutrient agar" xlink:type="simple">SNA</abbrev>, <abbrev xmlns:xlink="http://www.w3.org/1999/xlink" xlink:title="water agar" xlink:type="simple">WA</abbrev>, and <abbrev xmlns:xlink="http://www.w3.org/1999/xlink" xlink:title="oatmeal agar" xlink:type="simple">OA</abbrev> after 7 days. (I) Close up of <abbrev xmlns:xlink="http://www.w3.org/1999/xlink" xlink:title="potato dextrose agar" xlink:type="simple">PDA</abbrev> culture with conidia; <bold>J, K</bold> Conidia with conidiogenous cells. (L) Conidia. (M) Conidia with germ slit. Scale bars: 100 μm (<bold>B</bold>); 10 μm (<bold>J–M</bold>).</p></caption><graphic xmlns:xlink="http://www.w3.org/1999/xlink" xlink:href="imafungus-17-e177246-g007.jpg" id="oo_1605911.jpg" position="float" orientation="portrait" xlink:type="simple"><uri content-type="original_file" xlink:type="simple">https://binary.pensoft.net/fig/1605911</uri></graphic></fig></tp:treatment-sec><tp:treatment-sec sec-type="Holotype"><title>Holotype.</title><p>China • Guizhou Province, Guiyang City, Huaxi District, Huaxi Park, on the leaf spots of bamboo, 23 November 2023. X.C. Wang, <abbrev xmlns:xlink="http://www.w3.org/1999/xlink" content-type="institution" xlink:title="Herbarium of the Department of Plant Pathology, Agricultural College, Guizhou University, Guizhou, China" xlink:type="simple">HGUP</abbrev> 25-0006 (holotype); ex-type <abbrev xmlns:xlink="http://www.w3.org/1999/xlink" content-type="institution" xlink:title="Culture Collection at the Department of Plant Pathology, Agricultural College, Guizhou University, Guizhou, China" xlink:type="simple">GUCC</abbrev> 25-0068.</p></tp:treatment-sec><tp:treatment-sec sec-type="Description"><title>Description.</title><p>Associated with the leaf spots of bamboo. Lesions are black and brown spots with yellow halos on leaves, subglobose and ellipsoidal in shape, measuring 250–700 μm in diam. <bold>Sexual morph</bold>: Not observed. <bold>Asexual morph</bold>: on <abbrev xmlns:xlink="http://www.w3.org/1999/xlink" xlink:title="potato dextrose agar" xlink:type="simple">PDA</abbrev>, <bold><italic>Hyphae</italic></bold> 2.4–4.1 μm wide, branched, septate, hyaline to pale green. <bold><italic>Conidiophores</italic></bold> reduced to conidiogenous cells. <bold><italic>Conidiogenous cells</italic></bold> 3.6–6.5 × 2.3–5.8 μm (x̄ =5.2 × 3.2 μm, n=30), cylindrical or round, monoblastic, pale green. <bold><italic>Conidia</italic></bold> 13.8–17.6 × 11.3–16.4 μm (x̄ =15.8 × 13.7 μm, n=30), globose to ellipsoidal granules, pale green to dark brown, with longitudinal germ-slit.</p></tp:treatment-sec><tp:treatment-sec sec-type="Culture characteristics"><title>Culture characteristics.</title><p>After 7 days at 25°C, on <abbrev xmlns:xlink="http://www.w3.org/1999/xlink" xlink:title="potato dextrose agar" xlink:type="simple">PDA</abbrev>, colonies reach 70–74 mm in diam., with irregular margins, flat, cottony, dense aerial mycelia, pale red coloration, and a red reverse; they produce scarlet pigment. On <abbrev xmlns:xlink="http://www.w3.org/1999/xlink" xlink:title="malt extract agar" xlink:type="simple">MEA</abbrev>, colonies reach 88–90 mm diam., with regular margins, flat, dense, floccose, surface pale salmon and reverse salmon. On <abbrev xmlns:xlink="http://www.w3.org/1999/xlink" xlink:title="cornmeal agar" xlink:type="simple">CMA</abbrev>, colonies reach 85–87 mm diam., cottony, flat, dense, irregular margins with aerial mycelia, surface straw, and reverse pale luteous. On <abbrev xmlns:xlink="http://www.w3.org/1999/xlink" xlink:title="synthetic low-nutrient agar" xlink:type="simple">SNA</abbrev>, colonies reach 55–59 mm diam., flat, spreading, with sparse aerial mycelia and regular margin, surface and reverse white. On <abbrev xmlns:xlink="http://www.w3.org/1999/xlink" xlink:title="water agar" xlink:type="simple">WA</abbrev>, colonies reach 22–26 mm diam., flat, aerial mycelia scant, surface and reverse white. On <abbrev xmlns:xlink="http://www.w3.org/1999/xlink" xlink:title="oatmeal agar" xlink:type="simple">OA</abbrev>, colonies reach 72–74 mm diam., flat, cottony, with regular floccose margin, surface pale ochreous and reverse umber middle area and pale-yellow outer area. Sporulation was abundant only on <abbrev xmlns:xlink="http://www.w3.org/1999/xlink" xlink:title="potato dextrose agar" xlink:type="simple">PDA</abbrev> after 14 days.</p></tp:treatment-sec><tp:treatment-sec sec-type="Material examined"><title>Material examined.</title><p>China • Guizhou Province, Guiyang City, Huaxi District, Huaxi Park, on the leaf spots of bamboo, 23 November 2023, X.C. Wang, <abbrev xmlns:xlink="http://www.w3.org/1999/xlink" content-type="institution" xlink:title="Herbarium of the Department of Plant Pathology, Agricultural College, Guizhou University, Guizhou, China" xlink:type="simple">HGUP</abbrev> 25-0006 (holotype); <abbrev xmlns:xlink="http://www.w3.org/1999/xlink" content-type="institution" xlink:title="Culture Collection at the Department of Plant Pathology, Agricultural College, Guizhou University, Guizhou, China" xlink:type="simple">GUCC</abbrev> 25-0068 (ex-type), <abbrev xmlns:xlink="http://www.w3.org/1999/xlink" content-type="institution" xlink:title="Culture Collection at the Department of Plant Pathology, Agricultural College, Guizhou University, Guizhou, China" xlink:type="simple">GUCC</abbrev> 25-0069 and <abbrev xmlns:xlink="http://www.w3.org/1999/xlink" content-type="institution" xlink:title="Culture Collection at the Department of Plant Pathology, Agricultural College, Guizhou University, Guizhou, China" xlink:type="simple">GUCC</abbrev> 25-0070.</p></tp:treatment-sec><tp:treatment-sec sec-type="Notes"><title>Notes.</title><p><italic><tp:taxon-name><tp:taxon-name-part taxon-name-part-type="genus" reg="Apiospora">Apiospora</tp:taxon-name-part> <tp:taxon-name-part taxon-name-part-type="species" reg="huaxiensis">huaxiensis</tp:taxon-name-part></tp:taxon-name></italic> (<abbrev xmlns:xlink="http://www.w3.org/1999/xlink" content-type="institution" xlink:title="Culture Collection at the Department of Plant Pathology, Agricultural College, Guizhou University, Guizhou, China" xlink:type="simple">GUCC</abbrev> 25-0068, <abbrev xmlns:xlink="http://www.w3.org/1999/xlink" content-type="institution" xlink:title="Culture Collection at the Department of Plant Pathology, Agricultural College, Guizhou University, Guizhou, China" xlink:type="simple">GUCC</abbrev> 25-0069, and <abbrev xmlns:xlink="http://www.w3.org/1999/xlink" content-type="institution" xlink:title="Culture Collection at the Department of Plant Pathology, Agricultural College, Guizhou University, Guizhou, China" xlink:type="simple">GUCC</abbrev> 25-0070) formed a sister clade to <italic><tp:taxon-name><tp:taxon-name-part taxon-name-part-type="genus" reg="Arthrinium">A.</tp:taxon-name-part> <tp:taxon-name-part taxon-name-part-type="species" reg="bambusirimae">bambusirimae</tp:taxon-name-part></tp:taxon-name></italic> (<abbrev xmlns:xlink="http://www.w3.org/1999/xlink" content-type="institution" xlink:title="Culture Collection at the Department of Plant Pathology, Agricultural College, Guizhou University, Guizhou, China" xlink:type="simple">GUCC</abbrev> 12.51) with strong statistical support (100% <abbrev xmlns:xlink="http://www.w3.org/1999/xlink" xlink:title="Maximum Likelihood" xlink:type="simple">ML</abbrev>/1.0 <abbrev xmlns:xlink="http://www.w3.org/1999/xlink" xlink:title="Bayesian Inference" xlink:type="simple">BI</abbrev>) (Fig. <xref ref-type="fig" rid="F2">2</xref>). Morphologically, the conidia of <italic><tp:taxon-name><tp:taxon-name-part taxon-name-part-type="genus" reg="Apiospora">A.</tp:taxon-name-part> <tp:taxon-name-part taxon-name-part-type="species" reg="huaxiensis">huaxiensis</tp:taxon-name-part></tp:taxon-name></italic> are smaller than those of <italic><tp:taxon-name><tp:taxon-name-part taxon-name-part-type="genus" reg="Arthrinium">A.</tp:taxon-name-part> <tp:taxon-name-part taxon-name-part-type="species" reg="bambusirimae">bambusirimae</tp:taxon-name-part></tp:taxon-name></italic> (x̄ = 15.8 × 13.7 μm vs. x̄ = 20.5 × 13 μm; <xref ref-type="bibr" rid="B108">Yu et al. 2025</xref>). In culture, <italic><tp:taxon-name><tp:taxon-name-part taxon-name-part-type="genus" reg="Apiospora">A.</tp:taxon-name-part> <tp:taxon-name-part taxon-name-part-type="species" reg="huaxiensis">huaxiensis</tp:taxon-name-part></tp:taxon-name></italic> produced reddish pigment on <abbrev xmlns:xlink="http://www.w3.org/1999/xlink" xlink:title="potato dextrose agar" xlink:type="simple">PDA</abbrev> after 3 days, whereas <italic><tp:taxon-name><tp:taxon-name-part taxon-name-part-type="genus" reg="Arthrinium">A.</tp:taxon-name-part> <tp:taxon-name-part taxon-name-part-type="species" reg="bambusirimae">bambusirimae</tp:taxon-name-part></tp:taxon-name></italic> did not on the same cultivation conditions (<xref ref-type="bibr" rid="B108">Yu et al. 2025</xref>). Moreover, pairwise sequence comparisons between the two species revealed nucleotide differences of 2.34% in <abbrev xmlns:xlink="http://www.w3.org/1999/xlink" xlink:title="internal transcribed spacer" xlink:type="simple">ITS</abbrev> (11/469 bp, including six gaps) and 2.65% in <italic><abbrev xmlns:xlink="http://www.w3.org/1999/xlink" xlink:title="translation elongation factor 1-α" xlink:type="simple">tef1-α</abbrev></italic> (12/453 bp, including nine gaps).</p></tp:treatment-sec><tp:treatment-sec><!--Section generated to contain objects referenced in tp:taxon-treatment.--><fig id="F2" position="float" orientation="portrait"><object-id xmlns:xlink="http://www.w3.org/1999/xlink" content-type="doi" xlink:type="simple">10.3897/imafungus.17.177246.figure2</object-id><object-id xmlns:xlink="http://www.w3.org/1999/xlink" content-type="arpha" xlink:type="simple">EBE52326-7587-5000-9662-49508F0F6E02</object-id><label>Figure 2.</label><caption><p>Phylogenetic tree constructed using Maximum likelihood (<abbrev xmlns:xlink="http://www.w3.org/1999/xlink" xlink:title="Maximum Likelihood" xlink:type="simple">ML</abbrev>) analyses based on the multilocus alignment (<abbrev xmlns:xlink="http://www.w3.org/1999/xlink" xlink:title="internal transcribed spacer" xlink:type="simple">ITS</abbrev>, <abbrev xmlns:xlink="http://www.w3.org/1999/xlink" xlink:title="large subunit ribosomal RNA gene" xlink:type="simple">LSU</abbrev>, <italic>tef</italic>1-α, and <italic>tub2</italic>) for <italic><tp:taxon-name><tp:taxon-name-part taxon-name-part-type="genus" reg="Apiospora">Apiospora</tp:taxon-name-part></tp:taxon-name></italic>. The outgroup is <italic><tp:taxon-name><tp:taxon-name-part taxon-name-part-type="genus" reg="Neoarthrinium">Neoarthrinium</tp:taxon-name-part> <tp:taxon-name-part taxon-name-part-type="species" reg="lithocarpicola">lithocarpicola</tp:taxon-name-part></tp:taxon-name></italic> (CFCC 54456 and CFCC 55883). Maximum likelihood bootstrap proportions ≥ 70% (left) and Bayesian inference posterior probability ≥ 0.8 (right) are indicated at nodes (<abbrev xmlns:xlink="http://www.w3.org/1999/xlink" xlink:title="Maximum Likelihood" xlink:type="simple">ML</abbrev>/<abbrev xmlns:xlink="http://www.w3.org/1999/xlink" xlink:title="Bayesian Inference" xlink:type="simple">BI</abbrev>). The type strains are followed by “<sup>T</sup>” and bold. New species in this study are red, and new records and merged species are blue.</p></caption><graphic xmlns:xlink="http://www.w3.org/1999/xlink" xlink:href="imafungus-17-e177246-g002.jpg" id="oo_1605906.jpg" position="float" orientation="portrait" xlink:type="simple"><uri content-type="original_file" xlink:type="simple">https://binary.pensoft.net/fig/1605906</uri></graphic></fig></tp:treatment-sec><ref-list><ref id="B108"><mixed-citation xmlns:xlink="http://www.w3.org/1999/xlink" xlink:type="simple">Yu K, Zhang H, Cheng K et al. (2025) Three new species of <italic><tp:taxon-name><tp:taxon-name-part taxon-name-part-type="genus">Apiospora</tp:taxon-name-part></tp:taxon-name></italic> (<italic><tp:taxon-name><tp:taxon-name-part taxon-name-part-type="order">Amphisphaeriales</tp:taxon-name-part></tp:taxon-name></italic>, <italic><tp:taxon-name><tp:taxon-name-part taxon-name-part-type="family">Apiosporaceae</tp:taxon-name-part></tp:taxon-name></italic>) in China. MycoKeys 112: 233–252. <ext-link xlink:href="10.3897/mycokeys.112.135493" ext-link-type="doi" xlink:type="simple">https://doi.org/10.3897/mycokeys.112.135493</ext-link></mixed-citation></ref></ref-list></tp:taxon-treatment>
