# Supplementary material for: Novel species and new host records of Apiospora and Nigrospora (Amphisphaeriales, Apiosporaceae) from Yunnan-Guizhou Plateau, China
Source: IMA Fungus. 2026 Apr 24;17:e177246. doi: 10.3897/imafungus.17.177246 (PMC13135200; doi:10.3897/imafungus.17.177246)
Supplement: XML Treatment for Apiospora locuta-pollinis [file imafungus.17.177246-treatment3.xml]

<!DOCTYPE tp:taxon-treatment
  PUBLIC "-//TaxonX//DTD Taxonomic Treatment Publishing DTD v0 20100105//EN" "tax-treatment-NSO.dtd">
<tp:taxon-treatment xmlns:tp="http://www.plazi.org/taxpub"><tp:treatment-meta><kwd-group><label>Taxon classification</label><kwd>
                  <named-content content-type="kingdom">Animalia</named-content>
                </kwd><kwd>
                  <named-content content-type="order">Xylariales</named-content>
                </kwd><kwd>
                  <named-content content-type="family">Apiosporaceae</named-content>
                </kwd></kwd-group><mixed-citation publication-type="journal"><person-group><name><surname>Wang</surname><given-names>Xing-Chang</given-names></name><name><surname>Zhang</surname><given-names>Rui-Nan</given-names></name><name><surname>Norphanphoun</surname><given-names>Chada</given-names></name><name><surname>Wang</surname><given-names>Si-Bo</given-names></name><name><surname>Zou</surname><given-names>Meng-Ting</given-names></name><name><surname>Guo</surname><given-names>Shi-Qi</given-names></name><name><surname>Sun</surname><given-names>Jing-E</given-names></name><name><surname>Wang</surname><given-names>Jia-Ping</given-names></name><name><surname>Wijayawardene</surname><given-names>Nalin N.</given-names></name><name><surname>Hyde</surname><given-names>Kevin D.</given-names></name><name><surname>Wang</surname><given-names>Yong</given-names></name><name><surname>Liu</surname><given-names>Feng-Quan</given-names></name></person-group><article-title>Novel species and new host records of <italic><tp:taxon-name><tp:taxon-name-part taxon-name-part-type="genus" reg="Apiospora">Apiospora</tp:taxon-name-part></tp:taxon-name></italic> and <italic><tp:taxon-name><tp:taxon-name-part taxon-name-part-type="genus" reg="Nigrospora">Nigrospora</tp:taxon-name-part></tp:taxon-name></italic> (<italic><tp:taxon-name><tp:taxon-name-part taxon-name-part-type="order" reg="Amphisphaeriales">Amphisphaeriales</tp:taxon-name-part></tp:taxon-name></italic>, <italic><tp:taxon-name><tp:taxon-name-part taxon-name-part-type="family" reg="Apiosporaceae">Apiosporaceae</tp:taxon-name-part></tp:taxon-name></italic>) from Yunnan-Guizhou Plateau, China</article-title><source>IMA Fungus</source><day>24</day><month>04</month><year>2026</year><volume>17</volume><pub-id pub-id-type="doi">10.3897/imafungus.17.177246</pub-id></mixed-citation></tp:treatment-meta><tp:nomenclature><tp:taxon-name><object-id xmlns:xlink="http://www.w3.org/1999/xlink" content-type="arpha" xlink:type="simple">0A314D1F-8365-5336-894A-8283350FD193</object-id>
                        		<tp:taxon-name-part taxon-name-part-type="genus" reg="Apiospora">Apiospora</tp:taxon-name-part> <tp:taxon-name-part taxon-name-part-type="species" reg="locuta-pollinis">locuta-pollinis</tp:taxon-name-part>
                        	
                        		<object-id xmlns:xlink="http://www.w3.org/1999/xlink" content-type="mycobank" xlink:type="simple">837763</object-id>
                        	</tp:taxon-name><tp:taxon-authority>(F. Liu &amp; L. Cai) Pintos &amp; P. Alvarado, Fungal Systematics and Evolution 7: 206. 2021.</tp:taxon-authority><xref ref-type="fig" rid="F8">Fig. 8</xref></tp:nomenclature><tp:treatment-sec sec-type="Basionym"><title>Basionym.</title><p><italic><tp:taxon-name><tp:taxon-name-part taxon-name-part-type="genus" reg="Arthrinium">Arthrinium</tp:taxon-name-part> <tp:taxon-name-part taxon-name-part-type="species" reg="locutum-pollinis">locutum-pollinis</tp:taxon-name-part></tp:taxon-name></italic> F. Liu &amp; L. Cai [as ‘<tp:taxon-name><tp:taxon-name-part taxon-name-part-type="genus" reg="Apiospora"/><tp:taxon-name-part taxon-name-part-type="species">locuta-pollinis</tp:taxon-name-part></tp:taxon-name>’], in Zhao, Zhang et al., Mycosphere 9(6): 1094. 2018.</p><fig id="F8" position="float" orientation="portrait"><object-id xmlns:xlink="http://www.w3.org/1999/xlink" content-type="doi" xlink:type="simple">10.3897/imafungus.17.177246.figure8</object-id><object-id xmlns:xlink="http://www.w3.org/1999/xlink" content-type="arpha" xlink:type="simple">E63617DA-B892-524D-A105-0873C48A6B64</object-id><label>Figure 8.</label><caption><p><italic><tp:taxon-name><tp:taxon-name-part taxon-name-part-type="genus" reg="Apiospora">Apiospora</tp:taxon-name-part> <tp:taxon-name-part taxon-name-part-type="species" reg="locuta-pollinis">locuta-pollinis</tp:taxon-name-part></tp:taxon-name></italic> (<abbrev xmlns:xlink="http://www.w3.org/1999/xlink" content-type="institution" xlink:title="Culture Collection at the Department of Plant Pathology, Agricultural College, Guizhou University, Guizhou, China" xlink:type="simple">GUCC</abbrev> 25-0071). <bold>A</bold> Appearance of the fungus on leaves of maize; <bold>B–G</bold> Upper view and reverse view of culture on <abbrev xmlns:xlink="http://www.w3.org/1999/xlink" xlink:title="potato dextrose agar" xlink:type="simple">PDA</abbrev>, <abbrev xmlns:xlink="http://www.w3.org/1999/xlink" xlink:title="malt extract agar" xlink:type="simple">MEA</abbrev>, <abbrev xmlns:xlink="http://www.w3.org/1999/xlink" xlink:title="cornmeal agar" xlink:type="simple">CMA</abbrev>, <abbrev xmlns:xlink="http://www.w3.org/1999/xlink" xlink:title="synthetic low-nutrient agar" xlink:type="simple">SNA</abbrev>, <abbrev xmlns:xlink="http://www.w3.org/1999/xlink" xlink:title="water agar" xlink:type="simple">WA</abbrev>, and <abbrev xmlns:xlink="http://www.w3.org/1999/xlink" xlink:title="oatmeal agar" xlink:type="simple">OA</abbrev> after 7 days; <bold>H, O</bold> Close up of <abbrev xmlns:xlink="http://www.w3.org/1999/xlink" xlink:title="water agar" xlink:type="simple">WA</abbrev>; <bold>H</bold> and <abbrev xmlns:xlink="http://www.w3.org/1999/xlink" xlink:title="synthetic low-nutrient agar" xlink:type="simple">SNA</abbrev>; <bold>O</bold> cultures with conidia; <bold>I–M</bold> Conidia with conidiogenous cells on <abbrev xmlns:xlink="http://www.w3.org/1999/xlink" xlink:title="water agar" xlink:type="simple">WA</abbrev>; <bold>N</bold> coiled hyphae on <abbrev xmlns:xlink="http://www.w3.org/1999/xlink" xlink:title="water agar" xlink:type="simple">WA</abbrev>; <bold>P–U</bold> Conidia with conidiogenous cells on <abbrev xmlns:xlink="http://www.w3.org/1999/xlink" xlink:title="synthetic low-nutrient agar" xlink:type="simple">SNA</abbrev>. Scale bars: 100 μm (<bold>H, O</bold>); 10 μm (<bold>I–N, P–U</bold>).</p></caption><graphic xmlns:xlink="http://www.w3.org/1999/xlink" xlink:href="imafungus-17-e177246-g008.jpg" id="oo_1605912.jpg" position="float" orientation="portrait" xlink:type="simple"><uri content-type="original_file" xlink:type="simple">https://binary.pensoft.net/fig/1605912</uri></graphic></fig></tp:treatment-sec><tp:treatment-sec sec-type="Synonym"><title>Synonym.</title><p><italic><tp:taxon-name><tp:taxon-name-part taxon-name-part-type="genus" reg="Arthrinium">Arthrinium</tp:taxon-name-part> <tp:taxon-name-part taxon-name-part-type="species" reg="pseudomarii">pseudomarii</tp:taxon-name-part></tp:taxon-name></italic> T.Z. Chen, Yong Wang bis &amp; K.D. Hyde, in Chen, Zhang et al., Mycotaxon 136(1): 191. 2021.</p></tp:treatment-sec><tp:treatment-sec sec-type="Substrate and distribution"><title>Substrate and distribution.</title><p>On hive-stored pollen, Hubei Province, China (<xref ref-type="bibr" rid="B117">Zhao et al. 2018</xref>); <italic><tp:taxon-name><tp:taxon-name-part taxon-name-part-type="genus" reg="Aristolochia">Aristolochia</tp:taxon-name-part> <tp:taxon-name-part taxon-name-part-type="species" reg="debilis">debilis</tp:taxon-name-part></tp:taxon-name></italic>, China (<xref ref-type="bibr" rid="B7">Chen et al. 2021</xref>); Bamboo, China (<xref ref-type="bibr" rid="B66">Monkai et al. 2022</xref>); <italic><tp:taxon-name><tp:taxon-name-part taxon-name-part-type="genus" reg="Musa">Musa</tp:taxon-name-part></tp:taxon-name></italic> sp., Thailand (Samarakoon et al. 2024); grass, China (<xref ref-type="bibr" rid="B22">Gao et al. 2025</xref>).</p></tp:treatment-sec><tp:treatment-sec sec-type="Description"><title>Description.</title><p>Associated with the leaf spots of maize. Lesions are yellow spots with pale brown halos on leaves, subglobose and spindle-shaped in shape, measuring 300–1000 μm in diam. <bold>Sexual morph</bold>: Not observed. <bold>Asexual morph</bold>: on <abbrev xmlns:xlink="http://www.w3.org/1999/xlink" xlink:title="water agar" xlink:type="simple">WA</abbrev>, <bold><italic>Hyphae</italic></bold> 2.1–4.1 μm wide, occasionally coiled, septate, branched hyphae, hyaline. <bold><italic>Conidiophores</italic></bold> reduced to conidiogenous cells. <bold><italic>Conidiogenous cells</italic></bold> 3.9–5.1 × 1.9–3.2 μm (x̄ = 4.2 × 2.1 μm, n = 30), subglobose to ampulliform, mostly polyblastic, hyaline to pale green. <bold><italic>Conidia</italic></bold> 4.2–10.1 × 3.9–8.7 μm (x̄ = 7.7 × 5.9 μm, n = 30), globose to subglobose, smooth-walled, pale green when immature, brown when mature. On <abbrev xmlns:xlink="http://www.w3.org/1999/xlink" xlink:title="synthetic low-nutrient agar" xlink:type="simple">SNA</abbrev>, <bold><italic>Conidiophores</italic></bold> reduced to conidiogenous cells. <bold><italic>Conidiogenous cells</italic></bold> 3.5–8.2 × 2.1–4.2 μm (x̄ = 4.9× 2.7 μm, n = 30), subglobose to ampulliform, mostly polyblastic, pale green. <bold><italic>Conidia</italic></bold> 4.8–13.9 × 3.7–7.6 μm (x̄ = 8.2× 6.2 μm, n = 30), globose, subcylindrical to ovate, smooth, brown.</p></tp:treatment-sec><tp:treatment-sec sec-type="Culture characteristics"><title>Culture characteristics.</title><p>After 7 days at 25°C, on <abbrev xmlns:xlink="http://www.w3.org/1999/xlink" xlink:title="potato dextrose agar" xlink:type="simple">PDA</abbrev>, colonies reach 88–90 mm in diam., flat, cottony, with regular margins; surface pale straw, reverse salmon. On <abbrev xmlns:xlink="http://www.w3.org/1999/xlink" xlink:title="malt extract agar" xlink:type="simple">MEA</abbrev>, colonies reach 70–74 mm diam., flat, with regular margins, surface, and reverse white. On <abbrev xmlns:xlink="http://www.w3.org/1999/xlink" xlink:title="cornmeal agar" xlink:type="simple">CMA</abbrev>, colonies reaching 56–58 mm in diam., flat, with regular margins, surface, and reverse white. On <abbrev xmlns:xlink="http://www.w3.org/1999/xlink" xlink:title="synthetic low-nutrient agar" xlink:type="simple">SNA</abbrev>, colonies reach 77–79 mm in diam., flat, spreading, with scant aerial mycelia, and a regular margin, surface, and reverse that are white. On <abbrev xmlns:xlink="http://www.w3.org/1999/xlink" xlink:title="water agar" xlink:type="simple">WA</abbrev>, colonies reach 42–45 mm diam., flat, spreading, with irregular margins, aerial mycelia scant, surface and reverse white. On <abbrev xmlns:xlink="http://www.w3.org/1999/xlink" xlink:title="oatmeal agar" xlink:type="simple">OA</abbrev>, colonies reach 81–84 mm diam., circular, flat, cottony, with regular margin, surface white and reverse pale saffron. Sporulation was abundant on <abbrev xmlns:xlink="http://www.w3.org/1999/xlink" xlink:title="water agar" xlink:type="simple">WA</abbrev> and <abbrev xmlns:xlink="http://www.w3.org/1999/xlink" xlink:title="synthetic low-nutrient agar" xlink:type="simple">SNA</abbrev> after 14 days.</p></tp:treatment-sec><tp:treatment-sec sec-type="Material examined"><title>Material examined.</title><p>• Guizhou Province, Liupanshui City, leaf spot on <italic><tp:taxon-name><tp:taxon-name-part taxon-name-part-type="genus" reg="Zea">Zea</tp:taxon-name-part> <tp:taxon-name-part taxon-name-part-type="species" reg="mays">mays</tp:taxon-name-part></tp:taxon-name></italic>, 16 September 2024, X.C. Wang, <abbrev xmlns:xlink="http://www.w3.org/1999/xlink" content-type="institution" xlink:title="Herbarium of the Department of Plant Pathology, Agricultural College, Guizhou University, Guizhou, China" xlink:type="simple">HGUP</abbrev> 25-0058; <abbrev xmlns:xlink="http://www.w3.org/1999/xlink" content-type="institution" xlink:title="Culture Collection at the Department of Plant Pathology, Agricultural College, Guizhou University, Guizhou, China" xlink:type="simple">GUCC</abbrev> 25-0071; • ibid. <abbrev xmlns:xlink="http://www.w3.org/1999/xlink" content-type="institution" xlink:title="Culture Collection at the Department of Plant Pathology, Agricultural College, Guizhou University, Guizhou, China" xlink:type="simple">GUCC</abbrev> 25-0072.</p></tp:treatment-sec><tp:treatment-sec sec-type="Notes"><title>Notes.</title><p><abbrev xmlns:xlink="http://www.w3.org/1999/xlink" content-type="institution" xlink:title="Culture Collection at the Department of Plant Pathology, Agricultural College, Guizhou University, Guizhou, China" xlink:type="simple">GUCC</abbrev> 25-0071 and <abbrev xmlns:xlink="http://www.w3.org/1999/xlink" content-type="institution" xlink:title="Culture Collection at the Department of Plant Pathology, Agricultural College, Guizhou University, Guizhou, China" xlink:type="simple">GUCC</abbrev> 25-0072 clustered with <italic><tp:taxon-name><tp:taxon-name-part taxon-name-part-type="genus" reg="Apiospora">A.</tp:taxon-name-part> <tp:taxon-name-part taxon-name-part-type="species" reg="locuta-pollinis">locuta-pollinis</tp:taxon-name-part></tp:taxon-name></italic> (LC 11683). Morphologically, the new collections also closely resemble <italic><tp:taxon-name><tp:taxon-name-part taxon-name-part-type="genus" reg="Apiospora">A.</tp:taxon-name-part> <tp:taxon-name-part taxon-name-part-type="species" reg="locuta-pollinis">locuta-pollinis</tp:taxon-name-part></tp:taxon-name></italic> (LC 11683), with globose to subglobose conidia (x̄ = 7.7 × 5.9 μm vs. x̄ = 7.1 × 6.4 μm) and subglobose to ampulliform conidiogenous cells (x̄ = 4.2 × 2.1 μm vs. x̄ = 4.9 × 3.8 μm) (<xref ref-type="bibr" rid="B117">Zhao et al. 2018</xref>). Nucleotide comparison with LC 11683 revealed that only <italic><abbrev xmlns:xlink="http://www.w3.org/1999/xlink" xlink:title="translation elongation factor 1-α" xlink:type="simple">tef1-α</abbrev></italic> exhibited two nucleotide differences (2/430). Therefore, strains <abbrev xmlns:xlink="http://www.w3.org/1999/xlink" content-type="institution" xlink:title="Culture Collection at the Department of Plant Pathology, Agricultural College, Guizhou University, Guizhou, China" xlink:type="simple">GUCC</abbrev> 25-0071 and <abbrev xmlns:xlink="http://www.w3.org/1999/xlink" content-type="institution" xlink:title="Culture Collection at the Department of Plant Pathology, Agricultural College, Guizhou University, Guizhou, China" xlink:type="simple">GUCC</abbrev> 25-0072 are identified as <italic><tp:taxon-name><tp:taxon-name-part taxon-name-part-type="genus" reg="Apiospora">A.</tp:taxon-name-part> <tp:taxon-name-part taxon-name-part-type="species" reg="locuta-pollinis">locuta-pollinis</tp:taxon-name-part></tp:taxon-name></italic>. This is the first report of <italic><tp:taxon-name><tp:taxon-name-part taxon-name-part-type="genus" reg="Apiospora">A.</tp:taxon-name-part> <tp:taxon-name-part taxon-name-part-type="species" reg="locuta-pollinis">locuta-pollinis</tp:taxon-name-part></tp:taxon-name></italic> isolated from maize.</p></tp:treatment-sec><ref-list><ref id="B117"><mixed-citation xmlns:xlink="http://www.w3.org/1999/xlink" xlink:type="simple">Zhao YZ, Zhang ZF, Cai L et al. (2018) Four new filamentous fungal species from newly-collected and hive-stored bee pollen. Mycosphere 9: 1089–1116. <ext-link xlink:href="10.5943/mycosphere/9/6/3" ext-link-type="doi" xlink:type="simple">https://doi.org/10.5943/mycosphere/9/6/3</ext-link></mixed-citation></ref><ref id="B7"><mixed-citation xmlns:xlink="http://www.w3.org/1999/xlink" xlink:type="simple">Chen TZ, Zhang Y, Ming XB et al. (2021) Morphological and phylogenetic resolution of <italic><tp:taxon-name><tp:taxon-name-part taxon-name-part-type="genus">Arthrinium</tp:taxon-name-part></tp:taxon-name></italic> from medicinal plants in Yunnan, including <italic><tp:taxon-name><tp:taxon-name-part taxon-name-part-type="genus">A.</tp:taxon-name-part> <tp:taxon-name-part taxon-name-part-type="species">cordylines</tp:taxon-name-part></tp:taxon-name></italic> and <italic><tp:taxon-name><tp:taxon-name-part taxon-name-part-type="genus">A.</tp:taxon-name-part> <tp:taxon-name-part taxon-name-part-type="species">pseudomarii</tp:taxon-name-part></tp:taxon-name></italic> spp. nov. Mycotaxon 136: 183–199. <ext-link xlink:href="10.5248/136.183" ext-link-type="doi" xlink:type="simple">https://doi.org/10.5248/136.183</ext-link></mixed-citation></ref><ref id="B66"><mixed-citation xmlns:xlink="http://www.w3.org/1999/xlink" xlink:type="simple">Monkai J, Phookamsak R, Tennakoon DS et al. (2022) Insight into the taxonomic resolution of <italic><tp:taxon-name><tp:taxon-name-part taxon-name-part-type="genus">Apiospora</tp:taxon-name-part></tp:taxon-name></italic>: Introducing novel species and records from bamboo in China and Thailand. Diversity 14: 918. <ext-link xlink:href="10.3390/d14110918" ext-link-type="doi" xlink:type="simple">https://doi.org/10.3390/d14110918</ext-link></mixed-citation></ref><ref id="B22"><mixed-citation xmlns:xlink="http://www.w3.org/1999/xlink" xlink:type="simple">Gao Y, Wanasinghe D, Liu L et al. (2025) Microfungi associated with grassland ecosystems in Yunnan, Southwest China. Mycosphere 16: 3281–3499. <ext-link xlink:href="10.5943/mycosphere/16/1/25" ext-link-type="doi" xlink:type="simple">https://doi.org/10.5943/mycosphere/16/1/25</ext-link></mixed-citation></ref></ref-list></tp:taxon-treatment>
