# Supplementary material for: Novel species and new host records of Apiospora and Nigrospora (Amphisphaeriales, Apiosporaceae) from Yunnan-Guizhou Plateau, China
Source: IMA Fungus. 2026 Apr 24;17:e177246. doi: 10.3897/imafungus.17.177246 (PMC13135200; doi:10.3897/imafungus.17.177246)
Supplement: XML Treatment for Apiospora sinense [file imafungus.17.177246-treatment7.xml]

<!DOCTYPE tp:taxon-treatment
  PUBLIC "-//TaxonX//DTD Taxonomic Treatment Publishing DTD v0 20100105//EN" "tax-treatment-NSO.dtd">
<tp:taxon-treatment xmlns:tp="http://www.plazi.org/taxpub"><tp:treatment-meta><kwd-group><label>Taxon classification</label><kwd>
                  <named-content content-type="kingdom">Animalia</named-content>
                </kwd><kwd>
                  <named-content content-type="order">Xylariales</named-content>
                </kwd><kwd>
                  <named-content content-type="family">Apiosporaceae</named-content>
                </kwd></kwd-group><mixed-citation publication-type="journal"><person-group><name><surname>Wang</surname><given-names>Xing-Chang</given-names></name><name><surname>Zhang</surname><given-names>Rui-Nan</given-names></name><name><surname>Norphanphoun</surname><given-names>Chada</given-names></name><name><surname>Wang</surname><given-names>Si-Bo</given-names></name><name><surname>Zou</surname><given-names>Meng-Ting</given-names></name><name><surname>Guo</surname><given-names>Shi-Qi</given-names></name><name><surname>Sun</surname><given-names>Jing-E</given-names></name><name><surname>Wang</surname><given-names>Jia-Ping</given-names></name><name><surname>Wijayawardene</surname><given-names>Nalin N.</given-names></name><name><surname>Hyde</surname><given-names>Kevin D.</given-names></name><name><surname>Wang</surname><given-names>Yong</given-names></name><name><surname>Liu</surname><given-names>Feng-Quan</given-names></name></person-group><article-title>Novel species and new host records of <italic><tp:taxon-name><tp:taxon-name-part taxon-name-part-type="genus" reg="Apiospora">Apiospora</tp:taxon-name-part></tp:taxon-name></italic> and <italic><tp:taxon-name><tp:taxon-name-part taxon-name-part-type="genus" reg="Nigrospora">Nigrospora</tp:taxon-name-part></tp:taxon-name></italic> (<italic><tp:taxon-name><tp:taxon-name-part taxon-name-part-type="order" reg="Amphisphaeriales">Amphisphaeriales</tp:taxon-name-part></tp:taxon-name></italic>, <italic><tp:taxon-name><tp:taxon-name-part taxon-name-part-type="family" reg="Apiosporaceae">Apiosporaceae</tp:taxon-name-part></tp:taxon-name></italic>) from Yunnan-Guizhou Plateau, China</article-title><source>IMA Fungus</source><day>24</day><month>04</month><year>2026</year><volume>17</volume><pub-id pub-id-type="doi">10.3897/imafungus.17.177246</pub-id></mixed-citation></tp:treatment-meta><tp:nomenclature><tp:taxon-name><object-id xmlns:xlink="http://www.w3.org/1999/xlink" content-type="arpha" xlink:type="simple">12F85AAE-322C-5344-9B79-DFBFD131F025</object-id>
                        		<tp:taxon-name-part taxon-name-part-type="genus" reg="Apiospora">Apiospora</tp:taxon-name-part> <tp:taxon-name-part taxon-name-part-type="species" reg="sinense">sinense</tp:taxon-name-part>
                        	
                        		<object-id xmlns:xlink="http://www.w3.org/1999/xlink" content-type="mycobank" xlink:type="simple">816836</object-id>
                        	</tp:taxon-name><tp:taxon-authority>K.D. Hyde, J. Fröhl. &amp; Joanne E. Taylor, Sydowia 50(1): 27. 1998</tp:taxon-authority><tp:taxon-status xmlns:xlink="http://www.w3.org/1999/xlink" xlink:type="simple">syn. nov.</tp:taxon-status></tp:nomenclature><tp:treatment-sec sec-type="Synonym"><title>Synonym.</title><p><italic><tp:taxon-name><tp:taxon-name-part taxon-name-part-type="genus" reg="Arthrinium">Arthrinium</tp:taxon-name-part> <tp:taxon-name-part taxon-name-part-type="species" reg="sinense">sinense</tp:taxon-name-part></tp:taxon-name></italic> (K.D. Hyde, J. Fröhl. &amp; Joanne E. Taylor) Crous &amp; J.Z. Groenew., in Réblová et al., IMA Fungus 7(1): 140. 2016.</p></tp:treatment-sec><tp:treatment-sec sec-type="Substrate and distribution"><title>Substrate and distribution.</title><p>On dead petiole of <italic><tp:taxon-name><tp:taxon-name-part taxon-name-part-type="genus" reg="Trachycarpus">Trachycarpus</tp:taxon-name-part> <tp:taxon-name-part taxon-name-part-type="species" reg="fortunei">fortunei</tp:taxon-name-part></tp:taxon-name></italic>, Hubei Province, China (Hyde 1998).</p></tp:treatment-sec><tp:treatment-sec sec-type="Morphological description"><title>Morphological description.</title><p>refer to <xref ref-type="bibr" rid="B34">Hyde et al. (1998)</xref>.</p></tp:treatment-sec><tp:treatment-sec sec-type="Notes"><title>Notes.</title><p><italic><tp:taxon-name><tp:taxon-name-part taxon-name-part-type="genus" reg="Apiospora">Apiospora</tp:taxon-name-part> <tp:taxon-name-part taxon-name-part-type="species" reg="sinensis">sinensis</tp:taxon-name-part></tp:taxon-name></italic> was described initially from dead petiole of <italic><tp:taxon-name><tp:taxon-name-part taxon-name-part-type="genus" reg="Trachycarpus">Trachycarpus</tp:taxon-name-part> <tp:taxon-name-part taxon-name-part-type="species" reg="fortunei">fortunei</tp:taxon-name-part></tp:taxon-name></italic> by <xref ref-type="bibr" rid="B34">Hyde et al. (1998)</xref>. Due to uncertainty regarding the taxonomic boundaries between <italic><tp:taxon-name><tp:taxon-name-part taxon-name-part-type="genus" reg="Apiospora">Apiospora</tp:taxon-name-part></tp:taxon-name></italic> and <italic><tp:taxon-name><tp:taxon-name-part taxon-name-part-type="genus" reg="Arthrinium">Arthrinium</tp:taxon-name-part></tp:taxon-name></italic>, Crous and Groenewald in 2016 subsequently transferred this species to <italic><tp:taxon-name><tp:taxon-name-part taxon-name-part-type="genus" reg="Arthrinium">Arthrinium</tp:taxon-name-part></tp:taxon-name></italic> based on phylogenetic analysis (<xref ref-type="bibr" rid="B75">Réblová et al. 2016</xref>). <xref ref-type="bibr" rid="B70">Pintos and Alvarado (2021)</xref> clarified the generic delimitation between <italic><tp:taxon-name><tp:taxon-name-part taxon-name-part-type="genus" reg="Apiospora">Apiospora</tp:taxon-name-part></tp:taxon-name></italic> and <italic><tp:taxon-name><tp:taxon-name-part taxon-name-part-type="genus" reg="Arthrinium">Arthrinium</tp:taxon-name-part></tp:taxon-name></italic>, and reassigned most species previously placed in <italic><tp:taxon-name><tp:taxon-name-part taxon-name-part-type="genus" reg="Arthrinium">Arthrinium</tp:taxon-name-part></tp:taxon-name></italic> to <italic><tp:taxon-name><tp:taxon-name-part taxon-name-part-type="genus" reg="Apiospora">Apiospora</tp:taxon-name-part></tp:taxon-name></italic>. Currently, only <abbrev xmlns:xlink="http://www.w3.org/1999/xlink" xlink:title="large subunit ribosomal RNA gene" xlink:type="simple">LSU</abbrev> sequence data (<ext-link xmlns:xlink="http://www.w3.org/1999/xlink" xlink:href="AY083831" ext-link-type="gen" xlink:type="simple">AY083831</ext-link>) is available for this species in GenBank. In our phylogenetic analyses, <italic><tp:taxon-name><tp:taxon-name-part taxon-name-part-type="genus" reg="Apiospora">Ar.</tp:taxon-name-part> <tp:taxon-name-part taxon-name-part-type="species" reg="sinensis">sinensis</tp:taxon-name-part></tp:taxon-name></italic> (HKUCC 3143) clustered within <italic><tp:taxon-name><tp:taxon-name-part taxon-name-part-type="genus" reg="Apiospora">Apiospora</tp:taxon-name-part></tp:taxon-name></italic><italic>sensu stricto</italic> and formed an independent branch distinct from other taxa. Compared to the reported morphology of this species, its asexual form, the conidia, exhibit the following characteristics: 9–12 × 6–8 μm, mainly rounded in face view, mainly lenticular, brown, with an equatorial germ slit, smooth (<xref ref-type="bibr" rid="B34">Hyde et al. 1998</xref>), which shares the same conidial characteristics as those reported for <italic><tp:taxon-name><tp:taxon-name-part taxon-name-part-type="genus" reg="Apiospora">Apiospora</tp:taxon-name-part></tp:taxon-name></italic> (<xref ref-type="bibr" rid="B70">Pintos and Alvarado 2021</xref>). Therefore, <italic><tp:taxon-name><tp:taxon-name-part taxon-name-part-type="genus" reg="Arthrinium">Ar.</tp:taxon-name-part> <tp:taxon-name-part taxon-name-part-type="species" reg="sinense">sinense</tp:taxon-name-part></tp:taxon-name></italic> is reinstated in <italic><tp:taxon-name><tp:taxon-name-part taxon-name-part-type="genus" reg="Apiospora">Apiospora</tp:taxon-name-part></tp:taxon-name></italic> to accommodate this taxon.</p></tp:treatment-sec><ref-list><ref id="B34"><mixed-citation xmlns:xlink="http://www.w3.org/1999/xlink" xlink:type="simple">Hyde KD, Frohlich J, Taylor JE (1998) <tp:taxon-name><tp:taxon-name-part taxon-name-part-type="kingdom">Fungi</tp:taxon-name-part></tp:taxon-name> from palms. XXXVI. Reflections on unitunicate ascomycetes with apiospores. Sydowia 50(1): 21–80. <ext-link xlink:href="10.5962/p.415967" ext-link-type="doi" xlink:type="simple">https://doi.org/10.5962/p.415967</ext-link></mixed-citation></ref><ref id="B75"><mixed-citation xmlns:xlink="http://www.w3.org/1999/xlink" xlink:type="simple">Réblová M, Miller AN, Rossman AY et al. (2016) Recommendations for competing sexual-asexually typified generic names in <italic><tp:taxon-name><tp:taxon-name-part taxon-name-part-type="class">Sordariomycetes</tp:taxon-name-part></tp:taxon-name></italic> (except <italic><tp:taxon-name><tp:taxon-name-part taxon-name-part-type="order">Diaporthales</tp:taxon-name-part></tp:taxon-name></italic>, <italic><tp:taxon-name><tp:taxon-name-part taxon-name-part-type="order">Hypocreales</tp:taxon-name-part></tp:taxon-name></italic>, and <italic><tp:taxon-name><tp:taxon-name-part taxon-name-part-type="order">Magnaporthales</tp:taxon-name-part></tp:taxon-name></italic>). IMA Fungus 7: 131–153. <ext-link xlink:href="10.5598/imafungus.2016.07.01.08" ext-link-type="doi" xlink:type="simple">https://doi.org/10.5598/imafungus.2016.07.01.08</ext-link></mixed-citation></ref><ref id="B70"><mixed-citation xmlns:xlink="http://www.w3.org/1999/xlink" xlink:type="simple">Pintos Á, Alvarado P (2021) Phylogenetic delimitation of <italic><tp:taxon-name><tp:taxon-name-part taxon-name-part-type="genus">Apiospora</tp:taxon-name-part></tp:taxon-name></italic> and <italic><tp:taxon-name><tp:taxon-name-part taxon-name-part-type="genus">Arthrinium</tp:taxon-name-part></tp:taxon-name></italic>. Fungal Systematics and Evolution 7: 197–221. <ext-link xlink:href="10.3114/fuse.2021.07.10" ext-link-type="doi" xlink:type="simple">https://doi.org/10.3114/fuse.2021.07.10</ext-link></mixed-citation></ref></ref-list></tp:taxon-treatment>
