# Supplementary material for: Novel species and new host records of Apiospora and Nigrospora (Amphisphaeriales, Apiosporaceae) from Yunnan-Guizhou Plateau, China
Source: IMA Fungus. 2026 Apr 24;17:e177246. doi: 10.3897/imafungus.17.177246 (PMC13135200; doi:10.3897/imafungus.17.177246)
Supplement: XML Treatment for Apiospora tongrenensis [file imafungus.17.177246-treatment8.xml]

<!DOCTYPE tp:taxon-treatment
  PUBLIC "-//TaxonX//DTD Taxonomic Treatment Publishing DTD v0 20100105//EN" "tax-treatment-NSO.dtd">
<tp:taxon-treatment xmlns:tp="http://www.plazi.org/taxpub"><tp:treatment-meta><kwd-group><label>Taxon classification</label><kwd>
                  <named-content content-type="kingdom">Animalia</named-content>
                </kwd><kwd>
                  <named-content content-type="order">Xylariales</named-content>
                </kwd><kwd>
                  <named-content content-type="family">Apiosporaceae</named-content>
                </kwd></kwd-group><mixed-citation publication-type="journal"><person-group><name><surname>Wang</surname><given-names>Xing-Chang</given-names></name><name><surname>Zhang</surname><given-names>Rui-Nan</given-names></name><name><surname>Norphanphoun</surname><given-names>Chada</given-names></name><name><surname>Wang</surname><given-names>Si-Bo</given-names></name><name><surname>Zou</surname><given-names>Meng-Ting</given-names></name><name><surname>Guo</surname><given-names>Shi-Qi</given-names></name><name><surname>Sun</surname><given-names>Jing-E</given-names></name><name><surname>Wang</surname><given-names>Jia-Ping</given-names></name><name><surname>Wijayawardene</surname><given-names>Nalin N.</given-names></name><name><surname>Hyde</surname><given-names>Kevin D.</given-names></name><name><surname>Wang</surname><given-names>Yong</given-names></name><name><surname>Liu</surname><given-names>Feng-Quan</given-names></name></person-group><article-title>Novel species and new host records of <italic><tp:taxon-name><tp:taxon-name-part taxon-name-part-type="genus" reg="Apiospora">Apiospora</tp:taxon-name-part></tp:taxon-name></italic> and <italic><tp:taxon-name><tp:taxon-name-part taxon-name-part-type="genus" reg="Nigrospora">Nigrospora</tp:taxon-name-part></tp:taxon-name></italic> (<italic><tp:taxon-name><tp:taxon-name-part taxon-name-part-type="order" reg="Amphisphaeriales">Amphisphaeriales</tp:taxon-name-part></tp:taxon-name></italic>, <italic><tp:taxon-name><tp:taxon-name-part taxon-name-part-type="family" reg="Apiosporaceae">Apiosporaceae</tp:taxon-name-part></tp:taxon-name></italic>) from Yunnan-Guizhou Plateau, China</article-title><source>IMA Fungus</source><day>24</day><month>04</month><year>2026</year><volume>17</volume><pub-id pub-id-type="doi">10.3897/imafungus.17.177246</pub-id></mixed-citation></tp:treatment-meta><tp:nomenclature><tp:taxon-name><object-id xmlns:xlink="http://www.w3.org/1999/xlink" content-type="arpha" xlink:type="simple">4FF98D5A-A06B-55AB-BA61-F8085117334B</object-id>
                        		<tp:taxon-name-part taxon-name-part-type="genus" reg="Apiospora">Apiospora</tp:taxon-name-part> <tp:taxon-name-part taxon-name-part-type="species" reg="tongrenensis">tongrenensis</tp:taxon-name-part>
                        	
                        		<object-id xmlns:xlink="http://www.w3.org/1999/xlink" content-type="mycobank" xlink:type="simple">860113</object-id>
                        	</tp:taxon-name><tp:taxon-authority>S.Q. Guo, X.C. Wang, K.D. Hyde &amp; Yong Wang bis</tp:taxon-authority><tp:taxon-status xmlns:xlink="http://www.w3.org/1999/xlink" xlink:type="simple">sp. nov.</tp:taxon-status><xref ref-type="fig" rid="F12">Fig. 12</xref></tp:nomenclature><tp:treatment-sec sec-type="Etymology"><title>Etymology.</title><p>Named according to Tongren, Guizhou Province, China, where the species was collected.</p><fig id="F12" position="float" orientation="portrait"><object-id xmlns:xlink="http://www.w3.org/1999/xlink" content-type="doi" xlink:type="simple">10.3897/imafungus.17.177246.figure12</object-id><object-id xmlns:xlink="http://www.w3.org/1999/xlink" content-type="arpha" xlink:type="simple">E8A30BED-99AF-58F4-9A4A-30711A82C897</object-id><label>Figure 12.</label><caption><p><italic><tp:taxon-name><tp:taxon-name-part taxon-name-part-type="genus" reg="Apiospora">Apiospora</tp:taxon-name-part> <tp:taxon-name-part taxon-name-part-type="species" reg="tongrenensis">tongrenensis</tp:taxon-name-part></tp:taxon-name></italic> (<abbrev xmlns:xlink="http://www.w3.org/1999/xlink" content-type="institution" xlink:title="Culture Collection at the Department of Plant Pathology, Agricultural College, Guizhou University, Guizhou, China" xlink:type="simple">GUCC</abbrev> 25-0083). <bold>A</bold> Collecting location; <bold>B</bold> Appearance of the fungus on spot leaves of bamboo; <bold>C–H</bold> Upper view and reverse view of culture on <abbrev xmlns:xlink="http://www.w3.org/1999/xlink" xlink:title="potato dextrose agar" xlink:type="simple">PDA</abbrev>, <abbrev xmlns:xlink="http://www.w3.org/1999/xlink" xlink:title="malt extract agar" xlink:type="simple">MEA</abbrev>, <abbrev xmlns:xlink="http://www.w3.org/1999/xlink" xlink:title="cornmeal agar" xlink:type="simple">CMA</abbrev>, <abbrev xmlns:xlink="http://www.w3.org/1999/xlink" xlink:title="synthetic low-nutrient agar" xlink:type="simple">SNA</abbrev>, <abbrev xmlns:xlink="http://www.w3.org/1999/xlink" xlink:title="water agar" xlink:type="simple">WA</abbrev>, and <abbrev xmlns:xlink="http://www.w3.org/1999/xlink" xlink:title="oatmeal agar" xlink:type="simple">OA</abbrev> after 7 days; <bold>I</bold> Close up of <abbrev xmlns:xlink="http://www.w3.org/1999/xlink" xlink:title="synthetic low-nutrient agar" xlink:type="simple">SNA</abbrev> culture with conidia. (J, L, O–Q) Conidia with conidiogenous cells on <abbrev xmlns:xlink="http://www.w3.org/1999/xlink" xlink:title="synthetic low-nutrient agar" xlink:type="simple">SNA</abbrev>. (K, M, N) Elongated conidia (sterile cells) with conidiogenous cells on <abbrev xmlns:xlink="http://www.w3.org/1999/xlink" xlink:title="synthetic low-nutrient agar" xlink:type="simple">SNA</abbrev>; <bold>R</bold> Conidia; <bold>S</bold> Elongated conidia (sterile cells). Scale bars: 100 μm (<bold>B</bold>); 10 μm (<bold>J–S</bold>).</p></caption><graphic xmlns:xlink="http://www.w3.org/1999/xlink" xlink:href="imafungus-17-e177246-g012.jpg" id="oo_1605916.jpg" position="float" orientation="portrait" xlink:type="simple"><uri content-type="original_file" xlink:type="simple">https://binary.pensoft.net/fig/1605916</uri></graphic></fig></tp:treatment-sec><tp:treatment-sec sec-type="Holotype"><title>Holotype.</title><p>China • Guizhou Province, Tongren City, Foding Mountain, leaf spots on bamboo, 10 July 2024, S.Q. Guo, <abbrev xmlns:xlink="http://www.w3.org/1999/xlink" content-type="institution" xlink:title="Herbarium of the Department of Plant Pathology, Agricultural College, Guizhou University, Guizhou, China" xlink:type="simple">HGUP</abbrev> 25-0009 (holotype), ex-type living culture <abbrev xmlns:xlink="http://www.w3.org/1999/xlink" content-type="institution" xlink:title="Culture Collection at the Department of Plant Pathology, Agricultural College, Guizhou University, Guizhou, China" xlink:type="simple">GUCC</abbrev> 25-0083.</p></tp:treatment-sec><tp:treatment-sec sec-type="Description"><title>Description.</title><p>Associated with leaf spots on bamboo. Lesions as pale-yellow spots on leaves, subglobose and ellipsoidal in shape, measuring 500–2000 × 240–1200 μm. <bold>Sexual morph</bold>: Not observed. <bold>Asexual morph</bold>: On <abbrev xmlns:xlink="http://www.w3.org/1999/xlink" xlink:title="synthetic low-nutrient agar" xlink:type="simple">SNA</abbrev>, <bold><italic>Hyphae</italic></bold> 1.9–3.6 μm wide, branched, coiled hyphae, septate, hyaline to pale green. <bold><italic>Conidiophores</italic></bold> reduced to conidiogenous cells. <bold><italic>Conidiogenous cells</italic></bold> 6–18.4 × 3.1–6.6 μm (x̄ = 12.4 × 4.2 μm, n=30), cylindrical, aggregated, monoblastic to polyblastic, smooth, hyaline or brown. <bold><italic>Conidia</italic></bold> immature pale green, mature brownish, smooth-walled, globose or subglobose, 10–14.9 × 8.5–11.4 μm (x̄ = 13 × 9.7 μm, n=30), sometimes with longitudinal germ slit. Elongated conidia (sterile cells) pale brown, elongate, 17.6–32.5 × 4.5–8.8 μm (x̄ = 22.3 × 6.9 μm, n=30).</p></tp:treatment-sec><tp:treatment-sec sec-type="Culture characteristics"><title>Culture characteristics.</title><p>Colonies after 7 days at 25°C: On <abbrev xmlns:xlink="http://www.w3.org/1999/xlink" xlink:title="potato dextrose agar" xlink:type="simple">PDA</abbrev>, colonies reach 90 mm diam., flat, spreading, dense aerial mycelia, with regular margins, surface white and reverse pale salmon. On <abbrev xmlns:xlink="http://www.w3.org/1999/xlink" xlink:title="malt extract agar" xlink:type="simple">MEA</abbrev>, colonies reach 80–82 mm diam., flat, cottony, dense aerial mycelia, with regular margins, surface white and reverse pale salmon. On <abbrev xmlns:xlink="http://www.w3.org/1999/xlink" xlink:title="cornmeal agar" xlink:type="simple">CMA</abbrev>, colonies reach 77–80 mm diam., flat, spreading, with regular margins, surface white, and reverse pale salmon. On <abbrev xmlns:xlink="http://www.w3.org/1999/xlink" xlink:title="synthetic low-nutrient agar" xlink:type="simple">SNA</abbrev>, colonies reach 83–85 mm diam., flat, aerial mycelia scant, regular margins filamentous, surface and reverse white. On <abbrev xmlns:xlink="http://www.w3.org/1999/xlink" xlink:title="water agar" xlink:type="simple">WA</abbrev>, colonies reach 47–50 mm diam., flat, center dense aerial mycelia, and margin scant, surface and reverse white. On <abbrev xmlns:xlink="http://www.w3.org/1999/xlink" xlink:title="oatmeal agar" xlink:type="simple">OA</abbrev>, colonies reach 64–67 mm diam., flat, cottony, dense aerial mycelia, with regular margins, surface white and reverse salmon. Sporulation was abundant only on <abbrev xmlns:xlink="http://www.w3.org/1999/xlink" xlink:title="synthetic low-nutrient agar" xlink:type="simple">SNA</abbrev> after 14 days.</p></tp:treatment-sec><tp:treatment-sec sec-type="Material examined"><title>Material examined.</title><p>China • Guizhou Province, Tongren City, Foding Mountain, leaf spots on bamboo, 10 July 2024, S.Q. Guo, <abbrev xmlns:xlink="http://www.w3.org/1999/xlink" content-type="institution" xlink:title="Herbarium of the Department of Plant Pathology, Agricultural College, Guizhou University, Guizhou, China" xlink:type="simple">HGUP</abbrev> 25-0009 (holotype); <abbrev xmlns:xlink="http://www.w3.org/1999/xlink" content-type="institution" xlink:title="Culture Collection at the Department of Plant Pathology, Agricultural College, Guizhou University, Guizhou, China" xlink:type="simple">GUCC</abbrev> 25-0083 (ex-type), <abbrev xmlns:xlink="http://www.w3.org/1999/xlink" content-type="institution" xlink:title="Culture Collection at the Department of Plant Pathology, Agricultural College, Guizhou University, Guizhou, China" xlink:type="simple">GUCC</abbrev> 25-0083 and <abbrev xmlns:xlink="http://www.w3.org/1999/xlink" content-type="institution" xlink:title="Culture Collection at the Department of Plant Pathology, Agricultural College, Guizhou University, Guizhou, China" xlink:type="simple">GUCC</abbrev> 25-0084.</p></tp:treatment-sec><tp:treatment-sec sec-type="Notes"><title>Notes.</title><p>Phylogenetic analyses (Fig. <xref ref-type="fig" rid="F2">2</xref>) revealed that the new species, <italic><tp:taxon-name><tp:taxon-name-part taxon-name-part-type="genus" reg="Apiospora">A.</tp:taxon-name-part> <tp:taxon-name-part taxon-name-part-type="species" reg="tongrenensis">tongrenensis</tp:taxon-name-part></tp:taxon-name></italic> (<abbrev xmlns:xlink="http://www.w3.org/1999/xlink" content-type="institution" xlink:title="Culture Collection at the Department of Plant Pathology, Agricultural College, Guizhou University, Guizhou, China" xlink:type="simple">GUCC</abbrev> 25-0083 and <abbrev xmlns:xlink="http://www.w3.org/1999/xlink" content-type="institution" xlink:title="Culture Collection at the Department of Plant Pathology, Agricultural College, Guizhou University, Guizhou, China" xlink:type="simple">GUCC</abbrev> 25-0084) formed a distinct and well-supported branch with <italic><tp:taxon-name><tp:taxon-name-part taxon-name-part-type="genus" reg="Apiospora">A.</tp:taxon-name-part> <tp:taxon-name-part taxon-name-part-type="species" reg="saccharicola">saccharicola</tp:taxon-name-part></tp:taxon-name></italic> (99% <abbrev xmlns:xlink="http://www.w3.org/1999/xlink" xlink:title="Maximum Likelihood" xlink:type="simple">ML</abbrev>/1.0 <abbrev xmlns:xlink="http://www.w3.org/1999/xlink" xlink:title="Bayesian Inference" xlink:type="simple">BI</abbrev>). Morphologically, the two species are clearly different, with <italic><tp:taxon-name><tp:taxon-name-part taxon-name-part-type="genus" reg="Apiospora">A.</tp:taxon-name-part> <tp:taxon-name-part taxon-name-part-type="species" reg="tongrenensis">tongrenensis</tp:taxon-name-part></tp:taxon-name></italic> possessing larger conidiogenous cells (6–18.4 × 3.1–6.6 μm vs. 5–12 × 2.5–4 μm; <xref ref-type="bibr" rid="B10">Crous and Groenewald 2013</xref>). The conidia of <italic><tp:taxon-name><tp:taxon-name-part taxon-name-part-type="genus" reg="Apiospora">A.</tp:taxon-name-part> <tp:taxon-name-part taxon-name-part-type="species" reg="tongrenensis">tongrenensis</tp:taxon-name-part></tp:taxon-name></italic> are also larger than those of <italic><tp:taxon-name><tp:taxon-name-part taxon-name-part-type="genus" reg="Apiospora">A.</tp:taxon-name-part> <tp:taxon-name-part taxon-name-part-type="species" reg="saccharicola">saccharicola</tp:taxon-name-part></tp:taxon-name></italic> (<xref ref-type="bibr" rid="B10">Crous and Groenewald 2013</xref>). Pairwise sequence comparisons between <italic><tp:taxon-name><tp:taxon-name-part taxon-name-part-type="genus" reg="Apiospora">A.</tp:taxon-name-part> <tp:taxon-name-part taxon-name-part-type="species" reg="tongrenensis">tongrenensis</tp:taxon-name-part></tp:taxon-name></italic> (<abbrev xmlns:xlink="http://www.w3.org/1999/xlink" content-type="institution" xlink:title="Culture Collection at the Department of Plant Pathology, Agricultural College, Guizhou University, Guizhou, China" xlink:type="simple">GUCC</abbrev> 25-0083) and <italic><tp:taxon-name><tp:taxon-name-part taxon-name-part-type="genus" reg="Apiospora">A.</tp:taxon-name-part> <tp:taxon-name-part taxon-name-part-type="species" reg="saccharicola">saccharicola</tp:taxon-name-part></tp:taxon-name></italic> (CBS 191.73) revealed nucleotide differences of 1% in <abbrev xmlns:xlink="http://www.w3.org/1999/xlink" xlink:title="internal transcribed spacer" xlink:type="simple">ITS</abbrev> (6/600, no gaps), 0.82% in <abbrev xmlns:xlink="http://www.w3.org/1999/xlink" xlink:title="large subunit ribosomal RNA gene" xlink:type="simple">LSU</abbrev> (10/1225, no gaps), 3.47% in <italic>tub2</italic> (28/806, including six gaps), and 0.92% in <italic><abbrev xmlns:xlink="http://www.w3.org/1999/xlink" xlink:title="translation elongation factor 1-α" xlink:type="simple">tef1-α</abbrev></italic> (4/435 bp, no gaps).</p></tp:treatment-sec><tp:treatment-sec><!--Section generated to contain objects referenced in tp:taxon-treatment.--><fig id="F2" position="float" orientation="portrait"><object-id xmlns:xlink="http://www.w3.org/1999/xlink" content-type="doi" xlink:type="simple">10.3897/imafungus.17.177246.figure2</object-id><object-id xmlns:xlink="http://www.w3.org/1999/xlink" content-type="arpha" xlink:type="simple">EBE52326-7587-5000-9662-49508F0F6E02</object-id><label>Figure 2.</label><caption><p>Phylogenetic tree constructed using Maximum likelihood (<abbrev xmlns:xlink="http://www.w3.org/1999/xlink" xlink:title="Maximum Likelihood" xlink:type="simple">ML</abbrev>) analyses based on the multilocus alignment (<abbrev xmlns:xlink="http://www.w3.org/1999/xlink" xlink:title="internal transcribed spacer" xlink:type="simple">ITS</abbrev>, <abbrev xmlns:xlink="http://www.w3.org/1999/xlink" xlink:title="large subunit ribosomal RNA gene" xlink:type="simple">LSU</abbrev>, <italic>tef</italic>1-α, and <italic>tub2</italic>) for <italic><tp:taxon-name><tp:taxon-name-part taxon-name-part-type="genus" reg="Apiospora">Apiospora</tp:taxon-name-part></tp:taxon-name></italic>. The outgroup is <italic><tp:taxon-name><tp:taxon-name-part taxon-name-part-type="genus" reg="Neoarthrinium">Neoarthrinium</tp:taxon-name-part> <tp:taxon-name-part taxon-name-part-type="species" reg="lithocarpicola">lithocarpicola</tp:taxon-name-part></tp:taxon-name></italic> (CFCC 54456 and CFCC 55883). Maximum likelihood bootstrap proportions ≥ 70% (left) and Bayesian inference posterior probability ≥ 0.8 (right) are indicated at nodes (<abbrev xmlns:xlink="http://www.w3.org/1999/xlink" xlink:title="Maximum Likelihood" xlink:type="simple">ML</abbrev>/<abbrev xmlns:xlink="http://www.w3.org/1999/xlink" xlink:title="Bayesian Inference" xlink:type="simple">BI</abbrev>). The type strains are followed by “<sup>T</sup>” and bold. New species in this study are red, and new records and merged species are blue.</p></caption><graphic xmlns:xlink="http://www.w3.org/1999/xlink" xlink:href="imafungus-17-e177246-g002.jpg" id="oo_1605906.jpg" position="float" orientation="portrait" xlink:type="simple"><uri content-type="original_file" xlink:type="simple">https://binary.pensoft.net/fig/1605906</uri></graphic></fig></tp:treatment-sec><ref-list><ref id="B10"><mixed-citation xmlns:xlink="http://www.w3.org/1999/xlink" xlink:type="simple">Crous PW, Groenewald JZ (2013) A phylogenetic re-evaluation of <italic><tp:taxon-name><tp:taxon-name-part taxon-name-part-type="genus">Arthrinium</tp:taxon-name-part></tp:taxon-name></italic>. IMA Fungus 4: 133–154. <ext-link xlink:href="10.5598/imafungus.2013.04.01.13" ext-link-type="doi" xlink:type="simple">https://doi.org/10.5598/imafungus.2013.04.01.13</ext-link></mixed-citation></ref></ref-list></tp:taxon-treatment>
