# Supplementary material for: Novel species and new host records of Apiospora and Nigrospora (Amphisphaeriales, Apiosporaceae) from Yunnan-Guizhou Plateau, China
Source: IMA Fungus. 2026 Apr 24;17:e177246. doi: 10.3897/imafungus.17.177246 (PMC13135200; doi:10.3897/imafungus.17.177246)
Supplement: XML Treatment for Nigrospora osmanthi [file imafungus.17.177246-treatment13.xml]

<!DOCTYPE tp:taxon-treatment
  PUBLIC "-//TaxonX//DTD Taxonomic Treatment Publishing DTD v0 20100105//EN" "tax-treatment-NSO.dtd">
<tp:taxon-treatment xmlns:tp="http://www.plazi.org/taxpub"><tp:treatment-meta><kwd-group><label>Taxon classification</label><kwd>
                  <named-content content-type="kingdom">Animalia</named-content>
                </kwd><kwd>
                  <named-content content-type="order">Xylariales</named-content>
                </kwd><kwd>
                  <named-content content-type="family">Apiosporaceae</named-content>
                </kwd></kwd-group><mixed-citation publication-type="journal"><person-group><name><surname>Wang</surname><given-names>Xing-Chang</given-names></name><name><surname>Zhang</surname><given-names>Rui-Nan</given-names></name><name><surname>Norphanphoun</surname><given-names>Chada</given-names></name><name><surname>Wang</surname><given-names>Si-Bo</given-names></name><name><surname>Zou</surname><given-names>Meng-Ting</given-names></name><name><surname>Guo</surname><given-names>Shi-Qi</given-names></name><name><surname>Sun</surname><given-names>Jing-E</given-names></name><name><surname>Wang</surname><given-names>Jia-Ping</given-names></name><name><surname>Wijayawardene</surname><given-names>Nalin N.</given-names></name><name><surname>Hyde</surname><given-names>Kevin D.</given-names></name><name><surname>Wang</surname><given-names>Yong</given-names></name><name><surname>Liu</surname><given-names>Feng-Quan</given-names></name></person-group><article-title>Novel species and new host records of <italic><tp:taxon-name><tp:taxon-name-part taxon-name-part-type="genus" reg="Apiospora">Apiospora</tp:taxon-name-part></tp:taxon-name></italic> and <italic><tp:taxon-name><tp:taxon-name-part taxon-name-part-type="genus" reg="Nigrospora">Nigrospora</tp:taxon-name-part></tp:taxon-name></italic> (<italic><tp:taxon-name><tp:taxon-name-part taxon-name-part-type="order" reg="Amphisphaeriales">Amphisphaeriales</tp:taxon-name-part></tp:taxon-name></italic>, <italic><tp:taxon-name><tp:taxon-name-part taxon-name-part-type="family" reg="Apiosporaceae">Apiosporaceae</tp:taxon-name-part></tp:taxon-name></italic>) from Yunnan-Guizhou Plateau, China</article-title><source>IMA Fungus</source><day>24</day><month>04</month><year>2026</year><volume>17</volume><pub-id pub-id-type="doi">10.3897/imafungus.17.177246</pub-id></mixed-citation></tp:treatment-meta><tp:nomenclature><tp:taxon-name><object-id xmlns:xlink="http://www.w3.org/1999/xlink" content-type="arpha" xlink:type="simple">A2EDC710-48D0-56E4-A238-21197035B59E</object-id>
                        		<tp:taxon-name-part taxon-name-part-type="genus" reg="Nigrospora">Nigrospora</tp:taxon-name-part> <tp:taxon-name-part taxon-name-part-type="species" reg="osmanthi">osmanthi</tp:taxon-name-part>
                        	
                        		<object-id xmlns:xlink="http://www.w3.org/1999/xlink" content-type="mycobank" xlink:type="simple">820736</object-id>
                        	</tp:taxon-name><tp:taxon-authority>Mei Wang &amp; L. Cai, Persoonia 39: 135 (2017).</tp:taxon-authority><xref ref-type="fig" rid="F16">Fig. 16</xref></tp:nomenclature><tp:treatment-sec sec-type="Substrate and distribution"><title>Substrate and distribution.</title><p><italic><tp:taxon-name><tp:taxon-name-part taxon-name-part-type="genus" reg="Ficus">Ficus</tp:taxon-name-part> <tp:taxon-name-part taxon-name-part-type="species" reg="pandurata">pandurata</tp:taxon-name-part></tp:taxon-name></italic>, China (<xref ref-type="bibr" rid="B54">Liu et al. 2019</xref>); <italic><tp:taxon-name><tp:taxon-name-part taxon-name-part-type="genus" reg="Hedera">Hedera</tp:taxon-name-part> <tp:taxon-name-part taxon-name-part-type="species" reg="nepalensis">nepalensis</tp:taxon-name-part></tp:taxon-name></italic>, China (<xref ref-type="bibr" rid="B97">Wang et al. 2017</xref>); Water Lettuce, China (<xref ref-type="bibr" rid="B53">Lin et al. 2023</xref>); <italic><tp:taxon-name><tp:taxon-name-part taxon-name-part-type="genus" reg="Stenotaphrum">Stenotaphrum</tp:taxon-name-part> <tp:taxon-name-part taxon-name-part-type="species" reg="secundatum">secundatum</tp:taxon-name-part></tp:taxon-name></italic> China (<xref ref-type="bibr" rid="B64">Mei et al. 2019</xref>); <italic><tp:taxon-name><tp:taxon-name-part taxon-name-part-type="genus" reg="Orthosiphon">Orthosiphon</tp:taxon-name-part> <tp:taxon-name-part taxon-name-part-type="species" reg="stamineus">stamineus</tp:taxon-name-part></tp:taxon-name></italic>, Malaysia (<xref ref-type="bibr" rid="B35">Ismail et al. 2022</xref>); <italic><tp:taxon-name><tp:taxon-name-part taxon-name-part-type="genus" reg="Artemisia">Artemisia</tp:taxon-name-part> <tp:taxon-name-part taxon-name-part-type="species" reg="argyi">argyi</tp:taxon-name-part></tp:taxon-name></italic>, China (<xref ref-type="bibr" rid="B106">Yang et al. 2025</xref>); <italic><tp:taxon-name><tp:taxon-name-part taxon-name-part-type="genus" reg="Cirsium">Cirsium</tp:taxon-name-part> <tp:taxon-name-part taxon-name-part-type="species" reg="setosum">setosum</tp:taxon-name-part></tp:taxon-name></italic>, <italic><tp:taxon-name><tp:taxon-name-part taxon-name-part-type="genus" reg="Phyllostachys">Phyllostachys</tp:taxon-name-part> <tp:taxon-name-part taxon-name-part-type="species" reg="nigra">nigra</tp:taxon-name-part></tp:taxon-name></italic>, <italic><tp:taxon-name><tp:taxon-name-part taxon-name-part-type="genus" reg="Phragmites">Phragmites</tp:taxon-name-part> <tp:taxon-name-part taxon-name-part-type="species" reg="australis">australis</tp:taxon-name-part></tp:taxon-name></italic>, <italic><tp:taxon-name><tp:taxon-name-part taxon-name-part-type="genus" reg="Rosa">Rosa</tp:taxon-name-part> <tp:taxon-name-part taxon-name-part-type="species" reg="chinensis">chinensis</tp:taxon-name-part></tp:taxon-name></italic>, China (<xref ref-type="bibr" rid="B27">Hao et al. 2020</xref>). Other distributions such as Colombia, Croatia, Iran, Malaysia, Saudi Arabia, South Africa, and United States recorded in <abbrev xmlns:xlink="http://www.w3.org/1999/xlink" xlink:title="Global Biodiversity Information Facility" xlink:type="simple">GBIF</abbrev>.</p><fig id="F16" position="float" orientation="portrait"><object-id xmlns:xlink="http://www.w3.org/1999/xlink" content-type="doi" xlink:type="simple">10.3897/imafungus.17.177246.figure16</object-id><object-id xmlns:xlink="http://www.w3.org/1999/xlink" content-type="arpha" xlink:type="simple">50856961-B9BD-5640-AEE0-A9E7769BA075</object-id><label>Figure 16.</label><caption><p><italic><tp:taxon-name><tp:taxon-name-part taxon-name-part-type="genus" reg="Nigrospora">Nigrospora</tp:taxon-name-part> <tp:taxon-name-part taxon-name-part-type="species" reg="osmanthi">osmanthi</tp:taxon-name-part></tp:taxon-name></italic> (<abbrev xmlns:xlink="http://www.w3.org/1999/xlink" content-type="institution" xlink:title="Culture Collection at the Department of Plant Pathology, Agricultural College, Guizhou University, Guizhou, China" xlink:type="simple">GUCC</abbrev> 25-0130). <bold>A</bold> Appearance of the fungus on leaves of <italic><tp:taxon-name><tp:taxon-name-part taxon-name-part-type="genus" reg="Juglans">Juglans</tp:taxon-name-part> <tp:taxon-name-part taxon-name-part-type="species" reg="regia">regia</tp:taxon-name-part></tp:taxon-name></italic>; <bold>B–G</bold> Upper view and reverse view of culture on <abbrev xmlns:xlink="http://www.w3.org/1999/xlink" xlink:title="potato dextrose agar" xlink:type="simple">PDA</abbrev>, <abbrev xmlns:xlink="http://www.w3.org/1999/xlink" xlink:title="malt extract agar" xlink:type="simple">MEA</abbrev>, <abbrev xmlns:xlink="http://www.w3.org/1999/xlink" xlink:title="cornmeal agar" xlink:type="simple">CMA</abbrev>, <abbrev xmlns:xlink="http://www.w3.org/1999/xlink" xlink:title="synthetic low-nutrient agar" xlink:type="simple">SNA</abbrev>, <abbrev xmlns:xlink="http://www.w3.org/1999/xlink" xlink:title="water agar" xlink:type="simple">WA</abbrev>, and <abbrev xmlns:xlink="http://www.w3.org/1999/xlink" xlink:title="oatmeal agar" xlink:type="simple">OA</abbrev> after 7 days; <bold>H</bold> Close up of <abbrev xmlns:xlink="http://www.w3.org/1999/xlink" xlink:title="synthetic low-nutrient agar" xlink:type="simple">SNA</abbrev> culture with conidia; <bold>I–M</bold> Conidia with conidiogenous cells on <abbrev xmlns:xlink="http://www.w3.org/1999/xlink" xlink:title="synthetic low-nutrient agar" xlink:type="simple">SNA</abbrev>; <bold>N</bold> Coiled hyphae on <abbrev xmlns:xlink="http://www.w3.org/1999/xlink" xlink:title="synthetic low-nutrient agar" xlink:type="simple">SNA</abbrev>. Scale bars: 100 μm (<bold>H</bold>); 10 μm (<bold>I–N</bold>).</p></caption><graphic xmlns:xlink="http://www.w3.org/1999/xlink" xlink:href="imafungus-17-e177246-g016.jpg" id="oo_1605920.jpg" position="float" orientation="portrait" xlink:type="simple"><uri content-type="original_file" xlink:type="simple">https://binary.pensoft.net/fig/1605920</uri></graphic></fig></tp:treatment-sec><tp:treatment-sec sec-type="Description"><title>Description.</title><p>Associated with leaf spots of <italic><tp:taxon-name><tp:taxon-name-part taxon-name-part-type="genus" reg="Juglans">Juglans</tp:taxon-name-part> <tp:taxon-name-part taxon-name-part-type="species" reg="regia">regia</tp:taxon-name-part></tp:taxon-name></italic>. Circular or irregular lesions, ranging from yellowish-brown to dark brown with yellow halos. <bold>Sexual morph</bold>: Not observed. <bold>Asexual morph</bold>: On <abbrev xmlns:xlink="http://www.w3.org/1999/xlink" xlink:title="synthetic low-nutrient agar" xlink:type="simple">SNA</abbrev>, <bold><italic>Hyphae</italic></bold> 3.5–7 µm wide, branched, septate, hyaline to dark brown, smooth. <bold><italic>Conidiophores</italic></bold> reduced to conidiogenous cells. <bold><italic>Conidiogenous cells</italic></bold> 5.8–8.7 × 4.1–6.6 µm (x̄ = 7.0 × 5.2 μm, n=30), subglobose, monoblastic, pale green to brown. <bold><italic>Conidia</italic></bold> 10.2–12.3 × 8.3–10.9 µm (x̄ = 11.4 × 9.5 μm, n=30), globose to subglobose, aseptate, solitary, brown to black, smooth, shiny.</p></tp:treatment-sec><tp:treatment-sec sec-type="Culture characteristics"><title>Culture characteristics.</title><p>Colonies after 7 days at 25 °C: On <abbrev xmlns:xlink="http://www.w3.org/1999/xlink" xlink:title="potato dextrose agar" xlink:type="simple">PDA</abbrev>, colonies reach 90 mm diam., flat, spreading, dense aerial mycelia, with regular margins, surface and reverse white. On <abbrev xmlns:xlink="http://www.w3.org/1999/xlink" xlink:title="malt extract agar" xlink:type="simple">MEA</abbrev>, colonies reach 90 mm diam., flat, spreading, dense aerial mycelia, regular margins, surface and reverse pale vinaceous grey. On <abbrev xmlns:xlink="http://www.w3.org/1999/xlink" xlink:title="cornmeal agar" xlink:type="simple">CMA</abbrev>, colonies reach 90 mm diam., flat, spreading, regular margins, surface and reverse pale vinaceous grey. On <abbrev xmlns:xlink="http://www.w3.org/1999/xlink" xlink:title="synthetic low-nutrient agar" xlink:type="simple">SNA</abbrev>, colonies reach 88–90 mm diam., flat, spreading, aerial mycelia scant, regular margins filamentous, surface and reverse pale vinaceous grey. On <abbrev xmlns:xlink="http://www.w3.org/1999/xlink" xlink:title="water agar" xlink:type="simple">WA</abbrev>, colonies reach 52–55 mm diam., flat, spreading, with erose and irregular margin, surface and reverse pale vinaceous grey. On <abbrev xmlns:xlink="http://www.w3.org/1999/xlink" xlink:title="oatmeal agar" xlink:type="simple">OA</abbrev>, colonies reach 90 mm diam., flat, spreading, dense aerial mycelia, with regular margins, surface mouse grey and reverse center dark mouse grey and margin saffron. Sporulation was abundant only on <abbrev xmlns:xlink="http://www.w3.org/1999/xlink" xlink:title="synthetic low-nutrient agar" xlink:type="simple">SNA</abbrev> after 14 days.</p></tp:treatment-sec><tp:treatment-sec sec-type="Material examined"><title>Material examined.</title><p>China • Yunnan Province, Chuxiong City, on the diseased leaves of <italic><tp:taxon-name><tp:taxon-name-part taxon-name-part-type="genus" reg="Juglans">Juglans</tp:taxon-name-part> <tp:taxon-name-part taxon-name-part-type="species" reg="regia">regia</tp:taxon-name-part></tp:taxon-name></italic> with spots, 23 March 2024, M.T. Zou, <abbrev xmlns:xlink="http://www.w3.org/1999/xlink" content-type="institution" xlink:title="Herbarium of the Department of Plant Pathology, Agricultural College, Guizhou University, Guizhou, China" xlink:type="simple">HGUP</abbrev> 25-0062; <abbrev xmlns:xlink="http://www.w3.org/1999/xlink" content-type="institution" xlink:title="Culture Collection at the Department of Plant Pathology, Agricultural College, Guizhou University, Guizhou, China" xlink:type="simple">GUCC</abbrev> 25-0130, <abbrev xmlns:xlink="http://www.w3.org/1999/xlink" content-type="institution" xlink:title="Culture Collection at the Department of Plant Pathology, Agricultural College, Guizhou University, Guizhou, China" xlink:type="simple">GUCC</abbrev> 25-0131, <abbrev xmlns:xlink="http://www.w3.org/1999/xlink" content-type="institution" xlink:title="Culture Collection at the Department of Plant Pathology, Agricultural College, Guizhou University, Guizhou, China" xlink:type="simple">GUCC</abbrev> 25-0132 and <abbrev xmlns:xlink="http://www.w3.org/1999/xlink" content-type="institution" xlink:title="Culture Collection at the Department of Plant Pathology, Agricultural College, Guizhou University, Guizhou, China" xlink:type="simple">GUCC</abbrev> 25-0133.</p></tp:treatment-sec><tp:treatment-sec sec-type="Notes"><title>Notes.</title><p><italic><tp:taxon-name><tp:taxon-name-part taxon-name-part-type="genus" reg="Nigrospora">Nigrospora</tp:taxon-name-part> <tp:taxon-name-part taxon-name-part-type="species" reg="osmanthi">osmanthi</tp:taxon-name-part></tp:taxon-name></italic> was first observed on <italic><tp:taxon-name><tp:taxon-name-part taxon-name-part-type="genus" reg="Osmanthus">Osmanthus</tp:taxon-name-part></tp:taxon-name></italic> sp. in Jiangxi Province, China (<xref ref-type="bibr" rid="B97">Wang et al. 2017</xref>). In this study, four strains (<abbrev xmlns:xlink="http://www.w3.org/1999/xlink" content-type="institution" xlink:title="Culture Collection at the Department of Plant Pathology, Agricultural College, Guizhou University, Guizhou, China" xlink:type="simple">GUCC</abbrev> 25-0130, <abbrev xmlns:xlink="http://www.w3.org/1999/xlink" content-type="institution" xlink:title="Culture Collection at the Department of Plant Pathology, Agricultural College, Guizhou University, Guizhou, China" xlink:type="simple">GUCC</abbrev> 25-0131, <abbrev xmlns:xlink="http://www.w3.org/1999/xlink" content-type="institution" xlink:title="Culture Collection at the Department of Plant Pathology, Agricultural College, Guizhou University, Guizhou, China" xlink:type="simple">GUCC</abbrev> 25-0132, and <abbrev xmlns:xlink="http://www.w3.org/1999/xlink" content-type="institution" xlink:title="Culture Collection at the Department of Plant Pathology, Agricultural College, Guizhou University, Guizhou, China" xlink:type="simple">GUCC</abbrev> 25-0133) were isolated from leaf spots of <italic><tp:taxon-name><tp:taxon-name-part taxon-name-part-type="genus" reg="Juglans">J.</tp:taxon-name-part> <tp:taxon-name-part taxon-name-part-type="species" reg="regia">regia</tp:taxon-name-part></tp:taxon-name></italic>. Phylogenetic analysis revealed that these two strains clustered with the type strain of <italic><tp:taxon-name><tp:taxon-name-part taxon-name-part-type="genus" reg="Nigrospora">N.</tp:taxon-name-part> <tp:taxon-name-part taxon-name-part-type="species" reg="osmanthi">osmanthi</tp:taxon-name-part></tp:taxon-name></italic> (CGMCC 3.18126) and strain LC4467, showing no significant genetic divergence. Morphologically, our isolates exhibited characteristics consistent with those described for <italic><tp:taxon-name><tp:taxon-name-part taxon-name-part-type="genus" reg="Nigrospora">N.</tp:taxon-name-part> <tp:taxon-name-part taxon-name-part-type="species" reg="osmanthi">osmanthi</tp:taxon-name-part></tp:taxon-name></italic> (<xref ref-type="bibr" rid="B97">Wang et al. 2017</xref>). Based on the combined morphological and phylogenetic evidence, the four strains are identified as <italic><tp:taxon-name><tp:taxon-name-part taxon-name-part-type="genus" reg="Nigrospora">N.</tp:taxon-name-part> <tp:taxon-name-part taxon-name-part-type="species" reg="osmanthi">osmanthi</tp:taxon-name-part></tp:taxon-name></italic>. This represents the first record of <italic><tp:taxon-name><tp:taxon-name-part taxon-name-part-type="genus" reg="Nigrospora">N.</tp:taxon-name-part> <tp:taxon-name-part taxon-name-part-type="species" reg="osmanthi">osmanthi</tp:taxon-name-part></tp:taxon-name></italic> from <italic><tp:taxon-name><tp:taxon-name-part taxon-name-part-type="genus" reg="Juglans">J.</tp:taxon-name-part> <tp:taxon-name-part taxon-name-part-type="species" reg="regia">regia</tp:taxon-name-part></tp:taxon-name></italic>. However, further pathogenicity tests are required to confirm the pathogenic causes of leaf spot symptoms.</p></tp:treatment-sec><ref-list><ref id="B54"><mixed-citation xmlns:xlink="http://www.w3.org/1999/xlink" xlink:type="simple">Liu J, Yang L, Miao P et al. (2019) First report of leaf blight on <italic><tp:taxon-name><tp:taxon-name-part taxon-name-part-type="genus">Ficus</tp:taxon-name-part> <tp:taxon-name-part taxon-name-part-type="species">pandurata</tp:taxon-name-part></tp:taxon-name></italic> caused by <italic><tp:taxon-name><tp:taxon-name-part taxon-name-part-type="genus">Nigrospora</tp:taxon-name-part> <tp:taxon-name-part taxon-name-part-type="species">osmanthi</tp:taxon-name-part></tp:taxon-name></italic> in China. Plant Disease 103: 2685. <ext-link xlink:href="10.1094/pdis-04-19-0705-pdn" ext-link-type="doi" xlink:type="simple">https://doi.org/10.1094/pdis-04-19-0705-pdn</ext-link></mixed-citation></ref><ref id="B97"><mixed-citation xmlns:xlink="http://www.w3.org/1999/xlink" xlink:type="simple">Wang M, Liu F, Crous PW et al. (2017) Phylogenetic reassessment of <italic><tp:taxon-name><tp:taxon-name-part taxon-name-part-type="genus">Nigrospora</tp:taxon-name-part></tp:taxon-name></italic>: Ubiquitous endophytes, plant and human pathogens. Persoonia 39: 118–142. <ext-link xlink:href="10.3767/persoonia.2017.39.06" ext-link-type="doi" xlink:type="simple">https://doi.org/10.3767/persoonia.2017.39.06</ext-link></mixed-citation></ref><ref id="B53"><mixed-citation xmlns:xlink="http://www.w3.org/1999/xlink" xlink:type="simple">Lin ZY, Wang B, Zhang BZ et al. (2023) Occurrence of <italic><tp:taxon-name><tp:taxon-name-part taxon-name-part-type="genus">Nigrospora</tp:taxon-name-part> <tp:taxon-name-part taxon-name-part-type="species">osmanthi</tp:taxon-name-part></tp:taxon-name></italic> causing leaf blight on water lettuce in China. Plant Disease 107: 2517. <ext-link xlink:href="10.1094/pdis-01-22-0146-pdn" ext-link-type="doi" xlink:type="simple">https://doi.org/10.1094/pdis-01-22-0146-pdn</ext-link></mixed-citation></ref><ref id="B64"><mixed-citation xmlns:xlink="http://www.w3.org/1999/xlink" xlink:type="simple">Mei SS, Wang ZY, Zhang J et al. (2019) First report of leaf blight on <italic><tp:taxon-name><tp:taxon-name-part taxon-name-part-type="genus">Stenotaphrum</tp:taxon-name-part> <tp:taxon-name-part taxon-name-part-type="species">secundatum</tp:taxon-name-part></tp:taxon-name></italic> caused by <italic><tp:taxon-name><tp:taxon-name-part taxon-name-part-type="genus">Nigrospora</tp:taxon-name-part> <tp:taxon-name-part taxon-name-part-type="species">osmanthi</tp:taxon-name-part></tp:taxon-name></italic> in China. Plant Disease 103: 1783. <ext-link xlink:href="10.1094/pdis-02-19-0270-pdn" ext-link-type="doi" xlink:type="simple">https://doi.org/10.1094/pdis-02-19-0270-pdn</ext-link></mixed-citation></ref><ref id="B35"><mixed-citation xmlns:xlink="http://www.w3.org/1999/xlink" xlink:type="simple">Ismail SI, Norzaki NAM, Ya’acob ME et al. (2022) First report of <italic><tp:taxon-name><tp:taxon-name-part taxon-name-part-type="genus">Nigrospora</tp:taxon-name-part> <tp:taxon-name-part taxon-name-part-type="species">osmanthi</tp:taxon-name-part></tp:taxon-name></italic> causing leaf blight on <italic><tp:taxon-name><tp:taxon-name-part taxon-name-part-type="genus">Orthosiphon</tp:taxon-name-part> <tp:taxon-name-part taxon-name-part-type="species">stamineus</tp:taxon-name-part></tp:taxon-name></italic> in Malaysia. Plant Disease 106(2): 770. <ext-link xlink:href="https://doi.org10.1094/pdis-12-20-2668-pdn" ext-link-type="uri" xlink:type="simple">https://doi.org10.1094/pdis-12-20-2668-pdn</ext-link></mixed-citation></ref><ref id="B106"><mixed-citation xmlns:xlink="http://www.w3.org/1999/xlink" xlink:type="simple">Yang K, Yang X, Li M et al. (2025) Occurrence of <italic><tp:taxon-name><tp:taxon-name-part taxon-name-part-type="genus">Nigrospora</tp:taxon-name-part> <tp:taxon-name-part taxon-name-part-type="species">osmanthi</tp:taxon-name-part></tp:taxon-name></italic> causing leaf spot on <italic><tp:taxon-name><tp:taxon-name-part taxon-name-part-type="genus">Artemisia</tp:taxon-name-part> <tp:taxon-name-part taxon-name-part-type="species">argyi</tp:taxon-name-part></tp:taxon-name></italic> in China. Crop Protection 191: 107142. <ext-link xlink:href="10.1016/j.cropro.2025.107142" ext-link-type="doi" xlink:type="simple">https://doi.org/10.1016/j.cropro.2025.107142</ext-link></mixed-citation></ref><ref id="B27"><mixed-citation xmlns:xlink="http://www.w3.org/1999/xlink" xlink:type="simple">Hao YY, Aluthmuhandiram JVS, Chethana KWT et al. (2020) <italic><tp:taxon-name><tp:taxon-name-part taxon-name-part-type="genus">Nigrospora</tp:taxon-name-part></tp:taxon-name></italic> species associated with various hosts from shandong peninsula, China. Mycobiology 48: 169–183. <ext-link xlink:href="10.1080/12298093.2020.1761747" ext-link-type="doi" xlink:type="simple">https://doi.org/10.1080/12298093.2020.1761747</ext-link></mixed-citation></ref></ref-list></tp:taxon-treatment>
