# Supplementary material for: Novel species and new host records of Apiospora and Nigrospora (Amphisphaeriales, Apiosporaceae) from Yunnan-Guizhou Plateau, China
Source: IMA Fungus. 2026 Apr 24;17:e177246. doi: 10.3897/imafungus.17.177246 (PMC13135200; doi:10.3897/imafungus.17.177246)
Supplement: XML Treatment for Nigrospora sphaerica [file imafungus.17.177246-treatment14.xml]

<!DOCTYPE tp:taxon-treatment
  PUBLIC "-//TaxonX//DTD Taxonomic Treatment Publishing DTD v0 20100105//EN" "tax-treatment-NSO.dtd">
<tp:taxon-treatment xmlns:tp="http://www.plazi.org/taxpub"><tp:treatment-meta><kwd-group><label>Taxon classification</label><kwd>
                  <named-content content-type="kingdom">Animalia</named-content>
                </kwd><kwd>
                  <named-content content-type="order">Xylariales</named-content>
                </kwd><kwd>
                  <named-content content-type="family">Apiosporaceae</named-content>
                </kwd></kwd-group><mixed-citation publication-type="journal"><person-group><name><surname>Wang</surname><given-names>Xing-Chang</given-names></name><name><surname>Zhang</surname><given-names>Rui-Nan</given-names></name><name><surname>Norphanphoun</surname><given-names>Chada</given-names></name><name><surname>Wang</surname><given-names>Si-Bo</given-names></name><name><surname>Zou</surname><given-names>Meng-Ting</given-names></name><name><surname>Guo</surname><given-names>Shi-Qi</given-names></name><name><surname>Sun</surname><given-names>Jing-E</given-names></name><name><surname>Wang</surname><given-names>Jia-Ping</given-names></name><name><surname>Wijayawardene</surname><given-names>Nalin N.</given-names></name><name><surname>Hyde</surname><given-names>Kevin D.</given-names></name><name><surname>Wang</surname><given-names>Yong</given-names></name><name><surname>Liu</surname><given-names>Feng-Quan</given-names></name></person-group><article-title>Novel species and new host records of <italic><tp:taxon-name><tp:taxon-name-part taxon-name-part-type="genus" reg="Apiospora">Apiospora</tp:taxon-name-part></tp:taxon-name></italic> and <italic><tp:taxon-name><tp:taxon-name-part taxon-name-part-type="genus" reg="Nigrospora">Nigrospora</tp:taxon-name-part></tp:taxon-name></italic> (<italic><tp:taxon-name><tp:taxon-name-part taxon-name-part-type="order" reg="Amphisphaeriales">Amphisphaeriales</tp:taxon-name-part></tp:taxon-name></italic>, <italic><tp:taxon-name><tp:taxon-name-part taxon-name-part-type="family" reg="Apiosporaceae">Apiosporaceae</tp:taxon-name-part></tp:taxon-name></italic>) from Yunnan-Guizhou Plateau, China</article-title><source>IMA Fungus</source><day>24</day><month>04</month><year>2026</year><volume>17</volume><pub-id pub-id-type="doi">10.3897/imafungus.17.177246</pub-id></mixed-citation></tp:treatment-meta><tp:nomenclature><tp:taxon-name><object-id xmlns:xlink="http://www.w3.org/1999/xlink" content-type="arpha" xlink:type="simple">8708EAD7-9D28-5539-BE6C-8941DF9AD3F8</object-id>
                        		<tp:taxon-name-part taxon-name-part-type="genus" reg="Nigrospora">Nigrospora</tp:taxon-name-part> <tp:taxon-name-part taxon-name-part-type="species" reg="sphaerica">sphaerica</tp:taxon-name-part>
                        	
                        		<object-id xmlns:xlink="http://www.w3.org/1999/xlink" content-type="mycobank" xlink:type="simple">254776</object-id>
                        	</tp:taxon-name><tp:taxon-authority>(Sacc.) E.W. Mason, Trans. Br. Mycol. Soc. 12(2-3): 158 (1927).</tp:taxon-authority><xref ref-type="fig" rid="F17">Fig. 17</xref></tp:nomenclature><tp:treatment-sec sec-type="Substrate and distribution"><title>Substrate and distribution.</title><p>Pathogens with a wide host range, primarily causing leaf spot or leaf blight.</p><fig id="F17" position="float" orientation="portrait"><object-id xmlns:xlink="http://www.w3.org/1999/xlink" content-type="doi" xlink:type="simple">10.3897/imafungus.17.177246.figure17</object-id><object-id xmlns:xlink="http://www.w3.org/1999/xlink" content-type="arpha" xlink:type="simple">D7A07E25-CCED-5A23-B5E8-F49A5F7F8CAD</object-id><label>Figure 17.</label><caption><p><italic><tp:taxon-name><tp:taxon-name-part taxon-name-part-type="genus" reg="Nigrospora">Nigrospora</tp:taxon-name-part> <tp:taxon-name-part taxon-name-part-type="species" reg="sphaerica">sphaerica</tp:taxon-name-part></tp:taxon-name></italic> (<abbrev xmlns:xlink="http://www.w3.org/1999/xlink" content-type="institution" xlink:title="Culture Collection at the Department of Plant Pathology, Agricultural College, Guizhou University, Guizhou, China" xlink:type="simple">GUCC</abbrev> 25-0134). <bold>A</bold> Appearance of the fungus on leaves of <italic><tp:taxon-name><tp:taxon-name-part taxon-name-part-type="genus" reg="Juglans">Juglans</tp:taxon-name-part> <tp:taxon-name-part taxon-name-part-type="species" reg="regia">regia</tp:taxon-name-part></tp:taxon-name></italic>; <bold>B–G</bold> Upper view and reverse view of culture on <abbrev xmlns:xlink="http://www.w3.org/1999/xlink" xlink:title="potato dextrose agar" xlink:type="simple">PDA</abbrev>, <abbrev xmlns:xlink="http://www.w3.org/1999/xlink" xlink:title="malt extract agar" xlink:type="simple">MEA</abbrev>, <abbrev xmlns:xlink="http://www.w3.org/1999/xlink" xlink:title="cornmeal agar" xlink:type="simple">CMA</abbrev>, <abbrev xmlns:xlink="http://www.w3.org/1999/xlink" xlink:title="synthetic low-nutrient agar" xlink:type="simple">SNA</abbrev>, <abbrev xmlns:xlink="http://www.w3.org/1999/xlink" xlink:title="water agar" xlink:type="simple">WA</abbrev>, and <abbrev xmlns:xlink="http://www.w3.org/1999/xlink" xlink:title="oatmeal agar" xlink:type="simple">OA</abbrev> after 7 days; <bold>H</bold> Close up of <abbrev xmlns:xlink="http://www.w3.org/1999/xlink" xlink:title="synthetic low-nutrient agar" xlink:type="simple">SNA</abbrev> culture with conidia; <bold>I–M</bold> Conidia with conidiogenous cells on <abbrev xmlns:xlink="http://www.w3.org/1999/xlink" xlink:title="synthetic low-nutrient agar" xlink:type="simple">SNA</abbrev>. Scale bars: 100 μm (<bold>H</bold>); 10 μm (<bold>I–M</bold>).</p></caption><graphic xmlns:xlink="http://www.w3.org/1999/xlink" xlink:href="imafungus-17-e177246-g017.jpg" id="oo_1605921.jpg" position="float" orientation="portrait" xlink:type="simple"><uri content-type="original_file" xlink:type="simple">https://binary.pensoft.net/fig/1605921</uri></graphic></fig></tp:treatment-sec><tp:treatment-sec sec-type="Description"><title>Description.</title><p>Associated with leaf spots of <italic><tp:taxon-name><tp:taxon-name-part taxon-name-part-type="genus" reg="Juglans">Juglans</tp:taxon-name-part> <tp:taxon-name-part taxon-name-part-type="species" reg="regia">regia</tp:taxon-name-part></tp:taxon-name></italic>. Lesions irregular in shape and dark brown in color. <bold>Sexual morph</bold>: Not observed. <bold>Asexual morph</bold>: On <abbrev xmlns:xlink="http://www.w3.org/1999/xlink" xlink:title="synthetic low-nutrient agar" xlink:type="simple">SNA</abbrev>, <bold><italic>Hyphae</italic></bold> 2.5–5 µm in diam., branched, septate, contracted at septum, hyaline to dark brown, smooth. <bold><italic>Conidiophores</italic></bold> reduced to conidiogenous cells. <bold><italic>Conidiogenous cells</italic></bold> 6.0–10.5 × 5.0–8.1 µm (x̄ = 7.8 × 6.6 μm, n=30), subglobose, monoblastic, pale brown. <bold><italic>Conidia</italic></bold> 11.8–15.8 × 9.9–13.7 µm (x̄ = 14.1 × 11.6 μm, n=30), globose to subglobose, solitary, aseptate, black, smooth.</p></tp:treatment-sec><tp:treatment-sec sec-type="Culture characteristics"><title>Culture characteristics.</title><p>Colonies after 7 days at 25 °C: On <abbrev xmlns:xlink="http://www.w3.org/1999/xlink" xlink:title="potato dextrose agar" xlink:type="simple">PDA</abbrev>, colonies reach 90 mm diam., flat, spreading, with regular margins, surface white and reverse salmon. On <abbrev xmlns:xlink="http://www.w3.org/1999/xlink" xlink:title="malt extract agar" xlink:type="simple">MEA</abbrev>, colonies reach 27–30 mm diam., flat, aerial mycelia scant, regular margins filamentous, surface and reverse white. On <abbrev xmlns:xlink="http://www.w3.org/1999/xlink" xlink:title="cornmeal agar" xlink:type="simple">CMA</abbrev>, colonies reach 56–60 mm diam., cottony, dense aerial mycelia, with regular margins, surface white and reverse pale salmon. On <abbrev xmlns:xlink="http://www.w3.org/1999/xlink" xlink:title="synthetic low-nutrient agar" xlink:type="simple">SNA</abbrev>, colonies reach 20–22 mm diam., flat, aerial mycelia scant, regular margins filamentous, surface and reverse white. On <abbrev xmlns:xlink="http://www.w3.org/1999/xlink" xlink:title="water agar" xlink:type="simple">WA</abbrev>, colonies reach 20–22 mm diam., flat, aerial mycelia scant, regular margins filamentous, surface and reverse white. On <abbrev xmlns:xlink="http://www.w3.org/1999/xlink" xlink:title="oatmeal agar" xlink:type="simple">OA</abbrev>, colonies reach 73–75 mm diam., flat, spreading, dense aerial mycelia, with regular margins, surface greyish lilac and reverse center black and margin pale salmon. Sporulation was abundant only on <abbrev xmlns:xlink="http://www.w3.org/1999/xlink" xlink:title="synthetic low-nutrient agar" xlink:type="simple">SNA</abbrev> after 14 days.</p></tp:treatment-sec><tp:treatment-sec sec-type="Material examined"><title>Material examined.</title><p>China • Yunnan Province, Lincang City, on the diseased leaves of <italic><tp:taxon-name><tp:taxon-name-part taxon-name-part-type="genus" reg="Juglans">Juglans</tp:taxon-name-part> <tp:taxon-name-part taxon-name-part-type="species" reg="regia">regia</tp:taxon-name-part></tp:taxon-name></italic> with spots, 7 May 2024, M.T. Zou, <abbrev xmlns:xlink="http://www.w3.org/1999/xlink" content-type="institution" xlink:title="Herbarium of the Department of Plant Pathology, Agricultural College, Guizhou University, Guizhou, China" xlink:type="simple">HGUP</abbrev> 25-0063; <abbrev xmlns:xlink="http://www.w3.org/1999/xlink" content-type="institution" xlink:title="Culture Collection at the Department of Plant Pathology, Agricultural College, Guizhou University, Guizhou, China" xlink:type="simple">GUCC</abbrev> 25-0134, <abbrev xmlns:xlink="http://www.w3.org/1999/xlink" content-type="institution" xlink:title="Culture Collection at the Department of Plant Pathology, Agricultural College, Guizhou University, Guizhou, China" xlink:type="simple">GUCC</abbrev> 25-0135, <abbrev xmlns:xlink="http://www.w3.org/1999/xlink" content-type="institution" xlink:title="Culture Collection at the Department of Plant Pathology, Agricultural College, Guizhou University, Guizhou, China" xlink:type="simple">GUCC</abbrev> 25-0136, <abbrev xmlns:xlink="http://www.w3.org/1999/xlink" content-type="institution" xlink:title="Culture Collection at the Department of Plant Pathology, Agricultural College, Guizhou University, Guizhou, China" xlink:type="simple">GUCC</abbrev> 25-0137, <abbrev xmlns:xlink="http://www.w3.org/1999/xlink" content-type="institution" xlink:title="Culture Collection at the Department of Plant Pathology, Agricultural College, Guizhou University, Guizhou, China" xlink:type="simple">GUCC</abbrev> 25-0138 and <abbrev xmlns:xlink="http://www.w3.org/1999/xlink" content-type="institution" xlink:title="Culture Collection at the Department of Plant Pathology, Agricultural College, Guizhou University, Guizhou, China" xlink:type="simple">GUCC</abbrev> 25-0139.</p></tp:treatment-sec><tp:treatment-sec sec-type="Notes"><title>Notes.</title><p>In the phylogenetic analyses (Fig. <xref ref-type="fig" rid="F3">3</xref>), the six strains obtained in this study (<abbrev xmlns:xlink="http://www.w3.org/1999/xlink" content-type="institution" xlink:title="Culture Collection at the Department of Plant Pathology, Agricultural College, Guizhou University, Guizhou, China" xlink:type="simple">GUCC</abbrev> 25-0134, <abbrev xmlns:xlink="http://www.w3.org/1999/xlink" content-type="institution" xlink:title="Culture Collection at the Department of Plant Pathology, Agricultural College, Guizhou University, Guizhou, China" xlink:type="simple">GUCC</abbrev> 25-0135, <abbrev xmlns:xlink="http://www.w3.org/1999/xlink" content-type="institution" xlink:title="Culture Collection at the Department of Plant Pathology, Agricultural College, Guizhou University, Guizhou, China" xlink:type="simple">GUCC</abbrev> 25-0136, <abbrev xmlns:xlink="http://www.w3.org/1999/xlink" content-type="institution" xlink:title="Culture Collection at the Department of Plant Pathology, Agricultural College, Guizhou University, Guizhou, China" xlink:type="simple">GUCC</abbrev> 25-0137, <abbrev xmlns:xlink="http://www.w3.org/1999/xlink" content-type="institution" xlink:title="Culture Collection at the Department of Plant Pathology, Agricultural College, Guizhou University, Guizhou, China" xlink:type="simple">GUCC</abbrev> 25-0138, and <abbrev xmlns:xlink="http://www.w3.org/1999/xlink" content-type="institution" xlink:title="Culture Collection at the Department of Plant Pathology, Agricultural College, Guizhou University, Guizhou, China" xlink:type="simple">GUCC</abbrev> 25-0139) clustered with the <italic><tp:taxon-name><tp:taxon-name-part taxon-name-part-type="genus" reg="Nigrospora">N.</tp:taxon-name-part> <tp:taxon-name-part taxon-name-part-type="species" reg="sphaerica">sphaerica</tp:taxon-name-part></tp:taxon-name></italic> species clade with strong statistical support (100% <abbrev xmlns:xlink="http://www.w3.org/1999/xlink" xlink:title="Maximum Likelihood" xlink:type="simple">ML</abbrev>/1.0 <abbrev xmlns:xlink="http://www.w3.org/1999/xlink" xlink:title="Bayesian Inference" xlink:type="simple">BI</abbrev>). Morphologically, our isolates closely resemble <italic><tp:taxon-name><tp:taxon-name-part taxon-name-part-type="genus" reg="Nigrospora">N.</tp:taxon-name-part> <tp:taxon-name-part taxon-name-part-type="species" reg="sphaerica">sphaerica</tp:taxon-name-part></tp:taxon-name></italic> in their overall diagnostic characteristics. The conidia of our strains are comparable in shape but slightly smaller (14.1 × 11.6 µm) than those reported for <italic><tp:taxon-name><tp:taxon-name-part taxon-name-part-type="genus" reg="Nigrospora">N.</tp:taxon-name-part> <tp:taxon-name-part taxon-name-part-type="species" reg="sphaerica">sphaerica</tp:taxon-name-part></tp:taxon-name></italic> (18.22 × 18.22 µm), while the conidiogenous cells also show similar dimensions (7.8 × 6.6 µm vs. 7.97 × 7.97 µm; <xref ref-type="bibr" rid="B97">Wang et al. 2017</xref>; <xref ref-type="bibr" rid="B32">Hyde et al. 2024a</xref>). This study represents the first record of <italic><tp:taxon-name><tp:taxon-name-part taxon-name-part-type="genus" reg="Nigrospora">N.</tp:taxon-name-part> <tp:taxon-name-part taxon-name-part-type="species" reg="sphaerica">sphaerica</tp:taxon-name-part></tp:taxon-name></italic> isolated from leaves of <italic><tp:taxon-name><tp:taxon-name-part taxon-name-part-type="genus" reg="Juglans">J.</tp:taxon-name-part> <tp:taxon-name-part taxon-name-part-type="species" reg="regia">regia</tp:taxon-name-part></tp:taxon-name></italic>.</p></tp:treatment-sec><tp:treatment-sec><!--Section generated to contain objects referenced in tp:taxon-treatment.--><fig id="F3" position="float" orientation="portrait"><object-id xmlns:xlink="http://www.w3.org/1999/xlink" content-type="doi" xlink:type="simple">10.3897/imafungus.17.177246.figure3</object-id><object-id xmlns:xlink="http://www.w3.org/1999/xlink" content-type="arpha" xlink:type="simple">7585242F-19E6-59BD-984D-8D09F18F4851</object-id><label>Figure 3.</label><caption><p>Phylogenetic tree constructed using Maximum likelihood (<abbrev xmlns:xlink="http://www.w3.org/1999/xlink" xlink:title="Maximum Likelihood" xlink:type="simple">ML</abbrev>) analyses based on the multilocus alignment (<abbrev xmlns:xlink="http://www.w3.org/1999/xlink" xlink:title="internal transcribed spacer" xlink:type="simple">ITS</abbrev>, <italic>tef</italic>1-α, and <italic>tub2</italic>) for <italic><tp:taxon-name><tp:taxon-name-part taxon-name-part-type="genus" reg="Nigrospora">Nigrospora</tp:taxon-name-part></tp:taxon-name></italic>. The outgroups are <italic><tp:taxon-name><tp:taxon-name-part taxon-name-part-type="genus" reg="Apiospora">A.</tp:taxon-name-part> <tp:taxon-name-part taxon-name-part-type="species" reg="pseudoparenchymatica">pseudoparenchymatica</tp:taxon-name-part></tp:taxon-name></italic> (LC 7234<sup>T</sup>) and <italic><tp:taxon-name><tp:taxon-name-part taxon-name-part-type="genus" reg="Apiospora">A.</tp:taxon-name-part> <tp:taxon-name-part taxon-name-part-type="species" reg="malaysiana">malaysiana</tp:taxon-name-part></tp:taxon-name></italic> (CBS 102053). Maximum likelihood bootstrap proportions ≥ 70% (left) and Bayesian inference posterior probability ≥ 0.8 (right) are indicated at nodes (<abbrev xmlns:xlink="http://www.w3.org/1999/xlink" xlink:title="Maximum Likelihood" xlink:type="simple">ML</abbrev>/<abbrev xmlns:xlink="http://www.w3.org/1999/xlink" xlink:title="Bayesian Inference" xlink:type="simple">BI</abbrev>). The type strains are followed by “<sup>T</sup>” and bold. New species discovered in this study are red, and new records are blue.</p></caption><graphic xmlns:xlink="http://www.w3.org/1999/xlink" xlink:href="imafungus-17-e177246-g003.jpg" id="oo_1605907.jpg" position="float" orientation="portrait" xlink:type="simple"><uri content-type="original_file" xlink:type="simple">https://binary.pensoft.net/fig/1605907</uri></graphic></fig></tp:treatment-sec><ref-list><ref id="B97"><mixed-citation xmlns:xlink="http://www.w3.org/1999/xlink" xlink:type="simple">Wang M, Liu F, Crous PW et al. (2017) Phylogenetic reassessment of <italic><tp:taxon-name><tp:taxon-name-part taxon-name-part-type="genus">Nigrospora</tp:taxon-name-part></tp:taxon-name></italic>: Ubiquitous endophytes, plant and human pathogens. Persoonia 39: 118–142. <ext-link xlink:href="10.3767/persoonia.2017.39.06" ext-link-type="doi" xlink:type="simple">https://doi.org/10.3767/persoonia.2017.39.06</ext-link></mixed-citation></ref><ref id="B32"><mixed-citation xmlns:xlink="http://www.w3.org/1999/xlink" xlink:type="simple">Hyde KD, Wijesinghe SN, Afshari N et al. (2024a) Mycosphere Notes 469-520. Mycosphere 15: 1294–1454. <ext-link xlink:href="10.5943/mycosphere/15/1/11" ext-link-type="doi" xlink:type="simple">https://doi.org/10.5943/mycosphere/15/1/11</ext-link></mixed-citation></ref></ref-list></tp:taxon-treatment>
