# Supplementary material for: Novel species and new host records of Apiospora and Nigrospora (Amphisphaeriales, Apiosporaceae) from Yunnan-Guizhou Plateau, China
Source: IMA Fungus. 2026 Apr 24;17:e177246. doi: 10.3897/imafungus.17.177246 (PMC13135200; doi:10.3897/imafungus.17.177246)
Supplement: Supplementary material 2 — Suppl. data 1-7: the sequences after mafft for Apiospora and Nigrospora [file imafungus-17-e177246-s002.zip]

Archive with 7 entries (7 files):
- Supplementary data 1 Apiospora its mafft.fasta
- Supplementary data 2 Apiospora lsu mafft.fasta
- Supplementary data 3 Apiospora tef1-α mafft.fasta
- Supplementary data 4 Apiospora tub mafft.fasta
- Supplementary data 5 Nigrospora its mafft.fasta
- Supplementary data 6 Nigrospora tef1-α mafft.fasta
- Supplementary data 7 Nigrospora tub maftt.fasta
