# Supplementary material for: Novel species and new host records of Apiospora and Nigrospora (Amphisphaeriales, Apiosporaceae) from Yunnan-Guizhou Plateau, China
Source: IMA Fungus. 2026 Apr 24;17:e177246. doi: 10.3897/imafungus.17.177246 (PMC13135200; doi:10.3897/imafungus.17.177246)
Supplement: Supplementary material 2 — Suppl. data 1-7: the sequences after mafft for Apiospora and Nigrospora [file imafungus-17-e177246-s002.zip › Supplementary data 1 Apiospora its mafft.fasta]

>Apiospora_sasae_23P495
------------------------------------------------------------
------------------------------------------------------------
---------------------------------TCTCCGTT--GGTG-ACCAGCGGAGGG
ATCATTACAGAGTT---TTTAACTCCCA-CACCATT--T-GTTAACC--TACCACCTTAT
-GCCTCGGCGTAAGCTCGG---------------------TTCGGGG-GCGTTTCGTC--
----------GTCGAGTTACCCTGTGGCTGCCGT--------------GTGGCTGCCTTG
------------------------------------------------------------
--------------------------------------AGCTACCCTGTAGCGATTG---
GCTAGTTACCCTGTAGC-----------------------------------------TG
CA-----------CTCTGGC---TCT---------------------------TCGACGG
--------GACGCACT--------CCGG------------------CCGCGGCCCGCCGG
CGGTACACT-AAACTCGT--TTTTACCGTAC-ATTCTGAGCGTCTTATTTTAAATAAGTT
AAAACTTTCAACAACGGATCTCTTGGTTCTGGCATCGATGAAGAACGCAGCGAAATGCGA
TAAGTAATGTGAATTGCAGAATTCAGTGAATCATCGAATCTTTGAACGCACATTGCGCCC
ACTAGTATTCTGGTGGGCATGCCTGTTCGAGCGTCATTTCAACCCTTAAGCCTAGCTTAG
TGTTGGGAATCCACTGTA--CTGTGGTTCCTTAAAGACAGTGGCGGAGCGGCAGCGGTCC
TCTGAGCGTAGTAA-TTTTTT-ATTCTCGCTTCTGTTAGGCCC-TGTC-CTCCCGCCGTA
AAACCCCCTA--TTTTTTTAGTGGTTGACCTCGGATCAGGTAGGAATACCCG--CTGAAC
TTAAGCATATCA------------------------------------------------
---------------
>Apiospora_hysterina_KUC21438
------------------------------------------------------------
------------------------------------------------------------
---------------------------------------------TG-ACCAGCGGAGGG
ATCATTACAGAGTT---TTTAACTCCCA-CACCATT--T-GTTAACC--TACCACCTTAT
-GCCTCGGCGTAAGCTCGG---------------------TTCGGGG-GCGTTTCGTC--
----------GTCAAGTTACCCTGTGGCTGCCGT--------------GTGGCTGCCTTG
------------------------------------------------------------
--------------------------------------AGCTACCCTGTAGCGATTG---
GCTAGTTACCCTGTAGC-----------------------------------------TG
CA-----------ATCGGGC---TCT---------------------------TCGACGG
--------GACGCACT--------CCGG------------------CCGCGGCCCGCCGG
CGGTACACT-AAACTCGT--TTTTACCGTAC-ATTCTGAGCGTCTTATTTTAAATAAGTT
AAAACTTTCAACAACGGATCTCTTGGTTCTGGCATCGATGAAGAACGCAGCGAAATGCGA
TAAGTAATGTGAATTGCAGAATTCAGTGAATCATCGAATCTTTGAACGCACATTGCGCCC
ACTAGTATTCTGGTGGGCATGCCTGTTCGAGCGTCATTTCAACCCTTAAGCCTAGCTTAG
TGTTGGGAATCCACTGTA--CTGTGGTTCCTTAAAGACAGTGGCGGAGCGGCAGCGGTCC
TCTGAGCGTAGTAA-TTTTTT-ATTCTCGCTTCTGTTAGGCCC-TGTC-CTCCCGCCGTA
AAACCCCCTA--TTTTTTTAGTGGTTGACCTCGGATCAGGTAGGAATACCCG--CTGAAC
TTAAGCATAT--------------------------------------------------
---------------
>Apiospora_hysterina_KUC21437
------------------------------------------------------------
------------------------------------------------------------
--------------------------------------------------------AGGG
ATCATTACAGAGTT---TTTAACTCCCA-CACCATT--T-GTTAACC--TACCACCTTAT
-GCCTCGGCGTAAGCTCGG---------------------TTCGGGG-GCGTTTCGTC--
----------GTCGAGTTACCCTGTGGCTGCCGT--------------GTGGCTGCCTTG
------------------------------------------------------------
--------------------------------------AGCTACCCTGTAGCGATTG---
GCTAGTTACCCTGTAGC-----------------------------------------TG
CA-----------ATCTGGC---TCT---------------------------TCGACGG
--------GACGCACT--------CCGG------------------CCGCGGCCCGCCGG
CGGTACACT-AAACTCGT--TTTTACCGTAC-ATTCTGAGCGTCTTATTTTAAATAAGTT
AAAACTTTCAACAACGGATCTCTTGGTTCTGGCATCGATGAAGAACGCAGCGAAATGCGA
TAAGTAATGTGAATTGCAGAATTCAGTGAATCATCGAATCTTTGAACGCACATTGCGCCC
ACTAGTATTCTGGTGGGCATGCCTGTTCGAGCGTCATTTCAACCCTTAAGCCTAGCTTAG
TGTTGGGAATCCACTGTA--CTGTGGTTCCTTAAAGACAGTGGCGGAGCGGCAGCGGTCC
TCTGAGCGTAGTAA-TTTTTT-ATTCTCGCTTCTGTTAGGCCC-TGTC-CTCCCGCCGTA
AAACCCCCTA--TTTTTTTAGTGGTTGACCTCGGATCAGGTAGGAATACCCG--CTGAAC
TTAAGCATAT--------------------------------------------------
---------------
>Apiospora_sasae_CBS_146808T
------------------------------------------------------------
------------------------------------------------------------
------------GAAGTAAAAGTCGTAACAAGGTCTCCGTT--GGTGAACCAGCGGAGGG
ATCATTACAGAGTT---TTTAACTCCCA-CACCATT--T-GTTAACC--TACCACCTTAT
-GCCTCGGCGTAAGCTCGG---------------------TTCGGGG-GCGTTTCGTC--
----------GTCGAGCTACCCTGTGGCTGCCGT--------------GTGGCTGCCTTG
------------------------------------------------------------
--------------------------------------AGCTACCCTGTAGCGATTG---
GCTAGTTACCCTGTAGC-----------------------------------------TG
CA-----------CTGTGGC---TCT---------------------------TCGACGG
--------GACGCACT--------CCGG------------------CCGCGGCCCGCCGG
CGGTACACT-AAACTCGT--TTTTACCGTAC-ATTCTGAGCGTCTTATTTTAAATAAGTT
AAAACTTTCAACAACGGATCTCTTGGTTCTGGCATCGATGAAGAACGCAGCGAAATGCGA
TAAGTAATGTGAATTGCAGAATTCAGTGAATCATCGAATCTTTGAACGCACATTGCGCCC
ACTAGTATTCTGGTGGGCATGCCTGTTCGAGCGTCATTTCAACCCTTAAGCCTAGCTTAG
TGTTGGGAATCCACTGTA--CTGTGGTTCCTTAAAGACAGTGGCGGAGCGGCAGCGGTCC
TCTGAGCGTAGTAA-TTTTTT-ATTCTCGCTTCTGTTAGGCCC-TGTC-CTCCCGCCGTA
AAACCCCCTA--TTTTTTTAGTGGTTGACCTCGGATCAGGTAGGAATACCCG--CTGAAC
TTAAGCATATCAATAA--------------------------------------------
---------------
>Apiospora_hysterina_ICPM_6889T
------------------------------------------------------------
------------------------------------------------------------
---------------GTAAAAGTCGTAACAAGGTCTCCGTT--GGTGAACCAGCGGAGGG
ATCATTACAGAGTT---TTTAACTCCCA-CACCATT--T-GTTAACC--TACCACCTTAT
-GCCTCGGCGTAAGCTCGG---------------------TTCGGGG-GCGTTTCGTC--
----------GTCGAGTTACCCTGTGGCTGCCGT--------------GTGGCTGCCTTG
------------------------------------------------------------
--------------------------------------AGCTACCCTGTAGCGATTG---
GCTAGTTACCCTGTAGC-----------------------------------------TG
CA-----------ATCTGGC---TCT---------------------------TCGACGG
--------GACGCACT--------CCGG------------------CCGCGGCCCGCCGG
CGGTACACT-AAACTCGT--TTTTACCGTAC-ATTCTGAGCGTCTTATTTTAAATAAGTT
AAAACTTTCAACAACGGATCTCTTGGTTCTGGCATCGATGAAGAACGCAGCGAAATGCGA
TAAGTAATGTGAATTGCAGAATTCAGTGAATCATCGAATCTTTGAACGCACATTGCGCCC
ACTAGTATTCTGGTGGGCATGCCTGTTCGAGCGTCATTTCAACCCTTAAGCCTAGCTTAG
TGTTGGGAATCCACTGTA--CTGTGGTTCCTTAAAGACAGTGGCGGAGCGGCAGCGGTCC
TCTGAGCGTAGTAATTTTTTT-ATTCTCGCTTCTGTTAGGCCC-TGTC-CTCCCGCCGTA
AAMCCCC-----------------------------------------------------
------------------------------------------------------------
---------------
>Apiospora_yunnana_DDQ_00281
------------------------------------------------------------
------------------------------------------------------------
------GTGGGGAAGTAAAAAATCGTAACAAGGTCTCCGTT--GGTGAACCAGCGGAGGG
ATCATTACAGAGTT---TTTAACTCCCA-CACCATT--T-GTTAACC--TACCACCTTAT
-GCCTCGGCGTAAGCTCGG---------------------TTCGGGG-GCGTTTCGTC--
----------GTCAAGTTACCCTGTGGCTGCCGT--------------GTGGCTGCCTTG
A----GTTACCCTGTAGCTGTCCTGAGTTA---CCCTGTA--------------------
----------------------------ACGACTGGCCAGTTACCCTGTAGCGATTG---
GTTAGTTACCCTGTAGC-----------------------------------------TG
AA-----------CTGTGGC---TCT---------------------------TCGACGT
--------GACGCACT--------CCGG------------------CCGCGGCCCGCCGG
CGGTACACT-AAACTCGT--TTTTACCGTAC-ATTCTGAGCGTCTTATTTTAAATAAGTT
AAAACTTTCAACAACGGATCTCTTGGTTCTGGCATCGATGAAGAACGCAGCGAAATGCGA
TAAGTAATGTGAATTGCAGAATTCAGTGAATCATCGAATCTTTGAACGCACATTGCGCCC
ACTAGTATTCTGGTGGGCATGCCTGTTCGAGCGTCATTTCAACCCTTAAGCCTAGCTTAG
TGTTGGGAATCCACTGTA--CTGTGGTTCCTTAAAGACAGTGGCGGAGCGGCAGCGGTCC
TCTGAGCGTAGTAA-TTTTTT-ATTCTCGCTTCTGTTAGGCCC-TGTC-CTCCCGCCGTA
AAACCCCCTA---TTTTTTAGTGG-TGACCTCGGATCAGGTAGGAATCCCC---------
------------------------------------------------------------
---------------
>Apiospora_yunnana_MFLUCC_15_1002T
------------------------------------------------------------
------------------------------------------------------------
------GTGGGGAAGTAAAAAATCGTAACAAGGTCTCCGTT--GGTGAACCAGCGGAGGG
ATCATTACAGAGTT---TTTAACTCCCA-CACCATT--T-GTTAACC--TACCACCTTAT
-GCCTCGGCGTAAGCTCGG---------------------TTCGGGG-GCGTTTCGTC--
----------GTCAAGTTACCCTGTGGCTGCCGT--------------GTGGCTGCCTTG
A----GTTACCCTGTAGCTGTCCTGAGTTA---CCCTGTA--------------------
----------------------------ACGACTGGCCAGTTACCCTGTAGCGATTG---
GTTAGTTACCCTGTAGC-----------------------------------------TG
AA-----------CTGTGGC---TCT---------------------------TCGACGT
--------GACGCACT--------CCGG------------------CCGCGGCCCGCCGG
CGGTACACT-AAACTCGT--TTTTACCGTAC-ATTCTGAGCGTCTTATTTTAAATAAGTT
AAAACTTTCAACAACGGATCTCTTGGTTCTGGCATCGATGAAGAACGCAGCGAAATGCGA
TAAGTAATGTGAATTGCAGAATTCAGTGAATCATCGAATCTTTGAACGCACATTGCGCCC
ACTAGTATTCTGGTGGGCATGCCTGTTCGAGCGTCATTTCAACCCTTAAGCCTAGCTTAG
TGTTGGGAATCCACTGTA--CTGTGGTTCCTTAAAGACAGTGGCGGAGCGGCAGCGGTCC
TCTGAGCGTAGTAA-TTTTTT-ATTCTCGCTTCTGTTAGGCCC-TGTC-CTCCCGCCGTA
AAACCCCCTA---TTTTTTAGTGG-TGACCTCGGATCAGGTAGGAATCCCC---------
------------------------------------------------------------
---------------
>Apiospora_nanmingensis_sp._nov_GUCC_25-0087T
------------------------------------------------------------
------------------------------------------------------------
----------------------------CAAGGTCTCCGTT--GGTGAACCAGCGGAGGG
ATCATTACAGAGTT---TTCAACTCCCA-CACCATT--T-GTTAACC--TACCACCTTAT
-GCCTCGGCGTAAGCTCGG---------------------TTCGGGG-GCGTTTCGTT--
----------GTTGAGTTACCCTGTAGCTGCCGC--------------GTGGCTGCCTTG
A----GTTACCCTGTAGCTGTCCTGAGTTA---CCCTGTAGCTGTCTCGTA----GTTAC
CCTGTAGCTACTAGTCAGCTACCCTGTAGCGACTGGGCAGTTACCCTGTAGCGATTG---
GCTAGTTACCCTGTAGC-----------------------------------------CG
CA-----------CTGTGGC---TCT---------------------------TCGACGT
--------GGCGCACT--------CCGG------------------CCGCGGCCCGCCGG
CGGTACACT-AAACTCGT--TTTTACCGTAC-ATTCTGAGCGTCTTATTTT-AATAAGTC
AAAACTTTCAACAACGGATCTCTTGGTTCTGGCATCGATGAAGAACGCAGCGAAATGCGA
TAAGTAATGTGAATTGCAGAATTCAGTGAATCATCGAATCTTTGAACGCACATTGCGCCC
ACTAGTATTCTGGTGGGCATGCCTGTTCGAGCGTCATTTCAACCCTTAAGCCTAGCTTAG
TGTTGGGAATCCACTGTA--CTGTGGTTCCTTAAAGACAGTGGCGGAGCGGCAGCGGTCC
TCTGAGCGTAGTAA-TTTTTT-ATTCTCGCTTCTGCTAGGCCC-TGCC-CTCCCGCCGTA
AAACCCCCTATTTTTTTTTAGTGGTTGACCTCGGATCAGGTAGGAATACCCG--CTGAAC
TTAAG-------------------------------------------------------
---------------
>Apiospora_nanmingensis_sp._nov_GUCC_25-0088
------------------------------------------------------------
------------------------------------------------------------
---------------------------ACAAGGTCTCCGTT--GGTGAACCAGCGGAGGG
ATCATTACAGAGTT---TTCAACTCCCA-CACCATT--T-GTTAACC--TACCACCTTAT
-GCCTCGGCGTAAGCTCGG---------------------TTCGGGG-GCGTTTCGTT--
----------GTTGAGTTACCCTGTAGCTGCCGC--------------GTGGCTGCCTTG
A----GTTACCCTGTAGCTGTCCTGAGTTA---CCCTGTAGCTGTCTCGTA----GTTAC
CCTGTAGCTACTAGTCAGCTACCCTGTAGCGACTGGGCAGTTACCCTGTAGCGATTG---
GCTAGTTACCCTGTAGC-----------------------------------------CG
CA-----------CTGTGGC---TCT---------------------------TCGACGT
--------GGCGCACT--------CCGG------------------CCGCGGCCCGCCGG
CGGTACACT-AAACTCGT--TTTTACCGTAC-ATTCTGAGCGTCTTATTTT-AATAAGTC
AAAACTTTCAACAACGGATCTCTTGGTTCTGGCATCGATGAAGAACGCAGCGAAATGCGA
TAAGTAATGTGAATTGCAGAATTCAGTGAATCATCGAATCTTTGAACGCACATTGCGCCC
ACTAGTATTCTGGTGGGCATGCCTGTTCGAGCGTCATTTCAACCCTTAAGCCTAGCTTAG
TGTTGGGAATCCACTGTA--CTGTGGTTCCTTAAAGACAGTGGCGGAGCGGCAGCGGTCC
TCTGAGCGTAGTAA-TTTTTT-ATTCTCGCTTCTGCTAGGCCC-TGCC-CTCCCGCCGTA
AAACCCCCTATTTTTTTTTAGTGGTTGACCTCGGATCAGGTAGGAATACCCG--CTGAAC
TTAAGCAT----------------------------------------------------
---------------
>Apiospora_aquatica_KUNCC:23-16117
------------------------------------------------------------
------------------------------------------------------------
------------------------------------------------------------
-------------------CAACTCCCA-TACCATT--T-GTAAACTT-TACTCAGTTAT
-GCCTCGGCGTGAACTGCG---------------------TACGGAG-GCAGAGT-----
------------GGTGTTACCCGGTAGC--------------------------------
------------------------------------------------------------
----------------------------------------TTACCCTGTAGG--------
-----TTACCCTGTAGC-----------------------------------------GC
TA-----------CCCTGTA---TCA----------------------------------
-------------ACT--------CCCG------------------C-GCAGCCCGCCGG
TGGTACACT-AAACTCTTG-TTTTATTTTAT-ATTCTGAGCGTATTATTTT-AATAA-TT
AAAACTTTCAACAACGGATCTCTTGGTTCTGGCATCGATGAAGAACGCAGCGAAATGCGA
TAAGTAATGTGAATTGCAGAATTCAGTGAATCATCGAATCTTTGAACGCACATTGCGCCC
ATCAGTATTCTGGTGGGCATGCCTGTTCGAGCGTCATTTCAACCCTTAAGCCTAGCTTAG
TGTTGGGAATCTACTGTA--TTGTAGTTCCTTAAAGACAGTGGCGGAGCGATAGTTGTCC
TCTGAGCGTAGTAA--ATTTA-TTTCTCGCTTCTGTAAGGCTC-TGTC-CTCCCGCCATA
AAACCCCCAA---TTTTTTAGTGGTTGACCTCGGATCAGGTAGGAATACCCG--CTGAAC
TTAAGCATATCA------------------------------------------------
---------------
>Apiospora_aquatica_S_642T
------------------------------------------------------------
------------------------------------------------------------
------------------------------------------------------------
----------------------------------TT--T-GTAAACTT-TACTCAGTTAT
-GCCTCGGCGTGAACTGCG---------------------TACGGAG-GCAGAGT-----
------------GGTGTTACCCGGTAGC--------------------------------
------------------------------------------------------------
----------------------------------------TTACCCTGTAGG--------
-----TTACCCTGTAGC-----------------------------------------GC
TA-----------CCCTGTA---TCA----------------------------------
-------------ACT--------CCCG------------------C-GCAGCCCGCCGG
TGGTACACT-AAACTCTTG-TTTTATTTTAT-ATTCTGAGCGTATTATTTT-AATAA-TT
AAAACTTTCAACAACGGATCTCTTGGTTCTGGCATCGATGAAGAACGCAGCGAAATGCGA
TAAGTAATGTGAATTGCAGAATTCAGTGAATCATCGAATCTTTGAACGCACATTGCGCCC
ATCAGTATTCTGGTGGGCATGCCTGTTCGAGCGTCATTTCAACCCTTAAGCCTAGCTTAG
TGTTGGGAATCTACTGTA--TTGTAGTTCCTTAAAGACAGTGGCGGAGCGATAGTTGTCC
TCTGAGCGTAGTAA--ATTTA-TTTCTCGCTTCTGTAAGGCTC-TGTC-CTCCCGCCATA
AAACCCCCAA---TTTTTTAGTGGTTGACCTCGGATCAGGTAGGAATACCCG--CTGAAC
TTAAGCATATCAAAA---------------------------------------------
---------------
>Apiospora_saccharicola_CBS_463.83
------------------------------------CGATTGAATGGCTCAGTGAGGCTT
TGGGACTGCCTAGAAGAGGTCGGCAACGACCACTTCCGGGCGGAAACTTATCCAAACTCG
GTC-ATTTAGAGGAAGTAAAAGTCGTAACAAGGTCTCCGTT--GGTGAACCAGCGGAGGG
ATCATTACAGAGTTA--TACAACTCCCA-TACCATT--T-GTAAACTT-TACTCAGTTAT
-GCCTCGGCGTGAACTGCG---------------------TACGGAG-GCAGAGT-----
------------GGTGTTACCCGGTAGC--------------------------------
------------------------------------------------------------
----------------------------------------TTACCCTGTAGG--------
-----TTACCCTGTGGC-----------------------------------------GC
TA-----------CCCTGTA---TCA----------------------------------
-------------ACT--------CCCG------------------C-GCAGCCCGCCGG
TGGTACACT-AAACTCTTG-TTTTATTTTAT-ATTCTGAGCGTATTATTTT-AATAA-TT
AAAACTTTCAACAACGGATCTCTTGGTTCTGGCATCGATGAAGAACGCAGCGAAATGCGA
TAAGTAATGTGAATTGCAGAATTCAGTGAATCATCGAATCTTTGAACGCACATTGCGCCC
ATCAGTATTCTGGTGGGCATGCCTGTTCGAGCGTCATTTCAACCCTTAAGCCTAGCTTAG
TGTTGGGAATCTACTGTA--TTGTAGTTCCTTAAAGACAGTGGCGGAGCGATAGTTGTCC
TCTGAGCGTAGTAA--ATTTA-TTTCTCGCTTCTGTAAGGCTC-TATC-CTCCCGCCATA
AAACCCCCAA---ATTTTTAGTGGTTGACCTCGGATCAGGTAGGAATACCCG--CTGAAC
TTAA--------------------------------------------------------
---------------
>Apiospora_sphaerosperma_CBS114317
------------------------------------CGATTGAATGGCTCAGTGAGGCTT
TGGGACTGCCTAGAAGAGGTCGGCAACGACCACTTCCGGGCGGAAACTTATCCAAACTCG
GTC-ATTTAGAGGAAGTAAAAGTCGTAACAAGGTCTCCGTT--GGTGAACCAGCGGAGGG
ATCATTACAGAGTTA--TACAACTCCCA-TACCATT--T-GTAAACTT-TACTCAGTTAT
-GCCTCGGCGTGAACTGCG---------------------TACGGAG-GCAGAGT-----
------------GGTGTTACCCGGTAGC--------------------------------
------------------------------------------------------------
----------------------------------------TTACCCTGTAGG--------
-----TTACCCTGTAGC-----------------------------------------GC
TA-----------CCCTGTA---TCA----------------------------------
-------------ACT--------CCCG------------------C-GCAGCCCGCCGG
TGGTACACT-AAACTCTTG-TTTTATTTTAT-ATTCTGAGCGTATTATTTT-AATAA-TT
AAAACTTTCAACAACGGATCTCTTGGTTCTGGCATCGATGAAGAACGCAGCGAAATGCGA
TAAGTAATGTGAATTGCAGAATTCAGTGAATCATCGAATCTTTGAACGCACATTGCGCCC
ATCAGTATTCTGGTGGGCATGCCTGTTCGAGCGTCATTTCAACCCTTAAGCCTAGCTTAG
TGTTGGGAATCTACTGTA--TTGTAGTTCCTTAAAGACAGTGGCGGAGCGATAGTTGTCC
TCTGAGCGTAGTAA--ATTTA-TTTCTCGCTTTTGTAAGGCTC-TATT-CTCCCGCCATA
AAACCCCCAA---TTTTTTAGTGGTTGACCTCGGATCAGGTAGGAATACCCG--CTGAAC
TTAAGCATATCAATAA--------------------------------------------
---------------
>Apiospora_sphaerosperma_CBS114318
-------------------CCGCCCGTCGCTACTACCGATTGAATGGCTCAGTGAGGCTT
TGGGACTGCCTAGAAGAGGTCGGCAACGACCACTTCCGGGCGGAAACTTATCCAAACTCG
GTC-ATTTAGAGGAAGTAAAAGTCGTAACAAGGTCTCCGTT--GGTGAACCAGCGGAGGG
ATCATTACAGAGTTA--TACAACTCCCA-TACCATT--T-GTAAACTT-TACTCAGTTAT
-GCCTCGGCGTGAACTGCG---------------------TACGGAG-GCAGAGT-----
------------GGTGTTACCCGGTAGC--------------------------------
------------------------------------------------------------
----------------------------------------TTACCCTGTAGG--------
-----TTACCCTGTAGC-----------------------------------------GC
TA-----------CCCTGTA---TCA----------------------------------
-------------ACT--------CCCG------------------C-GCAGCCCGCCGG
TGGTACACT-AAACTCTTG-TTTTATTTTAT-ATTCTGAGCGTATTATTTT-AATAA-TT
AAAACTTTCAACAACGGATCTCTTGGTTCTGGCATCGATGAAGAACGCAGCGAAATGCGA
TAAGTAATGTGAATTGCAGAATTCAGTGAATCATCGAATCTTTGAACGCACATTGCGCCC
ATCAGTATTCTGGTGGGCATGCCTGTTCGAGCGTCATTTCAACCCTTAAGCCTAGCTTAG
TGTTGGGAATCTACTGTA--TTGTAGTTCCTTAAAGACAGTGGCGGAGCGATAGTTGTCC
TCTGAGCGTAGTAA--ATTTA-TTTCTCGCTTTTGTAAGGCTC-TATT-CTCCCGCCATA
AAACCCCCAA---TTTTTTAGTGGTTGACCTCGGATCAGGTAGGAATACCCG--CTGAAC
TTAAGCATATCAATA---------------------------------------------
---------------
>Apiospora_sphaerosperma_CBS114315
------CCCTTTGTACACACCGCCCGTCGCTACTACCGATTGAATGGCTCAGTGAGGCTT
TGGGACTGCCTAGAAGAGGTCGGCAACGACCACTTCCGGGCGGAAACTTATCCAAACTCG
GTC-ATTTAGAGGAAGTAAAAGTCGTAACAAGGTCTCCGTT--GGTGAACCAGCGGAGGG
ATCATTACAGAGTTA--TACAACTCCCA-TACCATT--T-GTAAACTT-TACTCAGTTAT
-GCCTCGGCGTGAACTGCG---------------------TACGGAG-GCAGAGT-----
------------GGTGTTACCCGGTAGC--------------------------------
------------------------------------------------------------
----------------------------------------TTACCCTGTAGG--------
-----TTACCCTGTAGC-----------------------------------------GC
TA-----------CCCTGTA---TCA----------------------------------
-------------ACT--------CCCG------------------C-GCAGCCCGCCGG
TGGTACACT-AAACTCTTG-TTTTATTTTAT-ATTCTGAGCGTATTATTTT-AATAA-TT
AAAACTTTCAACAACGGATCTCTTGGTTCTGGCATCGATGAAGAACGCAGCGAAATGCGA
TAAGTAATGTGAATTGCAGAATTCAGTGAATCATCGAATCTTTGAACGCACATTGCGCCC
ATCAGTATTCTGGTGGGCATGCCTGTTCGAGCGTCATTTCAACCCTTAAGCCTAGCTTAG
TGTTGGGAATCTACTGTA--TTGTAGTTCCTTAAAGACAGTGGCGGAGCGATAGTTGTCC
TCTGAGCGTAGTAA--ATTTA-TTTCTCGCTTTTGTAAGGCTC-TATT-CTCCCGCCATA
AAACCCCCAA---TTTTTTAGTGGTTGACCTCGGATCAGGTAGGAATACCCG--CTGAAC
TTAAGCATATCAATA---------------------------------------------
---------------
>Apiospora_sphaerosperma_CBS114314
---------------------GCCCGTCGCTACTACCGATTGAATGGCTCAGTGAGGCTT
TGGGACTGCCTAGAAGAGGTCGGCAACGACCACTTCCGGGCGGAAACTTATCCAAACTCG
GTC-ATTTAGAGGAAGTAAAAGTCGTAACAAGGTCTCCGTT--GGTGAACCAGCGGAGGG
ATCATTACAGAGTTA--TACAACTCCCA-TACCATT--T-GTAAACTT-TACTCAGTTAT
-GCCTCGGCGTGAACTGCG---------------------TACGGAG-GCAGAGT-----
------------GGTGTTACCCGGTAGC--------------------------------
------------------------------------------------------------
----------------------------------------TTACCCTGTAGG--------
-----TTACCCTGTAGC-----------------------------------------GC
TA-----------CCCTGTA---TCA----------------------------------
-------------ACT--------CCCG------------------C-GCAGCCCGCCGG
TGGTACACT-AAACTCTTG-TTTTATTTTAT-ATTCTGAGCGTATTATTTT-AATAA-TT
AAAACTTTCAACAACGGATCTCTTGGTTCTGGCATCGATGAAGAACGCAGCGAAATGCGA
TAAGTAATGTGAATTGCAGAATTCAGTGAATCATCGAATCTTTGAACGCACATTGCGCCC
ATCAGTATTCTGGTGGGCATGCCTGTTCGAGCGTCATTTCAACCCTTAAGCCTAGCTTAG
TGTTGGGAATCTACTGTA--TTGTAGTTCCTTAAAGACAGTGGCGGAGCGATAGTTGTCC
TCTGAGCGTAGTAA--ATTTA-TTTCTCGCTTTTGTAAGGCTC-TATT-CTCCCGCCATA
AAACCCCCAA---TTTTTTAGTGGTTGACCTCGGATCAGGTAGGAATACCCG--CTGAAC
TTAAGCATATC-------------------------------------------------
---------------
>Apiospora_saccharicola_CBS_191_73
-------CCTTTGTACACACCGCCCGTCGCTACTACCGATTGAATGGCTCAGTGAGGCTT
TGGGACTGCCTAGAAGAGGTCGGCAACGACCACTTCCGGGCGGAAACTTATCCAAACTCG
GTC-ATTTAGAGGAAGTAAAAGTCGTAACAAGGTCTCCGTT--GGTGAACCAGCGGAGGG
ATCATTACAGAGTTA--TACAACTCCCA-TACCATT--T-GTAAACTT-TACTCAGTTAT
-GCCTCGGCGTGAACTGCG---------------------TACGGAG-GCAGAGT-----
------------GGTGTTACCCGGTAGC--------------------------------
------------------------------------------------------------
----------------------------------------TTACCCTGTAGG--------
-----TTACCCTGTGGC-----------------------------------------GC
TA-----------CCCTGTA---TCA----------------------------------
-------------ACT--------CCCG------------------C-GCAGCCCGCCGG
TGGTACACT-AAACTCTTG-TTTTATTTTAT-ATTCTGAGCGTATTATTTT-AATAA-TT
AAAACTTTCAACAACGGATCTCTTGGTTCTGGCATCGATGAAGAACGCAGCGAAATGCGA
TAAGTAATGTGAATTGCAGAATTCAGTGAATCATCGAATCTTTGAACGCACATTGCGCCC
ATCAGTATTCTGGTGGGCATGCCTGTTCGAGCGTCATTTCAACCCTTAAGCCTAGCTTAG
TGTTGGGAATCTACTGTA--CTGTAGTTCCTTAAAGACAGTGGCGGAGCGATAGTTGTCC
TCTGAGCGTAGTAA--ATTTA-TTTCTCGCTTCTGCAAGGCTC-TGTC-CTCCCGCCATA
AAACCCCCAA---TTTTTTAGTGGTTGACCTCGGATCAGGTAGGAATACCCG--CTGAAC
TTAAGCATATCAATAA-GCGGAGGAAAAGAAA-----CCAACAGGGATT-----------
---------------
>Apiospora_qingzhenensis_sp._nov_GUCC_25-0077T
------------------------------------------------------------
------------------------------------------------------------
-----------------------------------------------------CGGAGGG
ATCATTACAGAGTTA--TACAACTCCCA-TACCATT--T-GTAAACTT-TACTCAGTTAT
-GCCTCGGCGTGAACTGCG---------------------TACGGAG-GCAGAGT-----
------------GGTGTTACCCTGTAGC--------------------------------
------------------------------------------------------------
----------------------------------------CTACCCTGTAGG--------
-----TTACCCTGTAGC-----------------------------------------GC
TA-----------CCCTGTA---TCA----------------------------------
-------------ACT--------CCCG------------------C-GCAGCCCGCCGG
TGGTACACT-AAACTCTTG-TTTTATTTTAT-ATTCTGAGCGTATTATTTT-AATAA-TT
AAAACTTTCAACAACGGATCTCTTGGTTCTGGCATCGATGAAGAACGCAGCGAAATGCGA
TAAGTAATGTGAATTGCAGAATTCAGTGAATCATCGAATCTTTGAACGCACATTGCGCCC
ATCAGTATTCTGGTGGGCATGCCTGTTCGAGCGTCATTTCAACCCTTAAGCCTAGCTTAG
TGTTGGGAATCTACTGTA--TTGTAGTTCCTTAAAGACAGTGGCGGAGCGATAGTTGTCC
TCTGAGCGTAGTAA--ATTTA-TTTCTCGCTTCTGTAAGGCTC-TATT-CTCCCGCCATA
AAACCCCCAA---TTTTTTAGTGGTTGACCTCGGATCAGGTAGGAATACCCG--CTGAAC
TTAAGCATA---------------------------------------------------
---------------
>Apiospora_qingzhenensis_sp._nov_GUCC_25-0078
------------------------------------------------------------
------------------------------------------------------------
----------------------------------------------------GCGGAGGG
ATCATTACAGAGTTA--TACAACTCCCA-TACCATT--T-GTAAACTT-TACTCAGTTAT
-GCCTCGGCGTGAACTGCG---------------------TACGGAG-GCAGAGT-----
------------GGTGTTACCCTGTAGC--------------------------------
------------------------------------------------------------
----------------------------------------CTACCCTGTAGG--------
-----TTACCCTGTAGC-----------------------------------------GC
TA-----------CCCTGTA---TCA----------------------------------
-------------ACT--------CCCG------------------C-GCAGCCCGCCGG
TGGTACACT-AAACTCTTG-TTTTATTTTAT-ATTCTGAGCGTATTATTTT-AATAA-TT
AAAACTTTCAACAACGGATCTCTTGGTTCTGGCATCGATGAAGAACGCAGCGAAATGCGA
TAAGTAATGTGAATTGCAGAATTCAGTGAATCATCGAATCTTTGAACGCACATTGCGCCC
ATCAGTATTCTGGTGGGCATGCCTGTTCGAGCGTCATTTCAACCCTTAAGCCTAGCTTAG
TGTTGGGAATCTACTGTA--TTGTAGTTCCTTAAAGACAGTGGCGGAGCGATAGTTGTCC
TCTGAGCGTAGTAA--ATTTA-TTTCTCGCTTCTGTAAGGCTC-TATT-CTCCCGCCATA
AAACCCCCAA---TTTTTTAGTGGTTGACCTCGGATCAGGTAGGAATACCCG--CTGAAC
TTAAGCATA---------------------------------------------------
---------------
>Apiospora_qingzhenensis_sp._nov_GUCC_25-0079
------------------------------------------------------------
------------------------------------------------------------
----------------------------------------------------GCGGAGGG
ATCATTACAGAGTTA--TACAACTCCCA-TACCATT--T-GTAAACTT-TACTCAGTTAT
-GCCTCGGCGTGAACTGCG---------------------TACGGAG-GCAGAGT-----
------------GGTGTTACCCTGTAGC--------------------------------
------------------------------------------------------------
----------------------------------------CTACCCTGTAGG--------
-----TTACCCTGTAGC-----------------------------------------GC
TA-----------CCCTGTA---TCA----------------------------------
-------------ACT--------CCCG------------------C-GCAGCCCGCCGG
TGGTACACT-AAACTCTTG-TTTTATTTTAT-ATTCTGAGCGTATTATTTT-AATAA-TT
AAAACTTTCAACAACGGATCTCTTGGTTCTGGCATCGATGAAGAACGCAGCGAAATGCGA
TAAGTAATGTGAATTGCAGAATTCAGTGAATCATCGAATCTTTGAACGCACATTGCGCCC
ATCAGTATTCTGGTGGGCATGCCTGTTCGAGCGTCATTTCAACCCTTAAGCCTAGCTTAG
TGTTGGGAATCTACTGTA--TTGTAGTTCCTTAAAGACAGTGGCGGAGCGATAGTTGTCC
TCTGAGCGTAGTAA--ATTTA-TTTCTCGCTTCTGTAAGGCTC-TATT-CTCCCGCCATA
AAACCCCCAA---TTTTTTAGTGGTTGACCTCGGATCAGGTAGGAATACCCG--CTGAAC
TTAAGCATA---------------------------------------------------
---------------
>Apiospora_qingzhenensis_sp._nov_GUCC_25-0080
------------------------------------------------------------
------------------------------------------------------------
----------------------------------------------------GCGGAGGG
ATCATTACAGAGTTA--TACAACTCCCA-TACCATT--T-GTAAACTT-TACTCAGTTAT
-GCCTCGGCGTGAACTGCG---------------------TACGGAG-GCAGAGT-----
------------GGTGTTACCCTGTAGC--------------------------------
------------------------------------------------------------
----------------------------------------CTACCCTGTAGG--------
-----TTACCCTGTAGC-----------------------------------------GC
TA-----------CCCTGTA---TCA----------------------------------
-------------ACT--------CCCG------------------C-GCAGCCCGCCGG
TGGTACACT-AAACTCTTG-TTTTATTTTAT-ATTCTGAGCGTATTATTTT-AATAA-TT
AAAACTTTCAACAACGGATCTCTTGGTTCTGGCATCGATGAAGAACGCAGCGAAATGCGA
TAAGTAATGTGAATTGCAGAATTCAGTGAATCATCGAATCTTTGAACGCACATTGCGCCC
ATCAGTATTCTGGTGGGCATGCCTGTTCGAGCGTCATTTCAACCCTTAAGCCTAGCTTAG
TGTTGGGAATCTACTGTA--TTGTAGTTCCTTAAAGACAGTGGCGGAGCGATAGTTGTCC
TCTGAGCGTAGTAA--ATTTA-TTTCTCGCTTCTGTAAGGCTC-TATT-CTCCCGCCATA
AAACCCCCAA---TTTTTTAGTGGTTGACCTCGGATCAGGTAGGAATACCCG--CTGAAC
TTAAGCATA---------------------------------------------------
---------------
>Apiospora_dichotomanthi_LC8176
------------------------------------------------------------
------------------------------------------------------------
-------------------------------------------------CCTGCGGAGGG
ATCATTACAGAGTTA--TACAACTCCCA-TACCATT--T-GTAAACTT-TACTCAGTTAT
-GCCTCGGCGTGAACTGCG---------------------TACGGAG-GCAGAGT-----
------------GGTGTTACCCGGTAGC--------------------------------
------------------------------------------------------------
----------------------------------------TTACCCTGTAGG--------
-----TTACCCTGTAGC-----------------------------------------GC
TA-----------CCCTGTA---TCA----------------------------------
-------------ACT--------CCCG------------------C-GCAGCCCGCCGG
TGGTACACT-AAACTCTTG-TTTTATTTTAT-ATTCTGAGCGTATTATTTT-AATAA-TT
AAAACTTTCAACAACGGATCTCTTGGTTCTGGCATCGATGAAGAACGCAGCGAAATGCGA
TAAGTAATGTGAATTGCAGAATTCAGTGAATCATCGAATCTTTGAACGCACATTGCGCCC
ATCAGTATTCTGGTGGGCATGCCTGTTCGAGCGTCATTTCAACCCTTAAGCCTAGCTTAG
TGTTGGGAATCTACTGTA--TTGTAGTTCCTTAAAGACAGTGGCGGAGCGATAGTTGTCC
TCTGAGCGTAGTAA--ATTTA-TTTCTCGCTTCTGTAAGGCTC-TATC-CTCCCGCCATA
AAACCCCCAA---TTTTTTAATGG-TGACCTC-GATCAGGTAGATGCGTCAT--------
------------------------------------------------------------
---------------
>Apiospora_dichotomanthi_LC_4950T
------------------------------------------------------------
------------------------------------------------------------
------------------------------------------------------------
ATCATTACAGAGTTA--TACAACTCCCA-TACCATT--T-GTAAACTT-TACTCAGTTAT
-GCCTCGGCGTGAACTGCG---------------------TACGGAG-GCAGAGT-----
------------GGTGTTACCCGGTAGC--------------------------------
------------------------------------------------------------
----------------------------------------TTACCCTGTAGG--------
-----TTACCCTGTAGC-----------------------------------------GC
TA-----------CCCTGTA---TCA----------------------------------
-------------ACT--------CCCG------------------C-GCAGCCCGCCGG
TGGTACACT-AAACTCTTG-TTTTATTTTAT-ATTCTGAGCGTATTATTTT-AATAA-TT
AAAACTTTCAACAACGGATCTCTTGGTTCTGGCATCGATGAAGAACGCAGCGAAATGCGA
TAAGTAATGTGAATTGCAGAATTCAGTGAATCATCGAATCTTTGAACGCACATTGCGCCC
ATCAGTATTCTGGTGGGCATGCCTGTTCGAGCGTCATTTCAACCCTTAAGCCTAGCTTAG
TGTTGGGAATCTACTGTA--TTGTAGTTCCTTAAAGACAGTGGCGGAGCGATAGTTGTCC
TCTGAGCGTAGTAA--ATTTA-TTTCTCGCTTCTGTAAGGCTC-TATC-CTCCCGCCATA
AAACCCCCAA---TTTTTTAGTGGTTGACCTCGGATCAGGTAG-----------------
------------------------------------------------------------
---------------
>Apiospora_serenensis_IMI_326869T
------------------------------------------------------------
------------------------------------------------------------
------------------------------------------------------------
-------CAGAGTTA--TACAACTCCCA-TACCATT--TAGTAAACTT-TACTCAGTTAT
AGCCTCGGCGTGAACTGCG---------------------TACGGAG-GCAGAGT-----
------------GGTGTTACCCGGTAGC--------------------------------
------------------------------------------------------------
----------------------------------------TTACCCTGTAGG--------
-----TTACCCTGTAGC-----------------------------------------GC
TA-----------CCCTGTA---TCA----------------------------------
-------------ACT--------CCCG------------------C-GCAGCCCGCCGG
TGGTACACT-AAACTCTTG-TTTTATTTTAT-ATTCTGAGCGTATTATTTT-AATAA-TT
AAAACTTTCAACAACGGATCTCTTGGTTCTGGCATCGATGAAGAACGCAGCGAAATGCGA
TAAGTAATGTGAATTGCAGAATTCAGTGAATCATCGAATCTTTGAACGCACATTGCGCCC
ATCAGTATTCTGGTGGGCATGCCTGTTCGAGCGTCATTTCAACCCTTAAGCCTAGCTTAG
TGTTGGGAATCTACTGTA--TTGTAGTTCCTTAAAGACAGTGGCGGAGCGATAGTTGTCC
TCTGAGCGTAGTAA--ATTTA-TTTCTCGCTTCTGTAAGGCTC-TATT-CTCCCGCCATA
AAACCCCCAA---TTTTTTAGTG-------------------------------------
------------------------------------------------------------
---------------
>Apiospora_serenensis_ATCC_76309
------------------------------------------------------------
------------------------------------------------------------
------------------------------------------------------------
-------CAGAGTTA--TACAACTCCCA-TACCATT--T-GTAAACTT-TACTCAGTTAT
-GCCTCGGCGTGAACTGCG---------------------TACGGAG-GCAGAGT-----
------------GGTGTTACCCGGTAGC--------------------------------
------------------------------------------------------------
----------------------------------------TTACCCTGTAGG--------
-----TTACCCTGTAGC-----------------------------------------GC
TA-----------CCCTGTA---TCA----------------------------------
-------------ACT--------CCCG------------------C-GCAGCCCGCCGG
TGGTACACT-AAACTCTTG-TTTTATTTTAT-ATTCTGAGCGTATTATTTT-AATAA-TT
AAAACTTTCAACAACGGATCTCTTGGTTCTGGCATCGATGAAGAACGCAGCGAAATGCGA
TAAGTAATGTGAATTGCAGAATTCAGTGAATCATCGAATCTTTGAACGCACATTGCGCCC
ATCAGTATTCTGGTGGGCATGCCTGTTCGAGCGTCATTTCAACCCTTAAGCCTAGCTTAG
TGTTGGGAATCTACTGTA--TTGTAGTTCCTTAAAGACAGTGGCGGAGCGATAGTTGTCC
TCTGAGCGTAGTAA--ATTTA-TTTCTCGCTTCTGTAAGGCTC-TATT-CTCCCGCCATA
AAACCCCCAA---TTTTTTAGTG-------------------------------------
------------------------------------------------------------
---------------
>Apiospora_aquatica_HKAS:131571
------------------------------------------------------------
------------------------------------------------------------
---------------------------ACAAGGTCTCCGTT--GGTGAACCAGCGGAGGG
ATCATTACAGAGTTA--TACAACTCCCA-TACCATT--T-GTAAACTT-TACTCAGTTAT
-GCCTCGGCGTGAACTGCG---------------------TACGGAG-GCAGAGT-----
------------GGTGTTACCCGGTAGC--------------------------------
------------------------------------------------------------
----------------------------------------TTACCCTGTAGG--------
-----TTACCCTGTAGC-----------------------------------------GC
TA-----------CCCTGTA---TCA----------------------------------
-------------ACT--------CCCG------------------C-GCAGCCCGCCGG
TGGTACACT-AAACTCTTG-TTTTATTTTAT-ATTCTGAGCGTATTATTTT-AATAA-TT
AAAACTTTCAACAACGGATCTCTTGGTTCTGGCATCGATGAAGAACGCAGCGAAATGCGA
TAAGTAATGTGAATTGCAGAATTCAGTGAATCATCGAATCTTTGAACGCACATTGCGCCC
ATCAGTATTCTGGTGGGCATGCCTGTTCGAGCGTCATTTCAACCCTTAAGCCTAGCTTAG
TGTTGGGAATCTACTGTA--TTGTAGTTCCTTAAAGACAGTGGCGGAGCGATAGTTGTCC
TCTGAGCGTAGTAA--ATTTA-TTTCTCGCTTCTGTAAGGCTC-TGTC-CTCCCGCCATA
AAACCCCCA---------------------------------------------------
------------------------------------------------------------
---------------
>Apiospora_tongrenensis_sp._nov_GUCC_25-0083T
------------------------------------------------------------
------------------------------------------------------------
----------------------------CAAGGTCTCCGTT--GGTGAACCAGCGGAGGG
ATCATTACAGAGTTA--TACAACTCCCA-TACCATT--T-GTCAACTT-TACTCAGTTAT
-GCCTCGGCGTGAACTGCG---------------------TACGGAG-GCAGAGT-----
------------GGTGTTACCCGGTAGC--------------------------------
------------------------------------------------------------
----------------------------------------TTACCCTGTAGG--------
-----TTACCCTGTGGC-----------------------------------------GC
TA-----------CCCTGTA---TCA----------------------------------
-------------ACT--------CCCG------------------C-GCAGCCCGCCGG
TGGTACACT-AAACTCTTG-TTTTATTTTAT-ATTCTGAGCGTATTATTTT-AATAA-TT
AAAACTTTCAACAACGGATCTCTTGGTTCTGGCATCGATGAAGAACGCAGCGAAATGCGA
TAAGTAATGTGAATTGCAGAATTCAGTGAATCATCGAATCTTTGAACGCACATTGCGCCC
ATCAGTATTCTGGTGGGCATGCCTGTTCGAGCGTCATTTCAACCCTTAAGCCTAGCTTAG
TGTTGGGAATCTACTGTA--TTGTAGTTCCTTAAAGACAGTGGCGGAGCGGCAGTTGTCC
TCTAAGCGTAGTAA--ATTTA-TTTCTCGCTTCTGTAAGGCTC-TGTC-CTCCCGCCATA
AAACCCCCAA---TTTTTTAGTGGTTGACCTCGGATCAGGTAGGAATACCCG--CTGAAC
TTAAGCAT----------------------------------------------------
---------------
>Apiospora_tongrenensis_sp._nov_GUCC_25-0084
------------------------------------------------------------
------------------------------------------------------------
--------------------------AACAAGGTCTCCGTT--GGTGAACCAGCGGAGGG
ATCATTACAGAGTTA--TACAACTCCCA-TACCATT--T-GTCAACTT-TACTCAGTTAT
-GCCTCGGCGTGAACTGCG---------------------TACGGAG-GCAGAGT-----
------------GGTGTTACCCGGTAGC--------------------------------
------------------------------------------------------------
----------------------------------------TTACCCTGTAGG--------
-----TTACCCTGTGGC-----------------------------------------GC
TA-----------CCCTGTA---TCA----------------------------------
-------------ACT--------CCCG------------------C-GCAGCCCGCCGG
TGGTACACT-AAACTCTTG-TTTTATTTTAT-ATTCTGAGCGTATTATTTT-AATAA-TT
AAAACTTTCAACAACGGATCTCTTGGTTCTGGCATCGATGAAGAACGCAGCGAAATGCGA
TAAGTAATGTGAATTGCAGAATTCAGTGAATCATCGAATCTTTGAACGCACATTGCGCCC
ATCAGTATTCTGGTGGGCATGCCTGTTCGAGCGTCATTTCAACCCTTAAGCCTAGCTTAG
TGTTGGGAATCTACTGTA--TTGTAGTTCCTTAAAGACAGTGGCGGAGCGGCAGTTGTCC
TCTAAGCGTAGTAA--ATTTA-TTTCTCGCTTCTGTAAGGCTC-TGTC-CTCCCGCCATA
AAACCCCCAA---TTTTTTAGTGGTTGACCTCGGATCAGGTAGGAATACCCG--CTGAAC
TTAAGCAT----------------------------------------------------
---------------
>Apiospora_obovata_LC_4940T
------------------------------------------------------------
------------------------------------------------------------
-----------------------------------------------------------G
ATCATTACAGAGTTA--TACAACTCCCA-TACCATT--T-GTAAACTT-TACTCAGTTAT
-GCCTCGGCGTGAACTGCG---------------------TACGGAG-GCAGAGT-----
------------GGTGTTACCCGGTAGC--------------------------------
------------------------------------------------------------
----------------------------------------TTACCCTGTAGG--------
-----TTACCCTGTAGC-----------------------------------------GC
TA-----------CCCTGCA---TC-----------------------------------
-------------ACT--------CCCG------------------C-GCAGCCCGCCGG
TGGTACACT-AAACTCTTG-TTTTATTTTAT-ATTCTGAGCGTATTATTTT-AATAA-TT
AAAACTTTCAACAACGGATCTCTTGGTTCTGGCATCGATGAAGAACGCAGCGAAATGCGA
TAAGTAATGTGAATTGCAGAATTCAGTGAATCATCGAATCTTTGAACGCACATTGCGCCC
ATCAGTATTCTGGTGGGCATGCCTGTTCGAGCGTCATTTCAACCCTTAAGCCTAGCTTAG
TGTTGGGAATCTACTGTA--TTGTAGTTCCTTAAAGACAGTGGCGGAGCGATAGTTGTCC
TCTGAGCGTAGTAA--ATTTA-TTTCTCGCTTCTGTAAGGCTC-TATC-TTCTCGCCATA
AAACCCCCAA---TTTTTTAATGGTTGACCTCGGATCAGGTAG-----------------
------------------------------------------------------------
---------------
>Apiospora_machili_SAUCC_1175A_4_T
------------------------------------------------------------
------------------------------------------------------------
---------------------------------TCTCCGTT--GGTGAACCAGCGGAGGG
ATCATTACAGAGTTA--TACAACTCCCA-TACCATT--T-GTAAACTT-TACTCAGTTAT
-GCCTCGGCGTGAACTGCG---------------------TACGGAG-GCAGAGT-----
------------GGTGTTACCCGGTAGC--------------------------------
------------------------------------------------------------
----------------------------------------CTACCCTGTAGG--------
-----TTACCCTGTAGC-----------------------------------------GC
TA-----------CCCTGTA---TCA----------------------------------
-------------ACT--------CCCG------------------C-GCAGCCCGCCGG
TGGTACACT-AAACTCTTG-TTTTATTTTAT-ATTCTGAGCGTATTATTTT-AATAA-TT
AAAACTTTCAACAACGGATCTCTTGGTTCTGGCATCGATGAAGAACGCAGCGAAATGCGA
TAAGTAATGTGAATTGCAGAATTCAGTGAATCATCGAATCTTTGAACGCACATTGCGCCC
ATCAGTATTCTGGTGGGCATGCCTGTTCGAGCGTCATTTCAACCCTTAAGCCTAGCTTAG
TGTTGGGAATCTACTGTA--TTGTAGTTCCTTAAAGACAGTGGCGGAGC-ACAGTAGTCC
TCTGAGCGTAGTAA--ATTTA-TTTCTCGCTTCTGTAAGGCTC-TGTT-CTCCCGCCATA
AAACCCCCAA---TTTTTTAGTGGTTGACCTCGGATCAGGTAGGAATACCCG--CTGAAC
------------------------------------------------------------
---------------
>Apiospora_machili_SAUCC_1175
------------------------------------------------------------
------------------------------------------------------------
------------------------------AGGTCTCCGTT--GGTGAACCAGCGGAGGG
ATCATTACAGAGTTA--TACAACTCCCA-TACCATT--T-GTAAACTT-TACTCAGTTAT
-GCCTCGGCGTGAACTGCG---------------------TACGGAG-GCAGAGT-----
------------GGTGTTACCCGGTAGC--------------------------------
------------------------------------------------------------
----------------------------------------CTACCCTGTAGG--------
-----TTACCCTGTAGC-----------------------------------------GC
TA-----------CCCTGTA---TCA----------------------------------
-------------ACT--------CCCG------------------C-GCAGCCCGCCGG
TGGTACACT-AAACTCTTG-TTTTATTTTAT-ATTCTGAGCGTATTATTTT-AATAA-TT
AAAACTTTCAACAACGGATCTCTTGGTTCTGGCATCGATGAAGAACGCAGCGAAATGCGA
TAAGTAATGTGAATTGCAGAATTCAGTGAATCATCGAATCTTTGAACGCACATTGCGCCC
ATCAGTATTCTGGTGGGCATGCCTGTTCGAGCGTCATTTCAACCCTTAAGCCTAGCTTAG
TGTTGGGAATCTACTGTA--TTGTAGTTCCTTAAAGACAGTGGCGGAGC-ACAGTAGTCC
TCTGAGCGTAGTAA--ATTTA-TTTCTCGCTTCTGTAAGGCTC-TGTT-CTCCCGCCATA
AAACCCCCAA---TTTTTTAGTGGTTGACCTCGGATCAGGTAGGAATACCCG--CTGAAC
------------------------------------------------------------
---------------
>Apiospora_xiangxiense_RCEF20001_T
------------------------------------------------------------
------------------------------------------------------------
----------------------------CAAGGTCTCCGTT--GGTGAACCAGCGGAGGG
ATCATTACAGAGTTA--TACAACTCCCA-TACCATT--T-GTAAACTT-TACTCAGTTAT
-GCCTCGGCGTGAACTGCG---------------------TACGGAG-GCAGAGT-----
------------GGTGTTACCCGGTAGC--------------------------------
------------------------------------------------------------
----------------------------------------TTACCCTGTAGG--------
-----TTACCCTGTAGC-----------------------------------------GC
TA-----------CCCTGTA---TCA----------------------------------
-------------ACT--------CCCG------------------C-GCAGCCCGCCGG
TGGTACACT-AAACTCTTG-TTTTATTTTAT-ATTCTGAGCGTATTATTTT-AATAA-TT
AAAACTTTCAACAACGGATCTCTTGGTTCTGGCATCGATGAAGAACGCAGCGAAATGCGA
TAAGTAATGTGAATTGCAGAATTCAGTGAATCATCGAATCTTTGAACGCACATTGCGCCC
ATCAGTATTCTGGTGGGCATGCCTGTTCGAGCGTCATTTCAACCCTTAAGCCTAGCTTAG
TGTTGGGAATCGACTGTA--TTGTCGTTCCTTAAAGACAGTGGCGGAGC-ACAGTAGTCC
TCTGAGCGTAGTAA--ATTTA-TTTCTCGCTTCTGTAAGGCTC-TGTT-CTCCCGCCATA
AAACCCCCAA---TTTTTTAGTGGTTGACCTCGGATCAGGTAGGAATACCCG--CTGAAC
TTAAGCATA---------------------------------------------------
---------------
>Apiospora_xiangxiense_RCEF20002
------------------------------------------------------------
------------------------------------------------------------
--------------------------AACAAGGTCTCCGTT--GGTGAACCAGCGGAGGG
ATCATTACAGAGTTA--TACAACTCCCA-TACCATT--T-GTAAACTT-TACTCAGTTAT
-GCCTCGGCGTGAACTGCG---------------------TACGGAG-GCAGAGT-----
------------GGTGTTACCCGGTAGC--------------------------------
------------------------------------------------------------
----------------------------------------TTACCCTGTAGG--------
-----TTACCCTGTAGC-----------------------------------------GC
TA-----------CCCTGTA---TCA----------------------------------
-------------ACT--------CCCG------------------C-GCAGCCCGCCGG
TGGTACACT-AAACTCTTG-TTTTATTTTAT-ATTCTGAGCGTATTATTTT-AATAA-TT
AAAACTTTCAACAACGGATCTCTTGGTTCTGGCATCGATGAAGAACGCAGCGAAATGCGA
TAAGTAATGTGAATTGCAGAATTCAGTGAATCATCGAATCTTTGAACGCACATTGCGCCC
ATCAGTATTCTGGTGGGCATGCCTGTTCGAGCGTCATTTCAACCCTTAAGCCTAGCTTAG
TGTTGGGAATCTACTGTA--TTGTAGTTCCTTAAAGACAGTGGCGGAGC-ACAGTAGTCC
TCTGAGCGTAGTAA--ATTTA-TTTCTCGCTTCTGTAAGGCTC-TGTT-CTCCCGCCATA
AAACCCCCAA---TTTTTTAGTGGTTGACCTCGGATCAGGTAGGAATACCCG--CTGAAC
TTAAGCATA---------------------------------------------------
---------------
>Apiospora_guiyangensis_HKAS:125898
------------------------------------------------------------
------------------------------------------------------------
------------------------GTAACAAGGTCTCCGTT--GGTGAACCAGCGGAGGG
ATCATTACAGAGTTA--TACAACTCCCA-TACCATT--T-GTAAACTT-TACTCAGTTAT
-GCCTCGGCGTGAACTGCG---------------------TACGGAG-GCAGAGT-----
------------GGTGTTACCCGGTAGC--------------------------------
------------------------------------------------------------
-----------------------------------------TACCCTGTAGC--------
-----TTACCCTGTAGC-----------------------------------------GC
TA-----------CCCTGCA---CC-----------------------------------
-------------ACT--------CCCG------------------C-GCAGCCCGCCGG
TGGTACACT-AAACTCTTG-TTTTATTTTAT-ATTCTGAGCGTATTATTTT-AATAA-TT
AAAACTTTCAACAACGGATCTCTTGGTTCTGGCATCGATGAAGAACGCAGCGAAATGCGA
TAAGTAATGTGAATTGCAGAATTCAGTGAATCATCGAATCTTTGAACGCACATTGCGCCC
ATCAGTATTCTGGTGGGCATGCCTGTTCGAGCGTCATTTCAACCCTTAAGCCTAGCTTAG
TGTTGGGAATCTACTGTA--TTGTAGTTCCTTAAAGACAGTGGCGGAGCGATAGTTGTCC
TCTGAGCGTAGTAA--ATTTA-TTTCTCGCTTCTGTAAGGCTC-TATC-CTCCCGCCATA
AAACCCCCAA---TTTTTTAGTGGTTGACCTCGGATCAGGTAGGAATACCCG--CTGAAC
TTAAGCATATCAA-----------------------------------------------
---------------
>Apiospora_guiyangensis_HKAS_102403T
------------------------------------------------------------
------------------------------------------------------------
----------------------------------------------GAACCAGCGGAGGG
ATCATTACAGAGTTA--TACAACTCCCA-TACCATT--T-GTAAACTT-TACTCAGTTAT
-GCCTCGGCGTGAACTGCG---------------------TACGGAG-GCAGAGT-----
------------GGTGTTACCCGGTAGC--------------------------------
------------------------------------------------------------
-----------------------------------------TACCCTGTAGC--------
-----TTACCCTGTAGC-----------------------------------------GC
TA-----------CCCTGCA---CC-----------------------------------
-------------ACT--------CCCG------------------C-GCAGCCCGCCGG
TGGTACACT-AAACTCTTG-TTTTATTTTAT-ATTCTGAGCGTATTATTTT-AATAA-TT
AAAACTTTCAACAACGGATCTCTTGGTTCTGGCATCGATGAAGAACGCAGCGAAATGCGA
TAAGTAATGTGAATTGCAGAATTCAGTGAATCATCGAATCTTTGAACGCACATTGCGCCC
ATCAGTATTCTGGTGGGCATGCCTGTTCGAGCGTCATTTCAACCCTTAAGCCTAGCTTAG
TGTTGGGAATCTACTGTA--TTGTAGTTCCTTAAAGACAGTGGCGGAGCGATAGTTGTCC
TCTGAGCGTAGTAA--ATTTA-TTTCTCGCTTCTGTAAGGCTC-TATC-CTCCCGCCATA
AAACCCCCAA---TTTTTTAGTGGTTGACCTCGGATCAGGTAGGAATACCCG--CTGAAC
TTAAGCATATCAA-----------------------------------------------
---------------
>Apiospora_zhenxiongensis_GMBCC1018
------------------------------------------------------------
------------------------------------------------------------
---------------------ATCGTAACAAGGTCTCCGTT--GGTGAACCAGCGGAGGG
ATCATTACAGAGTTA--TACAACTCCCA-TACCATT--T-GTAAACTT-TACTCAGTTAT
-GCCTCGGCGTGAACTGCG---------------------TACGGAG-GCAGAGT-----
------------GGTGTTGCTTGGTGGC--------------------------------
------------------------------------------------------------
-----------------------------------------TACCCTGTAGC--------
-----TTACCCTGTAGC-----------------------------------------GC
TA-----------CCCTGCA---TC-----------------------------------
-------------ACT--------CCCG------------------C-GCAGCCCGCCGG
TGGTACACT-AAACTCTTG-TTTTATTTTAT-ATTCTGAGCGTATTATTTT-AATAA-TT
AAAACTTTCAACAACGGATCTCTTGGTTCTGGCATCGATGAAGAACGCAGCGAAATGCGA
TAAGTAATGTGAATTGCAGAATTCAGTGAATCATCGAATCTTTGAACGCACATTGCGCCC
ATCAGTATTCTGGTGGGCATGCCTGTTCGAGCGTCATTTCAACCCTTAAGCCTAGCTTAG
TGTTGGGAATCTACTGTA--TTGTAGTTCCTTAAAGACAGTGGCGGAGCGATAGTTGTCC
TCTGAGCGTAGTAA--ATTTA-TTTCTCGCTTCTGTAAGGCTC-TATT-CTCCCGCCATA
AAACCCCCAA---TTTTTTAGTGGTTGACCTCGGATCAGGTAGGAATACCCG--CTGAAC
TTAAGCATATCAA-----------------------------------------------
---------------
>Apiospora_zhenxiongensis_GMBCC1017T
------------------------------------------------------------
------------------------------------------------------------
---------------------ATCGTAACAAGGTCTCCGTT--GGTGAACCAGCGGAGGG
ATCATTACAGAGTTA--TACAACTCCCA-TACCATT--T-GTAAACTT-TACTCAGTTAT
-GCCTCGGCGTGAACTGCG---------------------TACGGAG-GCAGAGT-----
------------GGTGTTGCTTGGTGGC--------------------------------
------------------------------------------------------------
-----------------------------------------TACCCTGTAGC--------
-----TTACCCTGTAGC-----------------------------------------GC
TA-----------CCCTGCA---TC-----------------------------------
-------------ACT--------CCCG------------------C-GCAGCCCGCCGG
TGGTACACT-AAACTCTTG-TTTTATTTTAT-ATTCTGAGCGTATTATTTT-AATAA-TT
AAAACTTTCAACAACGGATCTCTTGGTTCTGGCATCGATGAAGAACGCAGCGAAATGCGA
TAAGTAATGTGAATTGCAGAATTCAGTGAATCATCGAATCTTTGAACGCACATTGCGCCC
ATCAGTATTCTGGTGGGCATGCCTGTTCGAGCGTCATTTCAACCCTTAAGCCTAGCTTAG
TGTTGGGAATCTACTGTA--TTGTAGTTCCTTAAAGACAGTGGCGGAGCGATAGTTGTCC
TCTGAGCGTAGTAA--ATTTA-TTTCTCGCTTCTGTAAGGCTC-TATT-CTCCCGCCATA
AAACCCCCAA---TTTTTTAGTGGTTGACCTCGGATCAGGTAGGAATACCCG--CTGAAC
TTAAGCATATCAA-----------------------------------------------
---------------
>Apiospora_cyclobalanopsidis_GZCC20-0103
------------------------------------------------------------
------------------------------------------------------------
------------------------------------------------------------
------ACAGAGTTA--TACAACTCCCA-TACCATT--T-GTAAACTT-TACTCAGTTAT
-GCCTCGGCGTGAACTGCG---------------------TACGGAG-GCAGAGT-----
------------GGTGTTACCCGGTAGC--------------------------------
------------------------------------------------------------
----------------------------------------TTACCCTGTAGG--------
-----TTACCCTGTAGC-----------------------------------------GC
TG-----------CCCTGCA---CC-----------------------------------
-------------ACT--------CCCG------------------C-GCAGCCCGCCGG
TGGTACACT-AAACTCTTG-TTTTATTTTAT-ATTCTGAGCGTATTATTTT-AATAA-TT
AAAACTTTCAACAACGGATCTCTTGGTTCTGGCATCGATGAAGAACGCAGCGAAATGCGA
TAAGTAATGTGAATTGCAGAATTCAGTGAATCATCGAATCTTTGAACGCACATTGCGCCC
ATCAGTATTCTGGTGGGCATGCCTGTTCGAGCGTCATTTCAACCCTTAAGCCTAGCTTAG
TGTTGGGAATCTACTGTA--TTGTAGTTCCTTAAAGACAGTGGCGGAGCGATAGTTGTCC
TCTGAGCGTAGTAA--ATTTA-TTTCTCGCTTCTGTAAGGCTC-TATT-CTCCCGCCATA
AAACCCCCAA---TTTTTTAGTGGTTGACCTCGGATCAGGTAGGAATACCCG--CTGAAC
TTAAGCATATCAAAA---------------------------------------------
---------------
>Apiospora_cyclobalanopsidis_CGMCC_3_20136T
------------------------------------------------------------
------------------------------------------------------------
------------------------------------------------------------
--CATTACAGAGTTA--TACAACTCCCA-TACCATT--T-GTAAACTT-TACTCAGTTAT
-GCCTCGGCGTGAACTGCG---------------------TACGGAG-GCAGAGT-----
------------GGTGTTACCCGGTAGC--------------------------------
------------------------------------------------------------
----------------------------------------TTACCCTGTAGG--------
-----TTACCCTGTAGC-----------------------------------------GC
TG-----------CCCTGCA---CC-----------------------------------
-------------ACT--------CCCG------------------C-GCAGCCCGCCGG
TGGTACACT-AAACTCTTG-TTTTATTTTAT-ATTCTGAGCGTATTATTTT-AATAA-TT
AAAACTTTCAACAACGGATCTCTTGGTTCTGGCATCGATGAAGAACGCAGCGAAATGCGA
TAAGTAATGTGAATTGCAGAATTCAGTGAATCATCGAATCTTTGAACGCACATTGCGCCC
ATCAGTATTCTGGTGGGCATGCCTGTTCGAGCGTCATTTCAACCCTTAAGCCTAGCTTAG
TGTTGGGAATCTACTGTA--TTGTAGTTCCTTAAAGACAGTGGCGGAGCGATAGTTGTCC
TCTGAGCGTAGTAA--ATTTA-TTTCTCGCTTCTGTAAGGCTC-TATT-CTCCCGCCATA
AAACCCCCAA---TTTTTTAGTGGTTGACCTCGGATCAGGTAGGAATACCCG--CTGAAC
TTAAGCATATCAA-----------------------------------------------
---------------
>Apiospora_camelliae_sinensis_LC_8181
------------------------------------------------------------
------------------------------------------------------------
------------------------------------------------------------
--CATTACAGAGTTA--TACAACTCCCA-TACCATT--T-GTAAACTT-TACTCAGTTAT
-GCCTCGGCGTGAACTGCG---------------------TACGGAGTGTAGAGT-----
------------GGTGTTACCCGGTAGC--------------------------------
------------------------------------------------------------
----------------------------------------CTACCCTGTAGG--------
-----TTACCCTGTAGC-----------------------------------------GC
TA-----------CCCTGCA---TC-----------------------------------
-------------GCT--------CCCG------------------C-GCAGCCCGCCGG
TGGTACACT-AAACTCTTG-TTTTATTTTAT-ATTCTGAGCGTATTATTTT-AATAA-TT
AAAACTTTCAACAACGGATCTCTTGGTTCTGGCATCGATGAAGAACGCAGCGAAATGCGA
TAAGTAATGTGAATTGCAGAATTCAGTGAATCATCGAATCTTTGAACGCACATTGCGCCC
ATCAGTATTCTGGTGGGCATGCCTGTTCGAGCGTCATTTCAACCCTTAAGCCTAGCTTAG
TGTTGGGAATCTACTGTA--TTGTAGTTCCTTAAAGACAGTGGCGGAGCGATAGTTGTCC
TCTGAGCGTAGTAA--ATTTA-TTTCTCGCTTCTGTAAGGCTC-TATT-CTCCCGCCATA
AAACCCCCAA---TTTTTTAGTGGTTGACCTCGGATCAGGTAGGAATACCCG--CTGAAC
TTAAGCATATCAAA----------------------------------------------
---------------
>Apiospora_camelliae_sinensis_LC_5007T
------------------------------------------------------------
------------------------------------------------------------
-------------------------------------------------CCTGCGGAGGG
ATCATTACAGAGTTA--TACAACTCCCA-TACCATT--T-GTAAACTT-TACTCAGTTAT
-GCCTCGGCGTGAACTGCG---------------------TACGGAGTGTAGAGT-----
------------GGTGTTACCCGGTAGC--------------------------------
------------------------------------------------------------
----------------------------------------TTACCCTGTAGG--------
-----TTACCCTGTAGC-----------------------------------------GC
TA-----------CCCTGCA---TC-----------------------------------
-------------GCT--------CCCG------------------C-GCAGCCCGCCGG
TGGTACACT-AAACTCTTG-TTTTATTTTAT-ATTCTGAGCGTATCATTTT-AATAA-TT
AAAACTTTCAACAACGGATCTCTTGGTTCTGGCATCGATGAAGAACGCAGCGAAATGCGA
TAAGTAATGTGAATTGCAGAATTCAGTGAATCATCGAATCTTTGAACGCACATTGCGCCC
ATCAGTATTCTGGTGGGCATGCCTGTTCGAGCGTCATTTCAACCCTTAAGCCTAGCTTAG
TGTTGGGAATCTACTGTA--TTGTAGTTCCTTAAAGACAGTGGCGGAGCGATAGTTGTCC
TCTGAGCGTAGTAA--ATTTA-TTTCTCGCTTCTGTAAGGCTC-TATT-CTCCCGCCATA
AAACCCCCAA---TTTTTTAGTGGTTGACCTCGGATCAGGTAGGAATACCCG--CTGAAC
TTAAGCATATC-------------------------------------------------
---------------
>Apiospora_obovata_LC_8177
------------------------------------------------------------
------------------------------------------------------------
------------------------------------------------------------
----CTACAGAGTTA--TACAACTCCCA-TACCATT--T-GT-AACTT-TACTCAGTTAT
-GCCTCGGCGTGAACTGCG---------------------TACGGAG-GCAGAGT-----
------------GGTGTTACCCGGTAGC--------------------------------
------------------------------------------------------------
----------------------------------------TTACCCTGTAGG--------
-----TTACCCTGTAGC-----------------------------------------GC
TA-----------CCCTGCA---TC-----------------------------------
-------------ACT--------CCCG------------------C-GCAGCCCGCCGG
TGGTACACT-AAACTCTTG-TTTTATTTTAT-ATTCTGAGCGTATTATTTT-AATAA-TT
AAAACTTTCAACAACGGATCTCTTGGTTCTGGCATCGATGAAGAACGCAGCGAAATGCGA
TAAGTAATGTGAATTGCAGAATTCAGTGAATCATCGAATCTTTGAACGCACATTGCGCCC
ATCAGTATTCTGGTGGGCATGCCTGTTCGAGCGTCATTTCAACCCTTAAGCCTAGCTTAG
TGTTGGGAATCTACTGTA--TTGTAGTTCCTTAAAGACAGTGGCGGAGCGATAGTTGTCC
TCTGAGCGTAGTAA--ATTTA-TTTCTCGCTTCTGTAAGGCTC-TATC-TTCTCGCCATA
AAACCCCCAA---TTTTTTAATGGTTGACCTCGGATCAGGTAGGAATACCCG--CTGAAC
TTAAGCATATCAAT----------------------------------------------
---------------
>Apiospora_dichotomanthi_LC8175
------------------------------------------------------------
------------------------------------------------------------
------------------------------------------------------------
----------------------ACTCCA-TACCATT--T-GT-AACTT-TACTCAGTTAT
-GCCTCGGCGTGAACTGCG---------------------TACGGAG-GCAGAGT-----
------------GGTGTTACCCGGTAGC--------------------------------
------------------------------------------------------------
----------------------------------------TTACCCTGTAGG--------
-----TTACCCTGTAGC-----------------------------------------GC
TA-----------CCCTGTA---TCA----------------------------------
-------------ACT--------CCCG------------------C-GCAGCCCGCCGG
TGGTACACT-AAACTCTTG-TTTTATTTTAT-ATTCTGAGCGTATTATTTT-AATAA-TT
AAAACTTTCAACAACGGATCTCTTGGTTCTGGCATCGATGAAGAACGCAGCGAAATGCGA
TAAGTAATGTGAATTGCAGAATTCAGTGAATCATCGAATCTTTGAACGCACATTGCGCCC
ATCAGTATTCTGGTGGGCATGCCTGTTCGAGCGTCATTTCAACCCTTAAGCCTAGCTTAG
TGTTGGGAATCTACTGTA--TTGTAGTTCCTTAAAGACAGTGGCGGAGCGATAGTTGTCC
TCTGAGCGTAGTAA--ATTTA-TTTCTCGCTTCTGTAAGGCTC-TATC-CTCCCGCCATA
AAACCCCCAA---TTTTTTAGTGGTTGACCTCGGATCAGGTAGGAATACCCG--CTGAAC
TTAAGCATATCGAT----------------------------------------------
---------------
>Apiospora_arctoscopi_KUC21331T
------------------------------------------------------------
------------------------------------------------------------
--------------------------------------------------------AGGG
ATCATTACAGAGTTA--TACAACTCCCA-TACCATT--T-GTAAACTT-TACTCAGTTAT
-GCCTCGGCGTGAACTGCG---------------------TACGGAG-GCAGAGT-----
------------GGTG--------------------------------------------
------------------------------------------------------------
------------------------------------------------------------
-----CTACCCTGTAGC-----------------------------------------GC
TA-----------CCCTGTA---TC-----------------------------------
-------------------------CCG------------------C-GCAGCCCGCCGG
TGGTACACT-AAACTCTTG-TTTTATTTTAT-ATTCTGAGCGTATTATTTT-AATAA-TT
AAAACTTTCAACAACGGATCTCTTGGTTCTGGCATCGATGAAGAACGCAGCGAAATGCGA
TAAGTAATGTGAATTGCAGAATTCAGTGAATCATCGAATCTTTGAACGCACATTGCGCCC
ATCAGTATTCTGGTGGGCATGCCTGTTCGAGCGTCATTTCAACCCTTAAGCCTAGCTTAG
TGTTGGGAATCTACTGTA--TTGTAGTTCCTTAAAGACAGTGGCGGAGCGATAGTTGTCC
TCTGAGCGTAGTAA--ATTTA-TTTCTCGCTTCTGTAAGGCTC-TGTC-CTCCCGCCATA
AAACCCCCAA---TTTTTTAGTGGTTGACCTCGGATCAGGTAGGAAT-------------
------------------------------------------------------------
---------------
>Apiospora_arctoscopi_KUC21344
------------------------------------------------------------
------------------------------------------------------------
--------------------------------------------------------AGGG
ATCATTACAGAGTTA--TACAACTCCCA-TACCATT--T-GTAAACTT-TACTCAGTTAT
-GCCTCGGCGTGAACTGCG---------------------TACGGAG-GCAGAGT-----
------------GGTG--------------------------------------------
------------------------------------------------------------
------------------------------------------------------------
-----CTACCCTGTAGC-----------------------------------------GC
TA-----------CCCTGTA---TC-----------------------------------
-------------------------CCG------------------C-GCAGCCCGCCGG
TGGTACACT-AAACTCTTG-TTTTATTTTAT-ATTCTGAGCGTATTATTTT-AATAA-TT
AAAACTTTCAACAACGGATCTCTTGGTTCTGGCATCGATGAAGAACGCAGCGAAATGCGA
TAAGTAATGTGAATTGCAGAATTCAGTGAATCATCGAATCTTTGAACGCACATTGCGCCC
ATCAGTATTCTGGTGGGCATGCCTGTTCGAGCGTCATTTCAACCCTTAAGCCTAGCTTAG
TGTTGGGAATCTACTGTA--TTGTAGTTCCTTAAAGACAGTGGCGGAGCGATAGTTGTCC
TCTGAGCGTAGTAA--ATTTA-TTTCTCGCTTCTGTAAGGCTC-TGTC-CTCCCGCCATA
AAACCCCCAA---TTTTTTAGTGGTTGACCTCGGATCAGGTAGGAAT-------------
------------------------------------------------------------
---------------
>Apiospora_arctoscopi_KUC21345
------------------------------------------------------------
------------------------------------------------------------
--------------------------------------------------------AGGG
ATCATTACAGAGTTA--TACAACTCCCA-TACCATT--T-GTAAACTT-TACTCAGTTAT
-GCCTCGGCGTGAACTGCG---------------------TACGGAG-GCAGAGT-----
------------GGTG--------------------------------------------
------------------------------------------------------------
------------------------------------------------------------
-----CTACCCTGTAGC-----------------------------------------GC
TA-----------CCCTGTA---TC-----------------------------------
-------------------------CCG------------------C-GCAGCCCGCCGG
TGGTACACT-AAACTCTTG-TTTTATTTTAT-ATTCTGAGCGTATTATTTT-AATAA-TT
AAAACTTTCAACAACGGATCTCTTGGTTCTGGCATCGATGAAGAACGCAGCGAAATGCGA
TAAGTAATGTGAATTGCAGAATTCAGTGAATCATCGAATCTTTGAACGCACATTGCGCCC
ATCAGTATTCTGGTGGGCATGCCTGTTCGAGCGTCATTTCAACCCTTAAGCCTAGCTTAG
TGTTGGGAATCTACTGTA--TTGTAGTTCCTTAAAGACAGTGGCGGAGCGATAGTTGTCC
TCTGAGCGTAGTAA--ATTTA-TTTCTCGCTTCTGTAAGGCTC-TGTC-CTCCCGCCATA
AAACCCCCAA---TTTTTTAGTGGTTGACCTCGGATCAGGTAGGAAT-------------
------------------------------------------------------------
---------------
>Apiospora_dongyingensis_SAUCC_0302T
------------------------------------------------------------
------------------------------------------------------------
---------------------------------TCTCCGTT--GGTGAACCAGCGGAGGG
ATCATTACAGAGTTA--TACAACTCCCA-TACCATT--T-GTAAACTT-TACTCAGTTAT
-GCCTCGGCGTGAACTGCG---------------------TACGGAGTGTAGAGT-----
------------GGTGTTACCCGGTAGC------------------------TTACCCTG
-----------------------TAG----------------------------------
---------------------------------------GTTACCCTGTAGG--------
-----TTACCCTGTAGC-----------------------------------------GC
TA-----------CCCTGCA---TC-----------------------------------
-------------GCT--------CCCG------------------C-GCAGCCCGCCGG
TGGTACACT-AAACTCTTG-TTTTATTTTAT-ATTCTGAGCGTATTATTTT-AATAA-TT
AAAACTTTCAACAACGGATCTCTTGGTTCTGGCATCGATGAAGAACGCAGCGAAATGCGA
TAAGTAATGTGAATTGCAGAATTCAGTGAATCATCGAATCTTTGAACGCACATTGCGCCC
ATCAGTATTCTGGTGGGCATGCCTGTTCGAGCGTCATTTCAACCCTTAAGCCTAGCTTAG
TGTTGGGAATCTACTGTA--TTGTAGTTCCTTAAAGACAGTGGCGGAGCGATAGTTGTCC
TCTGAGCGTAGTAA--ATTTA-TTTCTCGCTTCTGTAAGGCTC-TATT-CTCCCGCCATA
AAACCCCCAA---TTTTTTAGTGGTTGACCTCGGATCAGGTAGGAATACCCG--CTGAAC
TTAA--------------------------------------------------------
---------------
>Apiospora_dongyingensis_SAUCC_0303
------------------------------------------------------------
------------------------------------------------------------
---------------------------------TCTCCGTT--GGTGAACCAGCGGAGGG
ATCATTACAGAGTTA--TACAACTCCCA-TACCATT--T-GTAAACTT-TACTCAGTTAT
-GCCTCGGCGTGAACTGCG---------------------TACGGAGTGTAGAGT-----
------------GGTGTTACCCGGTAGC------------------------TTACCCTG
-----------------------TAG----------------------------------
---------------------------------------GTTACCCTGTAGG--------
-----TTACCCTGTAGC-----------------------------------------GC
TA-----------CCCTGCA---TC-----------------------------------
-------------GCT--------CCCG------------------C-GCAGCCCGCCGG
TGGTACACT-AAACTCTTG-TTTTATTTTAT-ATTCTGAGCGTATTATTTT-AATAA-TT
AAAACTTTCAACAACGGATCTCTTGGTTCTGGCATCGATGAAGAACGCAGCGAAATGCGA
TAAGTAATGTGAATTGCAGAATTCAGTGAATCATCGAATCTTTGAACGCACATTGCGCCC
ATCAGTATTCTGGTGGGCATGCCTGTTCGAGCGTCATTTCAACCCTTAAGCCTAGCTTAG
TGTTGGGAATCTACTGTA--TTGTAGTTCCTTAAAGACAGTGGCGGAGCGATAGTTGTCC
TCTGAGCGTAGTAA--ATTTA-TTTCTCGCTTCTGTAAGGCTC-TATT-CTCCCGCCATA
AAACCCCCAA---TTTTTTAGTGGTTGACCTCGGATCAGGTAGGAATACCCG--CTGAAC
TTAA--------------------------------------------------------
---------------
>Apiospora_arecacearum_HKAS_133085
------------------------------------------------------------
------------------------------------------------------------
------------------------------------------------------------
------ACAGAGTTA--TACAACTCCCA--ACCATT--T-GTAAACTT-TACTCAGTTAT
-GCCTCGGCGTCAGCTCAG---------------------TAAGGAG-GCAGAGT-----
------------GGTGTTACCCTGTAGC--------------------------------
------------------------------------------------------------
----------------------------------------CTACCCTGTAGG--------
-----TTACCCTGTAGC-----------------------------------------GC
TA-----------CCCTGTA---TCA----------------------------------
-------------ACT--------CCTG------------------C-GCGGCCCGCCGG
TGGTACACT-AAACTCTTG-TTTTATTTTAT-ATTCTGAGCGTATTATTTT-AATAA-TT
AAAACTTTCAACAACGGATCTCTTGGTTCTGGCATCGATGAAGAACGCAGCGAAATGCGA
TAAGTAATGTGAATTGCAGAATTCAGTGAATCATCGAATCTTTGAACGCACATTGCGCCC
ATCAGTATTCTGGTGGGCATGCCTGTTCGAGCGTCATTTCAACCCTTAAGCCTAGCTTAG
TGTTGGGAATCTACTGTA--TTGTAGTTCCTTAAAGACAGTGGCGGAGCGATAGTTGTCC
TCTGAGCGTAGTAA--ATTTA-TTTCTCGCTTCTGTAAGGCTC-TATT-CTCCCGCCATA
AAACCCCCAA---TTTTTTAGTGGTTGACCTCGGATCAGGTAG-----------------
------------------------------------------------------------
---------------
>Apiospora_arecacearum_KUNCC_23_15555
------------------------------------------------------------
------------------------------------------------------------
------------------------------------------------------------
------ACAGAGTTA--TACAACTCCCA--ACCATT--T-GTAAACTT-TACTCAGTTAT
-GCCTCGGCGTCAGCTCAG---------------------TAAGGAG-GCAGAGT-----
------------GGTGTTACCCTGTAGC--------------------------------
------------------------------------------------------------
----------------------------------------CTACCCTGTAGG--------
-----TTACCCTGTAGC-----------------------------------------GC
TA-----------CCCTGTA---TCA----------------------------------
-------------ACT--------CCTG------------------C-GCGGCCCGCCGG
TGGTACACT-AAACTCTTG-TTTTATTTTAT-ATTCTGAGCGTATTATTTT-AATAA-TT
AAAACTTTCAACAACGGATCTCTTGGTTCTGGCATCGATGAAGAACGCAGCGAAATGCGA
TAAGTAATGTGAATTGCAGAATTCAGTGAATCATCGAATCTTTGAACGCACATTGCGCCC
ATCAGTATTCTGGTGGGCATGCCTGTTCGAGCGTCATTTCAACCCTTAAGCCTAGCTTAG
TGTTGGGAATCTACTGTA--TTGTAGTTCCTTAAAGACAGTGGCGGAGCGATAGTTGTCC
TCTGAGCGTAGTAA--ATTTA-TTTCTCGCTTCTGTAAGGCTC-TATT-CTCCCGCCATA
AAACCCCCAA---TTTTTTAGTGG-TGACCTCGGATCAGGTAG-----------------
------------------------------------------------------------
---------------
>Apiospora_arecacearum_KUNCC_23_15554T
------------------------------------------------------------
------------------------------------------------------------
------------------------------------------------------------
------ACAGAGTTA--TACAACTCCCA--ACCATT--T-GTAAACTT-TACTCAGTTAT
-GCCTCGGCGTCAGCTCAG---------------------TAAGGAG-GCAGAGT-----
------------GGTGTTACCCTGTAGC--------------------------------
------------------------------------------------------------
----------------------------------------CTACCCTGTAGG--------
-----TTACCCTGTAGC-----------------------------------------GC
TA-----------CCCTGTA---TCA----------------------------------
-------------ACT--------CCTG------------------C-GCGGCCCGCCGG
TGGTACACT-AAACTCTTG-TTTTATTTTAT-ATTCTGAGCGTATTATTTT-AATAA-TT
AAAACTTTCAACAACGGATCTCTTGGTTCTGGCATCGATGAAGAACGCAGCGAAATGCGA
TAAGTAATGTGAATTGCAGAATTCAGTGAATCATCGAATCTTTGAACGCACATTGCGCCC
ATCAGTATTCTGGTGGGCATGCCTGTTCGAGCGTCATTTCAACCCTTAAGCCTAGCTTAG
TGTTGGGAATCTACTGTA--TTGTAGTTCCTTAAAGACAGTGGCGGAGCGATAGTTGTCC
TCTGAGCGTAGTAA--ATTTA-TTTCTCGCTTCTGTAAGGCTC-TATT-CTCCCGCCATA
AAACCCCCAA---TTTTTTAGTGG-TGACCTCGGATCAGGTAG-----------------
------------------------------------------------------------
---------------
>Apiospora_lageniformis_KUC21687
------------------------------------------------------------
------------------------------------------------------------
------------------------------------------------------------
----------------------------------TT--T-GTAAACTT-TACTCAGTTAT
-GCCTCGGCGTCAGCTCAG---------------------TAAGGAG-GCAGAGT-----
------------GGTGTTACCCTGTAGC--------------------------------
------------------------------------------------------------
----------------------------------------CTACCCTGTAGG--------
-----TTACCCTGTAGC-----------------------------------------GC
TA-----------CCCTGTA---TCA----------------------------------
-------------ACT--------CCTG------------------CTGCGGCCCGCCGG
TGGTACACT-AAACTCTTG-TTTTATTTTAT-ATTCTGAGCGTATTATTTT-AATAA-TT
AAAACTTTCAACAACGGATCTCTTGGTTCTGGCATCGATGAAGAACGCAGCGAAATGCGA
TAAGTAATGTGAATTGCAGAATTCAGTGAATCATCGAATCTTTGAACGCACATTGCGCCC
ATCAGTATTCTGGTGGGCATGCCTGTTCGAGCGTCATTTCAACCCTTAAGCCTAGCTTAG
TGTTGGGAATCTACTGTA--TTGTAGTTCCTTAAAGACAGTGGCGGAGCGATAGTTGTCC
TCTGAGCGTAGTAA--ATTTA-TTTCTCGCTTCTGTAAGGCTC-TATT-CTCCCGCCATA
AAACCCCCAA---TTTTTTA----------------------------------------
------------------------------------------------------------
---------------
>Apiospora_lageniformis_KUC21686T
------------------------------------------------------------
-------------------------------------------------------TCTTG
GTCAATTTAGAGGAAGTAAAAGTCGTAACAAGGTCTCCGTT--GGTGAACCAGCGGAGGG
ATCATTACAGAGTTA--TACAACTCCCA-TACCATT--T-GTAAACTT-TACTCAGTTAT
-GCCTCGGCGTCAGCTCAG---------------------TAAGGAG-GCAGAGT-----
------------GGTGTTACCCTGTAGC--------------------------------
------------------------------------------------------------
----------------------------------------CTACCCTGTAGG--------
-----TTACCCTGTAGC-----------------------------------------GC
TA-----------CCCTGTA---TCA----------------------------------
-------------ACT--------CCTG------------------CTGCGGCCCGCCGG
TGGTACACT-AAACTCTTG-TTTTATTTTAT-ATTCTGAGCGTATTATTTT-AATAA-TT
AAAACTTTCAACAACGGATCTCTTGGTTCTGGCATCGATGAAGAACGCAGCGAAATGCGA
TAAGTAATGTGAATTGCAGAATTCAGTGAATCATCGAATCTTTGAACGCACATTGCGCCC
ATCAGTATTCTGGTGGGCATGCCTGTTCGAGCGTCATTTCAACCCTTAAGCCTAGCTTAG
TGTTGGGAATCTACTGTA--TTGTAGTTCCTTAAAGACAGTGGCGGAGCGATAGTTGTCC
TCTGAGCGTAGTAA--ATTTA-TTTCTCGCTTCTGTAAGGCTC-TATT-CTCCCGCCATA
AAACCCCCAA---TTTTTTAGTGGTTGACCTCGGATCAGGTAGGAATACCCG--CTGAAC
TTAAGCATATCAATAA-GCCGGAGGAA---------------------------------
---------------
>Apiospora_lageniformis_KUC21685
------------------------------------------------------------
------------------------------------------------------------
------------------------------------------------------------
----TTACAGAGTTA--TACAACTCCCA-TACCATT--T-GTAAACTT-TACTCAGTTAT
-GCCTCGGCGTCAGCTCAG---------------------TAAGGAG-GCAGAGT-----
------------GGTGTTACCCTGTAGC--------------------------------
------------------------------------------------------------
----------------------------------------CTACCCTGTAGG--------
-----TTACCCTGTAGC-----------------------------------------GC
TA-----------CCCTGTA---TCA----------------------------------
-------------ACT--------CCTG------------------CTGCGGCCCGCCGG
TGGTACACT-AAACTCTTG-TTTTATTTTAT-ATTCTGAGCGTATTATTTT-AATAA-TT
AAAACTTTCAACAACGGATCTCTTGGTTCTGGCATCGATGAAGAACGCAGCGAAATGCGA
TAAGTAATGTGAATTGCAGAATTCAGTGAATCATCGAATCTTTGAACGCACATTGCGCCC
ATCAGTATTCTGGTGGGCATGCCTGTTCGAGCGTCATTTCAACCCTTAAGCCTAGCTTAG
TGTTGGGAATCTACTGTA--TTGTAGTTCCTTAAAGACAGTGGCGGAGCGATAGTTGTCC
TCTGAGCGTAGTAA--ATTTA-TTTCTCGCTTCTGTAAGGCTC-TATT-CTCCCGCCATA
AAACCCCCAA---TTTTTTAGTGGTTGACCTCGGATCAGGTAGGAATACCCG--CTGAAC
TTAAGCATAT--------------------------------------------------
---------------
>Apiospora_jiangxiensis_LC_4577T
------------------------------------------------------------
------------------------------------------------------------
------------------------------------------------------------
-------CAGAGTTA--TACAACTCCCA-TACCATT--T-GTAAACTT-TACTCAGTTAT
-GCCTCGGCGTCAGCTCAG---------------------TAAGGAG-GCAGAGT-----
------------GGTGTTACCCTGTAGC--------------------------------
------------------------------------------------------------
----------------------------------------CTACCCTGTAGG--------
-----TTACCCTGTAGC-----------------------------------------GC
TA-----------CCCTGTA---TCA----------------------------------
-------------ACT--------CCTG------------------CTGCGGCCCGCCGG
TGGTACACT-AAACTCTTG-TTTTATTTTAT-ATTCTGAGCGTATTATTTT-AATAA-TT
AAAACTTTCAACAACGGATCTCTTGGTTCTGGCATCGATGAAGAACGCAGCGAAATGCGA
TAAGTAATGTGAATTGCAGAATTCAGTGAATCATCGAATCTTTGAACGCACATTGCGCCC
ATCAGTATTCTGGTGGGCATGCCTGTTCGAGCGTCATTTCAACCCTTAAGCCTAGCTTAG
TGTTGGGAATCTACTGTA--TTGTAGTTCCTTAAAGACAGTGGCGGAGCGATAGTTGTCC
TCTGAGCGTAGTAA--ATTTA-TTTCTCGCTTCTGTAAGGCTC-TATT-CTCCCGCCATA
AAACCCCCAA---TTTTTTAGTGGTTGACCTCGGATCAGGTAG-----------------
------------------------------------------------------------
---------------
>Apiospora_jiangxiensis_LC_4494
------------------------------------------------------------
------------------------------------------------------------
-------------------------------------------------CCTGCGGAGGG
ATCATTACAGAGTTA--TACAACTCCCA-TACCATT--T-GTAAACTT-TACTCAGTTAT
-GCCTCGGCGTCAGCTCAG---------------------TAAGGAG-GCAGAGT-----
------------GGTGTTACCCTGTAGC--------------------------------
------------------------------------------------------------
----------------------------------------CTACCCTGTAGG--------
-----TTACCCTGTAGC-----------------------------------------GC
TA-----------CCCTGTA---TCA----------------------------------
-------------ACT--------CCTG------------------CTGCGGCCCGCCGG
TGGTACACT-AAACTCTTG-TTTTATTTTAT-ATTCTGAGCGTATTATTTT-AATAA-TT
AAAACTTTCAACAACGGATCTCTTGGTTCTGGCATCGATGAAGAACGCAGCGAAATGCGA
TAAGTAATGTGAATTGCAGAATTCAGTGAATCATCGAATCTTTGAACGCACATTGCGCCC
ATCAGTATTCTGGTGGGCATGCCTGTTCGAGCGTCATTTCAACCCTTAAGCCTAGCTTAG
TGTTGGGAATCTACTGTA--TTGTAGTTCCTTAAAGACAGTGGCGGAGCGATAGTTGTCC
TCTGAGCGTAGTAA--ATTTA-TTTCTCGCTTCTGTAAGGCTC-TATT-CTCCCGCCATA
AAACCCCCAA---TTTTTTAGTGGTTGACCTCGGATCAGGTAG-----------------
------------------------------------------------------------
---------------
>Apiospora_setariae_beilin024
------------------------------------------------------------
------------------------------------------------------------
-----------------------------------------------GACCTGCGGAGGG
ATCATTACAGAGTTA--TACAACTCCCA-TACCATT--T-GTAAACTT-TACTCAGTTAT
-GCCTCGGCGTAAGCTCAG---------------------TAAGGAG-GTAGAGT-----
------------GGTGTTACCCGGTAGC--------------------------------
------------------------------------------------------------
-----------------------------------------TACCCTGTAGC--------
-----TTACCCTGTAGC-----------------------------------------GC
TA-----------CCCTGCA---TC-----------------------------------
-------------GCT--------CCTG------------------CTGCGGCCCGCCGG
TGGTACACT-AAACTCTTG-TTTTATTTTAT-ATTCTGAGCGTATTATTTT-AATAA-TT
AAAACTTTCAACAACGGATCTCTTGGTTCTGGCATCGATGAAGAACGCAGCGAAATGCGA
TAAGTAATGTGAATTGCAGAATTCAGTGAATCATCGAATCTTTGAACGCACATTGCGCCC
ATCAGTATTCTGGTGGGCATGCCTGTTCGAGCGTCATTTCAACCCTTAAGCCTAGCTTAG
TGTTGGGAATCTACTGTA--TTGTAGTTCCTTAAAGACAGTGGCGGAGCGATAGTTGTCC
TCTGAGCGTAGTAA--ATTTA-TTTCTCGCTTCTGTAAGGCTC-TATC-TTCTCGCCATA
AAACCCCCAA---TTTTTTAGTGGTTGACCTCGGATCAGGTAGGAATACCCG--CTGAAC
TTAA-CATATCAAA----------------------------------------------
---------------
>Apiospora setariae_CFCC_54041
------------------------------------------------------------
------------------------------------------------------------
-----------------------------------------------GACCTGCGGAGGG
ATCATTACAGAGTTA--TACAACTCCCA-TACCATT--T-GTAAACTT-TACTCAGTTAT
-GCCTCGGCGTAAGCTCAG---------------------TAAGGAG-GTAGAGT-----
------------GGTGTTACCCGGTAGC--------------------------------
------------------------------------------------------------
-----------------------------------------TACCCTGTAGC--------
-----TTACCCTGTAGC-----------------------------------------GC
TA-----------CCCTGCA---TC-----------------------------------
-------------GCT--------CCTG------------------CTGCGGCCCGCCGG
TGGTACACT-AAACTCTTG-TTTTATTTTAT-ATTCTGAGCGTATTATTTT-AATAA-TT
AAAACTTTCAACAACGGATCTCTTGGTTCTGGCATCGATGAAGAACGCAGCGAAATGCGA
TAAGTAATGTGAATTGCAGAATTCAGTGAATCATCGAATCTTTGAACGCACATTGCGCCC
ATCAGTATTCTGGTGGGCATGCCTGTTCGAGCGTCATTTCAACCCTTAAGCCTAGCTTAG
TGTTGGGAATCTACTGTA--TTGTAGTTCCTTAAAGACAGTGGCGGAGCGATAGTTGTCC
TCTGAGCGTAGTAA--ATTTA-TTTCTCGCTTCTGTAAGGCTC-TATC-TTCTCGCCATA
AAACCCCCAA---TTTTTTAGTGGTTGACCTCGGATCAGGTAGGAATACCCG--CTGAAC
TTAA-CATATCAAA----------------------------------------------
---------------
>Apiospora_setariae_GUCC_25-0081
------------------------------------------------------------
------------------------------------------------------------
-------------------------TAACAAGGTCTCCGTT--GGTGAACCAGCGGAGGG
ATCATTACAGAGTTA--TACAACTCCCA-TACCATT--T-GTAAACTT-TACTCAGTTAT
-GCCTCGGCGTAAGCTCAG---------------------TAAGGAG-GCAGAGT-----
------------GGTGTTACCCGGTAGC--------------------------------
------------------------------------------------------------
-----------------------------------------TACCCTGTAGC--------
-----TTACCCTGTAGC-----------------------------------------GC
TA-----------CCCTGCA---TC-----------------------------------
-------------ACT--------CCTG------------------CTGCGGCCCGCCGG
TGGTACACT-AAACTCTTG-TTTTATTTTAT-ATTCTGAGCGTATTATTTT-AATAA-TT
AAAACTTTCAACAACGGATCTCTTGGTTCTGGCATCGATGAAGAACGCAGCGAAATGCGA
TAAGTAATGTGAATTGCAGAATTCAGTGAATCATCGAATCTTTGAACGCACATTGCGCCC
ATCAGTATTCTGGTGGGCATGCCTGTTCGAGCGTCATTTCAACCCTTAAGCCTAGCTTAG
TGTTGGGAATCTACTGTA--TTGTAGTTCCTTAAAGACAGTGGCGGAGCGATAGTTGTCC
TCTGAGCGTAGTAA--ATTTA-TTTCTCGCTTCTGTAAGGCTC-TATC-TTCTCGCCATA
AAACCCCCAA---TTTTTTAGTGGTTGACCTCGGATCAGGTAGGAATACCCG--CTGAAC
TTAAGCATAT--------------------------------------------------
---------------
>Apiospora_setariae_GUCC_25-0081
------------------------------------------------------------
------------------------------------------------------------
---------------------------ACAAGGTCTCCGTT--GGTGAACCAGCGGAGGG
ATCATTACAGAGTTA--TACAACTCCCA-TACCATT--T-GTAAACTT-TACTCAGTTAT
-GCCTCGGCGTAAGCTCAG---------------------TAAGGAG-GCAGAGT-----
------------GGTGTTACCCGGTAGC--------------------------------
------------------------------------------------------------
-----------------------------------------TACCCTGTAGC--------
-----TTACCCTGTAGC-----------------------------------------GC
TA-----------CCCTGCA---TC-----------------------------------
-------------ACT--------CCTG------------------CTGCGGCCCGCCGG
TGGTACACT-AAACTCTTG-TTTTATTTTAT-ATTCTGAGCGTATTATTTT-AATAA-TT
AAAACTTTCAACAACGGATCTCTTGGTTCTGGCATCGATGAAGAACGCAGCGAAATGCGA
TAAGTAATGTGAATTGCAGAATTCAGTGAATCATCGAATCTTTGAACGCACATTGCGCCC
ATCAGTATTCTGGTGGGCATGCCTGTTCGAGCGTCATTTCAACCCTTAAGCCTAGCTTAG
TGTTGGGAATCTACTGTA--TTGTAGTTCCTTAAAGACAGTGGCGGAGCGATAGTTGTCC
TCTGAGCGTAGTAA--ATTTA-TTTCTCGCTTCTGTAAGGCTC-TATC-TTCTCGCCATA
AAACCCCCAA---TTTTTTAGTGGTTGACCTCGGATCAGGTAGGAATACCCG--CTGAAC
TTAAGCAT----------------------------------------------------
---------------
>Apiospora_pseudosinensis_SAUCC_0221
------------------------------------------------------------
------------------------------------------------------------
---------------------------------TCTCCGTT--GGTGAACCAGCGGAGGG
ATCATTACAGAGTTA--TACAACTCCCA-CACCATT--T-GTCAACTT-TACTCAGTTAT
-GCCTCGGCGTGAACTGCG---------------------TACGGAG-GCAGAGT-----
------------GGTGCTACCCTGTAGC--------------------------------
------------------------------------------------------------
------------------------------------------------------------
----------------------------------------------------------GC
TA-----------CCCTGTA---TCA----------------------------------
-------------ACT--------CCCG------------------C-GCAGCCCGCCGG
TGGTACACT-AAACTCTTG-TTTTATTTTAT-ATTCTGAGCGTATTATTTT-AATAA-TT
AAAACTTTCAACAACGGATCTCTTGGTTCTGGCATCGATGAAGAACGCAGCGAAATGCGA
TAAGTAATGTGAATTGCAGAATTCAGTGAATCATCGAATCTTTGAACGCACATTGCGCCC
ATCAGTATTCTGGTGGGCATGCCTGTTCGAGCGTCATTTCAACCCTTAAGCCTAGCTTAG
TGTTGGGAATCGACTGTA--TTGTCGTTCCTTAAAGACAGTGGCGGAGCGATAGTTGTCC
TCTGAGCGTAGTAA--ATTTA-TTTCTCGCTTCTGTAAGGCTC-TATT-CTCCCGCCATA
AAACCCCCAA---TTTTTTAGTGGTTGACCTCGGATCAGGTAGGAATACCCG--CTGAAC
TTAA--------------------------------------------------------
---------------
>Apiospora_pseudosinensis_SAUCC_0222
------------------------------------------------------------
------------------------------------------------------------
---------------------------------TCTCCGTT--GGTGAACCAGCGGAGGG
ATCATTACAGAGTTA--TACAACTCCCA-CACCATT--T-GTCAACTT-TACTCAGTTAT
-GCCTCGGCGTGAACTGCG---------------------TACGGAG-GCAGAGT-----
------------GGTGCTACCCTGTAGC--------------------------------
------------------------------------------------------------
------------------------------------------------------------
----------------------------------------------------------GC
TA-----------CCCTGTA---TCA----------------------------------
-------------ACT--------CCCG------------------C-GCAGCCCGCCGG
TGGTACACT-AAACTCTTG-TTTTATTTTAT-ATTCTGAGCGTATTATTTT-AATAA-TT
AAAACTTTCAACAACGGATCTCTTGGTTCTGGCATCGATGAAGAACGCAGCGAAATGCGA
TAAGTAATGTGAATTGCAGAATTCAGTGAATCATCGAATCTTTGAACGCACATTGCGCCC
ATCAGTATTCTGGTGGGCATGCCTGTTCGAGCGTCATTTCAACCCTTAAGCCTAGCTTAG
TGTTGGGAATCGACTGTA--TTGTCGTTCCTTAAAGACAGTGGCGGAGCGATAGTTGTCC
TCTGAGCGTAGTAA--ATTTA-TTTCTCGCTTCTGTAAGGCTC-TATT-CTCCCGCCATA
AAACCCCCAA---TTTTTTAGTGGTTGACCTCGGATCAGGTAGGAATACCCG--CTGAAC
TTAA--------------------------------------------------------
---------------
>Apiospora_pseudosinensis_CPC_21546T
CCCCTGCCCTTTGTACACACCGCCCGTCGCTACTACCGATTGAATGGCTCAGTGAGGCTT
TGGGACCTACTAGAAGAGGTCGGCAACGACCACTTCCGGCGGGAAACTTATCCAAACTCG
GTC-ATTTAGAGGAAGTAAAAGTCGTAACAAGGTCTCCGTT--GGTGAACCAGCGGAGGG
ATCATTACAGAGTTA--TACAACTCCCA-CACCATT--T-GTCAACTT-TACTCAGTTAT
-GCCTCGGCGTGAACTGCG---------------------TACGGAG-GCAGAGT-----
------------GGTGCTACCCTGTAGC--------------------------------
------------------------------------------------------------
------------------------------------------------------------
----------------------------------------------------------GC
TA-----------CCCTGTA---TCA----------------------------------
-------------ACT--------CCCG------------------C-GCAGCCCGCCGG
TGGTACACT-AAACTCTTG-TTTTATTTTAT-ATTCTGAGCGTATTATTTT-AATAA-TT
AAAACTTTCAACAACGGATCTCTTGGTTCTGGCATCGATGAAGAACGCAGCGAAATGCGA
TAAGTAATGTGAATTGCAGAATTCAGTGAATCATCGAATCTTTGAACGCACATTGCGCCC
ATCAGTATTCTGGTGGGCATGCCTGTTCGAGCGTCATTTCAACCCTTAAGCCTAGCTTAG
TGTTGGGAATCGACTGTA--TTGTCGTTCCTTAAAGACAGTGGCGGAGCGATAGTTGTCC
TCTGAGCGTAGTAA--ATTTA-TTTCTCGCTTCTGTAAGGCTC-TATT-CTCCCGCCATA
AAACCCCCAA---TTTTTTAGTGGTTGACCTCGGATCAGGTAGGAATACCCG--CTGAAC
TTAAGCATATCAATA---------------------------------------------
---------------
>Apiospora_bambusiparasitica_RCEF20000
------------------------------------------------------------
------------------------------------------------------------
--------------------------AACAAGGTCTCCGTT--GGTGAACCAGCGGAGGG
ATCATTACAGAGTTA--TACAACTCCCA-TACCATT--T-GTAAACTT-TACTCAGTTAT
-GCCTCGGCGTGAACTGCG---------------------TACGGAG-GCAGGTG-----
------------GGTGTTACCCTGTAGC------------------------CTACCCTG
-----------------------TAGGTT-------------------------------
-------------------------------ACCCTGTAGCTACCCTTTAGG--------
-----TTACCCTGTAGC-----------------------------------------GT
TA-----------CCCTGTA---GCGT--------TACCCTGTAG------CCACTGCAC
------------CACT--------CCCG------------------C-GCAGCCCGCCGG
TGGTACACT-AAACTCTTG-TTTTATTTTAT-ATTCTGAGCGTATTATTTT-AATAA-TT
AAAACTTTCAACAACGGATCTCTTGGTTCTGGCATCGATGAAGAACGCAGCGAAATGCGA
TAAGTAATGTGAATTGCAGAATTCAGTGAATCATCGAATCTTTGAACGCACATTGCGCCC
ATCAGTATTCTGGTGGGCATGCCTGTTCGAGCGTCATTTCAACCCTTAAGCCTAGCTTAG
TGTTGGGAATCTACTGTA--TTGTAGTTCCTTAAAGACAGTGGCGGAGCGATAGTTGTCC
TCTGAGCGTAGTAA--ATTTA-TTTCTCGCTTCTGTAAGGCTC-TATC-CTCCCGCCATA
AAACCCCCAA---TTTTTTAGTGGTTGACCTCGGATCAGGTAGGAATACCCG--CTGAAC
TTAA--------------------------------------------------------
---------------
>Apiospora_bambusiparasitica_RCEF20003T
------------------------------------------------------------
------------------------------------------------------------
--------------------------AACAAGGTCTCCGTT--GGTGAACCAGCGGAGGG
ATCATTACAGAGTTA--TACAACTCCCA-TACCATT--T-GTAAACTT-TACTCAGTTAT
-GCCTCGGCGTGAACTGCG---------------------TACGGAG-GCAGGTG-----
------------GGTGTTACCCTGTAGC------------------------CTACCCTG
-----------------------TAGGTT-------------------------------
-------------------------------ACCCTGTAGCTACCCTGTAGG--------
-----TTACCCTGTAGC-----------------------------------------GT
TA-----------CCCTGTA---GCGT--------TACCCTGTAG------CCACTGCAC
------------CACT--------CCCG------------------C-GCAGCCCGCCGG
TGGTACACT-AAACTCTTG-TTTTATTGTAT-ATTCTGAGCGTATTATTTT-AATAA-TT
AAAACTTTCAACAACGGATCTCTTGGTTCTGGCATCGATGAAGAACGCAGCGAAATGCGA
TAAGTAATGTGAATTGCAGAATTCAGTGAATCATCGAATCTTTGAACGCACATTGCGCCC
ATCAGTATTCTGGTGGGCATGCCTGTTCGAGCGTCATTTCAACCCTTAAGCCTAGCTTAG
TGTTGGGAATCGACTGTA--TTGTCGTTCCTTAAAGACAGTGGCGGAGCGATAGTTGTCC
TCTGAGCGTAGTAA--ATTTA-TTTCTCGCTTCTGTAAGGCTC-TGTC-CTCCCGCCATA
AAACCCCCAA---TTTTTTAGTGGTTGACCTCGGATCAGGTAGGAATACCCG--CTGAAC
TTAAGCAT----------------------------------------------------
---------------
>Apiospora_aseptata_KUNCC_23_14169T
------------------------------------------------------------
------------------------------------------------------------
---------GGAAAGTAAAAAATCGTAACAAGGTCTCCGTT--GGTGAACCAGCGGAGGG
ATCATTACAGAGTTA--TACAACTCCCA-TACCATT--T-GTAAACTT-TACTCAGTTAT
-GCCTCGGCGTGAACTGCG---------------------TACGGAG-GCAGAGT-----
------------GGTGTTACCCGGTAGC--------------------------------
------------------------------------------------------------
----------------------------------------TTACCCTGTAGG--------
-----TTACCCTGTAGC-----------------------------------------GC
TA-----------CCCTGTA---TCA----------------------------------
-------------ACT--------CCCG------------------C-GCAGCCCGCCGG
TGGTACACT-AAACTCTTG-TTTTATTTTAT-ATTCTGAGCGTATTATTTT-AATAA-TT
AAAACTTTCAACAACGGATCTCTTGGTTCTGGCATCGATGAAGAACGCAGCGAAATGCGA
TAAGTAATGTGAATTGCAGAATTCAGTGAATCATCGAATCTTTGAACGCACATTGCGCCC
ATCAGTATTCTGGTGGGCATGCCTGTTCGAGCGTCATTTCAACCCTTAAGCCTAGCTTAG
TGTTGGGAATCTACTGTA--TTGTAGTTCCTTAAAGACAGTGGCGGAGC-ACAGTAGTCC
TCTGAGCGTAGTAA--ATTTA-TTTCTCGCTTCTGTAAGGCTC-TGTT-CTCCCGCCATA
AAACCCCCAA----TTTTTAGTGG-TGACCTCGGATCAGGTAGAAT--------------
------------------------------------------------------------
---------------
>Apiospora_iberica_CBS_145137T
------------------------------------------------------------
------------------------------------------------------------
---------------GTAAAAGTCGTAACAAGGTCTCCGTT--GGTGAACCAGCGGAGGG
ATCATTACAGAGTTA--TACAACTCCCA-TACCATT--T-GTAAACTT-TACCCAGTTAT
-GCCTCGGCGTGAACTGCG---------------------TACGGAG-GCAGAGT-----
------------GGTGTTACCCGGTAGC--------------------------------
------------------------------------------------------------
----------------------------------------TTACCCTGTAGG--------
-----TTACCCTGTAGC-----------------------------------------GC
TG-----------CCCTGTA---TCA----------------------------------
-------------ACT--------CCCG------------------C-GCAGCCCGCCGG
TGGTACACT-AAACTCTTG-TTTTATTTTAT-ATTCTGAGCGTATTATTTT-AATAA-TT
AAAACTTTCAACAACGGATCTCTTGGTTCTGGCATCGATGAAGAACGCAGCGAAATGCGA
TAAGTAATGTGAATTGCAGAATTCAGTGAATCATCGAATCTTTGAACGCACATTGCGCCC
ATCAGTATTCTGGTGGGCATGCCTGTTCGAGCGTCATTTCAACCCTTAAGCCTAGCTTAG
TGTTGGGAATCGACTGTA--TTGTCGTTCCTTAAAGACAGTGGCGGAGCGATAGTTGTCC
TCTGAGCGTAGTAA--ATTTA-TTTCTCGCTTCTGTAAGGCTC-TATT-CTCCCGCCATA
AAACCCC-----------------------------------------------------
------------------------------------------------------------
---------------
>Apiospora_coryli_CFCC_58979
------------------------------------------------------------
------------------------------------------------------------
----------------------------------------------------GCGGAGGG
ATCATTACAGAGTTA--TACAACTCCCA-TACCATT--T-GTAAACTT-TACTCAGTTAT
-GCCTCGGCGTAAGCTCAG---------------------TA--------AGAGT-----
------------GGTGTTACCCTGTAGG--------------------------------
------------------------------------------------------------
----------------------------------------CTACCCTGTAGC--------
-----TTACCCTGTAGC-----------------------------------------GC
TA-----------CCCTGCT----------------------------------------
------------------------------------------------GCGGCCCGCCGG
TGGTACACT-AAACTCTTG-TTTTATTTTAT-ATTCTGAGCGTATTATTTT-AATAA-TT
AAAACTTTCAACAACGGATCTCTTGGTTCTGGCATCGATGAAGAACGCAGCGAAATGCGA
TAAGTAATGTGAATTGCAGAATTCAGTGAATCATCGAATCTTTGAACGCACATTGCGCCC
ATCAGTATTCTGGTGGGCATGCCTGTTCGAGCGTCATTTCAACCCTTAAGCCTAGCTTAG
TGTTGGGAATCTACTGTA--TTGTAGTTCCTTAAAGACAGTGGCGGAGCGATAGTTGTCC
TCTGAGCGTAGTAA--ATTTA-TTTCTCGCTTCTGTAAGGCTC-TATT-CTCCCGCCATA
AAACCCCCAA---TTTTTTAGTGG------------------------------------
------------------------------------------------------------
---------------
>Apiospora_coryli_CFCC_58978T
------------------------------------------------------------
------------------------------------------------------------
---------------------------------------------------TGCGGAGGG
ATCATTACAGAGTTA--TACAACTCCCA-TACCATT--T-GTAAACTT-TACTCAGTTAT
-GCCTCGGCGTAAGCTCAG---------------------TA--------AGAGT-----
------------GGTGTTACCCTGTAGG--------------------------------
------------------------------------------------------------
----------------------------------------CTACCCTGTAGC--------
-----TTACCCTGTAGC-----------------------------------------GC
TA-----------CCCTGCT----------------------------------------
------------------------------------------------GCGGCCCGCCGG
TGGTACACT-AAACTCTTG-TTTTATTTTAT-ATTCTGAGCGTATTATTTT-AATAA-TT
AAAACTTTCAACAACGGATCTCTTGGTTCTGGCATCGATGAAGAACGCAGCGAAATGCGA
TAAGTAATGTGAATTGCAGAATTCAGTGAATCATCGAATCTTTGAACGCACATTGCGCCC
ATCAGTATTCTGGTGGGCATGCCTGTTCGAGCGTCATTTCAACCCTTAAGCCTAGCTTAG
TGTTGGGAATCTACTGTA--TTGTAGTTCCTTAAAGACAGTGGCGGAGCGATAGTTGTCC
TCTGAGCGTAGTAA--ATTTA-TTTCTCGCTTCTGTAAGGCTC-TATT-CTCCCGCCATA
AAACCCCCAA---TTTTTTAGTGGTTGACCTCGGATCAGGTAGGAATACCCG--CTGAAC
TTA---------------------------------------------------------
---------------
>Apiospora_bambusilentiginis_GUCC18.52
------------------------------------------------------------
------------------------------------------------------------
-----------------------CGTAACAAGGTCTCCGTT--GGTGAACCAGCGGAGGG
ATCATTACAGAGTTA--TACAACTCCCA-CACCATT--T-GTCAACT--TAC-CAGTTAT
-GCCTCGGCGTGAACTGCG---------------------TACGGAG-GCAGGTC-----
-----------GGGTGTTACCCTGTAGC------------------------CTACCCTG
-----------------------TAGGTT-------------------------------
-------------------------------ACCCGGTAGCTACCCTGTAGG--------
-----CTACCCTGTAGC------------------------------------------T
TA-----------CCCTGCA---CC-----------------------------------
-------------GCT--------CCCG------------------C-GCAGCCCGCCGG
TGG-ACACT-AAACTCTTG-TTTTATTGTAT-CTTCTGAGCGTATTATTTT-AATAA-TT
AAAACTTTCAACAACGGATCTCTTGGTTCTGGCATCGATGAAGAACGCAGCGAAATGCGA
TAAGTAATGTGAATTGCAGAATTCAGTGAATCATCGAATCTTTGAACGCACATTGCGCCC
ATCAGTATTCTGGTGGGCATGCCTGTTCGAGCGTCATTTCAACCCTTAAGCCTAGCTTAG
TGTTGGGAATCTACTGTA--TTGTAGTTCCTTAAAGACAGTGGCGGAGCGATAGTTGTCC
TCTGAGCGTAGTAA--ATTTA-TTTCTCGCTTCTGTAAGGCTC-TATC-TTCTCGCCATA
AAACCCCCAA---TTTTTTAGTGGTTGACCTCGGATC-----------------------
------------------------------------------------------------
---------------
>Apiospora_sacchari_CBS_372_67
--CCTGCCCTTTGTACACACCGCCCGTCGCTACTACCGATTGAATGGCTCAGTGAGGCTT
TGGGACTGCCTAGAAGAGGTCGGCAACGACCACTTCCGGGCGGAAACTTATCCAAACTCG
GTC-ATTTAGAGGAAGTAAAAGTCGTAACAAGGTCTCCGTT--GGTGAACCAGCGGAGGG
ATCATTACAGAGTTA--TACAACTCCCA-CACCATT--T-GTTAACT--TAC-CAGTTAT
-GCCTCGGCGTGAACTGCG---------------------TACGGAG-GCAGGTC-----
-----------GGGCGTTACCCTGTAGC------------------------CTACCCTG
-----------------------TAGGTT-------------------------------
-------------------------------ACCCGGTAGCTACCCTGTAGG--------
-----CTACCCTGTAGC------------------------------------------T
TA-----------CCCTGCA---CC-----------------------------------
-------------ACT--------CCCG------------------C-GCAGCCCGCCGG
TGG-ACACT-AAACTCTTG-TTTTATTGTAT-CTTCTGAGCGTATTATTTT-AATAA-TT
AAAACTTTCAACAACGGATCTCTTGGTTCTGGCATCGATGAAGAACGCAGCGAAATGCGA
TAAGTAATGTGAATTGCAGAATTCAGTGAATCATCGAATCTTTGAACGCACATTGCGCCC
ATCAGTATTCTGGTGGGCATGCCTGTTCGAGCGTCATTTCAACCCTTAAGCCTAGCTTAG
TGTTGGGAATCTACTGTA--TTGTAGTTCCTTAAAGACAGTGGCGGAGCGATAGTTGTCC
TCTGAGCGTAGTAA--ATTTA-TTTCTCGCTTCTGTAAGGCTC-TATC-TTCTCGCCATA
AAACCCCCAA---TTTTTTAGTGGTTGACCTCGGATCAGGTAGGAATACCCG--CTGAAC
TTAAGCATATCATA----------------------------------------------
---------------
>Apiospora_sacchari_CBS_30149
--CCTGCCCTTTGTACACACCGCCCGTCGCTACTACCGATTGAATGGCTCAGTGAGGCTT
TGGGACTGCCTAGAAGAGGTCGGCAACGACCACTTCCGGGCGGAAACTTATCCAAACTCG
GTC-ATTTAGAGGAAGTAAAAGTCGTAACAAGGTCTCCGTT--GGTGAACCAGCGGAGGG
ATCATTACAGAGTTA--TACAACTCCCA-CACCATT--T-GTTAACT--TAC-CAGTTAT
-GCCTCGGCGTGAACTGCG---------------------TACGGAG-GCAGGTC-----
-----------GGGCGTTACCCTGTAGC------------------------CTACCCTG
-----------------------TAGGTT-------------------------------
-------------------------------ACCCGGTAGCTACCCTGTAGG--------
-----CTACCCTGTAGC------------------------------------------T
TA-----------CCCTGCA---CC-----------------------------------
-------------ACT--------CCCG------------------C-GCAGCCCGCCGG
TGG-ACACT-AAACTCTTG-TTTTATTGTAT-CTTCTGAGCGTATTATTTT-AATAA-TT
AAAACTTTCAACAACGGATCTCTTGGTTCTGGCATCGATGAAGAACGCAGCGAAATGCGA
TAAGTAATGTGAATTGCAGAATTCAGTGAATCATCGAATCTTTGAACGCACATTGCGCCC
ATCAGTATTCTGGTGGGCATGCCTGTTCGAGCGTCATTTCAACCCTTAAGCCTAGCTTAG
TGTTGGGAATCTACTGTA--TTGTAGTTCCTTAAAGACAGTGGCGGAGCGATAGTTGTCC
TCTGAGCGTAGTAA--ATTTA-TTTCTCGCTTCTGTAAGGCTC-TATC-TTCTCGCCATA
AAACCCCCAA---TTTTTTAGTGGTTGACCTCGGATCAGGTAGGAATACCCG--CTGAA-
------------------------------------------------------------
---------------
>Apiospora_locuta_pollinis_SAUCC 3807
------------------------------------------------------------
------------------------------------------------------------
-----------------------------AAGGTCTCCGTT--GGTGAACCAGCGGAGGG
ATCATTACAGAGTTA--TACAACTCCCA-CACCATT--T-GTCAACT--TAC-CAGTTAT
-GCCTCGGCGTGAACTGCG---------------------TACGGAG-GCAGGTC-----
-----------GGGTGTTACCCTGTAGC------------------------CTACCCTG
-----------------------TAGGTT-------------------------------
-------------------------------ACCCGGTAGCTACCCTGTAGG--------
-----CTACCCTGTAGC------------------------------------------T
TA-----------CCCTGCA---CC-----------------------------------
-------------ACT--------CCCG------------------C-GCAGCCCGCCGG
TGG-ACACT-AAACTCTTG-TTTTATTGTAT-CTTCTGAGCGTATTATTTT-AATAA-TT
AAAACTTTCAACAACGGATCTCTTGGTTCTGGCATCGATGAAGAACGCAGCGAAATGCGA
TAAGTAATGTGAATTGCAGAATTCAGTGAATCATCGAATCTTTGAACGCACATTGCGCCC
ATCAGTATTCTGGTGGGCATGCCTGTTCGAGCGTCATTTCAACCCTTAAGCCTAGCTTAG
TGTTGGGAATCTACTGTA--CTGTAGTTCCTTAAAGACAGTGGCGGAGCGATAGTTGTCC
TCTGAGCGTAGTAA--ATTTA-TTTCTCGCTTCTGTAAGGCTC-TATC-TTCTCGCCATA
AAACCCCCAA---TTTTTTAGTGGTTGACCTCGGATCAGGTAGGAATACCCG--CTGAAC
TTAAGCA-----------------------------------------------------
---------------
>Apiospora_locuta_pollinis_SAUCC 3808
------------------------------------------------------------
------------------------------------------------------------
-----------------------------AAGGTCTCCGTT--GGTGAACCAGCGGAGGG
ATCATTACAGAGTTA--TACAACTCCCA-CACCATT--T-GTCAACT--TAC-CAGTTAT
-GCCTCGGCGTGAACTGCG---------------------TACGGAG-GCAGGTC-----
-----------GGGTGTTACCCTGTAGC------------------------CTACCCTG
-----------------------TAGGTT-------------------------------
-------------------------------ACCCGGTAGCTACCCTGTAGG--------
-----CTACCCTGTAGC------------------------------------------T
TA-----------CCCTGCA---CC-----------------------------------
-------------ACT--------CCCG------------------C-GCAGCCCGCCGG
TGG-ACACT-AAACTCTTG-TTTTATTGTAT-CTTCTGAGCGTATTATTTT-AATAA-TT
AAAACTTTCAACAACGGATCTCTTGGTTCTGGCATCGATGAAGAACGCAGCGAAATGCGA
TAAGTAATGTGAATTGCAGAATTCAGTGAATCATCGAATCTTTGAACGCACATTGCGCCC
ATCAGTATTCTGGTGGGCATGCCTGTTCGAGCGTCATTTCAACCCTTAAGCCTAGCTTAG
TGTTGGGAATCTACTGTA--CTGTAGTTCCTTAAAGACAGTGGCGGAGCGATAGTTGTCC
TCTGAGCGTAGTAA--ATTTA-TTTCTCGCTTCTGTAAGGCTC-TATC-TTCTCGCCATA
AAACCCCCAA---TTTTTTAGTGGTTGACCTCGGATCAGGTAGGAATACCCG--CTGAAC
TTAAGCA-----------------------------------------------------
---------------
>Apiospora_locuta_pollinis_LC_11683T
------------------------------------------------------------
------------------------------------------------------------
------------------------------------------------------GGAGGG
ATCATTACAGAGTTA--TACAACTCCCA-CACCATT--T-GTCAACT--TAC-CAGTTAT
-GCCTCGGCGTGAACTGCG---------------------TACGGAG-GCAGGTC-----
-----------GGGTGTTACCCTGTAGC------------------------CTACCCTG
-----------------------TAGGTT-------------------------------
-------------------------------ACCCGGTAGCTACCCTGTAGG--------
-----CTACCCTGTAGC------------------------------------------T
TA-----------CCCTGCA---CC-----------------------------------
-------------ACT--------CCCG------------------C-GCAGCCCGCCGG
TGG-ACACT-AAACTCTTG-TTTTATTGTAT-CTTCTGAGCGTATTATTTT-AATAA-TT
AAAACTTTCAACAACGGATCTCTTGGTTCTGGCATCGATGAAGAACGCAGCGAAATGCGA
TAAGTAATGTGAATTGCAGAATTCAGTGAATCATCGAATCTTTGAACGCACATTGCGCCC
ATCAGTATTCTGGTGGGCATGCCTGTTCGAGCGTCATTTCAACCCTTAAGCCTAGCTTAG
TGTTGGGAATCTACTGTA--TTGTAGTTCCTTAAAGACAGTGGCGGAGCGATAGTTGTCC
TCTGAGCGTAGTAA--ATTTA-TTTCTCGCTTCTGTAAGGCTC-TATC-TTCTCGCCATA
AAACCCCCAA---TTTTTTAGTGGTTGACCTCGGATCAGGTAGGAATACCCG--CTGAAC
TTAAGCATATC-------------------------------------------------
---------------
>Apiospora_marii_CPC_18904
------------------------------------------------------------
------------------------------------------------------------
------------------------GTAACAAGGTCTCCGTT--GGTGAACCAGCGGAGGG
ATCATTACAGAGTTA--TACAACTCCCA-CACCATT--T-GTCAACT--TAC-CAGTTAT
-GCCTCGGCGTGAACTGCG---------------------TACGGAG-GCAGGTC-----
-----------GGGTGTTACCCTGTAGC------------------------CTACCCTG
-----------------------TAGGTT-------------------------------
-------------------------------ACCCGGTAGCTACCCTGTAGG--------
-----CTACCCTGTAGC------------------------------------------T
TA-----------CCCTGCA---CC-----------------------------------
-------------ACT--------CCCG------------------C-GCAGCCCGCCGG
TGG-ACACT-AAACTCTTG-TTTTATTGTAT-CTTCTGAGCGTATTATTTT-AATAA-TT
AAAACTTTCAACAACGGATCTCTTGGTTCTGGCATCGATGAAGAACGCAGCGAAATGCGA
TAAGTAATGTGAATTGCAGAATTCAGTGAATCATCGAATCTTTGAACGCACATTGCGCCC
ATCAGTATTCTGGTGGGCATGCCTGTTCGAGCGTCATTTCAACCCTTAAGCCTAGCTTAG
TGTTGGGAATCTACTGTA--TTGTAGTTCCTTAAAGACAGTGGCGGAGCGATAGTTGTCC
TCTGAGCGTAGTAA--ATTTA-TTTCTCGCTTCTGTAAGGCTC-TATC-TTCTCGCCATA
AAACCCCCAA---TTTTTTAGTGGTTGACCTCGGATCAGGTAGGAATACCCG--CTGAAC
TTAAGCATATCAATAA-GCGGAGG------------------------------------
---------------
>Apiospora_marii_CBS_200.57
---------TTTGTACACACCGCCCGTCGCTACTACCGATTGAATGGCTCAGTGAGGCTT
TGGGACTGCCTAGAAGAGGTCGGCAACGACCACTTCCGGGCGGAAACTTATCCAAACTCG
GTC-ATTTAGAGGAAGTAAAAGTCGTAACAAGGTCTCCGTT--GGTGAACCAGCGGAGGG
ATCATTACAGAGTTA--TACAACTCCCA-CACCATT--T-GTCAACT--TAC-CAGTTAT
-GCCTCGGCGTGAACTGCG---------------------TACGGAG-GCAGGTC-----
-----------GGGTGTTACCCTGTAGC------------------------CTACCCTG
-----------------------TAGGTT-------------------------------
-------------------------------ACCCGGTAGCTACCCTGTAGG--------
-----CTACCCTGTAGC------------------------------------------T
TA-----------CCCTGCA---CC-----------------------------------
-------------ACT--------CCCG------------------C-GCAGCCCGCCGG
TGG-ACACT-AAACTCTTG-TTTTATTGTAT-CTTCTGAGCGTATTATTTT-AATAA-TT
AAAACTTTCAACAACGGATCTCTTGGTTCTGGCATCGATGAAGAACGCAGCGAAATGCGA
TAAGTAATGTGAATTGCAGAATTCAGTGAATCATCGAATCTTTGAACGCACATTGCGCCC
ATCAGTATTCTGGTGGGCATGCCTGTTCGAGCGTCATTTCAACCCTTAAGCCTAGCTTAG
TGTTGGGAATCTACTGTA--TTGTAGTTCCTTAAAGACAGTGGCGGAGCGATAGTTGTCC
TCTGAGCGTAGTAA--ATTTA-TTTCTCGCTTCTGTAAGGCTC-TATC-TTCTCGCCATA
AAACCCCCAA---TTTTTTAGTGGTTGACCTCGGATCAGGTAGGAATACCCG--CTGAAC
TTAAGCATATCAATAA-GCGGAGGAAAAGAAA-----CCAACAGGGATT-----------
---------------
>Apiospora_locuta-pollinis_GUCC_25-0071
------------------------------------------------------------
------------------------------------------------------------
---------------------------ACAAGGTCTCCGTT--GGTGAACCAGCGGAGGG
ATCATTACAGAGTTA--TACAACTCCCA-CACCATT--T-GTCAACT--TAC-CAGTTAT
-GCCTCGGCGTGAACTGCG---------------------TACGGAG-GCAGGTC-----
-----------GGGTGTTACCCTGTAGC------------------------CTACCCTG
-----------------------TAGGTT-------------------------------
-------------------------------ACCCGGTAGCTACCCTGTAGG--------
-----CTACCCTGTAGC------------------------------------------T
TA-----------CCCTGCA---CC-----------------------------------
-------------ACT--------CCCG------------------C-GCAGCCCGCCGG
TGG-ACACT-AAACTCTTG-TTTTATTGTAT-CTTCTGAGCGTATTATTTT-AATAA-TT
AAAACTTTCAACAACGGATCTCTTGGTTCTGGCATCGATGAAGAACGCAGCGAAATGCGA
TAAGTAATGTGAATTGCAGAATTCAGTGAATCATCGAATCTTTGAACGCACATTGCGCCC
ATCAGTATTCTGGTGGGCATGCCTGTTCGAGCGTCATTTCAACCCTTAAGCCTAGCTTAG
TGTTGGGAATCTACTGTA--TTGTAGTTCCTTAAAGACAGTGGCGGAGCGATAGTTGTCC
TCTGAGCGTAGTAA--ATTTA-TTTCTCGCTTCTGTAAGGCTC-TATC-TTCTCGCCATA
AAACCCCCAA---TTTTTTAGTGGTTGACCTCGGATCAGGTAGGAATACCCG--CTGAAC
TTAAGCATA---------------------------------------------------
---------------
>Apiospora_locuta-pollinis_GUCC_25-0072
------------------------------------------------------------
------------------------------------------------------------
---------------------------ACAAGGTCTCCGTT--GGTGAACCAGCGGAGGG
ATCATTACAGAGTTA--TACAACTCCCA-CACCATT--T-GTCAACT--TAC-CAGTTAT
-GCCTCGGCGTGAACTGCG---------------------TACGGAG-GCAGGTC-----
-----------GGGTGTTACCCTGTAGC------------------------CTACCCTG
-----------------------TAGGTT-------------------------------
-------------------------------ACCCGGTAGCTACCCTGTAGG--------
-----CTACCCTGTAGC------------------------------------------T
TA-----------CCCTGCA---CC-----------------------------------
-------------ACT--------CCCG------------------C-GCAGCCCGCCGG
TGG-ACACT-AAACTCTTG-TTTTATTGTAT-CTTCTGAGCGTATTATTTT-AATAA-TT
AAAACTTTCAACAACGGATCTCTTGGTTCTGGCATCGATGAAGAACGCAGCGAAATGCGA
TAAGTAATGTGAATTGCAGAATTCAGTGAATCATCGAATCTTTGAACGCACATTGCGCCC
ATCAGTATTCTGGTGGGCATGCCTGTTCGAGCGTCATTTCAACCCTTAAGCCTAGCTTAG
TGTTGGGAATCTACTGTA--TTGTAGTTCCTTAAAGACAGTGGCGGAGCGATAGTTGTCC
TCTGAGCGTAGTAA--ATTTA-TTTCTCGCTTCTGTAAGGCTC-TATC-TTCTCGCCATA
AAACCCCCAA---TTTTTTAGTGGTTGACCTCGGATCAGGTAGGAATACCCG--CTGAAC
TTAAGCAT----------------------------------------------------
---------------
>Apiospora_zhaotongensis_GMBCC1016
------------------------------------------------------------
------------------------------------------------------------
----------------------TCGTAACAAGGTCTCCGTT--GGTGAACCAGCGGAGGG
ATCATTACAGAGTTA--TACAACTCCCA-CACCATT--T-GTCAACT--TAC-CAGTTAT
-GCCTCGGCGTGAACTGCG---------------------TACGGAG-GCAGGTC-----
-----------GGGTGTTACCCTGTAGC------------------------CTACCCTG
-----------------------TAGGTT-------------------------------
-------------------------------ACCCGGTAGCTACCCTGTAGG--------
-----CTACCCTGTAGC------------------------------------------T
TA-----------CCCTGCA---CC-----------------------------------
-------------ACT--------CCCG------------------C-GCAGCCCGCCGG
TGG-ACACT-AAACTCTTG-TTTTATTGTAT-CTTCTGAGCGTATTATTTT-AATAA-TT
AAAACTTTCAACAACGGATCTCTTGGTTCTGGCATCGATGAAGAACGCAGCGAAATGCGA
TAAGTAATGTGAATTGCAGAATTCAGTGAATCATCGAATCTTTGAACGCACATTGCGCCC
ATTAGTATTCTGGTGGGCATGCCTGTTCGAGCGTCATTTCAACCCTTAAGCCTAGCTTAG
TGTTGGGAATCTACTGTA--TTGTAGTTCCTTAAAGACAGTGGCGGAGCGATAGTTGTCC
TCTGAGCGTAGTAA--ATTTA-TTTCTCGCTTCTGTAAGGCTC-TATC-TTCTCGCCATA
AAACCCCCAA---TTTTTTAGTGGTTGACCTCGGATCAGGTAGGAATACCCG--CTGAAC
TTAAGCATATCATAAG-GCC----------------------------------------
---------------
>Apiospora_zhaotongensis_GMBCC1015T
------------------------------------------------------------
------------------------------------------------------------
----------------------TCGTAACAAGGTCTCCGTT--GGTGAACCAGCGGAGGG
ATCATTACAGAGTTA--TACAACTCCCA-CACCATT--T-GTCAACT--TAC-CAGTTAT
-GCCTCGGCGTGAACTGCG---------------------TACGGAG-GCAGGTC-----
-----------GGGTGTTACCCTGTAGC------------------------CTACCCTG
-----------------------TAGGTT-------------------------------
-------------------------------ACCCGGTAGCTACCCTGTAGG--------
-----CTACCCTGTAGC------------------------------------------T
TA-----------CCCTGCA---CC-----------------------------------
-------------ACT--------CCCG------------------C-GCAGCCCGCCGG
TGG-ACACT-AAACTCTTG-TTTTATTGTAT-CTTCTGAGCGTATTATTTT-AATAA-TT
AAAACTTTCAACAACGGATCTCTTGGTTCTGGCATCGATGAAGAACGCAGCGAAATGCGA
TAAGTAATGTGAATTGCAGAATTCAGTGAATCATCGAATCTTTGAACGCACATTGCGCCC
ATTAGTATTCTGGTGGGCATGCCTGTTCGAGCGTCATTTCAACCCTTAAGCCTAGCTTAG
TGTTGGGAATCTACTGTA--TTGTAGTTCCTTAAAGACAGTGGCGGAGCGATAGTTGTCC
TCTGAGCGTAGTAA--ATTTA-TTTCTCGCTTCTGTAAGGCTC-TATC-TTCTCGCCATA
AAACCCCCAA---TTTTTTAGTGGTTGACCTCGGATCAGGTAGGAATACCCG--CTGAAC
TTAAGCATATCATAAG-GCC----------------------------------------
---------------
>Apiospora_marii_CBS_497_90T
------------------------------------------------------------
------------------------------------------------------------
------------------------------------------------------------
-------CAGAGTTA--TACAACTCCCA-CACCATT--T-GTCAACT--TAC-CAGTTAT
AGCCTCGGCGTGAACTGCG---------------------TACGGAG-GCAGGTC-----
-----------GGGTGTTACCCTGTAGC------------------------CTACCCTG
-----------------------TAGGTT-------------------------------
-------------------------------ACCCGGTAGCTACCCTGTAGG--------
-----CTACCCTGTAGC------------------------------------------T
TA-----------CCCTGCA---CC-----------------------------------
-------------ACT--------CCCG------------------C-GCAGCCCGCCGG
TGG-ACACT-AAACTCTTG-TTTTATTGTAT-CTTCTGAGCGTATTATTTT-AATAA-TT
AAAACTTTCAACAACGGATCTCTTGGTTCTGGCATCGATGAAGAACGCAGCGAAATGCGA
TAAGTAATGTGAATTGCAGAATTCAGTGAATCATCGAATCTTTGAACGCACATTGCGCCC
ATCAGTATTCTGGTGGGCATGCCTGTTCGAGCGTCATTTCAACCCTTAAGCCTAGCTTAG
TGTTGGGAATCTACTGTA--TTGTAGTTCCTTAAAGACAGTGGCGGAGCGATAGTTGTCC
TCTGAGCGTAGTAA--ATTTA-TTTCTCGCTTCTGTAAGGCTC-TATC-TTCTCGCCATA
AAACCCCCAA---TTTTTTAGTG-------------------------------------
------------------------------------------------------------
---------------
>Apiospora_mediterranea_IMI_326875T
------------------------------------------------------------
------------------------------------------------------------
------------------------------------------------------------
-------CAGAGTTA--TACAACTCCCA-CACCATT--T-GTCAACT--TAC-CAGTTAT
-GCCTCGGCGTGAACTGCG---------------------TACGGAG-GCAGGTC-----
-----------GGGTGTTACCCTGTAGC------------------------CTACCCTG
-----------------------TAGGTT-------------------------------
-------------------------------ACCCGGTAGCTACCCTGTAGG--------
-----CTACCCTGTAGC------------------------------------------T
TA-----------CCCTGCA---CC-----------------------------------
-------------ACT--------CCCG------------------C-GCAGCCCGCCGG
TGG-ACACT-AAACTCTTG-TTTTATTGTAT-CTTCTGAGCGTATTATTTT-AATAA-TT
AAAACTTTCAACAACGGATCTCTTGGTTCTGGCATCGATGAAGAACGCAGCGAAATGCGA
TAAGTAATGTGAATTGCAGAATTCAGTGAATCATCGAATCTTTGAACGCACATTGCGCCC
ATCAGTATTCTGGTGGGCATGCCTGTTCGAGCGTCATTTCAACCCTTAAGCCTAGCTTAG
TGTTGGGAATCTACTGTA--TTGTAGTTCCTTAAAGACAGTGGCGGAGCGATAGTTGTCC
TCTGAGCGTAGTAA--ATTTA-TTTCTCGCTTCTGTAAGGCTC-TATC-TTCTCGCCATA
AAACCCCCAA---TTTTTTAGTG-------------------------------------
------------------------------------------------------------
---------------
>Apiospora_hispanica_IMI_326877T
------------------------------------------------------------
------------------------------------------------------------
------------------------------------------------------------
-------CAGAGTTA--TACAACTCCCA-CACCATT--T-GTCAACT--TAC-CAGTTAT
-GCCTCGGCGTGAACTGCG---------------------TACGGAG-GCAGGTC-----
-----------GGGTGTTACCCTGTAGC------------------------CTACCCTG
-----------------------TAGGTT-------------------------------
-------------------------------ACCCGGTAGCTACCCTGTAGG--------
-----CTACCCTGTAGC------------------------------------------T
TA-----------CCCTGCA---CC-----------------------------------
-------------ACT--------CCCG------------------C-GCAGCCCGCCGG
TGG-ACACT-AAACTCTTG-TTTTATTGTAT-CTTCTGAGCGTATTATTTT-AATAA-TT
AAAACTTTCAACAACGGATCTCTTGGTTCTGGCATCGATGAAGAACGCAGCGAAATGCGA
TAAGTAATGTGAATTGCAGAATTCAGTGAATCATCGAATCTTTGAACGCACATTGCGCCC
ATCAGTATTCTGGTGGGCATGCCTGTTCGAGCGTCATTTCAACCCTTAAGCCTAGCTTAG
TGTTGGGAATCTACTGTA--TTGTAGTTCCTTAAAGACAGTGGCGGAGCGATAGTTGTCC
TCTGAGCGTAGTAA--ATTTA-TTTCTCGCTTCTGTAAGGCTC-TATC-TTCTCGCCATA
AAACCCCCAA---TTTTTTAGTG-------------------------------------
------------------------------------------------------------
---------------
>Apiospora_guizhouensis_LC_5318
------------------------------------------------------------
------------------------------------------------------------
---------------------------------------------------TGCGGAGGG
ATCATTACAGAGTTA--TACAACTCCCA-CACCATT--T-GTCAACT--TAC-CAGTTAT
-GCCTCGGCGTGAACTGCG---------------------TACGGAG-GCAGGTC-----
-----------GGGTGTTACCCTGTAGC------------------------CTACCCTG
-----------------------TAGGTT-------------------------------
-------------------------------ACCCGGTAGCTACCCTGTAGG--------
-----CTACCCTGTAGC------------------------------------------T
TA-----------CCCTGCA---CC-----------------------------------
-------------ACT--------CCCG------------------C-GCAGCCCGCCGG
TGG-ACACT-AAACTCTTG-TTTTATTGTAT-CTTCTGAGCGTATTATTTT-AATAA-TT
AAAACTTTCAACAACGGATCTCTTGGTTCTGGCATCGATGAAGAACGCAGCGAAATGCGA
TAAGTAATGTGAATTGCAGAATTCAGTGAATCATCGAATCTTTGAACGCACATTGCGCCC
ATCAGTATTCTGGTGGGCATGCCTGTTCGAGCGTCATTTCAACCCTTAAGCCTAGCTTAG
TGTTGGGAATCTACTGTA--CTGTAGTTCCTTAAAGACAGTGGCGGAGCGATAGTTGTCC
TCTGAGCGTAGTAA--ATTTA-TTTCTCGCTTCTGTAAGGCTC-TATC-TTCTCGCCATA
AAACCCCCAA---TTTTTTAGTGGTTGACCTCGGATCAGGTAGGAATACCCG--CT----
------------------------------------------------------------
---------------
>Apiospora_guizhouensis_LC_5322T
------------------------------------------------------------
------------------------------------------------------------
-------------------------------------------------CCTGCGGAGGG
ATCATTACAGAGTTA--TACAACTCCCA-CACCATT--T-GTCAACT--TAC-CAGTTAT
-GCCTCGGCGTGAACTGCG---------------------TACGGAG-GCAGGTC-----
-----------GGGTGTTACCCTGTAGC------------------------CTACCCTG
-----------------------TAGGTT-------------------------------
-------------------------------ACCCGGTAGCTACCCTGTAGG--------
-----CTACCCTGTAGC------------------------------------------T
TA-----------CCCTGCA---CC-----------------------------------
-------------ACT--------CCCG------------------C-GCAGCCCGCCGG
TGG-ACACT-AAACTCTTG-TTTTATTGTAT-CTTCTGAGCGTATTATTTT-AATAA-TT
AAAACTTTCAACAACGGATCTCTTGGTTCTGGCATCGATGAAGAACGCAGCGAAATGCGA
TAAGTAATGTGAATTGCAGAATTCAGTGAATCATCGAATCTTTGAACGCACATTGCGCCC
ATCAGTATTCTGGTGGGCATGCCTGTTCGAGCGTCATTTCAACCCTTAAGCCTAGCTTAG
TGTTGGGAATCTACTGTA--CTGTAGTTCCTTAAAGACAGTGGCGGAGCGATAGTTGTCC
TCTGAGCGTAGTAA--ATTTA-TTTCTCGCTTCTGTAAGGCTC-TATC-TTCTCGCCATA
AAACCCCCAA---TTTTTTAGTGGTTGACCTCGGATCAGGTAGGAATAC-----------
------------------------------------------------------------
---------------
>Apiospora_oenotherae_CFCC_58972T
------------------------------------------------------------
------------------------------------------------------------
------------------------------------------------------------
--CATTACAGAGTTA--TACAACTCCCA-CACCATT--T-GTCAACT--TAC-CAGTTAT
-GCCTCGGCGTGAACTGCG---------------------TACGGAG-GCAGGTC-----
-----------GGGTGTTACCCTGTAGC------------------------CTACCCTG
-----------------------TAGGTT-------------------------------
-------------------------------ACCCGGTAGCTACCCTGTAGG--------
-----CTACCCTGTAGC------------------------------------------T
TA-----------CCCTGCA---CC-----------------------------------
-------------ACT--------CCCG------------------C-GCAGCCCGCCGG
TGG-ACACT-AAACTCTTG-TTTTATTGTAT-CTTCTGAGCGTATTATTTT-AATAA-TT
AAAACTTTCAACAACGGATCTCTTGGTTCTGGCATCGATGAAGAACGCAGCGAAATGCGA
TAAGTAATGTGAATTGCAGAATTCAGTGAATCATCGAATCTTTGAACGCACATTGCGCCC
ATCAGTATTCTGGTGGGCATGCCTGTTCGAGCGTCATTTCAACCCTTAAGCCTAGCTTAG
TGTTGGGAATCTACTGTA--TTGTAGTTCCTTAAAGACAGTGGCGGAGCGATAGTTGTCC
TCTGAGCGTAGTAA--ATTTA-TTTCTCGCTTCTGTAAGGCTC-TATC-TTCTCGCCATA
AAACCCCCCA---TTTTTTAGTGGTTGACCTCGGATCAGGTAGGAATACCCG--CTGAAC
TTAA--------------------------------------------------------
---------------
>Apiospora_septata_GZCC20-0109
------------------------------------------------------------
------------------------------------------------------------
------------------------GTAACAAGGTCTCCGTT--GGTGAACCAGCGGAGGG
ATCATTACAGAGTTA--TACAACTCCCA-CACCATT--T-GTCAACT--TAC-CAGTTAT
-GCCTCGGCGTGAACTGCG---------------------TACGGAG-GCAGGTC-----
-----------GGGTGTTACCCTGTAGC------------------------CTACCCTG
-----------------------TAGGTT-------------------------------
-------------------------------ACCCGGTAGCTACCCTGTAGG--------
-----CTACCCTGTAGC------------------------------------------G
TA-----------CCCTGCA---CC-----------------------------------
-------------ACT--------CCCG------------------C-GCAGCCCGCCGG
TGG-ACACG-AAACTCTTG-TTTTATTGTAT-CTTCTGAGCGTATTATTTT-AATAA-TT
AAAACTTTCAACAACGGATCTCTTGGTTCTGGCATCGATGAAGAACGCAGCGAAATGCGA
TAAGTAATGTGAATTGCAGAATTCAGTGAATCATCGAATCTTTGAACGCACATTGCGCCC
ATCAGTATTCTGGTGGGCATGCCTGTTCGAGCGTCATTTCAACCCTTAAGCCTAGCTTAG
TGTTGGGAATCTACTGTA--CTGTAGTTCCTTAAAGACAGTGGCGGAGCGGCAGTTGTCC
TCTGAGCGTAGTAA--ATTTA-TTTCTCGCTTCTGTAAGGCTC-TGTC-CTCCCGCCATA
AAACCCCCAA---TTTTTTAGTGGTTGACCTCGGATCAGGTAGGAATACCCG--CTGAAC
TTAAGCATATCAATA---------------------------------------------
---------------
>Apiospora_septata_CGMCC_3_20134T
------------------------------------------------------------
------------------------------------------------------------
------------------------GTAACAAGGTCTCCGTT--GGTGAACCAGCGGAGGG
ATCATTACAGAGTTA--TACAACTCCCA-CACCATT--T-GTCAACT--TAC-CAGTTAT
-GCCTCGGCGTGAACTGCG---------------------TACGGAG-GCAGGTC-----
-----------GGGTGTTACCCTGTAGC------------------------CTACCCTG
-----------------------TAGGTT-------------------------------
-------------------------------ACCCGGTAGCTACCCTGTAGG--------
-----CTACCCTGTAGC------------------------------------------G
TA-----------CCCTGCA---CC-----------------------------------
-------------ACT--------CCCG------------------C-GCAGCCCGCCGG
TGG-ACACG-AAACTCTTG-TTTTATTGTAT-CTTCTGAGCGTATTATTTT-AATAA-TT
AAAACTTTCAACAACGGATCTCTTGGTTCTGGCATCGATGAAGAACGCAGCGAAATGCGA
TAAGTAATGTGAATTGCAGAATTCAGTGAATCATCGAATCTTTGAACGCACATTGCGCCC
ATCAGTATTCTGGTGGGCATGCCTGTTCGAGCGTCATTTCAACCCTTAAGCCTAGCTTAG
TGTTGGGAATCTACTGTA--CTGTAGTTCCTTAAAGACAGTGGCGGAGCGGCAGTTGTCC
TCTGAGCGTAGTAA--ATTTA-TTTCTCGCTTCTGTAAGGCTC-TGTC-CTCCCGCCATA
AAACCCCCAA---TTTTTTAGTGGTTGACCTCGGATCAGGTAGGAATACCCG--CTGAAC
TTAAGCATATCAATA---------------------------------------------
---------------
>Apiospora_biserialis_GZCC20-0100
------------------------------------------------------------
------------------------------------------------------------
------------------------GTAACAAGGTCTCCGTT--GGTGAACCAGCGGAGGG
ATCATTACAGAGTTA--TACAACTCCCA-CACCATT--T-GTTAACT--TAC-CAGTTAT
-GCCTCGGCGTGAACTGCG---------------------TACGGAG-GCAGGTC-----
-----------GGGTGTTACCCTGTAGC------------------------CTACCCTG
-----------------------TAGGTT-------------------------------
-------------------------------ACCCGGTAGCTACCCTGTAGG--------
-----CTACCCTGTAGC------------------------------------------G
TA-----------CCCTGCA---CC-----------------------------------
-------------ACT--------CCCG------------------C-GCAGCCCGCCGG
TGG-ACACT-AAACTCTTG-TTTTATTGTAT-CGTCTGAGCGTATTATTTT-AATAA-TT
AAAACTTTCAACAACGGATCTCTTGGTTCTGGCATCGATGAAGAACGCAGCGAAATGCGA
TAAGTAATGTGAATTGCAGAATTCAGTGAATCATCGAATCTTTGAACGCACATTGCGCCC
ATCAGTATTCTGGTGGGCATGCCTGTTCGAGCGTCATTTCAACCCTTAAGCCTAGCTTAG
TGTTGGGAATCTACTGTA--CTGTAGTTCCTTAAAGACAGTGGCGGAGCGATAGTTGTCC
TCTGAGCGTAGTAA--ATTTA-TTTCTCGCTTCTGTAAGGCTC-TGTC-CTCCCGCCATA
AAACCCCCAA---TTTTTTAGTGGTTGACCTCGGATCAGGTAGGAATACCCG--CTGAAC
TTAAGCATATCAATAA--------------------------------------------
---------------
>Apiospora_biserialis_GZCC20-0099
------------------------------------------------------------
------------------------------------------------------------
------------------------GTAACAAGGTCTCCGTT--GGTGAACCAGCGGAGGG
ATCATTACAGAGTTA--TACAACTCCCA-CACCATT--T-GTTAACT--TAC-CAGTTAT
-GCCTCGGCGTGAACTGCG---------------------TACGGAG-GCAGGTC-----
-----------GGGTGTTACCCTGTAGC------------------------CTACCCTG
-----------------------TAGGTT-------------------------------
-------------------------------ACCCGGTAGCTACCCTGTAGG--------
-----CTACCCTGTAGC------------------------------------------G
TA-----------CCCTGCA---CC-----------------------------------
-------------ACT--------CCCG------------------C-GCAGCCCGCCGG
TGG-ACACT-AAACTCTTG-TTTTATTGTAT-CGTCTGAGCGTATTATTTT-AATAA-TT
AAAACTTTCAACAACGGATCTCTTGGTTCTGGCATCGATGAAGAACGCAGCGAAATGCGA
TAAGTAATGTGAATTGCAGAATTCAGTGAATCATCGAATCTTTGAACGCACATTGCGCCC
ATCAGTATTCTGGTGGGCATGCCTGTTCGAGCGTCATTTCAACCCTTAAGCCTAGCTTAG
TGTTGGGAATCTACTGTA--CTGTAGTTCCTTAAAGACAGTGGCGGAGCGATAGTTGTCC
TCTGAGCGTAGTAA--ATTTA-TTTCTCGCTTCTGTAAGGCTC-TGTC-CTCCCGCCATA
AAACCCCCAA---TTTTTTAGTGGTTGACCTCGGATCAGGTAGGAATACCCG--CTGAAC
TTAAGCATATCAATAA--------------------------------------------
---------------
>Apiospora_biserialis_CGMCC_3_20135T
------------------------------------------------------------
------------------------------------------------------------
------------------------GTAACAAGGTCTCCGTT--GGTGAACCAGCGGAGGG
ATCATTACAGAGTTA--TACAACTCCCA-CACCATT--T-GTTAACT--TAC-CAGTTAT
-GCCTCGGCGTGAACTGCG---------------------TACGGAG-GCAGGTC-----
-----------GGGTGTTACCCTGTAGC------------------------CTACCCTG
-----------------------TAGGCT-------------------------------
-------------------------------ACCCGGTAGCTACCCTGTAGG--------
-----CTACCCTGTAGC------------------------------------------G
TA-----------CCCTGCA---CC-----------------------------------
-------------ACT--------CCCG------------------C-GCAGCCCGCCGG
TGG-ACACT-AAACTCTTG-TTTTATTGTAT-CGTCTGAGCGTATTATTTT-AATAA-TT
AAAACTTTCAACAACGGATCTCTTGGTTCTGGCATCGATGAAGAACGCAGCGAAATGCGA
TAAGTAATGTGAATTGCAGAATTCAGTGAATCATCGAATCTTTGAACGCACATTGCGCCC
ATCAGTATTCTGGTGGGCATGCCTGTTCGAGCGTCATTTCAACCCTTAAGCCTAGCTTAG
TGTTGGGAATCTACTGTA--CTGTAGTTCCTTAAAGACAGTGGCGGAGCGATAGTTGTCC
TCTGAGCGTAGTAA--ATTTA-TTTCTCGCTTCTGTAAGGCTC-TGTC-CTCCCGCCATA
AAACCCCCAA---TTTTTTAGTGGTTGACCTCGGATCAGGTAGGAATACCCG--CTGAAC
TTAAGCATATCAATAA--------------------------------------------
---------------
>Apiospora_gelatinosa_KHAS_11962T
------------------------------------------------------------
------------------------------------------------------------
------------------------------------------------------------
--CATTACAGAGTTA--TACAACTCCCA-CACCATT--T-GTTAACT--TAC-CAGTTAT
-GCCTCGGCGTGAACTGCG---------------------TACGGAG-GCAGGTC-----
-----------GGGTGTTACCCTGTAGC------------------------CTACCCTG
-----------------------TAGGTT-------------------------------
-------------------------------ACCCGGTAGCTACCCTGTAGG--------
-----CTACCCTGTAGC------------------------------------------G
TA-----------CCCTGCA---CC-----------------------------------
-------------ACT--------CCCG------------------C-GCAGCCCGCCGG
TGG-ACACT-AAACTCTTG-TTTTATTGTAT-CGTCTGAGCGTATTATTTT-AATAA-TT
AAAACTTTCAACAACGGATCTCTTGGTTCTGGCATCGATGAAGAACGCAGCGAAATGCGA
TAAGTAATGTGAATTGCAGAATTCAGTGAATCATCGAATCTTTGAACGCACATTGCGCCC
ATCAGTATTCTGGTGGGCATGCCTGTTCGAGCGTCATTTCAACCCTTAAGCCTAGCTTAG
TGTTGGGAATCTACTGTA--CTGTAGTTCCTTAAAGACAGTGGCGGAGCGATAGTTGTCC
TCTGAGCGTAGTAA--ATTTA-TTTCTCGCTTCTGTAAGGCTC-TGTC-CTCCCGCCATA
AAACCCCCAA---TTTTTTAGTGGTTGACCTCGGATCAGGTAGGAATACCCG--CTGAAC
TTAAGCATATCAATAA--------------------------------------------
---------------
>Apiospora?xishuangbannaensis_KUMCC_21-0696
------------------------------------------------------------
------------------------------------------------------------
---------TGGAAGTAAAAAATCGTAACAAGGTCTCCGTT--GGTGAACCAGCGGAGGG
ATCATTACAGAGTTA--TACAACTCCCA-CACCATT--T-GTCAACT--TAC-CAGTTAT
-GCCTCGGCGTGAACTGCG---------------------TACGGAG-GCAGGTC-----
-----------GGGTGTTACCCTGTAGC------------------------CTACCCTG
-----------------------TAGGTT-------------------------------
-------------------------------ACCCGGTAGCTACCCTGTAGG--------
-----CTACCCTGTAGC------------------------------------------G
TA-----------CCCTGCA---CC-----------------------------------
-------------ACT--------CCCG------------------C-GCAGCCCGCCGG
TGG-ACACT-AAACTCTTG-TTTTATTGTAT-CTTCTGAGCGTATTATTTT-AATAA-TT
AAAACTTTCAACAACGGATCTCTTGGTTCTGGCATCGATGAAGAACGCAGCGAAATGCGA
TAAGTAATGTGAATTGCAGAATTCAGTGAATCATCGAATCTTTGAACGCACATTGCGCCC
ATCAGTATTCTGGTGGGCATGCCTGTTCGAGCGTCATTTCAACCCTTAAGCCTAGCTTAG
TGTTGGGAATCTACTGTA--TGGTAGTTCCTTAAAGACAGTGGCGGAGCGATAGTTGTCC
TCTGAGCGTAGTAA--ATTTA-TTTCTCGCTTCTGTAAGGCTC-TGTC-CTCCCGCCATA
AAACCCCCAA---TTTTTTAGTGGTTGACCTCGGATCAGGTAGGAATACCCGCCCTGAAC
TTAAGCATATCAAAAG-CCGGAGGAA----------------------------------
---------------
>Apiospora?xishuangbannaensis_KUMCC_21_0695T
------------------------------------------------------------
------------------------------------------------------------
---------TGGAAGTAAAAAATCGTAACAAGGTCTCCGTT--GGTGAACCAGCGGAGGG
ATCATTACAGAGTTA--TACAACTCCCA-CACCATT--T-GTCAACT--TAC-CAGTTAT
-GCCTCGGCGTGAACTGCG---------------------TACGGAG-GCAGGTC-----
-----------GGGTGTTACCCTGTAGC------------------------CTACCCTG
-----------------------TAGGTT-------------------------------
-------------------------------ACCCGGTAGCTACCCTGTAGG--------
-----CTACCCTGTAGC------------------------------------------G
TA-----------CCCTGCA---CC-----------------------------------
-------------ACT--------CCCG------------------C-GCAGCCCGCCGG
TGG-ACACT-AAACTCTTG-TTTTATTGTAT-CTTCTGAGCGTATTATTTT-AATAA-TT
AAAACTTTCAACAACGGATCTCTTGGTTCTGGCATCGATGAAGAACGCAGCGAAATGCGA
TAAGTAATGTGAATTGCAGAATTCAGTGAATCATCGAATCTTTGAACGCACATTGCGCCC
ATCAGTATTCTGGTGGGCATGCCTGTTCGAGCGTCATTTCAACCCTTAAGCCTAGCTTAG
TGTTGGGAATCTACTGTA--TGGTAGTTCCTTAAAGACAGTGGCGGAGCGATAGTTGTCC
TCTGAGCGTAGTAA--ATTTA-TTTCTCGCTTCTGTAAGGCTC-TGTC-CTCCCGCCATA
AAACCCCCAA---TTTTTTAGTGGTTGACCTCGGATCAGGTAGGAATACCCG--CTGAAC
TTAAGCATATCAAAAG-CCGGAGGAA----------------------------------
---------------
>Apiospora_armeniaca_SAUCC DL1831T
------------------------------------------------------------
------------------------------------------------------------
--------------------------------------GTT--GGTGAACCAGCGGAGGG
ATCATTACAGAGTTA--TACAACTCCCA-CACCATT--T-GTTAACT--TAC-CAGTTAT
-GCCTCGGCGTGAACTGCG---------------------TACGGAG-GCAGGTC-----
-----------GGGTGTTACCCTGTAGC------------------------CTACCCTG
-----------------------TAGGTT-------------------------------
-------------------------------ACCCGGTAGCTACCCTGTAGG--------
-----CTACCCTGTAGC------------------------------------------T
TA-----------CCCTGCA---CC-----------------------------------
-------------ACT--------CCCG------------------C-GCAGCCCGCCGG
TGG-ACACT-AAACTCTTG-TTTTATTGTAT-CTTCTGAGCGTATTATTTT-AATAA-TT
AAAACTTTCAACAACGGATCTCTTGGTTCTGGCATCGATGAAGAACGCAGCGAAATGCGA
TAAGTAATGTGAATTGCAGAATTCAGTGAATCATCGAATCTTTGAACGCACATTGCGCCC
ATCAGTATTCTGGTGGGCATGCCTGTTCGAGCGTCATTTCAACCCTTAAGCCTAGCTTAG
TGTTGGGAATCTACTGTA--CTGTAGTTCCTTAAAGACAGTGGCGGAGCGATAGTTGTCC
TCTGAGCGTAGTAA--ATTTA-TTTCTCGCTTCTGTAAGGCTC-TGTC-CTCCCGCCATA
AAACCCCCAA----TTTTTAGTGGTTGACCTCGGATCAGGTAGGAATACCCG--CTGAA-
------------------------------------------------------------
---------------
>Apiospora_armeniaca_SAUCC DL1844
------------------------------------------------------------
------------------------------------------------------------
--------------------------------------GTT--GGTGAACCAGCGGAGGG
ATCATTACAGAGTTA--TACAACTCCCA-CACCATT--T-GTTAACT--TAC-CAGTTAT
-GCCTCGGCGTGAACTGCG---------------------TACGGAG-GCAGGTC-----
-----------GGGTGTTACCCTGTAGC------------------------CTACCCTG
-----------------------TAGGTT-------------------------------
-------------------------------ACCCGGTAGCTACCCTGTAGG--------
-----CTACCCTGTAGC------------------------------------------T
TA-----------CCCTGCA---CC-----------------------------------
-------------ACT--------CCCG------------------C-GCAGCCCGCCGG
TGG-ACACT-AAACTCTTG-TTTTATTGTAT-CTTCTGAGCGTATTATTTT-AATAA-TT
AAAACTTTCAACAACGGATCTCTTGGTTCTGGCATCGATGAAGAACGCAGCGAAATGCGA
TAAGTAATGTGAATTGCAGAATTCAGTGAATCATCGAATCTTTGAACGCACATTGCGCCC
ATCAGTATTCTGGTGGGCATGCCTGTTCGAGCGTCATTTCAACCCTTAAGCCTAGCTTAG
TGTTGGGAATCTACTGTA--CTGTAGTTCCTTAAAGACAGTGGCGGAGCGATAGTTGTCC
TCTGAGCGTAGTAA--ATTTA-TTTCTCGCTTCTGTAAGGCTC-TGTC-CTCCCGCCATA
AAACCCCCAA----TTTTTAGTGGTTGACCTCGGATCAGGTAGGAATACCCG--CTGAA-
------------------------------------------------------------
---------------
>Apiospora_cannae_ZHKUCC_22_0139
------------------------------------------------------------
------------------------------------------------------------
---------------------AGCGTAACAAGGTCTCCGTT--GGTGAACCAGCGGAGGG
ATCATTACAGAGTTA--TACAACTCCCA-CACCATT--T-GTTAACT--TAC-CAGTTAT
-GCCTCGGCGTGAACTGCG---------------------TACGGAG-GCAGGTC-----
-----------GGGTGTTACCCTGTAGC------------------------CTACCCTG
-----------------------TAGGTT-------------------------------
-------------------------------ACCCGGTAGCTACCCTGTAGG--------
-----CTACCCTGTAGC------------------------------------------T
TA-----------CCCTGCA---CC-----------------------------------
-------------ACT--------CCCG------------------C-GCAGCCCGCCGG
TGG-ACACT-AAACTCTTG-TTTTATTGTAT-CTTCTGAGCGTATTATTTT-AATAA-TT
AAAACTTTCAACAACGGATCTCTTGGTTCTGGCATCGATGAAGAACGCAGCGAAATGCGA
TAAGTAATGTGAATTGCAGAATTCAGTGAATCATCGAATCTTTGAACGCACATTGCGCCC
ATCAGTATTCTGGTGGGCATGCCTGTTCGAGCGTCATTTCAACCCTTAAGCCTAGCTTAG
TGTTGGGAATCTACTGTA--TTGTAGTTCCTTAAAGACAGTGGCGGAGCGATAGTTGTCC
TCTGAGCGTAGTAA--ATTTA-TTTCTCGCTTCTGT------------------------
------------------------------------------------------------
------------------------------------------------------------
---------------
>Apiospora_cannae_ZHKUCC_22_0127T
------------------------------------------------------------
------------------------------------------------------------
---------------------AGCGTAACAAGGTCTCCGTT--GGTGAACCAGCGGAGGG
ATCATTACAGAGTTA--TACAACTCCCA-CACCATT--T-GTTAACT--TAC-CAGTTAT
-GCCTCGGCGTGAACTGCG---------------------TACGGAG-GCAGGTC-----
-----------GGGTGTTACCCTGTAGC------------------------CTACCCTG
-----------------------TAGGTT-------------------------------
-------------------------------ACCCGGTAGCTACCCTGTAGG--------
-----CTACCCTGTAGC------------------------------------------T
TA-----------CCCTGCA---CC-----------------------------------
-------------ACT--------CCCG------------------C-GCAGCCCGCCGG
TGG-ACACT-AAACTCTTG-TTTTATTGTAT-CTTCTGAGCGTATTATTTT-AATAA-TT
AAAACTTTCAACAACGGATCTCTTGGTTCTGGCATCGATGAAGAACGCAGCGAAATGCGA
TAAGTAATGTGAATTGCAGAATTCAGTGAATCATCGAATCTTTGAACGCACATTGCGCCC
ATCAGTATTCTGGTGGGCATGCCTGTTCGAGCGTCATTTCAACCCTTAAGCCTAGCTTAG
TGTTGGGAATCTACTGTA--TTGTAGTTCCTTAAAGACAGTGGCGGAGCGATAGTTGTCC
TCTGAGCGTAGTAA--ATTTA-TTTCTCGCTTCTGT------------------------
------------------------------------------------------------
------------------------------------------------------------
---------------
>Apiospora_bambusilentiginis_GUCC18_51_T_
------------------------------------------------------------
------------------------------------------------------------
--------------------------AACAAGGTCTCCGTT--GGTGAACCAGCGGAGGG
ATCATTACAGAGTTA--TACAACTCCCA-CACCATT--T-GTCAACT--TAC-CAGTTAT
-GCCTCGGCGTGAACTGCG---------------------TACGGAG-GCAGGTC-----
-----------GGGTGTTACCCTGTAGC------------------------CTACCCTG
-----------------------TAGGTT-------------------------------
-------------------------------ACCCGGTAGCTACCCTGTAGG--------
-----CTACCCTGTAGC------------------------------------------T
TA-----------CCCTGCA---CC-----------------------------------
-------------GCT--------CCCG------------------C-GCAGCCCGCCGG
TGG-ACACT-AAACTCTTG-TTTTATTGTAT-CTTCTGAGCGTATTATTTT-AATAA-TT
AAAACTTTCAACAACGGATCTCTTGGTTCTGGCATCGATGAAGAACGCAGCGAAATGCGA
TAAGTAATGTGAATTGCAGAATTCAGTGAATCATCGAATCTTTGAACGCACATTGCGCCC
ATCAGTATTCTGGTGGGCATGCCTGTTCGAGCGTCATTTCAACCCTTAAGCCTAGCTTAG
TGTTGGGAATCTACTGTA--TTGTAGTTCCTTAAAGACAGTGGCGGAGCGATAGTTGTCC
TCTGAGCGTAGTAA--ATTTA-TTTCTCGCTTCTGTAAGGCTC-TATC-TTCTCGCCATA
AAACCCCCAA---TTTTTTAGTGG-TGACCTCGGATCA----------------------
------------------------------------------------------------
---------------
>Apiospora_bawanglingensis_SAUCC_BW0444T
------------------------------------------------------------
------------------------------------------------------------
------------------------------------CCGTT--GGTGAACCAGCGGAGGG
ATCATTACAGAGTTA--TACAACTCCCA-CACCATT--T-GTTAACT--TACTCAGTTAT
-GCCTCGGCGTGAACTGCG---------------------TACGGAG-GCAGGTC-----
-----------GGGTGTTACCCTGTAGCCTACCCTGTAGGT-TACCCGGTAGCTACCCTG
-----------------------TAGGTT-------------------------------
-------------------------------ACCCGGTAGCTACCCTGTAGG--------
-----CTACCCTGTAGC------------------------------------------T
TA-----------CCCTGCA---CC-----------------------------------
-------------ACT--------CCCG------------------C-GCAGCCCGCCGG
TGGTACACG-AAACTCTTG-TTTTATTGTAT-CTTCTGAGCGAATTATTTT-AATAA-TT
AAAACTTTCAACAACGGATCTCTTGGTTCTGGCATCGATGAAGAACGCAGCGAAATGCGA
TAAGTAATGTGAATTGCAGAATTCAGTGAATCATCGAATCTTTGAACGCACATTGCGCCC
ATCAGTATTCTGGTGGGCATGCCTGTTCGAGCGTCATTTCAACCCTTAAGCCTAGCTTAG
TGTTGGGAATCGACTGTA--TTGTCGTTCCTTAAAGACAGTGGCGGAGCGATAGTTGTCC
TCTGAGCGTAGTAA--ATTTA-TTTCTCGCTTCTGTAAGGCTC-TGTC-CTCCCGCCATA
AAACCCCCAA---TTTTTTAGTGGTTGACCTCGGATCAGGTAGGAATACCCG--CTGAAC
TTAA--------------------------------------------------------
---------------
>Apiospora_bawanglingensis_SAUCC_BW04441
------------------------------------------------------------
------------------------------------------------------------
---------------------------------TCTCCGTT--GGTGAACCAGCGGAGGG
ATCATTACAGAGTTA--TACAACTCCCA-CACCATT--T-GTTAACT--TACTCAGTTAT
-GCCTCGGCGTGAACTGCG---------------------TACGGAG-GCAGGTC-----
-----------GGGTGTTACCCTGTAGCCTACCCTGTAGGT-TACCCGGTAGCTACCCTG
-----------------------TAGGTT-------------------------------
-------------------------------ACCCGGTAGCTACCCTGTAGG--------
-----CTACCCTGTAGC------------------------------------------T
TA-----------CCCTGCA---CC-----------------------------------
-------------ACT--------CCCG------------------C-GCAGCCCGCCGG
TGGTACACG-AAACTCTTG-TTTTATTGTAT-CTTCTGAGCGAATTATTTT-AATAA-TT
AAAACTTTCAACAACGGATCTCTTGGTTCTGGCATCGATGAAGAACGCAGCGAAATGCGA
TAAGTAATGTGAATTGCAGAATTCAGTGAATCATCGAATCTTTGAACGCACATTGCGCCC
ATCAGTATTCTGGTGGGCATGCCTGTTCGAGCGTCATTTCAACCCTTAAGCCTAGCTTAG
TGTTGGGAATCGACTGTA--TTGTCGTTCCTTAAAGACAGTGGCGGAGCGATAGTTGTCC
TCTGAGCGTAGTAA--ATTTA-TTTCTCGCTTCTGTAAGGCTC-TGTC-CTCCCGCCATA
AAACCCCCAA---TTTTTTAGTGGTTGACCTCGGATCAGGTAGGAATACCCG--CTGAAC
TTAA--------------------------------------------------------
---------------
>Apiospora_babylonicaSAUCC_DL1841T
------------------------------------------------------------
------------------------------------------------------------
--------------------------------------GTT--GGTGAACCAGCGGAGGG
ATCATTACAGAGTTA--TACAACTCCCA-TACCATT--T-GTTAACT--TACTCAGTTAT
-GCCTCGGCGTGAACTGCG---------------------TACGGAG-GCAGGTC-----
-----------GGGTGTTACCCTGTAGC------------------------CTACCCTG
-----------------------TAGGTT-------------------------------
-------------------------------ACCCGGTAGCTACCCTGTAGG--------
-----CTACCCTGTAGC------------------------------------------T
TA-----------CCCTGCA---CC-----------------------------------
-------------ACT--------CCCG------------------C-GCAGCCCGCCGG
TGGTACACT-AAACTCTTG-TTTTATTGTAT-CTTCTGAGCGAATTATTTT-AATAA-TT
AAAACTTTCAACAACGGATCTCTTGGTTCTGGCATCGATGAAGAACGCAGCGAAATGCGA
TAAGTAATGTGAATTGCAGAATTCAGTGAATCATCGAATCTTTGAACGCACATTGCGCCC
ATCAGTATTCTGGTGGGCATGCCTGTTCGAGCGTCATTTCAACCCTTAAGCCTAGCTTAG
TGTTGGGAATCTACTGTA--TTGTAGTTCCTTAAAGACAGTGGCGGAGCGATAGTTGTCC
TCTGAGCGTAGTAA--ATTTA-TTTCTCGCTTCTGTAAGGCTCTTGTC-CTCCCGCCATA
AAACCCCCAA---TTTTTTAGTGGTTGACCTCGGATCAGGTAGGAATACCCG--CTGAAC
TT----------------------------------------------------------
---------------
>Apiospora_babylonicaSAUCC_DL1864
------------------------------------------------------------
------------------------------------------------------------
--------------------------------------GTT--GGTGAACCAGCGGAGGG
ATCATTACAGAGTTA--TACAACTCCCA-TACCATT--T-GTTAACT--TACTCAGTTAT
-GCCTCGGCGTGAACTGCG---------------------TACGGAG-GCAGGTC-----
-----------GGGTGTTACCCTGTAGC------------------------CTACCCTG
-----------------------TAGGTT-------------------------------
-------------------------------ACCCGGTAGCTACCCTGTAGG--------
-----CTACCCTGTAGC------------------------------------------T
TA-----------CCCTGCA---CC-----------------------------------
-------------ACT--------CCCG------------------C-GCAGCCCGCCGG
TGGTACACT-AAACTCTTG-TTTTATTGTAT-CTTCTGAGCGAATTATTTT-AATAA-TT
AAAACTTTCAACAACGGATCTCTTGGTTCTGGCATCGATGAAGAACGCAGCGAAATGCGA
TAAGTAATGTGAATTGCAGAATTCAGTGAATCATCGAATCTTTGAACGCACATTGCGCCC
ATCAGTATTCTGGTGGGCATGCCTGTTCGAGCGTCATTTCAACCCTTAAGCCTAGCTTAG
TGTTGGGAATCTACTGTA--TTGTAGTTCCTTAAAGACAGTGGCGGAGCGATAGTTGTCC
TCTGAGCGTAGTAA--ATTTA-TTTCTCGCTTCTGTAAGGCTCTTGTC-CTCCCGCCATA
AAACCCCCAA---TTTTTTAGTGGTTGACCTCGGATCAGGTAGGAATACCCG--CTGAAC
TT----------------------------------------------------------
---------------
>Apiospora_fermenti_KUC21288
------------------------------------------------------------
------------------------------------------------------------
--------------------------------------------------------AGGG
ATCATTACAGAGTTA--TACAACTCCCA-CACCATT--T-GTTAACT--TACTCAGTTAT
-GCCTCGGCGTGAACTGCG---------------------TACGGAG-GCAGGTC-----
-----------GGGTGTTACCCTGTAGC------------------------CTACCCTG
-----------------------TAGGTT-------------------------------
-------------------------------ACCCGGTAGCTACCCTGTAGG--------
-----TTACCCTGTAGC------------------------------------------T
TA-----------CCCTGCA---CC-----------------------------------
-------------ACT--------CCCG------------------C-GCAGCCCGCCGG
TGGTACACT-AAACTCTTG-TTTTATTGTAT-CTTCTGAGCGTATTATTTT-AATAA-TT
AAAACTTTCAACAACGGATCTCTTGGTTCTGGCATCGATGAAGAACGCAGCGAAATGCGA
TAAGTAATGTGAATTGCAGAATTCAGTGAATCATCGAATCTTTGAACGCACATTGCGCCC
ATCAGTATTCTGGTGGGCATGCCTGTTCGAGCGTCATTTCAACCCTTAAGCCTAGCTTAG
TGTTGGGAATCTACTGTA--CTGTAGTTCCTTAAAGACAGTGGCGGAGCGATAGTTGTCC
TCTGAGCGTAGTAA--ATTTA-TTTCTCGCTTCTGTAAGGCTC-TGTC-CTCCCGCCATA
AAACCCCCAA---TTTTTTAGTGGTTGACCTCGGATCAGGTAGGAAT-------------
------------------------------------------------------------
---------------
>Apiospora_fermenti_KUC21289T
------------------------------------------------------------
------------------------------------------------------------
--------------------------------------------------------AGGG
ATCATTACAGAGTTA--TACAACTCCCA-CACCATT--T-GTTAACT--TACTCAGTTAT
-GCCTCGGCGTGAACTGCG---------------------TACGGAG-GCAGGTC-----
-----------GGGTGTTACCCTGTAGC------------------------CTACCCTG
-----------------------TAGGTT-------------------------------
-------------------------------ACCCGGTAGCTACCCTGTAGG--------
-----TTACCCTGTAGC------------------------------------------T
TA-----------CCCTGCA---CC-----------------------------------
-------------ACT--------CCCG------------------C-GCAGCCCGCCGG
TGGTACACT-AAACTCTTG-TTTTATTGTAT-CTTCTGAGCGTATTATTTT-AATAA-TT
AAAACTTTCAACAACGGATCTCTTGGTTCTGGCATCGATGAAGAACGCAGCGAAATGCGA
TAAGTAATGTGAATTGCAGAATTCAGTGAATCATCGAATCTTTGAACGCACATTGCGCCC
ATCAGTATTCTGGTGGGCATGCCTGTTCGAGCGTCATTTCAACCCTTAAGCCTAGCTTAG
TGTTGGGAATCTACTGTA--CTGTAGTTCCTTAAAGACAGTGGCGGAGCGATAGTTGTCC
TCTGAGCGTAGTAA--ATTTA-TTTCTCGCTTCTGTAAGGCTC-TGTC-CTCCCGCCATA
AAACCCCCAA---TTTTTTAGTGGTTGACCTCGGATCAGGTAGGAAT-------------
------------------------------------------------------------
---------------
>Apiospora_piptatheri_KUC21279
------------------------------------------------------------
------------------------------------------------------------
--------------------------------------------------------AGGG
ATCATTACAGAGTTA--TACAACTCCCA-CACCATT--T-GTTAACT--TACTCAGTTAT
-GCCTCGGCGTGAACTGCG---------------------TACGGAG-GCAGGTC-----
-----------GGGTGTTACCCTGTAGC------------------------CTACCCTG
-----------------------TAGGTT-------------------------------
-------------------------------ACCCGGTAGCTACCCTGTAGG--------
-----CTACCCTGTAGC------------------------------------------G
TA-----------CCCTGCA---CC-----------------------------------
-------------ACT--------CCCG------------------C-GCAGCCCGCCGG
TGGTACACG-AAACTCTTG-TTTTATTGTAT-CTTCTGAGCGAATTATTTT-AATAA-TT
AAAACTTTCAACAACGGATCTCTTGGTTCTGGCATCGATGAAGAACGCAGCGAAATGCGA
TAAGTAATGTGAATTGCAGAATTCAGTGAATCATCGAATCTTTGAACGCACATTGCGCCC
ATCAGTATTCTGGTGGGCATGCCTGTTCGAGCGTCATTTCAACCCTTAAGCCTAGCTTAG
TGTTGGGAATCGGCTGTA--TTGCCGTTCCTTAAAGACAGTGGCGGAGCGATAGTTGTCC
TCTGAGCGTAGTAA--ATTTA-TTTCTCGCTTCTGTAAGGCTC-TATC-TTCTCGCCATA
AAACCCCCAA---TTTTTTAGTGGTTGACCTCGGATCAGGTAGGAAT-------------
------------------------------------------------------------
---------------
>Apiospora_longistroma_MFLUCC_11_0479
------------------------------------------------------------
------------------------------------------------------------
-------TTGGGAAGTAAAAAGTCGTAACAAGGTCTCCGTT--GGTGAACCAGCGGAGGG
ATCATTACAGAGTTA--TACAACTCCCA-TACCATT--T-GTTAACT--TACTCAGTTAT
-GCCTCGGCGTGAACTGCG---------------------TACGGAG-GCAGGTC-----
-----------GGGTGTTACCCTGTAGC------------------------CTACCCTG
-----------------------TAGGTT-------------------------------
-------------------------------ACCCGGTAGCTACCCTGTAGG--------
-----CTACCCTGTAGC------------------------------------------T
TA-----------CCCTGCA---CC-----------------------------------
-------------ACT--------CCCG------------------C-GCAGCCCGCCGG
TGGTACACT-AAACTCTTG-TTTTATTGTAT-CTTCTGAGCGAATTATTTT-AATAA-TT
AAAACTTTCAACAACGGATCTCTTGGTTCTGGCATCGATGAAGAACGCAGCGAAATGCGA
TAAGTAATGTGAATTGCAGAATTCAGTGAATCATCGAATCTTTGAACGCACATTGCGCCC
ATCAGTATTCTGGTGGGCATGCCTGTTCGAGCGTCATTTCAACCCTTAAGCCTAGCTTAG
TGTTGGGAATCTACTGTA--TTGTAGTTCCTTAAAGACAGTGGCGGAGCGATAGTTGTCC
TCTGAGCGTAGTAA--ATTTA-TTTCTCGCTTCTGTAAGGCTC-TATC-TTCTCGCCATA
AAACCCCCAA---TTTTTTAGTGGTTGACCTCGGATCAGGTAGGAATACCCG--CT----
------------------------------------------------------------
---------------
>Apiospora_longistroma_MFLUCC_11_0481T
------------------------------------------------------------
------------------------------------------------------------
-------TTGGGAAGTAAAAAGTCGTAACAAGGTCTCCGTT--GGTGAACCAGCGGAGGG
ATCATTACAGAGTTA--TACAACTCCCA-TACCATT--T-GTTAACT--TACTCAGTTAT
-GCCTCGGCGTGAACTGCG---------------------TACGGAG-GCAGGTC-----
-----------GGGTGTTACCCTGTAGC------------------------CTACCCTG
-----------------------TAGGTT-------------------------------
-------------------------------ACCCGGTAGCTACCCTGTAGG--------
-----CTACCCTGTAGC------------------------------------------T
TA-----------CCCTGCA---CC-----------------------------------
-------------ACT--------CCCG------------------C-GCAGCCCGCCGG
TGGTACACT-AAACTCTTG-TTTTATTGTAT-CTTCTGAGCGAATTATTTT-AATAA-TT
AAAACTTTCAACAACGGATCTCTTGGTTCTGGCATCGATGAAGAACGCAGCGAAATGCGA
TAAGTAATGTGAATTGCAGAATTCAGTGAATCATCGAATCTTTGAACGCACATTGCGCCC
ATCAGTATTCTGGTGGGCATGCCTGTTCGAGCGTCATTTCAACCCTTAAGCCTAGCTTAG
TGTTGGGAATCTACTGTA--TTGTAGTTCCTTAAAGACAGTGGCGGAGCGATAGTTGTCC
TCTGAGCGTAGTAA--ATTTA-TTTCTCGCTTCTGTAAGGCTC-TATC-TTCTCGCCATA
AAACCCCCAA---TTTTTTAGTGGTTGACCTCGGATCAGGTAGGAATACCCG--CT----
------------------------------------------------------------
---------------
>Apiospora_piptatheri_CBS_145149T
------------------------------------------------------------
------------------------------------------------------------
---------------GTAAAAGTCGTAACAAGGTCTCCGTT--GGTGAACCAGCGGAGGG
ATCATTACAGAGTTA--TACAACTCCCA-CACCATT--T-GTTAACT--TACTCAGTTAT
-GCCTCGGCGTGAACTGCG---------------------TACGGAG-GCAGGTC-----
-----------GGGTGTTACCCTGTAGC------------------------CTACCCTG
-----------------------TAGGTT-------------------------------
-------------------------------ACCCGGTAGCTACCCTGTAGG--------
-----CTACCCTGTAGC------------------------------------------G
TA-----------CCCTGCA---CC-----------------------------------
-------------ACT--------CCCG------------------C-GCAGCCCGCCGG
TGGTACACG-AAACTCTTG-TTTTATTGTAT-CTTCTGAGCGAATTATTTT-AATAA-TT
AAAACTTTCAACAACGGATCTCTTGGTTCTGGCATCGATGAAGAACGCAGCGAAATGCGA
TAAGTAATGTGAATTGCAGAATTCAGTGAATCATCGAATCTTTGAACGCACATTGCGCCC
ATCAGTATTCTGGTGGGCATGCCTGTTCGAGCGTCATTTCAACCCTTAAGCCTAGCTTAG
TGTTGGGAATCGGCTGTA--TTGCCGTTCCTTAAAGACAGTGGCGGAGCGATAGTTGTCC
TCTGAGCGTAGTAA--ATTTA-TTTCTCGCTTCTGTAAGGCTC-TATC-TTCTCGCCATA
AAACCCC-----------------------------------------------------
------------------------------------------------------------
---------------
>Apiospora_pseudospegazzinii_CBS_102052T
---CTGCCCTTTGTACACACCGCCCGTCGCTACTACCGATTGAATGGCTCAGTGAGGCTT
TGGGACCTACTAGAAGAGGTCGGCAACGACCACTTCCGGCGGGAAACTTATCCAAACTCG
GTC-ATTTAGAGGAAGTAAAAGTCGTAACAAGGTCTCCGTT--GGTGAACCAGCGGAGGG
ATCATTACAGAGTTA--TACAACTCCCA-TACCATT--T-GTCAACT--TACTCAGTTAT
-GCCTCGGCGTGAACTGCG---------------------TATGGAG-GCAGGTC-----
-----------GGGTGTTACCCTGTAGC------------------------CTACCCTG
-----------------------TAGGTT-------------------------------
-------------------------------ACCCGGTAGCTACCCTGTAGG--------
-----TTACCCTGTAGC------------------------------------------T
TA-----------CCCTGCA---CC-----------------------------------
-------------ACT--------CCCG------------------C-GCAGCCCGCCGG
TGGTACACG-AAACTCTTG-TTTTATTGTAT-CTTCTGAGCGAATTATTTT-AATAA-TT
AAAACTTTCAACAACGGATCTCTTGGTTCTGGCATCGATGAAGAACGCAGCGAAATGCGA
TAAGTAATGTGAATTGCAGAATTCAGTGAATCATCGAATCTTTGAACGCACATTGCGCCC
ATCAGTATTCTGGTGGGCATGCCTGTTCGAGCGTCATTTCAACCCTTAAGCCTAGCTTAG
TGTTGGGAATCTACTGTA--CTGTAGTTCCTTAAAGACAGTGGCGGAGCGATGGTTGTCC
TCTGAGCGTAGTAA--ATTTA-TTTCTCGCTTCTGTAAGGCTC-TGTC-CTCCCGCCATA
AAACCCCCAA----TTTTTAGTGGTTGACCTCGGATCAGGTAGGAATACCCG--CTGAAC
TTAAGCATATCA------------------------------------------------
---------------
>Apiospora_elliptica_ZHKUCC_22_0140
------------------------------------------------------------
------------------------------------------------------------
----------------------------------CTTTGTA--TTTGGGAATGCGGAGGG
ATCATTACAGAGTTA--TACAACTCCCA-CACCATT--T-GTCAACT--TTTCCAGTTAT
-GCCTCGGCGTGAACTGCG---------------------TACGGAG-GCAGGTC-----
-----------GGGTGTTACCCTGTAGC------------------------CTACCCTG
-----------------------TAGGTT-------------------------------
-------------------------------ACCCGGTAGCTACCCTGTAGG--------
-----CTACCCTGTAGC------------------------------------------T
TA-----------CCCTGCA---CC-----------------------------------
-------------ACT--------CCCG------------------C-GCAGCCCGCCGG
TGG-ACACG-AAACTCTTG-TTTTATTGTAT-CTTCTGAGCGTATTATTTT-AATAA-TT
AAAACTTTCAACAACGGATCTCTTGGTTCTGGCATCGATGAAGAACGCAGCGAAATGCGA
TAAGTAATGTGAATTGCAGAATTCAGTGAATCATCGAATCTTTGAACGCACATTGCGCCC
ATCAGTATTCTGGTGGGCATGCCTGTTCGAGCGTCATTTCAACCCTTAAGCCTAGCTTAG
TGTTGGGAATCTACTGTA--CTGTAGTTCCTTAAAGACAGTGGCGGAGCGATAGTTGTCC
TCTGAGCGTAGTAA--ATTTA-TTTCTCGCTTCTGTAAGGCCC-TGTC-CTCCCGCCATA
AAACCCCCAA---TTTTTTAGTGGTTGACCTCGGATCAGGTAGGAATACCCG--CTGAAC
TTAAGCATATCTA-----------------------------------------------
---------------
>Apiospora_elliptica_ZHKUCC_22_0131T
------------------------------------------------------------
------------------------------------------------------------
----------------------------------CTTTGTA--TTTGGGAATGCGGAGGG
ATCATTACAGAGTTA--TACAACTCCCA-CACCATT--T-GTCAACT--TTTCCAGTTAT
-GCCTCGGCGTGAACTGCG---------------------TACGGAG-GCAGGTC-----
-----------GGGTGTTACCCTGTAGC------------------------CTACCCTG
-----------------------TAGGTT-------------------------------
-------------------------------ACCCGGTAGCTACCCTGTAGG--------
-----CTACCCTGTAGC------------------------------------------T
TA-----------CCCTGCA---CC-----------------------------------
-------------ACT--------CCCG------------------C-GCAGCCCGCCGG
TGG-ACACG-AAACTCTTG-TTTTATTGTAT-CTTCTGAGCGTATTATTTT-AATAA-TT
AAAACTTTCAACAACGGATCTCTTGGTTCTGGCATCGATGAAGAACGCAGCGAAATGCGA
TAAGTAATGTGAATTGCAGAATTCAGTGAATCATCGAATCTTTGAACGCACATTGCGCCC
ATCAGTATTCTGGTGGGCATGCCTGTTCGAGCGTCATTTCAACCCTTAAGCCTAGCTTAG
TGTTGGGAATCTACTGTA--CTGTAGTTCCTTAAAGACAGTGGCGGAGCGATAGTTGTCC
TCTGAGCGTAGTAA--ATTTA-TTTCTCGCTTCTGTAAGGCCC-TGTC-CTCCCGCCATA
AAACCCCCAA---TTTTTTAGTGGTTGACCTCGGATCAGGTAGGAATACCCG--CTGAAC
TTAAGCATATCTA-----------------------------------------------
---------------
>Apiospora_piptatheri_KUC21220
------------------------------------------------------------
------------------------------------------------------------
------------------------------------------------------------
----------AGTTA--TACAACTCCCA-CACCATT--T-GTTAACT--TACTCAGTTAT
-GCCTCGGCGTGAACTGCG---------------------TACGGAG-GCAGGTC-----
-----------GGGTGTTACCCTGTAGC------------------------CTACCCTG
-----------------------TAGGTT-------------------------------
-------------------------------ACCCGGTAGCTACCCTGTAGG--------
-----CTACCCTGTAGC------------------------------------------G
TA-----------CCCTGCA---CC-----------------------------------
-------------ACT--------CCCG------------------C-GCAGCCCGCCGG
TGGTACACG-AAACTCTTG-TTTTATTGTAT-CTTCTGAGCGAATTATTTT-AATAA-TT
AAAACTTTCAACAACGGATCTCTTGGTTCTGGCATCGATGAAGAACGCAGCGAAATGCGA
TAAGTAATGTGAATTGCAGAATTCAGTGAATCATCGAATCTTTGAACGCACATTGCGCCC
ATCAGTATTCTGGTGGGCATGCCTGTTCGAGCGTCATTTCAACCCTTAAGCCTAGCTTAG
TGTTGGGAATCGGCTGTA--TTGCCGTTCCTTAAAGACAGTGGCGGAGCGATAGTTGTCC
TCTGAGCGTAGTAA--ATTTA-TTTCTCGCTTCTGTAAGGCTC-TATC-TTCTCGCCATA
AAACCCCCAA---TTTTTTAGTGGTTGACCTCGGATCAGGTAGGAATACCCG--CTGAAC
TTAAGCATAT--------------------------------------------------
---------------
>Apiospora_hainanensis_SAUCC_1681T
------------------------------------------------------------
------------------------------------------------------------
---------------------------------TCTCCGTT--GGTGAACCAGCGGAGGG
ATCATTACAGAGTTA--TACAACTCCCA-TACCATT--T-GCCAACTT-TAC-CAGTTAT
-GCCTCGGCGTGAACTGCGCGC-----------------ATACGGAG-GCAGGTC-----
-----------GGGTGTTACCCTGTAGC------------------------CTACCCTG
-----------------------TAGGTT-------------------------------
-------------------------------ACCCGGTAGCTACCCTGTAGG--------
-----TTACCCTGTAGC------------------------------------------T
TA-----------CCCTGCA---CC-----------------------------------
-------------ACT--------CCCG------------------C-GCAGCCCGCCGG
TGG-ACACT-AAACTCTTG-TTTTATTGTAT-CTTCTGAGCGTATTATTTT-AATAA-TT
AAAACTTTCAACAACGGATCTCTTGGTTCTGGCATCGATGAAGAACGCAGCGAAATGCGA
TAAGTAATGTGAATTGCAGAATTCAGTGAATCATCGAATCTTTGAACGCACATTGCGCCC
ATCAGTATTCTGGTGGGCATGCCTGTTCGAGCGTCATTTCAACCCTTAAGCCTAGCTTAG
TGTTGGGAATCTACTGTA--CTGTAGTTCCTTAAAGACAGTGGCGGAGCGATAGTTGTCC
TCTGAGCGTAGTAA--ATTTA-TTTCTCGCTTCTGTAAGGCTC-TATC-CTCCCGCCATA
AAACCCCCAA----TTTTTTGTGGTTGACCTCGGATCAGGTAGGAATACCCG--CTGAAC
TTAA--------------------------------------------------------
---------------
>Apiospora_hainanensis_SAUCC_1682
------------------------------------------------------------
------------------------------------------------------------
---------------------------------TCTCCGTT--GGTGAACCAGCGGAGGG
ATCATTACAGAGTTA--TACAACTCCCA-TACCATT--T-GCCAACTT-TAC-CAGTTAT
-GCCTCGGCGTGAACTGCGCGC-----------------ATACGGAG-GCAGGTC-----
-----------GGGTGTTACCCTGTAGC------------------------CTACCCTG
-----------------------TAGGTT-------------------------------
-------------------------------ACCCGGTAGCTACCCTGTAGG--------
-----TTACCCTGTAGC------------------------------------------T
TA-----------CCCTGCA---CC-----------------------------------
-------------ACT--------CCCG------------------C-GCAGCCCGCCGG
TGG-ACACT-AAACTCTTG-TTTTATTGTAT-CTTCTGAGCGTATTATTTT-AATAA-TT
AAAACTTTCAACAACGGATCTCTTGGTTCTGGCATCGATGAAGAACGCAGCGAAATGCGA
TAAGTAATGTGAATTGCAGAATTCAGTGAATCATCGAATCTTTGAACGCACATTGCGCCC
ATCAGTATTCTGGTGGGCATGCCTGTTCGAGCGTCATTTCAACCCTTAAGCCTAGCTTAG
TGTTGGGAATCTACTGTA--CTGTAGTTCCTTAAAGACAGTGGCGGAGCGATAGTTGTCC
TCTGAGCGTAGTAA--ATTTA-TTTCTCGCTTCTGTAAGGCTC-TATC-CTCCCGCCATA
AAACCCCCAA----TTTTTTGTGGTTGACCTCGGATCAGGTAGGAATACCCG--CTGAAC
TTAA--------------------------------------------------------
---------------
>Apiospora_gaoyouensis_CFCC_52302
------------------------------------------------------------
------------------------------------------------------------
---------------------------------TCTCCGTT--GGTGAACCAGCGGAGGG
TTCATTACAGGATTA--TACAACTCTCA-CACCATT--T-GTCACT---TAC-CAGTTAT
-GCCTCGGCGTGAACTGCG---------------------TACGGAG-GCAGGTC-----
-----------GGGTGTTACCCTGTAGC------------------------CTACCCTG
-----------------------TAGGTT-------------------------------
-------------------------------ACCCGGTAGCTACCCTGTAGG--------
-----CTACCCTGTAGC------------------------------------------T
TA-----------CCCTGCA---CC-----------------------------------
-------------ACT--------CCCG------------------C-GCAGCCCGCCGG
TGG-ACACT-AAACTCTTG-TTTTATTGTAT-CTTCTGAGCGTATTATTTT-AATAA-TT
AAAACTTTCAACAACGGATCTCTTGGTTCTGGCATCGATGAAGAACGCAGCGAAATGCGA
TAAGTAATGTGAATTGCAGAATTCAGTGAATCATCGAATCTTTGAACGCACATTGCGCCC
ATCAGTATTCTGGTGGGCATGCCTGTTCGAGCGTCATTTCAACCCTTAAGCCTAGCTTAG
TGTTGGGAATCTACTGTA--TTGTAGTTCCTTAAAGACAGTGGCGGAGCGATAGTTGTCC
TCTGAGCGTAGTAA--ATTTA-TTTCTCGCTTCTGTAAGGCTC-TATC-TTCTCGCCATA
AAACCCCCAA----TTTTTAGTG-TTGACCTCGAA-CAGGTAGGAATACCCG--CTGAAC
TTAAGCATATCA------------------------------------------------
---------------
>Apiospora_gaoyouensis_CFCC_52301T
------------------------------------------------------------
------------------------------------------------------------
---------------------------------TCTCCGTT--GGTGAACCAGCGGAGGG
TTCATTACAGGATTA--TACAACTCTCA-CACCATT--T-GTCACT---TAC-CAGTTAT
-GCCTCGGCGTGAACTGCG---------------------TACGGAG-GCAGGTC-----
-----------GGGTGTTACCCTGTAGC------------------------CTACCCTG
-----------------------TAGGTT-------------------------------
-------------------------------ACCCGGTAGCTACCCTGTAGG--------
-----CTACCCTGTAGC------------------------------------------T
TA-----------CCCTGCA---CC-----------------------------------
-------------ACT--------CCCG------------------C-GCAGCCCGCCGG
TGG-ACACT-AAACTCTTG-TTTTATTGTAT-CTTCTGAGCGTATTATTTT-AATAA-TT
AAAACTTTCAACAACGGATCTCTTGGTTCTGGCATCGATGAAGAACGCAGCGAAATGCGA
TAAGTAATGTGAATTGCAGAATTCAGTGAATCATCGAATCTTTGAACGCACATTGCGCCC
ATCAGTATTCTGGTGGGCATGCCTGTTCGAGCGTCATTTCAACCCTTAAGCCTAGCTTAG
TGTTGGGAATCTACTGTA--TTGTAGTTCCTTAAAGACAGTGGCGGAGCGATAGTTGTCC
TCTGAGCGTAGTAA--ATTTA-TTTCTCGCTTCTGTAAGGCTC-TATC-TTCTCGCCATA
AAACCCCCAA----TTTTTAGTG-TTGACCTCGAA-CAGGTAGGAATACCCG--CTGAAC
TTAAGCATATCA------------------------------------------------
---------------
>Apiospora_hongheensis_ZHKUCC_23_0793
------------------------------------------------------------
------------------------------------------------------------
---GGTTTTGGAAAAAAAAAAAATGTAACAAGGTCTCCGTT--GGTGAACCAGCGGAGGG
ATCATTACAGAGTTA--TACAACTCCCA-TACCATT--T-GTCAACTT-TAC-CAGTTAT
-GCCTCGGCGTGAACTGCG---------------------TACGGAG-GCAGGTC-----
-----------GGGTGTTACCCGGTAGC--------------------------------
------------------------------------------------------------
----------------------------------------TTACCCTGTAGG--------
-----TTACCCTGTAGC------------------------------------------T
TA-----------CCCTGCA---CC-----------------------------------
-------------ACT--------CCCG------------------C-GCAGCCCGCCGG
TGG-ACACT-AAACTCTTG-TTTAATTGTAT-CTTCTGAGTA-ATTATTTT-AATAA-TT
AAAACTTTCAACAACGGATCTCTTGGTTCTGGCATCGATGAAGAACGCAGCGAAATGCGA
TAAGTAATGTGAATTGCAGAATTCAGTGAATCATCGAATCTTTGAACGCACATTGCGCCC
ATCAGTATTCTGGTGGGCATGCCTGTTCGAGCGTCATTTCAACCCTTAAGCCTAGCTTAG
TGTTGGGAATCTACTGTA--CTGTAGTTCCTTAAAGACAGTGGCGGAGCGATAGTTGTCC
TCTGAGCGTAGTAA--ATTTA-TTTCTCGCTTCTGTAAGGCTC-TATC-TTCTCGCCATA
AAACCCCCAA---ATTTTTAGTGGTTGACCTCGGATCAGGTAGGAATACCCG--CTGAAC
TTAAGCATATCTAAAG-GGGGGGAAGAAAATA----------------------------
---------------
>Apiospora_hongheensis_ZHKUCC_23_0792_T
------------------------------------------------------------
------------------------------------------------------------
---GGTTTTGGAAAAAAAAAAAATGTAACAAGGTCTCCGTT--GGTGAACCAGCGGAGGG
ATCATTACAGAGTTA--TACAACTCCCA-TACCATT--T-GTCAACTT-TAC-CAGTTAT
-GCCTCGGCGTGAACTGCG---------------------TACGGAG-GCAGGTC-----
-----------GGGTGTTACCCGGTAGC--------------------------------
------------------------------------------------------------
----------------------------------------TTACCCTGTAGG--------
-----TTACCCTGTAGC------------------------------------------T
TA-----------CCCTGCA---CC-----------------------------------
-------------ACT--------CCCG------------------C-GCAGCCCGCCGG
TGG-ACACT-AAACTCTTG-TTTAATTGTAT-CTTCTGAGTA-ATTATTTT-AATAA-TT
AAAACTTTCAACAACGGATCTCTTGGTTCTGGCATCGATGAAGAACGCAGCGAAATGCGA
TAAGTAATGTGAATTGCAGAATTCAGTGAATCATCGAATCTTTGAACGCACATTGCGCCC
ATCAGTATTCTGGTGGGCATGCCTGTTCGAGCGTCATTTCAACCCTTAAGCCTAGCTTAG
TGTTGGGAATCTACTGTA--CTGTAGTTCCTTAAAGACAGTGGCGGAGCGATAGTTGTCC
TCTGAGCGTAGTAA--ATTTA-TTTCTCGCTTCTGTAAGGCTC-TATC-TTCTCGCCATA
AAACCCCCAA---ATTTTTAGTGGTTGACCTCGGATCAGGTAGGAATACCCG--CTGAAC
TTAAGCATATCTAAAG-GGGGGGAAGAAAATA----------------------------
---------------
>Apiospora_cylindrica_CC_BYG98_1T
------------------------------------------------------------
-----------------GGTCGGCAACGACCACTTCCGGGCGGAAACTTATCCAAACTCG
GTC-ATTTAGAGGAAGTAAAAGTCGTAACAAGGTCTCCGTT--GGTGAACCAGCGGAGGG
ATCATTACAGAGTTA--TACAACTCCC--TACCATT--T-GTAAACTT-TACTCAGTTAT
-GCCTCGGCGTAAGCTCAG---------------------TATGGAG-GTAGAGT-----
-------------AGGTTACCCGGTAGC--------------------------------
------------------------------------------------------------
-----------------------------------------TACCCTGTAGC--------
-----TTACCCTGTAGC------------------------------------------G
TA-----------CCCTGCA---TC-----------------------------------
-------------ACT--------CCTG------------------CTGCGGCCCGCCGG
TGGTACACG-AAACTCTTG-TTTTATTTTAT-ATTCTGAGCGTATTATTTT-AATAA-TT
AAAACTTTCAACAACGGATCTCTTGGTTCTGGCATCGATGAAGAACGCAGCGAAATGCGA
TAAGTAATGTGAATTGCAGAATTCAGTGAATCATCGAATCTTTGAACGCACATTGCGCCC
ATCAGTATTCTGGTGGGCATGCCTGTTCGAGCGTCATTTCAACCCTTAAGCCTAGCTTAG
TGTTGGGAATCGACTGTA--TTGTCGTTCCTTAAAGACAGTGGCGGAGCGATAGTTGTCC
TCTGAGCGTAGTAA--ATCTT-TTTCTCGCTTCTGTAAGGCTC-TATC-ATCTCGCCATA
AAACCCCCAA---ATTTTTAGTGGTTGACCTCGGATCAGGTAGGAATACCCG--CT----
------------------------------------------------------------
---------------
>Apiospora_phragmitis_CBS_145145
------------------------------------------------------------
------------------------------------------------------------
---------------GTAAAAGTCGTAACAAGGTCTCCGTT--GGTGAACCAGCGGAGGG
ATCATTACAGAGTTA--TACAACTCCCA-CACCATT--T-GTCAACTT-TACTCAGTTAT
-GCCTCGGCGTAAGCTCAG---------------------TATGGAG-GCGTGCC-----
------------AGAGCTACCCTGTAAC--------------------------------
------------------------------------------------------------
---------------------------------------------------G--------
-----CTACCCTGTAGC-----------------------------------------GT
TA-----------CCCTGTA---GCG---------------------------ATGACAT
------------TTCT--------CCCG------------------CTGCGGCCCGCCGG
TGGTACACTAAAACTCTTG-TTTTATTTTAC-GTTCTGAGCGTCTTATTTT-AATAAGTT
AAAACTTTCAACAACGGATCTCTTGGTTCTGGCATCGATGAAGAACGCAGCGAAATGCGA
TAAGTAATGTGAATTGCAGAATTCAGTGAATCATCGAATCTTTGAACGCACATTGCGCCC
ATCAGTATTCTGGTGGGCATGCCTGTTCGAGCGTCATTTCAACCCTTAAGCCTAGCTTAG
TGTTGGGAATCTACTGTA--TTGTAGTTCCTTAAAGACAGTGGCGGAGCGATAGTTGTCC
TCTGAGCGTAGTAA--ATTTA-TTTCTCGCTTTTGTCAGGCTC-TATC-TTCTCGCCATA
AAACCCC-----------------------------------------------------
------------------------------------------------------------
---------------
>Apiospora_descalsii_CBS_145130T
------------------------------------------------------------
------------------------------------------------------------
---------------GTAAAAGTCGTAACAAGGTCTCCGTT--GGTGAACCAGCGGAGGG
ATCATTACAGAGTTA--TACAACTCCCA-CACCATT--T-GTCAACTT-TACTCAGTTAT
-GCCTCGGCGTAAGCTCAG---------------------TATGGAG-GCGTGCC-----
------------AGAGCTACCCTGTAGC--------------------------------
------------------------------------------------------------
---------------------------------------------------G--------
-----TTACCCTGTAGC-----------------------------------------GT
TA-----------CCCTGTA---GCG---------------------------ATGACGT
------------TTCT--------CCCG------------------CTGCGGCCCGCCGG
TGGTACACT-AAACTCTTG-TTTTATTGTAC-GTTCTGAGCGTCTTATTTT-AATAAGTT
AAAACTTTCAACAACGGATCTCTTGGTTCTGGCATCGATGAAGAACGCAGCGAAATGCGA
TAAGTAATGTGAATTGCAGAATTCAGTGAATCATCGAATCTTTGAACGCACATTGCGCCC
ATCAGTATTCTGGTGGGCATGCCTGTTCGAGCGTCATTTCAACCCTTAAGCCTAGCTTAG
TGTTGGGAATCTACTGCA--TTGTAGTTCCTCAAAGACAGTGGCGGAGCGATAGTTGTCC
TCTGAGCGTAGTAA--ATTCA-TTTCTCGCTTTTGTCAGGCTC-TATC-TTCTCGCCATA
AAACCCC-----------------------------------------------------
------------------------------------------------------------
---------------
>Apiospora_balearica_CBS_145129T
------------------------------------------------------------
------------------------------------------------------------
---------------GTAAAAGTCGTAACAAGGTCTCCGTT--GGTGAACCAGCGGAGGG
ATCATTACAGAGTTA--TACAACTCCCA-CACCATT--T-GTCAACTT-TACTCAGTTAT
-GCCTCGGCGTAAGCTCAG---------------------TATGGAG-GCGTGCC-----
------------------------------------------------------------
------------------------------------------------------------
------------------------------------------------------------
--------------ATC-----------------------------------------GC
TA-----------CCCTGTA---GCG---------------------------ATGGCAT
------------TTCT--------CCCG------------------CTGCGGCCCGCCGG
TGGTACACT-AAACTCTTG-TTTTACTTTAC-GTTCTGAGCGTCTTATTTT-AATAAGTT
AAAACTTTCAACAACGGATCTCTTGGTTCTGGCATCGATGAAGAACGCAGCGAAATGCGA
TAAGTAATGTGAATTGCAGAATTCAGTGAATCATCGAATCTTTGAACGCACATTGCGCCC
ATCAGTATTCTGGTGGGCATGCCTGTTCGAGCGTCATTTCAACCCTTAAGCCTAGCTTAG
TGTTGGGAATCTACTGCA--TTGTAGTTCCTTAAAGACAGTGGCGGAGCGATAGTGGTCC
TCTGAGCGTAGTAA--ATTTA-TTTCTCGCTTTTGTCAGGCCC-TATC-TTCTCGCCATA
AAACCCC-----------------------------------------------------
------------------------------------------------------------
---------------
>Apiospora_phragmitis_CPC_18900T
------------------------------------------------------------
------------------------------------------------------------
----------------------------------------------------GCGGAGGG
ATCATTACAGAGTTA--TACAACTCCCA-CACCATT--T-GTCAACTT-TACTCAGTTAT
-GCCTCGGCGTAAGCTCAG---------------------TATGGAG-GCGTGCC-----
------------AGAGCTACCCTGTAAC--------------------------------
------------------------------------------------------------
---------------------------------------------------G--------
-----CTACCCTGTAGC-----------------------------------------GT
TA-----------CCCTGTA---GCG---------------------------ATGACAT
------------TTCT--------CCCG------------------CTGCGGCCCGCCGG
TGGTACACTAAAACTCTTG-TTTTATTTTAC-GTTCTGAGCGTCTTATTTT-AATAAGTT
AAAACTTTCAACAACGGATCTCTTGGTTCTGGCATCGATGAAGAACGCAGCGAAATGCGA
TAAGTAATGTGAATTGCAGAATTCAGTGAATCATCGAATCTTTGAACGCACATTGCGCCC
ATCAGTATTCTGGTGGGCATGCCTGTTCGAGCGTCATTTCAACCCTTAAGCCTAGCTTAG
TGTTGGGAATCTACTGTA--TTGTAGTTCCTTAAAGACAGTGGCGGAGCGATAGTTGTCC
TCTGAGCGTAGTAA--ATTTA-TTTCTCGCTTTTGTCAGGCTC-TATC-TTCTCGCCATA
AAACCCCCAA--TTTTTTTAGTGGTTGACCTCGGATCAGGTAGGAATACCCG--CTGAAC
TTAAGCATATCAATAA-GCGGAGGAAAAGAAA-----CCAACAGGGATT-----------
---------------
>Apiospora_marianiae_AP301119
------------------------------------------------------------
------------------------------------------------------------
---------------GTAAAAGTCGTAACAAGGTCTCCGTT--GGTGAACCAGCGGAGGG
ATCATTACAGAGTT---TTCAACTCCCA-TACCATT--T-GTTAACC--TACTCAGTTAT
-GCCTCGGCGTAAGCTCAG---------------------TCCGGAG-------------
-------------GCGTTGTCGAGCTA---------------------------------
------------------------------------------------------------
------------------------------------------------------------
--------CCCTGTGGC-----------------------------------------TC
TT-----------CGACGCG---C------------------------------------
------------CACT--------CCGG------------------CTGCGGCCCGCCGG
CGGTACACT-AAACTCTTG-TCTTATTGTAT-ATTCTGAGCGTCTTATTTT-AATAAGTT
AAAACTTTCAACAACGGATCTCTTGGTTCTGGCATCGATGAAGAACGCAGCGAAATGCGA
TAAGTAATGTGAATTGCAGAATTCAGTGAATCATCGAATCTTTGAACGCACATTGCGCCC
ATTAGTATTCTAGTGGGCATGCCTGTTCGAGCGTCATTTCAACCCTTAAGCCTAGCTTAG
TGTTGGGAGTCCACTGTA--TTGTGGTTCCTTAAAGACAGTGGCGGAGCGATAGTCGTCC
TCTGAGCGTAGTAA--TTTTT-GTTCTCGCTTTTGTTAGGCCC-TATC-TTCTCGCCATA
AAACCCCCTA---TTTTTTAGTGGTTG---------------------------------
------------------------------------------------------------
---------------
>Apiospora_marianiae_AP18219
------------------------------------------------------------
------------------------------------------------------------
---------------GTAAAAGTCGTAACAAGGTCTCCGTT--GGTGAACCAGCGGAGGG
ATCATTACAGAGTT---TTCAACTCCCA-TACCATT--T-GTTAACC--TACTCAGTTAT
-GCCTCGGCGTAAGCTCAG---------------------TCCGGAG-------------
-------------GCGTTGTCGAGCTA---------------------------------
------------------------------------------------------------
------------------------------------------------------------
--------CCCTGTGGC-----------------------------------------TC
TT-----------CGACGCG---C------------------------------------
------------CACT--------CCGG------------------CTGCGGCCCGCCGG
CGGTACACT-AAACTCTTG-TCTTATTGTAT-ATTCTGAGCGTCTTATTTT-AATAAGTT
AAAACTTTCAACAACGGATCTCTTGGTTCTGGCATCGATGAAGAACGCAGCGAAATGCGA
TAAGTAATGTGAATTGCAGAATTCAGTGAATCATCGAATCTTTGAACGCACATTGCGCCC
ATTAGTATTCTAGTGGGCATGCCTGTTCGAGCGTCATTTCAACCCTTAAGCCTAGCTTAG
TGTTGGGAGTCCACTGTA--TTGTGGTTCCTTAAAGACAGTGGCGGAGCGATAGTCGTCC
TCTGAGCGTAGTAA--TTTTT-GTTCTCGCTTTTGTTAGGCCC-TATC-TTCTCGCCATA
AAACCCCCTA---TTTTTTAGTGGTTGAC-------------------------------
------------------------------------------------------------
---------------
>Apiospora_marianiae_CBS_148710T
------------------------------------------------------------
------------------------------------------------------------
---------------GTAAAAGTCGTAACAAGGTCTCCGTT--GGTGAACCAGCGGAGGG
ATCATTACAGAGTT---TTCAACTCCCA-TACCATT--T-GTTAACC--TACTCAGTTAT
-GCCTCGGCGTAAGCTCAG---------------------TCCGGAG-------------
-------------GCGTTGTCGAGCTA---------------------------------
------------------------------------------------------------
------------------------------------------------------------
--------CCCTGTGGC-----------------------------------------TC
TT-----------CGACGCG---C------------------------------------
------------CACT--------CCGG------------------CTGCGGCCCGCCGG
CGGTACACT-AAACTCTTG-TCTTATTGTAT-ATTCTGAGCGTCTTATTTT-AATAAGTT
AAAACTTTCAACAACGGATCTCTTGGTTCTGGCATCGATGAAGAACGCAGCGAAATGCGA
TAAGTAATGTGAATTGCAGAATTCAGTGAATCATCGAATCTTTGAACGCACATTGCGCCC
ATTAGTATTCTAGTGGGCATGCCTGTTCGAGCGTCATTTCAACCCTTAAGCCTAGCTTAG
TGTTGGGAGTCCACTGTA--TTGTGGTTCCTTAAAGACAGTGGCGGAGCGATAGTCGTCC
TCTGAGCGTAGTAA--TTTTT-GTTCTCGCTTTTGTTAGGCCC-TATC-TTCTCGCCATA
AAACCCCCTA---TTTTTTAGTGGTTGAC-------------------------------
------------------------------------------------------------
---------------
>Apiospora_ovata_CBS_115042T
------CCCTTTGTACACACCGCCCGTCGCTACTACCGATTGAATGGCTCAGTGAGGCTT
TGGGACTGGCCCAGAGAGGTCGGCAACGACCACTCAGGGCCGGAAACTTATCCAAACTCG
GTC-ATTTAGAGGAAGTAAAAGTCGTAACAAGGTCTCCGTT--GGTGAACCAGCGGAGGG
ATCATTACAGAGTT---TTCAACTCCCA-CACCATT--T-GTTAACCT-TACCCAGTTAT
-GCCTCGGCGTAAGCTCGG---------------------TCCGGAG-G-----------
------------CGCGTCGTTGAGTTA---------------------------------
------------------------------------------------------------
------------------------------------------------------------
--------CCCTGTAGC-----------------------------------------TC
TT-----------CGACGCG---CCG----------------------------------
------------CGCT--------CCGG------------------CCGCGGCCCGCCGG
CGGTACACT-AAACTCTTG-TTTTATTGTAC-GTTCTGAGCGTCTTATTTT-AATAAGTT
AAAACTTTCAACAACGGATCTCTTGGTTCTGGCATCGATGAAGAACGCAGCGAAATGCGA
TAAGTAATGTGAATTGCAGAATTCAGTGAATCATCGAATCTTTGAACGCACATTGCGCCC
ATTAGTATTCTAGTGGGCATGCCTGTTCGAGCGTCATTTCAACCCTTAAGCCTAGCTTAG
TGTTGGGAGTCCACTGTA--TTGTGGTTCCTTAAAGACAGTGGCGGAGTGGCGGTTGTCC
TCTGAGCGTAGTAA--TTCTT-ATTCTCGCTTCTGTTAGGCAC-CGTC-TTCTCGCCATA
AAACCCCCCT---ATTTTTAGTGGTTGACCTCGGATCAGGTAGGAATACCCG--CTGAAC
TTAAGCATATCAATAA-GCGGAGGAAAAGAAA-----CCAACAGGGATT-----------
---------------
>Apiospora_pterosperma_CPC_20193T
--------------------------------------------------AGTGAGGCTT
TGGGACTGGCCCAGAGAGGTCGGCAACGACCACTCAGGGCCGGAAACTTATTCAAACTCG
GTC-ATTTAGAGGAAGTAAAAGTCGTAACAAGGTCTCCGTT--GGTGAACCAGCGGAGGG
ATCATTACAGAGTTA--TACAACTCCCA-TACCATT--T-GTTAACC--TACTCAGTTAT
-GCCTCGGCGTAAGCTCAG---------------------TCCGGAG-GCGTGTCGTTGA
----ACTAAAGTTCGGTTACCCTGTAGC--------------------------------
------------------------------------------------------------
-----------------------------------------TACCCTGTAGC--------
------TACCCTGTAGCCGCCC------------------------------------TC
TA-----GCGCTTCGACGTG---CCA----------------------------------
------------CACT--------CCTG------------------CTGCAGCCCGCCGG
TGGTACACT-AAACTCTTG-TTTTATTTTAC-GTTCTGAGCGTCTTATTTT-AATAAGTT
AAAACTTTCAACAACGGATCTCTTGGTTCTGGCATCGATGAAGAACGCAGCGAAATGCGA
TAAGTAATGTGAATTGCAGAATTCAGTGAATCATCGAATCTTTGAACGCACATTGCGCCC
ATTAGTATTCTAATGGGCATGCCTGTTCGAGCGTCATTTCAACCCTTAAGCCTAGCTTAG
TGTTGGGAGTCCACTGTA--TTGTGGTTCCTTAAAGACAGTGGCGGAGCGATAGTTGTCC
TCTGAGCGTAGTAA--TTTTT-ATTCTCGCTTCTGCTAGGCTC-TATC-TTCTCGCCATA
AAACCCCCTA---TTTTTTAGTGGTTGACCTCGGATCAGGTAGGAATACCCG--CTGAAC
TTAAGCATATCAATAA-GCGGAGGAAAAGAAA-----CCAACAGGG--------------
---------------
>Apiospora bambusigena_SAUCC_2446-6
------------------------------------------------------------
------------------------------------------------------------
----------------------------------CTCCGTT--GGTGAACCAGCGGAGGG
ATCATTACAGAGTTA--TACAACTCCCA-TACCATT--T-GCCAACT--TACTCAGTTAT
-GCCTCGGCGTAAGCTCCG---------------------TAC-----------------
------------GGGGCTGCTGGGT-GCG----------------------------TTG
-----------------------CGGG---------------------------------
----------------------------------CGACAGCTACCCTGTAGC--------
-----T------------------------------------------------------
TA-----------CCCTGTA---GCG----------------------------------
-------------TAC--------CCTG------------------CGGCGGCCCGCCGG
TGG-AAACG-AAACTCTTG-TTTTATTGTAT-CGTCTGAGCGTCTTATTTT-AATAAGTT
AAAACTTTCAACAACGGATCTCTTGGTTCTGGCATCGATGAAGAACGCAGCGAAATGCGA
TAAGTAATGTGAATTGCAGAATTCAGTGAATCATCGAATCTTTGAACGCACATTGCGCCC
ATCAGTATTCTGGTGGGCATGCCTGTTCGAGCGTCATTTCAACCCTTAAGCCTAGCTTAG
TGTTGGGAATCGACTGTA--TTGTCGTTCCTTAAAGACAGTGGCGGAGCGGCAGTGGTCC
TCTGAGCGTAGTAA--ATTTA-TTTCTCGCTTTTGTCAGGCCC-TGTC-CTCCCGCCATA
AAACCCCCAA----TTTTTAGTGGTTGACCTCGGATCAGGTAGGAATACCCG--CTGAAC
T-----------------------------------------------------------
---------------
>Apiospora bambusigen_SAUCC_2446-2T
------------------------------------------------------------
------------------------------------------------------------
-----------------------------AAGGTCTCCGTT--GGTGAACCAGCGGAGGG
ATCATTACAGAGTTA--TACAACTCCCA-TACCATT--T-GCCAACT--TACTCAGTTAT
-GCCTCGGCGTAAGCTCCG---------------------TAC-----------------
------------GGGGCTGCTGGGT-GCG----------------------------TTG
-----------------------CGGG---------------------------------
----------------------------------CGACAGCTACCCTGTAGC--------
-----T------------------------------------------------------
TA-----------CCCTGTA---GCG----------------------------------
-------------TAC--------CCTG------------------CGGCGGCCCGCCGG
TGG-AAACG-AAACTCTTG-TTTTATTGTAT-CGTCTGAGCGTCTTATTTT-AATAAGTT
AAAACTTTCAACAACGGATCTCTTGGTTCTGGCATCGATGAAGAACGCAGCGAAATGCGA
TAAGTAATGTGAATTGCAGAATTCAGTGAATCATCGAATCTTTGAACGCACATTGCGCCC
ATCAGTATTCTGGTGGGCATGCCTGTTCGAGCGTCATTTCAACCCTTAAGCCTAGCTTAG
TGTTGGGAATCGACTGTA--TTGTCGTTCCTTAAAGACAGTGGCGGAGCGGCAGTGGTCC
TCTGAGCGTAGTAA--ATTTA-TTTCTCGCTTTTGTCAGGCCC-TGTC-CTCCCGCCATA
AAACCCCCAA----TTTTTAGTGGTTGACCTCGGATCAGGTAGGAATACCCG--CTGAAC
TTAAGC------------------------------------------------------
---------------
>Apiospora_endophytica_ZHKUCC_23_0007
------------------------------------------------------------
------------------------------------------------------------
-----------------------------------------------GACCTGCGGAGGG
ATCATTACAGAGTTA--TACAACTCCCA-TACCATT--T-GCCAACT--TACTCAGTTAT
-GCCTCGGCGTAAGCTCCG---------------------TAC-----------------
------------GGGGCTGCTGGGT-GCG----------------------------TTG
-----------------------CGGG---------------------------------
----------------------------------TGACAGCTACCCTGTAGC--------
-----TTACCCTGTAGC-----------------------------------------GC
TA-----------CCCTGTA---GCG----------------------------------
-------------TAC--------CCTG------------------CGGTGGCCCGCCGG
TGG-AAACG-AAACTCTTG-TTTTATTGTAT-CGTCTGAGCGTCTTATTTT-AATAAGTT
AAAACTTTCAACAACGGATCTCTTGGTTCTGGCATCGATGAAGAACGCAGCGAAATGCGA
TAAGTAATGTGAATTGCAGAATTCAGTGAATCATCGAATCTTTGAACGCACATTGCGCCC
ATCAGTATTCTGGTGGGCATGCCTGTTCGAGCGTCATTTCAACCCTTAAGCCTAGCTTAG
TGTTGGGAATCGACTGTA--TTGTCGTTCCTTAAAGACAGTGGCGGAGCGGCAGTGGTCC
TCTGAGCGTAGTAA--ATTTA-TTTCTCGCTTTTGTCAGGCCC-TGTC-CTCCCGCCATA
AAACCCCCAA----TTTTTAGTGGTTGACCTCGGATCAGGTAGGAATACCCG--CTGAAC
TTAAGCATATCATAAA-ACCGGAAGGAA--------------------------------
---------------
>Apiospora_hydei_GZCC_20 C0113
------------------------------------------------------------
------------------------------------------------------------
------------------------------------------------------------
--CATTACAGAGTTA--TACAACTCCCA-TACCATT--T-GCCAACT--TACTCAGTTAT
-GCCTCGGCGTAAGCTCCG---------------------TAC-----------------
------------GGGGCTGCTGGGT-GCG----------------------------TTG
-----------------------CGGG---------------------------------
----------------------------------CGACAGCTACCCTGTAGC--------
-----TTACCCTGTAGC-----------------------------------------GC
TA-----------CCCTGTA---GCG----------------------------------
-------------TAC--------CCTG------------------CGGCGGCCCGCCGG
TGG-AAACG-AAACTCTTG-TTTTATTGTAT-CGTCTGAGCGTCTTATTTT-AATAAGTT
AAAACTTTCAACAACGGATCTCTTGGTTCTGGCATCGATGAAGAACGCAGCGAAATGCGA
TAAGTAATGTGAATTGCAGAATTCAGTGAATCATCGAATCTTTGAACGCACATTGCGCCC
ATCAGTATTCTGGTGGGCATGCCTGTTCGAGCGTCATTTCAACCCTTAAGCCTAGCTTAG
TGTTGGGAATCGACTGTA--TTGTCGTTCCTTAAAGACAGTGGCGGAGCGGCAGTGGTCC
TCTGAGCGTAGTAA--ATTTA-TTTCTCGCTTTTGTCAGGCCC-TGTC-CTCCCGCCATA
AAACCCCCAA----TTTTTAGTGGTTGACCTCGGATCAGGTAGGAATACCCG--CTGAAC
TTAAGCATATC-------------------------------------------------
---------------
>Apiospora_hydei_CBS_114990T
------CCCTTTGTACACACCGCCCGTCGCTACTACCGATTGAATGGCTCAGTGAGGCTT
TGGGACTGGCCCAGAGAGGTCGGCAACGACCACTCAGGGCCGGAAACTTATCCAAACTCG
GTC-ATTTAGAGGAAGTAAAAGTCGTAACAAGGTCTCCGTT--GGTGAACCAGCGGAGGG
ATCATTACAGAGTTA--TACAACTCCCA-TACCATT--T-GCCAACT--TACTCAGTTAT
-GCCTCGGCGTAAGCTCCG---------------------TAC-----------------
------------GGGGCTGCTGGGT-GCG----------------------------TTG
-----------------------CGGG---------------------------------
----------------------------------CGACAGCTACCCTGTAGC--------
-----TTACCCTGTAGC-----------------------------------------GC
TA-----------CCCTGTA---GCG----------------------------------
-------------TAC--------CCTG------------------CGGCGGCCCGCCGG
TGG-AAACG-AAACTCTTG-TTTTATTGTAT-CGTCTGAGCGTCTTATTTT-AATAAGTT
AAAACTTTCAACAACGGATCTCTTGGTTCTGGCATCGATGAAGAACGCAGCGAAATGCGA
TAAGTAATGTGAATTGCAGAATTCAGTGAATCATCGAATCTTTGAACGCACATTGCGCCC
ATCAGTATTCTGGTGGGCATGCCTGTTCGAGCGTCATTTCAACCCTTAAGCCTAGCTTAG
TGTTGGGAATCGACTGTA--TTGTCGTTCCTTAAAGACAGTGGCGGAGCGGCAGTGGTCC
TCTGAGCGTAGTAA--ATTTA-TTTCTCGCTTTTGTCAGGCCC-TGTC-CTCCCGCCATA
AAACCCCCAA----TTTTTAGTGGTTGACCTCGGATCAGGTAGGAATACCCG--CTGAAC
TTAAGCATATCAATAA-GCGGAGGAAAAGAAA-----CCAACAGGGATT-----------
---------------
>Apiospora_adinandrae_SAUCC_1282B_2
------------------------------------------------------------
------------------------------------------------------------
------------------------------------CCGTT--GGTGAACCAGCGGAGGG
ATCATTACCGAGTTA--TACAACTCCCA-CACCATT--T-GCCAATT--TACTCAGTTAT
-GCCTCGGCGTAAGCTCCG---------------------TAC-----------------
------------GGGGCTGCCGGGT-GCG----------------------------TTG
-----------------------CGGG---------------------------------
----------------------------------CGATAGCTACCCTGTAGC--------
-----TTACCCTGTAGC-----------------------------------------GC
TA-----------CCCTGTA---GCG----------------------------------
-------------TAC--------CCTG------------------CGGCGGCCCGCCGG
TGG-AAACG-AAACTCTTG-TTTTATTGTAT-CGTCTGAGCGTCTTATTTT-AATAAGTT
AAAACTTTCAACAACGGATCTCTTGGTTCTGGCATCGATGAAGAACGCAGCGAAATGCGA
TAAGTAATGTGAATTGCAGAATTCAGTGAATCATCGAATCTTTGAACGCACATTGCGCCC
ATCAGTATTCTGGTGGGCATGCCTGTTCGAGCGTCATTTCAACCCTTAAGCCTAGCTTAG
TGTTGGGAATCGACTGTA--TTGTCGTTCCTTAAAGACAGTGGCGGAGCGGCAGTGGTCC
TCTGAGCGTAGTAA--ATTTA-TTTCTCGCTTTTGCCAGGCCC-TGTC-CTCCCGCCATA
AAACCCCCAA---TTTTTTAGTGGTTGACCTCGGATCAGGTAGGAATACCCG--CTGAAC
TTAA--------------------------------------------------------
---------------
>Apiospora_adinandrae_SAUCC_1282B_1T
------------------------------------------------------------
------------------------------------------------------------
------------------------------------CCGTT--GGTGAACCAGCGGAGGG
ATCATTACCGAGTTA--TACAACTCCCA-CACCATT--T-GCCAATT--TACTCAGTTAT
-GCCTCGGCGTAAGCTCCG---------------------TAC-----------------
------------GGGGCTGCCGGGT-GCG----------------------------TTG
-----------------------CGGG---------------------------------
----------------------------------CGATAGCTACCCTGTAGC--------
-----TTACCCTGTAGC-----------------------------------------GC
TA-----------CCCTGTA---GCG----------------------------------
-------------TAC--------CCTG------------------CGGCGGCCCGCCGG
TGG-AAACG-AAACTCTTG-TTTTATTGTAT-CGTCTGAGCGTCTTATTTT-AATAAGTT
AAAACTTTCAACAACGGATCTCTTGGTTCTGGCATCGATGAAGAACGCAGCGAAATGCGA
TAAGTAATGTGAATTGCAGAATTCAGTGAATCATCGAATCTTTGAACGCACATTGCGCCC
ATCAGTATTCTGGTGGGCATGCCTGTTCGAGCGTCATTTCAACCCTTAAGCCTAGCTTAG
TGTTGGGAATCGACTGTA--TTGTCGTTCCTTAAAGACAGTGGCGGAGCGGCAGTGGTCC
TCTGAGCGTAGTAA--ATTTA-TTTCTCGCTTTTGCCAGGCCC-TGTC-CTCCCGCCATA
AAACCCCCAA---TTTTTTAGTGGTTGACCTCGGATCAGGTAGGAATACCCG--CTGAAC
TTAA--------------------------------------------------------
---------------
>Apiospora_ananasi_MFLU_23-0101
------------------------------------------------------------
------------------------------------------------------------
------------------------GTAACAAGGTCTCCGTT--GGTGAACCAGCGGAGGG
ATCATTACAGAGTTA--TACAACTCCCA-CACCATT--T-GCCAACT--TACTCAGTTAT
-GCCTCGGCGTAAGCTCCG---------------------TAC-----------------
------------GGGGCTGCCGGGT-GCG----------------------------TTG
-----------------------CGGG---------------------------------
----------------------------------CGACAGCTACCCTGTAGC--------
-----TTACCCTGTAGC-----------------------------------------GC
TA-----------CCCTGTA---GCG----------------------------------
-------------CAC--------CCTG------------------CGGCGGCCCGCCGG
TGG-AAACG-AAACTCTTG-TTTTATTGTAT-CGTCTGAGCGTCTTATTTT-AATAAGTT
AAAACTTTCAACAACGGATCTCTTGGTTCTGGCATCGATGAAGAACGCAGCGAAATGCGA
TAAGTAATGTGAATTGCAGAATTCAGTGAATCATCGAATCTTTGAACGCACATTGCGCCC
ATCAGTATTCTGGTGGGCATGCCTGTTCGAGCGTCATTTCAACCCTTAAGCCTAGCTTAG
TGTTGGGAATCGACTGTA--TTGTCGTTCCTTAAAGACAGTGGCGGAGCGGCAGTGGTCC
TCTGAGCGTAGTAA--ATTTA-TTTCTCGCTTTTGTCAGGCCC-TGTC-CTCCCGCCATA
AAACCCCCAA---TTTTTTAGTGGTTGACCTCGGATCAGGTAGGAATACCCG--CTGAAC
TTAAGCATATCATAAA-GCCGGAGGAAA--------------------------------
---------------
>Apiospora_ananasi_MFLU_23_0236_T
------------------------------------------------------------
------------------------------------------------------------
------------------------GTAACAAGGTCTCCGTT--GGTGAACCAGCGGAGGG
ATCATTACAGAGTTA--TACAACTCCCA-CACCATT--T-GCCAACT--TACTCAGTTAT
-GCCTCGGCGTAAGCTCCG---------------------TAC-----------------
------------GGGGCTGCCGGGT-GCG----------------------------TTG
-----------------------CGGG---------------------------------
----------------------------------CGACAGCTACCCTGTAGC--------
-----TTACCCTGTAGC-----------------------------------------GC
TA-----------CCCTGTA---GCG----------------------------------
-------------CAC--------CCTG------------------CGGCGGCCCGCCGG
TGG-AAACG-AAACTCTTG-TTTTATTGTAT-CGTCTGAGCGTCTTATTTT-AATAAGTT
AAAACTTTCAACAACGGATCTCTTGGTTCTGGCATCGATGAAGAACGCAGCGAAATGCGA
TAAGTAATGTGAATTGCAGAATTCAGTGAATCATCGAATCTTTGAACGCACATTGCGCCC
ATCAGTATTCTGGTGGGCATGCCTGTTCGAGCGTCATTTCAACCCTTAAGCCTAGCTTAG
TGTTGGGAATCGACTGTA--TTGTCGTTCCTTAAAGACAGTGGCGGAGCGGCAGTGGTCC
TCTGAGCGTAGTAA--ATTTA-TTTCTCGCTTTTGTCAGGCCC-TGTC-CTCCCGCCATA
AAACCCCCAA---TTTTTTAGTGGTTGACCTCGGATCAGGTAGGAATACCCG--CTGAAC
TTAAGCATATCATAAA-GCCGGAGGAAA--------------------------------
---------------
>Apiospora?dematiacea_KUNCC_23_14202T
------------------------------------------------------------
------------------------------------------------------------
--------------------------TACAAGGTCTCCGTT--GGTGAACCAGCGGAGGG
ATCATTACAGAGTTA--TACAACTCCCA-TACCATT--T-GCCAACT--TACTCAGTTAT
-GCCTCGGCGTAAGCTCCG---------------------TAC-----------------
------------GGGGCTGCTGGGT-GCG----------------------------TTG
-----------------------CGGG---------------------------------
----------------------------------CGACAGCTACCCTGTAGC--------
-----TTACCCTGTAGC-----------------------------------------GC
TA-----------CCCTGTA---GCG----------------------------------
-------------TAC--------CCTG------------------CGGCGGCCCGCCGG
TGG-AAACG-AAACTCTTG-TTTTATTGTAT-CGTCTGAGCGTCTTATTTT-AATAAGTT
AAAACTTTCAACAACGGATCTCTTGGTTCTGGCATCGATGAAGAACGCAGCGAAATGCGA
TAAGTAATGTGAATTGCAGAATTCAGTGAATCATCGAATCTTTGAACGCACATTGCGCCC
ATCAGTATTCTGGTGGGCATGCCTGTTCGAGCGTCATTTCAACCCTTAAGCCTAGCTTAG
TGTTGGGAATCGACTGTA--TTGTCGTTCCTTAAAGACAGTGGCGGAGCGGCAGTGGTCC
TCTGAGCGTAGTAA--ATTTA-TTTCTCGCTTTTGTCAGGCCC-TGTC-CTCCCGCCATA
AAACCCCCAA----TTTTTAGTGG-TGACCTCGGATCAGGTAGA----------------
------------------------------------------------------------
---------------
>Apiospora_cordylines_GUCC_10027T
------------------------------------------------------------
------------------------------------------------------------
---------TGGAAGTAAAAAGTCGTAACAAGGTCTCCGTT--GGTGAACCAGCGGAGGG
ATCATTACAGAGTTA--TACAACTCCCA-CACCATT--T-GTCAACT--TACTCAGTTAT
-GCCTCGGCGTAAGCTCCG---------------------TAC-----------------
------------GGGGCTGCCGGGT-GCG----------------------------TTG
-----------------------CGGG---------------------------------
----------------------------------CGACAGCTACCCTGTAGC--------
-----TTACCCTGTAGC-----------------------------------------GC
TA-----------CCCTGTA---GCG----------------------------------
-------------TAC--------CCTG------------------CGGCGGCCCGCCGG
TGG-AAACG-AAACTCTTG-TTTTATTGTAT-CGTCTGAGCGTCTTATTTT-AATAAGTT
AAAACTTTCAACAACGGATCTCTTGGTTCTGGCATCGATGAAGAACGCAGCGAAATGCGA
TAAGTAATGTGAATTGCAGAATTCAGTGAATCATCGAATCTTTGAACGCACATTGCGCCC
ATCAGTATTCTGGTGGGCATGCCTGTTCGAGCGTCATTTCAACCCTTAAGCCTAGCTTAG
TGTTGGGAATCGACTGTA--TTGTCGTTCCTTAAAGACAGTGGCGGAGCGGCAGTGGTCC
TCTGAGCGTAGTAA--ATTTA-TTTCTCGCTTTTGTCAGGCCC-TGTC-CTCCCGCCATA
AAACCCCCAA---TTTTTTAGTGG-TGACCTCGGATCAGGTAGATCCCGTCG--TGGC--
------------------------------------------------------------
---------------
>Apiospora_cordylines_GUCC_10026
------------------------------------------------------------
------------------------------------------------------------
-------GTTGGAAGTAAAAAATCGTAACAAGGTCTCCGTT--GGTGAACCAGCGGAGGG
ATCATTACAGAGTTA--TACAACTCCCA-CACCATT--T-GTCAACT--TACTCAGTTAT
-GCCTCGGCGTAAGCTCCG---------------------TAC-----------------
------------GGGGCTGCCGGGT-GCG----------------------------TTG
-----------------------CGGG---------------------------------
----------------------------------CGACAGCTACCCTGTAGC--------
-----TTACCCTGTAGC-----------------------------------------GC
TA-----------CCCTGTA---GCG----------------------------------
-------------TAC--------CCTG------------------CGGCGGCCCGCCGG
TGG-AAACG-AAACTCTTG-TTTTATTGTAT-CGTCTGAGCGTCTTATTTT-AATAAGTT
AAAACTTTCAACAACGGATCTCTTGGTTCTGGCATCGATGAAGAACGCAGCGAAATGCGA
TAAGTAATGTGAATTGCAGAATTCAGTGAATCATCGAATCTTTGAACGCACATTGCGCCC
ATCAGTATTCTGGTGGGCATGCCTGTTCGAGCGTCATTTCAACCCTTAAGCCTAGCTTAG
TGTTGGGAATCGACTGTA--TTGTCGTTCCTTAAAGACAGTGGCGGAGCGGCAGTGGTCC
TCTGAGCGTAGTAA--ATTTA-TTTCTCGCTTTTGTCAGGCCC-TGTC-CTCCCGCCATA
AAACCCCCAA---TTTTTTAGTGGTTGACCTCGGATCAG---TAGATGCCCG--TTCGC-
------------------------------------------------------------
---------------
>Apiospora_aurea_CBS_244_83T
------------------------------------------------------------
------------------------------------------------------------
------------------------------------------------------------
-------CCGAGTTA--TACAACTCCCA-CACCATT--T-GCCAACT--TACTCAGTTAT
-GCCTCGGCGTAAGCTCCG---------------------TACG----------------
------------GGGGCTGCCGGGT-GCG----------------------------TTG
-----------------------CGGG---------------------------------
----------------------------------CGACAGCTACCCTGTAGC--------
-----TTACCCTGTAGC-----------------------------------------GC
TA-----------CCCTGTA---GCG----------------------------------
-------------TAC--------CCTG------------------CGGCGGCCCGCCGG
TGG-AAACG-AAACTCTTG-TTTTATTGTAT-CGTCTGAGCGTCTTATTTT-AATAAGTT
AAAACTTTCAACAACGGATCTCTTGGTTCTGGCATCGATGAAGAACGCAGCGAAATGCGA
TAAGTAATGTGAATTGCAGAATTCAGTGAATCATCGAATCTTTGAACGCACATTGCGCCC
ATCAGTATTCTGGTGGGCATGCCTGTTCGAGCGTCATTTCAACCCTTAAGCCTAGCTTAG
TGTTGGGAATCGACTGTA--TTGTCGTTCCTTAAAGACAGTGGCGGAGCGGCAGTGGTCC
TCTGAGCGTAGTAA--ATTTA-TTTCTCGCTTTTGTCAGGCCC-TGTC-CTCCCGCCATA
AAACCCCCCA---TCTTTTAGTG-------------------------------------
------------------------------------------------------------
---------------
>Apiospora_endophytica_ZHKUCC_23_0006T
------CCCC--------------------------------------------------
------------------------------------------------------------
---------------------------------TCCCGTGG--GGGGGGGCTGCGGAGGG
ATCATTACAGAGTTA--TACAACTCCCA-TACCATT--T-GCCAACT--TACTCAGTTAT
-GCCTCGGCGTAAGCTCCG---------------------TAC-----------------
------------GGGGCTGCTGGGT-GCG----------------------------TTG
-----------------------CGGG---------------------------------
----------------------------------TGACAGCTACCCTGTAGC--------
-----TTACCCTGTAGC-----------------------------------------GC
TA-----------CCCTGTA---GCG----------------------------------
-------------TAC--------CCTG------------------CGGTGGCCCGCCGG
TGG-AAACG-AAACTCTTG-TTTTATTGTAT-CGTCTGAGCGTCTTATTTT-AATAAGTT
AAAACTTTCAACAACGGATCTCTTGGTTCTGGCATCGATGAAGAACGCAGCGAAATGCGA
TAAGTAATGTGAATTGCAGAATTCAGTGAATCATCGAATCTTTGAACGCACATTGCGCCC
ATCAGTATTCTGGTGGGCATGCCTGTTCGAGCGTCATTTCAACCCTTAAGCCTAGCTTAG
TGTTGGGAATCGACTGTA--TTGTCGTTCCTTAAAGACAGTGGCGGAGCGGCAGTGGTCC
TCTGAGCGTAGTAA--ATTTA-TTTCTCGCTTTTGTCAGGCCC-TGTC-CTCCCGCCATA
AAACCCCCAA----TTTTTAGTGGTTGACCTCGGATCAGGTAGGAATACCCG--CT----
------------------------------------------------------------
---------------
>Apiospora_neochinensis_CFCC_53037
------------------------------------------------------------
------------------------------------------------------------
------------------------------------------------TCCTGCGGAGGG
ATCATTACAGAGTTA--TACAACTCCCA-CACCATT--T-GCCAACCT-TACTCAGTTAT
-GCCTCGGCGTAAGCTCCG---------------------TAC-----------------
------------GGGGCTGCCGGGT-GCG----------------------------TTG
-----------------------CGGG---------------------------------
----------------------------------CGACAGCTACCCTGTAGC--------
-----TTACCCTGTAGC-----------------------------------------GC
TA-----------CCCTGTA---GCG----------------------------------
-------------TAC--------CCTG------------------CGGCGGCCCGCCGG
TGG-AAACG-AAACTCTTG-TTTTATTGTAT-CTTCTGAGCGTCTTATTTT-AATAAGTT
AAAACTTTCAACAACGGATCTCTTGGTTCTGGCATCGATGAAGAACGCAGCGAAATGCGA
TAAGTAATGTGAATTGCAGAATTCAGTGAATCATCGAATCTTTGAACGCACATTGCGCCC
ATCAGTATTCTGGTGGGCATGCCTGTTCGAGCGTCATTTCAACCCTTAAGCCTAGCTTAG
TGTTGGGAATCGACTGTA--TGGTCGTTCCTTAAAGACAGTGGCGGAGCGGCGGTGGTCC
TCTGAGCGTAGTAA--ATTTA-TTTCTCGCTTCTGCTAGGCCC-CGTC-CTCCCGCCATA
AAACCCCCAA---TTTTTTAGTGGTTGACCTCGGATCAGGTAGGAATACCCG--CTGAAC
TTAAGCATATCATAA---------------------------------------------
---------------
>Apiospora_neochinensis_CFCC_53036T
------------------------------------------------------------
------------------------------------------------------------
------------------------------------------------TCCTGCGGAGGG
ATCATTACAGAGTTA--TACAACTCCCA-CACCATT--T-GCCAACCT-TACTCAGTTAT
-GCCTCGGCGTAAGCTCCG---------------------TAC-----------------
------------GGGGCTGCCGGGT-GCG----------------------------TTG
-----------------------CGGG---------------------------------
----------------------------------CGACAGCTACCCTGTAGC--------
-----TTACCCTGTAGC-----------------------------------------GC
TA-----------CCCTGTA---GCG----------------------------------
-------------TAC--------CCTG------------------CGGCGGCCCGCCGG
TGG-AAACG-AAACTCTTG-TTTTATTGTAT-CTTCTGAGCGTCTTATTTT-AATAAGTT
AAAACTTTCAACAACGGATCTCTTGGTTCTGGCATCGATGAAGAACGCAGCGAAATGCGA
TAAGTAATGTGAATTGCAGAATTCAGTGAATCATCGAATCTTTGAACGCACATTGCGCCC
ATCAGTATTCTGGTGGGCATGCCTGTTCGAGCGTCATTTCAACCCTTAAGCCTAGCTTAG
TGTTGGGAATCGACTGTA--TGGTCGTTCCTTAAAGACAGTGGCGGAGCGGCGGTGGTCC
TCTGAGCGTAGTAA--ATTTA-TTTCTCGCTTCTGCTAGGCCC-CGTC-CTCCCGCCATA
AAACCCCCAA---TTTTTTAGTGGTTGACCTCGGATCAGGTAGGAATACCCG--CTGAAC
TTAAGCATATCATAA---------------------------------------------
---------------
>Apiospora_acutiapica_KUMCC_20_0210T
------------------------------------------------------------
------------------------------------------------------------
---------TGGAAGTAAAAAATCGTAACAAGGTCTCCGTT--GGTGAACCAGCGGAGGG
ATCATTACAGAGTTA--TACAACTCCCA-CACCATT--T-GCCAACTT-TACTCAGTTAT
-GCCTCGGCGTAAGCTCCG---------------------TAC-----------------
------------GGGGCTGCCGGGTCGCG----------------------------CTG
-----------------------CGGG---------------------------------
----------------------------------CGACAGCTACCCTGTAGC--------
-----TTACCCTGTAGC-----------------------------------------GC
TA-----------CCCTGTA---GCG----------------------------------
------------TTAC--------CCTG------------------CGGCGGCCCGCCGG
TGG-AAACG-AAACTCTTG-TTTTATTGTAT-CTTCTGAGCGTCTTATTTT-AATAAGTT
AAAACTTTCAACAACGGATCTCTTGGTTCTGGCATCGATGAAGAACGCAGCGAAATGCGA
TAAGTAATGTGAATTGCAGAATTCAGTGAATCATCGAATCTTTGAACGCACATTGCGCCC
ATCAGTATTCTGGTGGGCATGCCTGTTCGAGCGTCATTTCAACCCTTAAGCCTAGCTTAG
TGTTGGGAATCGACCGTA--GGGTCGTTCCTTAAAGACAGTGGCGGAGCGGCAGTGGTCC
TCTGAGCGTAGTAA--ATTTA-TTTCTCGCTTTTGTCAGGCCC-TGTC-CTCCCGCCATA
AAACCCCCAA---TTTTTTAGTGGTTGACCTCGGATCAGGTAGGAATACCCG--CTGAAC
TTAAGCATATCAAAAG-CCCGGAGGAA---------------------------------
---------------
>Apiospora_acutiapica_KUMCC_20_0209
------------------------------------------------------------
------------------------------------------------------------
---------TGGAAGTAAAAAATCGTAACAAGGTCTCCGTT--GGTGAACCAGCGGAGGG
ATCATTACAGAGTTA--TACAACTCCCA-CACCATT--T-GCCAACTT-TACTCAGTTAT
-GCCTCGGCGTAAGCTCCG---------------------TAC-----------------
------------GGGGCTGCCGGGTCGCG----------------------------CTG
-----------------------CGGG---------------------------------
----------------------------------CGACAGCTACCCTGTAGC--------
-----TTACCCTGTAGC-----------------------------------------GC
TA-----------CCCTGTA---GCG----------------------------------
------------TTAC--------CCTG------------------CGGCGGCCCGCCGG
TGG-AAACG-AAACTCTTG-TTTTATTGTAT-CTTCTGAGCGTCTTATTTT-AATAAGTT
AAAACTTTCAACAACGGATCTCTTGGTTCTGGCATCGATGAAGAACGCAGCGAAATGCGA
TAAGTAATGTGAATTGCAGAATTCAGTGAATCATCGAATCTTTGAACGCACATTGCGCCC
ATCAGTATTCTGGTGGGCATGCCTGTTCGAGCGTCATTTCAACCCTTAAGCCTAGCTTAG
TGTTGGGAATCGACCGTA--GGGTCGTTCCTTAAAGACAGTGGCGGAGCGGCAGTGGTCC
TCTGAGCGTAGTAA--ATTTA-TTTCTCGCTTTTGTCAGGCCC-TGTC-CTCCCGCCATA
AAACCCCCAA---TTTTTTAGTGGTTGACCTCGGATCAGGTAGGAATACCCG--CTGAAC
TTAAGCATATCAAAAG-CCCGGAGGAA---------------------------------
---------------
>Apiospora_marina_KUC21328T
------------------------------------------------------------
------------------------------------------------------------
--------------------------------------------------------AGGG
ATCATTACAGAGTTA--TACAACTCCCA-CACCATT--T-GCCAACTT-TACTCAGTTAT
-GCCTCGGCGTAAGCTCCG---------------------TAC-----------------
------------GGGGCTGCCGGGTTGCG----------------------------CTG
-----------------------CGGG---------------------------------
----------------------------------CGACAGCTACCCTGTAGC--------
-----TTACCCTGTAGC-----------------------------------------GC
TA-----------CCCTGTA---GCG----------------------------------
------------TTAC--------CCTG------------------CGGCGGCCCGCCGG
TGG-AAACG-AAACTCTTG-TTTTATTGTAT-CTTCTGAGCGTCTTATTTT-AATAAGTT
AAAACTTTCAACAACGGATCTCTTGGTTCTGGCATCGATGAAGAACGCAGCGAAATGCGA
TAAGTAATGTGAATTGCAGAATTCAGTGAATCATCGAATCTTTGAACGCACATTGCGCCC
ATCAGTATTCTGGTGGGCATGCCTGTTCGAGCGTCATTTCAACCCTTAAGCCTAGCTTAG
TGTTGGGAATCGACCGTA--GGGTCGTTCCTTAAAGACAGTGGCGGAGCGGCAGTGGTCC
TCTGAGCGTAGTAA--ATTTA-TTTCTCGCTTTTGTCAGGCCC-TGTC-CTCCCGCCATA
AAACCCCCAA---TTTTTTAGTGGTTGACCTCGGATCAGGTAGGAAT-------------
------------------------------------------------------------
---------------
>Apiospora_marina_KUC21353
------------------------------------------------------------
------------------------------------------------------------
--------------------------------------------------------AGGG
ATCATTACAGAGTTA--TACAACTCCCA-CACCATT--T-GCCAACTT-TACTCAGTTAT
-GCCTCGGCGTAAGCTCCG---------------------TAC-----------------
------------GGGGCTGCCGGGTTGCG----------------------------CTG
-----------------------CGGG---------------------------------
----------------------------------CGACAGCTACCCTGTAGC--------
-----TTACCCTGTAGC-----------------------------------------GC
TA-----------CCCTGTA---GCG----------------------------------
------------TTAC--------CCTG------------------CGGCGGCCCGCCGG
TGG-AAACG-AAACTCTTG-TTTTATTGTAT-CTTCTGAGCGTCTTATTTT-AATAAGTT
AAAACTTTCAACAACGGATCTCTTGGTTCTGGCATCGATGAAGAACGCAGCGAAATGCGA
TAAGTAATGTGAATTGCAGAATTCAGTGAATCATCGAATCTTTGAACGCACATTGCGCCC
ATCAGTATTCTGGTGGGCATGCCTGTTCGAGCGTCATTTCAACCCTTAAGCCTAGCTTAG
TGTTGGGAATCGACCGTA--GGGTCGTTCCTTAAAGACAGTGGCGGAGCGGCAGTGGTCC
TCTGAGCGTAGTAA--ATTTA-TTTCTCGCTTTTGTCAGGCCC-TGTC-CTCCCGCCATA
AAACCCCCAA---TTTTTTAGTGGTTGACCTCGGATCAGGTAGGAAT-------------
------------------------------------------------------------
---------------
>Apiospora_rasikravindrae_KUC21327
------------------------------------------------------------
------------------------------------------------------------
--------------------------------------------------------AGGG
ATCATTACAGAGTTA--TACAACTCCCA-CACCATT--T-GCCAACTT-TACTCAGTTAT
-GCCTCGGCGTAAGCTCCG---------------------TAC-----------------
------------GGGGCTGCCGGGTTGCG----------------------------CTG
-----------------------CGGG---------------------------------
----------------------------------CGACAGCTACCCTGTAGC--------
-----TTACCCTGTAGC------------------------------------------T
TA-----------CCCTGTA---GCG----------------------------------
------------TTAC--------CCTG------------------CGGCGGCCCGCCGG
TGG-AAACG-AAACTCTTG-TTTTATTGTAT-CTTCTGAGCGTCTTATTTT-AATAAGTT
AAAACTTTCAACAACGGATCTCTTGGTTCTGGCATCGATGAAGAACGCAGCGAAATGCGA
TAAGTAATGTGAATTGCAGAATTCAGTGAATCATCGAATCTTTGAACGCACATTGCGCCC
ATCAGTATTCTGGTGGGCATGCCTGTTCGAGCGTCATTTCAACCCTTAAGCCTAGCTTAG
TGTTGGGAATCGACCGTA--GGGTCGTTCCTTAAAGACAGTGGCGGAGCGGCAGTGGTCC
TCTGAGCGTAGTAA--ATTTA-TTTCTCGCTTTTGTCAGGCCC-TGTC-CTCCCGCCATA
AAACCCCCAA---TTTTTTAGTGGTTGACCTCGGATCAGGTAGGAAT-------------
------------------------------------------------------------
---------------
>Apiospora_rasikravindrae_KUC21351
------------------------------------------------------------
------------------------------------------------------------
--------------------------------------------------------AGGG
ATCATTACAGAGTTA--TACAACTCCCA-CACCATT--T-GCCAACTT-TACTCAGTTAT
-GCCTCGGCGTAAGCTCCG---------------------TAC-----------------
------------GGGGCTGCCGGGTTGCG----------------------------CTG
-----------------------CGGG---------------------------------
----------------------------------CGACAGCTACCCTGTAGC--------
-----TTACCCTGTAGC------------------------------------------T
TA-----------CCCTGTA---GCG----------------------------------
------------TTAC--------CCTG------------------CGGCGGCCCGCCGG
TGG-AAACG-AAACTCTTG-TTTTATTGTAT-CTTCTGAGCGTCTTATTTT-AATAAGTT
AAAACTTTCAACAACGGATCTCTTGGTTCTGGCATCGATGAAGAACGCAGCGAAATGCGA
TAAGTAATGTGAATTGCAGAATTCAGTGAATCATCGAATCTTTGAACGCACATTGCGCCC
ATCAGTATTCTGGTGGGCATGCCTGTTCGAGCGTCATTTCAACCCTTAAGCCTAGCTTAG
TGTTGGGAATCGACCGTA--GGGTCGTTCCTTAAAGACAGTGGCGGAGCGGCAGTGGTCC
TCTGAGCGTAGTAA--ATTTA-TTTCTCGCTTTTGTCAGGCCC-TGTC-CTCCCGCCATA
AAACCCCCAA---TTTTTTAGTGGTTGACCTCGGATCAGGTAGGAAT-------------
------------------------------------------------------------
---------------
>Apiospora_rasikravindrae_LC5449
------------------------------------------------------------
------------------------------------------------------------
------------------------------------------------------------
-------CAGAGTTA--TACAACTCCCA-CACCATT--T-GCCAACTT-TACTCAGTTAT
-GCCTCGGCGTAAGCTCCG---------------------TAC-----------------
------------GGGGCTGCCGGGTTGCG----------------------------CTG
-----------------------CGGG---------------------------------
----------------------------------CGACAGCTACCCTGTAGC--------
-----TTACCCTGTAGC-----------------------------------------GC
TA-----------CCCTGTA---GCG----------------------------------
------------TTAC--------CCTG------------------CGGCGGCCCGCCGG
TGG-AAACG-AAACTCTTG-TTTTATTGTAT-CTTCTGAGCGTCTTATTTT-AATAAGTT
AAAACTTTCAACAACGGATCTCTTGGTTCTGGCATCGATGAAGAACGCAGCGAAATGCGA
TAAGTAATGTGAATTGCAGAATTCAGTGAATCATCGAATCTTTGAACGCACATTGCGCCC
ATCAGTATTCTGGTGGGCATGCCTGTTCGAGCGTCATTTCAACCCTTAAGCCTAGCTTAG
TGTTGGGAATCGACCGTA--GGGTCGTTCCTTAAAGACAGTGGCGGAGCGGCAGTGGTCC
TCTGAGCGTAGTAA--ATTTA-TTTCTCGCTTTTGTCAGGCCC-TGTC-CTCCCGCCATA
AAACCCCCAA---TTTTTTAGTGGTTGACCTCGGATCAGGTAGGAATA------------
------------------------------------------------------------
---------------
>Apiospora_rasikravindrae_LC7115
------------------------------------------------------------
------------------------------------------------------------
----------------------------------------------------GCGGAGGG
ATCATTACAGAGTTA--TACAACTCCCA-CACCATT--T-GCCAACTT-TACTCAGTTAT
-GCCTCGGCGTAAGCTCCG---------------------TAC-----------------
------------GGGGCTGCCGGGTTGCG----------------------------CTG
-----------------------CGGG---------------------------------
----------------------------------CGACAGCTACCCTGTAGC--------
-----TTACCCTGTAGC-----------------------------------------GC
TA-----------CCCTGTA---GCG----------------------------------
------------TTAC--------CCTG------------------CGGCGGCCCGCCGG
TGG-AAACG-AAACTCTTG-TTTTATTGTAT-CTTCTGAGCGTCTTATTTT-AATAAGTT
AAAACTTTCAACAACGGATCTCTTGGTTCTGGCATCGATGAAGAACGCAGCGAAATGCGA
TAAGTAATGTGAATTGCAGAATTCAGTGAATCATCGAATCTTTGAACGCACATTGCGCCC
ATCAGTATTCTGGTGGGCATGCCTGTTCGAGCGTCATTTCAACCCTTAAGCCTAGCTTAG
TGTTGGGAATCGACCGTA--GGGTCGTTCCTTAAAGACAGTGGCGGAGCGGCAGTGGTCC
TCTGAGCGTAGTAA--ATTTA-TTTCTCGCTTTTGTCAGGCCC-TGTC-CTCCCGCCATA
AAACCCCCAA---TTTTTTAGTGGTTGACCTCGGATCAGGTAGGAATACCCG--CTGAAC
TTAAGCATATCAA-----------------------------------------------
---------------
>Apiospora_rasikravindrae_NFCCI_2144T
------------------------------------------------------------
------------------------------------------------------------
-----------------------------------------------------------G
ATCATTACAGAGTTT--AACAACTCCCA-CACCATT--T-GCCAACTT-TACTCAGTTAT
-GCCTCGGCGTAAGCTCCG---------------------TAC-----------------
------------GGGGCTGCCGGGTTGCG----------------------------CTG
-----------------------CGGG---------------------------------
----------------------------------CGACAGCTACCCTGTAGC--------
-----TTACCCTGTAGC-----------------------------------------GC
TA-----------CCCTGTA---GCG----------------------------------
------------TTAC--------CCTG------------------CGGCGGCCCGCCGG
TGG-AAACG-AAACTCTTG-TTTTATTGTAT-CTTCTGAGCGTCTTATTTT-AATAAGTT
AAAACTTTCAACAACGGATCTCTTGGTTCTGGCATCGATGAAGAACGCAGCGAAATGCGA
TAAGTAATGTGAATTGCAGAATTCAGTGAATCATCGAATCTTTGAACGCACATTGCGCCC
ATCAGTATTCTGGTGGGCATGCCTGTTCGAGCGTCATTTCAACCCTTAAGCCTAGCTTAG
TGTTGGGAATCGACCGTA--GGGTCGTTCCTTAAAGACAGTGGCGGAGCGGCAGTGGTCC
TCTGAGCGTAGTAA--ATTTA-TTTCTCGCTTTTGTCAGGCCC-TGTC-CTCCCGCCATA
AAACCCCCAA---TTTTTTAGTGGTTGACCTCGGATCAGGTAGGAATACCCG--CTGAAC
TTAAGCATATCATTTA-AGCGGGAGGAA--------------------------------
---------------
>Apiospora_sargassi_KUC21232
------------------------------------------------------------
------------------------------------------------------------
---------------------------------------------TGAACCAGCGGAAGG
ATCATTACAGAGTTA--TACAACTCCCA-CACCATT--T-GCCAACCT-TACCCTCTTAT
-GCCTCGGCGTAAGCTCCG---------------------TAC-----------------
------------GGGGCTGCCGGGTTGCG----------------------------TTG
-----------------------CGGG---------------------------------
----------------------------------CGACAGCTACCCTGTAGC--------
-----TTACCCTGTAGC-----------------------------------------GC
TA-----------CCCTGTA---GCG----------------------------------
-------------TAC--------CCTG------------------CGGCGGCCCGCCGG
TGG-AAACG-AAACTCTTG-TTTTATTGTAT-CTTCTGAGCGTCTTATTTT-AATAAGTT
AAAACTTTCAACAACGGATCTCTTGGTTCTGGCATCGATGAAGAACGCAGCGAAATGCGA
TAAGTAATGTGAATTGCAGAATTCAGTGAATCATCGAATCTTTGAACGCACATTGCGCCC
ATCAGTATTCTGGTGGGCATGCCTGTTCGAGCGTCATTTCAACCCTTAAGCCTAGCTTAG
TGTTGGGAATCGACTGTA--TTGTCGTTCCTTAAAGACAGTGGCGGAGCGGCAGTGGTCC
TCTGAGCGTAGTAA--ATTTA-TTTCTCGCTTTTGTCAGGCCC-TGTC-CTCCCGCCATA
AAACCCCCAA---TTTTTTAGTGGTTGACCTCGGATCAGGTAGGAATACCCG--CTGAAC
TTAAGCATAT--------------------------------------------------
---------------
>Apiospora_sargassi_KUC21228T
------------------------------------------------------------
------------------------------------------------------------
---------------------------------------------TGAACCAGCGGAAGG
ATCATTACAGAGTTA--TACAACTCCCA-CACCATTTGT-GCCAACCT-TACTCAGTTAC
-GCCTCGGCGTAAGCTCCG---------------------TAC-----------------
------------GGGGCCGCCGGGTTGCG----------------------------TTG
-----------------------CGGG---------------------------------
----------------------------------CGACAGCTACCCCGTAGC--------
-----TTACCCCGTAGC-----------------------------------------GC
TA-----------CCCCGTA---GCG----------------------------------
-------------TAC--------CCCG------------------CGGCGGCCCGCCGG
TGG-AAACG-AAACTCTCG-TTTTATCGTAT-CTTCTGAGCGTCTTATTTT-AATAAGTT
AAAACTTTCAACAACGGATCTCTTGGTTCTGGCATCGATGAAGAACGCAGCGAAATGCGA
TAAGTAATGTGAATTGCAGAATTCAGTGAATCATCGAATCTTTGAACGCACATTGCGCCC
ATCAGTATTCTGGTGGGCATGCCTGTTCGAGCGTCATTTCAACCCTTAAGCCTAGCTTAG
TGTTGGGAATCGACTGTA--TTGTCGTTCCTTAAAGACAGTGGCGGAGCGGCAGTGGTCC
TCTGAGCGTAGTAA--ATTTA-TTTCTCGCTTTTGTCAGGCCC-TGTC-CTCCCGCCATA
AAACCCCCAA---TTTTTTAGTGGTTGACCTCGGATCAGGTAGGAATACCCG--CTGAAC
TTAAGCATAT--------------------------------------------------
---------------
>Apiospora_shangrilaensis_GMBCC1020
-----TTTCT--------------------------------------------------
------------------------------------------------------------
------TTGGGAAAGTAAAAAAACGTAACAAGGTCTCCGTT--GGTGAACCAGCGGAGGG
ATCATTACAGAGTTA--TACAACTCCCA-TACCATT--T-GTCAACTT-TACTCAGTTAT
-GCCTCGGCGTAAGCTCCG---------------------TAC-----------------
-------------GGGCTGCTGGGT-GCG----------------------------TTG
-----------------------CGGG---------------------------------
----------------------------------CGACAGCTACCCTGTAGC--------
-----TTACCCTGTAGC-----------------------------------------GT
TA-----------CCTTGTA---GCGGGGGACAGCTACCCTGTAGCTTACCCTGTAGCGT
TACCCTGTAGCGCTGC--------CCTG------------------CGGCGGCCCGCCGG
TGG-AAACG-AAACTCTTG-TTTTATTGTAT-CTTCTGAGCGTCTTATTTT-AATAAGTT
AAAACTTTCAACAACGGATCTCTTGGTTCTGGCATCGATGAAGAACGCAGCGAAATGCGA
TAAGTAATGTGAATTGCAGAATTCAGTGAATCATCGAATCTTTGAACGCACATTGCGCCC
ATCAGTATTCTGGTGGGCATGCCTGTTCGAGCGTCATTTCAACCCTTAAGCCTAGCTTAG
TGTTGGGAATCGACTGTA--TTGTCGTTCCTTAAAGACAGTGGCGGAGCGATAGTGGTCC
TCTGAGCGTAGTAA--ATTTA-TTTCTCGCTTTTGTCAGGCCC-TATC-CTCCCGCCATA
AAACCCCCAA---TTTTTTAGTGGTTGACCTCGGATCAGGTAGGAATACCCG--CTGAAC
TTAAGCATATCATAAG-CCGGGAAGGAAAAAAAACCCCCCACAGATCTTCCCCCTTCTAC
TACTTTTCACTTCCA
>Apiospora_shangrilaensis_GMBCC1019T
------------------------------------------------------------
------------------------------------------------------------
-------TGGAGGATGAAAAAAAAGTAACAAGGTCTCCGTT--GGTGAACCAGCGGAGGG
ATCATTACAGAGTTA--TACAACTCCCA-TACCATT--T-GTCAACTT-TACTCAGTTAT
-GCCTCGGCGTAAGCTCCG---------------------TAC-----------------
-------------GGGCTGCTGGGT-GCG----------------------------TTG
-----------------------CGGG---------------------------------
----------------------------------CGACAGCTACCCTGTAGC--------
-----TTACCCTGTAGC-----------------------------------------GC
TA-----------CCCTGTA---GCGGGGGACAGCTACCCTGTAGCTTACCCTGTAGCGT
TACCCTGTAGCGCTGC--------CCTG------------------CGGCGGCCCGCCGG
TGG-AAACG-AAACTCTTG-TTTTATTGTAT-CTTCTGAGCGTCTTATTTT-AATAAGTT
AAAACTTTCAACAACGGATCTCTTGGTTCTGGCATCGATGAAGAACGCAGCGAAATGCGA
TAAGTAATGTGAATTGCAGAATTCAGTGAATCATCGAATCTTTGAACGCACATTGCGCCC
ATCAGTATTCTGGTGGGCATGCCTGTTCGAGCGTCATTTCAACCCTTAAGCCTAGCTTAG
TGTTGGGAATCGACTGTA--TTGTCGTTCCTTAAAGACAGTGGCGGAGCGATAGTGGTCC
TCTGAGCGTAGTAA--ATTTA-TTTCTCGCTTTTGTCAGGCCC-TATC-CTCCCGCCATA
AAACCCCCAA---TTTTTTAGTGG-TGACCTCGGATCAG-------TAGATG--CCCAGT
T-----------------------------------------------------------
---------------
>Apiospora_paraphaeosperma_MFLUCC_13_0644T
------------------------------------------------------------
------------------------------------------------------------
------------GAAGTAAAAGTCGTAACAAGGTCTCCGTT--GGTGAACCAGCGGAGGG
ATCATTACAGAGTTA--TACAACTCCCA-CACCATT--T-SCCAACTT-TACTCAGTTAT
-GCCTCGGCGTAAGCTCCG---------------------TAC-----------------
------------GGGGCTGCCGGGTTGCG----------------------------CTG
-----------------------CGGG---------------------------------
----------------------------------CGACAGCTACCCTGTAGC--------
-----TTACCCTGTAGC-----------------------------------------GC
TA-----------CCCTGTA---GCG----------------------------------
------------TTAC--------CCTG------------------CGGCGGCCCGCCGG
TGG-AAACG-AAACTCTTG-TTTTATTGTAT-CTTCTGAGCGTCTTATTTT-AATAAGTT
AAAACTTTCAACAACGGATCTCTTGGTTCTGGCATCGATGAAGAACGCAGCGAAATGCGA
TAAGTAATGTGAATTGCAGAATTCAGTGAATCATCGAATCTTTGAACGCACATTGCGCCC
ATCAGTATTCTGGTGGGCATGCCTGTTCGAGCGTCATTTCAACCCTTAAGCCTAGCTTAG
TGTTGGGAATCGACCGTA--GGGTCGTTCCTTAAAGACAGTGGCGGAGCGGCAGTGGTCC
TCTGAGCGTAGTAA--ATTTA-TTTCTCGCTTTTGTCAGGCCC-TGTC-CTCCCGCCATA
AAACCCCCAA-----TTCTAGTGG-TGACTC--GATCAGGTAGAAT--------------
------------------------------------------------------------
---------------
>Apiospora_pseudorasikravindrae_KUMCC_20 C0211
------------------------------------------------------------
------------------------------------------------------------
--------TGAGGAAGTAAAAGTCGTAACAAGGTCTCCGTT--GGTGAACCAGCGGAGGG
A-CATTACAGAGTTA--TACAACTCCCA-CACCATT--T-GCCAACTT-TACTCAGTTAT
-GCCTCTCCGTAAGCTCCT---------------------CCC-----------------
------------GGGGCTGCCGGGTCGCG----------------------------CTG
-----------------------CGTG---------------------------------
----------------------------------CGACAGCTACCCTGTAGC--------
-----TTACCCGGTAGC-----------------------------------------GC
TA-----------CCCTGGA---CCG----------------------------------
------------ATAC--------CCTG------------------CGGCGGCCCGCCGG
TGG-AAACG-AAACTCTTG-TTTTATTGTAT-CTTCTGAGCATCATATTTT-AATAAGTT
AAAACTTTCAACAACGGATCTCTTGGTTCTGGCATCGATGAGGAACACAGCGAAATGCGA
TAAGTAATGTGAATTGCAGAATTCATGGAATCATCGAATCTTTGAACTCACATTGCGCCC
ATCAGTATTCTGGTGGGCATGCCTGTTCGAGCGTCATTTCAACCCTTAAGCCTAGCTTAG
TGTTGGGAATCGACCGTA--GGGTCGTTCCTTAGAAACAGTGGCGGATGGGCAGTGGTCC
TCTGAGCGTAGTAA--ATTTA-TTTCTCGCTTTTGTCAGGCCC-TGTC-CTCCCGCCATA
AAACCCCCAA---TTTTTTAGAGGATGACCTCGGATCAGGTAGGAATACCCG--CTGAAC
TTAAGCATATCAATAA-GCGGAGGAA----------------------------------
---------------
>Apiospora_pseudorasikravindrae_KUMCC_20_0208T
------------------------------------------------------------
------------------------------------------------------------
--------TGAGGAAGTAAAAGTCGTAACAAGGTCTCCGTT--GGTGAACCAGCGGAGGG
A-CATTACAGAGTTA--TACAACTCCCA-CACCATT--T-GCCAACTT-TACTCAGTTAT
-GCCTCTCCGTAAGCTCCT---------------------CCC-----------------
------------GGGGCTGCCGGGTCGCG----------------------------CTG
-----------------------CGTG---------------------------------
----------------------------------CGACAGCTACCCTGTAGC--------
-----TTACCCGGTAGC-----------------------------------------GC
TA-----------CCCTGGA---CCG----------------------------------
------------ATAC--------CCTG------------------CGGCGGCCCGCCGG
TGG-AAACG-AAACTCTTG-TTTTATTGTAT-CTTCTGAGCATCATATTTT-AATAAGTT
AAAACTTTCAACAACGGATCTCTTGGTTCTGGCATCGATGAGGAACACAGCGAAATGCGA
TAAGTAATGTGAATTGCAGAATTCATGGAATCATCGAATCTTTGAACTCACATTGCGCCC
ATCAGTATTCTGGTGGGCATGCCTGTTCGAGCGTCATTTCAACCCTTAAGCCTAGCTTAG
TGTTGGGAATCGACCGTA--GGGTCGTTCCTTAGAAACAGTGGCGGATGGGCAGTGGTCC
TCTGAGCGTAGTAA--ATTTA-TTTCTCGCTTTTGTCAGGCCC-TGTC-CTCCCGCCATA
AAACCCCCAA---TTTTTTAGAGGATGACCTCGGATCAGGTAGGAATACCCG--CTGAAC
TTAAGCATATCAATAA-GCGGAGGAA----------------------------------
---------------
>Apiospora_minutispora_17E-042T
------------------------------------------------------------
------------------------------------------------------------
------------------------------------------------------------
--CATTAC-GAGTTA--TACAACTCCCA-TACCATT--T-GTTAATC--TACCCAGTTAT
-GCCTCGGCGTAAGCTCCG---------------------TAA-----------------
------------------------------------------------------------
------------------------------------------------------------
-----------------------------------GGAGGCTACCCTGTAGC--------
----GTTACCCTGTAGC-----------------------------------------GT
TA-----------CCCTGTA---GC-----------------------------------
-------------TAC--------CCTG------------------TGGC-GCCCGCCGG
CGGTACACG-AAACTCTTG-TTTTATTGTAT-CTTCTGAGCGTCTTATTTT-AATAAGTT
AAAACTTTCAACAACGGATCTCTTGGTTCTGGCATCGATGAAGAACGCAGCGAAATGCGA
TAAGTAATGTGAATTGCAGAATTCAGTGAATCATCGAATCTTTGAACGCACATTGCGCCC
ATCAGTATTCTGGTGGGCATGCCTGTTCGAGCGTCATTTCAACCCTTAAGCCTAGCTTAG
TGTTGGGAATCGACTGTA--TTGTCGTTCCTTAAAGACAGTGGCGGAGCGATAGTTGTCC
TCTGAGCGTAGTAA--ATTTA-TTTCTCGCTTCTGTTAGGCCC-TATC-TTCTCGCCATA
AAACCCCC--------------------C-------------------------------
------------------------------------------------------------
---------------
>Apiospora_bambusicaulis_GUCC17_42
------------------------------------------------------------
------------------------------------------------------------
------------------------------------------------------------
------------------------------------------------------------
------------------------------------------------------------
------------------------------------------------------------
------------------------------------------------------------
------------------------------------------------------------
----GCTACCCTGAAGT-----------------------------------------TG
CG----------------------------------------------------------
-----GGCTGCCACAT--------CCAG------------------CCGCGGCCCGCCGG
CGGTACGCA-AAACTA-TG-TTTTATTGTAT-TTTTTGAGCGTCTTATTTT-AATAAGTT
AAAACTTTCAACAACGGATCTCTTGGTTCTGGCATCGATGAAGAACGCAGCGAAATGCGA
TAAGTAATGTGAATTGCAGAATTCAGTGAATCATCGAATCTTTGAACGCACATTGCGCCC
ATCAGTATTCTGGTGGGCATGCCTGTTCGAGCGTCATTTCAACCCTTAAGCCTAGCTTAG
TGTTGGGAATCTGCTGTA--CTGCAGTTCCTTAAAGACAGTGGCGGAGCGGCGGTAGTCC
TCTGAGCGTAGTAA---TTTA-TTTCTCGCTTTTGTCAGGCTC-CGTC-CTCCCGCCATA
AAA---------------------------------------------------------
------------------------------------------------------------
---------------
>Apiospora_bambusicaulis_GUCC17_41_T
------------------------------------------------------------
------------------------------------------------------------
------------------------GTAACAAGGTCTCCGTT--GGTGAACCAGCGGAGGG
ATCATTACAGAGTTA--TACAACTCCCA-TACCATC--T-GTGAACC--TACCCAGTTAT
-GCCTCGGCGTAAGCTCGG---------------------TT-GGAG-GCA-CCC-----
------------GCAGCTACCCTGTA----------------------------------
-------------------------GCTA-------------------------------
---------------------------------------GCTACCCTGTAGC--------
--TTGCTACCCTGAAGT-----------------------------------------TG
CG----------------------------------------------------------
-----GGCTGCCACAT--------CCAG------------------CCGCGGCCCGCCGG
CGGTACGCA-AAACTA-TG-TTTTATTGTAT-CTTCTGAGCGTCTTATTTT-AATAAGTT
AAAACTTTCAACAACGGATCTCTTGGTTCTGGCATCGATGAAGAACGCAGCGAAATGCGA
TAAGTAATGTGAATTGCAGAATTCAGTGAATCATCGAATCTTTGAACGCACATTGCGCCC
ATCAGTATTCTGGTGGGCATGCCTGTTCGAGCGTCATTTCAACCCTTAAGCCTAGCTTAG
TGTTGGGAATCTGCTGTA--CTGCAGTTCCTTAAAGACAGTGGCGGAGCGGCGGTAGTCC
TCTGAGCGTAGTAA---TTTA-TTTCTCGCTTTTGTCAGGCTC-CGTC-CTCCCGCCATA
AAACCCCCAT---CTTTTTAGTGGTTGACCTCGGATCAG---------------------
------------------------------------------------------------
---------------
>Apiospora_jinanensis_SAUCC_DL1981T
------------------------------------------------------------
------------------------------------------------------------
-----------------------------AAGGTCTCCGTT--GGTGAACCAGCGGAGGG
ATCATTACAGAGTTA--TACAACTCCCA-TACCATC--T-GTGAACC--TACCCAGTTAT
-GCCTCGGCGTAAGCTCGG---------------------TT-GGGG-GCA-CCC-----
------------GCAGCTACCCTGTA----------------------------------
-------------------------GCTA-------------------------------
---------------------------------------GCTACCCTGTAGC--------
--TTGCTACCCTGAAGT-----------------------------------------TG
CG----------------------------------------------------------
-----GGCTGCCACAT--------CCAG------------------CCGCGGCCCGCCGG
CGGTACGCA-AAACTA-TG-TTTTATTGTAT-CTTCTGAGCGTCTTATTTT-AATAAGTT
AAAACTTTCAACAACGGATCTCTTGGTTCTGGCATCGATGAAGAACGCAGCGAAATGCGA
TAAGTAATGTGAATTGCAGAATTCAGTGAATCATCGAATCTTTGAACGCACATTGCGCCC
ATCAGTATTCTGGTGGGCATGCCTGTTCGAGCGTCATTTCAACCCTTAAGCCTAGCTTAG
TGTTGGGAATCTGCTGTA--CTGCAGTTCCTCAAAGACAGTGGCGGAGCGGCGGTAGTCC
TCTGAGCGTAGTAA---TTTA-TTTCTCGCTTTTGTCAGGCTC-TGTC-CTCCCGCCATA
AAACCCCCAT---C-TTTTAGTGGTTGACCTCGGATCAGGTAGGAATACCCG--CTGAAC
TT----------------------------------------------------------
---------------
>Apiospora_jinanensis_SAUCC_DL2000
------------------------------------------------------------
------------------------------------------------------------
-----------------------------AAGGTCTCCGTT--GGTGAACCAGCGGAGGG
ATCATTACAGAGTTA--TACAACTCCCA-TACCATC--T-GTGAACC--TACCCAGTTAT
-GCCTCGGCGTAAGCTCGG---------------------TT-GGGG-GCA-CCC-----
------------GCAGCTACCCTGTA----------------------------------
-------------------------GCTA-------------------------------
---------------------------------------GCTACCCTGTAGC--------
--TTGCTACCCTGAAGT-----------------------------------------TG
CG----------------------------------------------------------
-----GGCTGCCACAT--------CCAG------------------CCGCGGCCCGCCGG
CGGTACGCA-AAACTA-TG-TTTTATTGTAT-CTTCTGAGCGTCTTATTTT-AATAAGTT
AAAACTTTCAACAACGGATCTCTTGGTTCTGGCATCGATGAAGAACGCAGCGAAATGCGA
TAAGTAATGTGAATTGCAGAATTCAGTGAATCATCGAATCTTTGAACGCACATTGCGCCC
ATCAGTATTCTGGTGGGCATGCCTGTTCGAGCGTCATTTCAACCCTTAAGCCTAGCTTAG
TGTTGGGAATCTGCTGTA--CTGCAGTTCCTCAAAGACAGTGGCGGAGCGGCGGTAGTCC
TCTGAGCGTAGTAA---TTTA-TTTCTCGCTTTTGTCAGGCTC-TGTC-CTCCCGCCATA
AAACCCCCAT---C-TTTTAGTGGTTGACCTCGGATCAGGTAGGAATACCCG--CTGAAC
TT----------------------------------------------------------
---------------
>Apiospora?lophatheri_CFCC_58975T
------------------------------------------------------------
------------------------------------------------------------
-----------------------------------------------------CGGAGGG
ATCATTACAGAGTTA--TACAACTCCCA-TACCATA--T-GTGAACC--TACCCAGTTAT
-GCCTCGGCGTAAGCTCGG---------------------TT-GGAG-GCA-CCC-----
------------GCAGCTACCCTGGA----------------------------------
-------------------------GCTT-------------------------------
---------------------------------------GCTACCCTGTAGC--------
--TAGCTACCCTGAAGT-----------------------------------------TG
CG----------------------------------------------------------
-----GGCTGCCACAT--------CCAG------------------CCGCGGCCCGCCGG
CGGTACACG-AAACTC-TG-TTTTATTGTAT-CTTCTGAGCGTCTTATTTT-AATAAGTT
AAAACTTTCAACAACGGATCTCTTGGTTCTGGCATCGATGAAGAACGCAGCGAAATGCGA
TAAGTAATGTGAATTGCAGAATTCAGTGAATCATCGAATCTTTGAACGCACATTGCGCCC
ATCAGTATTCTGGTGGGCATGCCTGTTCGAGCGTCATTTCAACCCTTAAGCCTAGCTTAG
TGTTGGGAATCTGCTGTA--CTGCAGTTCCTCAAAGACAGTGGCGGAGCGGCGGTAGTCC
TCTGAGCGTAGTAA---TTTA-TTTCTCGCTTTTGTCAGGCTC-CGTC-CTCCCGCCATA
AAACCCCCAT---C-TTTTAGTGGT-----------------------------------
------------------------------------------------------------
---------------
>Apiospora_magnispora_ZHKUCC_22_0001
------------------------------------------------------------
------------------------------------------------------------
-----------------------------------TCCGTT--GGTGAACCAGCGGAGGG
ATCATTACAGAGTTA--TACAACTCCCA-TACCATC--T-GTGAACC--TACCCAGTTAT
-GCCTCGGCGTAAGCTCGG---------------------TT-GGAG-GCA-CCC-----
------------GCAGCTACCCTGTC----------------------------------
-------------------------GCTT-------------------------------
---------------------------------------GCTACCCTGTAGC--------
--TAGCTACCCTGAAGT-----------------------------------------TG
CG----------------------------------------------------------
-----GGCTGCCACAT--------CCAG------------------CCGCGGCCCGCCGG
CGGTACACG-AAACTC-TG-TTTTATTGTAT-CTTCTGAGCGTCTTATTTT-AATAAGTT
AAAACTTTCAACAACGGATCTCTTGGTTCTGGCATCGATGAAGAACGCAGCGAAATGCGA
TAAGTAATGTGAATTGCAGAATTCAGTGAATCATCGAATCTTTGAACGCACATTGCGCCC
ATCAGTATTCTGGTGGGCATGCCTGTTCGAGCGTCATTTCAACCCTTAAGCCTAGCTTAG
TGTTGGGAATCTGCTGTA--CTGCAGTTCCTCAAAGACAGTGGCGGAGCGGCGGTAGTCC
TCTGAGCGTAGTAA---TTTA-TTTCTCGCTTTTGTCAGGCTC-CGTC-CTCCCGCCATA
AAACCCCCAT---C-TTTTAGTGGTTGACCTCGGATCAGGTAGGAATACCCG--CTGAAC
TTAAGCAT----------------------------------------------------
---------------
>Apiospora_malaysiana_CBS_102053T
------------------------------------CGATTG-ATGGCTCAGTGAGGCTT
TGGGACTGGCCCAGAGAGGTCGGCAACGACCACTCAGGGCCGGAAACTTATCCAAACTCG
GTC-ATTTAGAGGAAGTAAAAGTCGTAACAAGGTCTCCGTT--GGTGAACCAGCGGAGGG
ATCATTACAGAGTTA--TACAACTCCCA-TACCATC--T-GTGAACC--TACCCAGTTAT
-GCCTCGGCGTAAGCTCGG---------------------TT-GGAG-GCA-CCC-----
------------GCAGCTACCCTGTC----------------------------------
-------------------------GCTT-------------------------------
---------------------------------------GCTACCCTGTAGC--------
--TAGCTACCCTGAAGT-----------------------------------------TG
CG----------------------------------------------------------
-----GGCTGCCACAT--------CCAG------------------CCGCGGCCCGCCGG
CGGTACACG-AAACTC-TG-TTTTATTGTAT-CTTCTGAGCGTCTTATTTT-AATAAGTT
AAAACTTTCAACAACGGATCTCTTGGTTCTGGCATCGATGAAGAACGCAGCGAAATGCGA
TAAGTAATGTGAATTGCAGAATTCAGTGAATCATCGAATCTTTGAACGCACATTGCGCCC
ATCAGTATTCTGGTGGGCATGCCTGTTCGAGCGTCATTTCAACCCTTAAGCCTAGCTTAG
TGTTGGGAATCTGCTGTA--CTGCAGTTCCTCAAAGACAGTGGCGGAGCGGCGGTAGTCC
TCTGAGCGTAGTAA---TTTA-TTTCTCGCTTTTGTCAGGCTC-CGTC-CTCCCGCCATA
AAACCCCCAT---C-TTTTAGTGGTTGACCTCGGATCAGGTAGGAATACCCG--CTGAAC
TTAAGCATATCATAA---------------------------------------------
---------------
>Apiospora_euphorbiae_IMI_285638b
------------------------------------------------------------
------------------------------------------------------------
------------------------------------------------------------
-------CAGAGTTA--TACAACTCCCA-TACCATC--T-GTGAACC--TACCCAGTTAT
-GCCTCGGCGTAAGCTCGG---------------------TT-GGAG-GCA-CCC-----
------------GCAGCTACCCTGTC----------------------------------
-------------------------GCTT-------------------------------
---------------------------------------GCTACCCTGTAGC--------
--TAGCTACCCTGAAGT-----------------------------------------TG
CG----------------------------------------------------------
-----GGCTGCCACAT--------CCAG------------------CCGCGGCCCGCCGG
CGGTACACG-AAACTC-TG-TTTTATTGTAT-CTTCTGAGCGTCTTATTTT-AATAAGTT
AAAACTTTCAACAACGGATCTCTTGGTTCTGGCATCGATGAAGAACGCAGCGAAATGCGA
TAAGTAATGTGAATTGCAGAATTCAGTGAATCATCGAATCTTTGAACGCACATTGCGCCC
ATCAGTATTCTGGTGGGCATGCCTGTTCGAGCGTCATTTCAACCCTTAAGCCTAGCTTAG
TGTTGGGAATCTGCTGTA--CTGCAGTTCCTCAAAGACAGTGGCGGAGCGGCGGTAGTCC
TCTGAGCGTAGTAA---TTTA-TTTCTCGCTTTTGTCAGGCTC-CGTC-CTCCCGCCATA
AAACCCCCAT---C-TTTTAGTG-------------------------------------
------------------------------------------------------------
---------------
>Apiospora_vietnamensis_IMI_99670T
------------------------------------------------------------
------------------------------------------------------------
--------------------------------------------------------AGGG
ATCATTACAGAGTTA--TACAACTCCCA-TACCATC--T-GTGAACC--TACCCAGTTAT
-GCCTCGGCGTAAGCTCGG---------------------TT-GGAG-GCA-CCC-----
------------GCAGCTACCCTGTA----------------------------------
-------------------------GCTT-------------------------------
---------------------------------------GCTACCCTGTAGC--------
--TAGCTACCCTGAAGT-----------------------------------------TG
CG----------------------------------------------------------
-----GGCTGCCACAT--------CCAG------------------CCGCGGCCCGCCGG
CGGTACACG-AAACTC-TG-TTTTATTGTAT-CTTCTGAGCGTCTTATTTT-AATAAGTT
AAAACTTTCAACAACGGATCTCTTGGTTCTGGCATCGATGAAGAACGCAGCGAAATGCGA
TAAGTAATGTGAATTGCAGAATTCAGTGAATCATCGAATCTTTGAACGCACATTGCGCCC
ATCAGTATTCTGGTGGGCATGCCTGTTCGAGCGTCATTTCAACCCTTAAGCCTAGCTTAG
TGTTGGGAATCTGCTGTA--CTGCAGTTCCTCAAAGACAGTGGCGGAGCGGCGGTAGTCC
TCTGAGCGTAGTAA---TTTA-TTTCTCGCTTTTGTCAGGCTC-CGTC-CTCCCGCCATA
AAACCCCCAT---C-TTTTAGTGGTTGACCTCGGATCAGGTAGGAATACCCG--CTGAAC
TTAA--------------------------------------------------------
---------------
>Apiospora_malaysiana_CBS_251.29
---------TTTGTACACACCGCCCGTCGCTACTACCGATTGAATGGCTCAGTGAGGCTT
TGGGACTGGCCCAGAGAGGTCGGCAACGACCACTCAGGGCCGGAAACTTATCCAAACTCG
GTC-ATTTAGAGGAAGTAAAAGTCGTAACAAGGTCTCCGTT--GGTGAACCAGCGGAGGG
ATCATTACAGAGTTA--TACAACTCCCA-TACCATC--T-GTGAACC--TACCCAGTTAT
-GCCTCGGCGTAAGCTCGG---------------------TT-GGAG-GCA-CCC-----
------------GCAGCTACCCTGTA----------------------------------
-------------------------GCTT-------------------------------
---------------------------------------GCTACCCTGTAGC--------
--TAGCTACCCTGAAGT-----------------------------------------TG
CG----------------------------------------------------------
-----GGCTGCCACAT--------CCAG------------------CCGCGGCCCGCCGG
CGGTACACG-AAACTC-TG-TTTTATTGTAT-CTTCTGAGCGTCTTATTTT-AATAAGTT
AAAACTTTCAACAACGGATCTCTTGGTTCTGGCATCGATGAAGAACGCAGCGAAATGCGA
TAAGTAATGTGAATTGCAGAATTCAGTGAATCATCGAATCTTTGAACGCACATTGCGCCC
ATCAGTATTCTGGTGGGCATGCCTGTTCGAGCGTCATTTCAACCCTTAAGCCTAGCTTAG
TGTTGGGAATCTGCTGTA--CTGCAGTTCCTCAAAGACAGTGGCGGAGCGGCGGTAGTCC
TCTGAGCGTAGTAA---TTTA-TTTCTCGCTTTTGTCAGGCTC-CGTC-CTCCCGCCATT
AAACCCCCAT---C-TTTTAGTGGTTGACCTCGGATCAGGTAGGAATACCCG--CTGAAC
TTAAGCATATCAATAA-GCGGAGGAAAAGAAA-----CCAACAGGGATT-----------
---------------
>Apiospora_phyllostachydis_GZCC:20-0112
------------------------------------------------------------
------------------------------------------------------------
------------------------GTAACAAGGTCTCCGTT--GGTGAACCAGCGGAGGG
ATCATTACAGAGTTA--TACAACTCCCA-TACCATC--T-GTTAACC--TACCCAGTTAT
-GCCTCGGCGTAAGCTCGG---------------------TT-GGAG-GTA-CCC-----
------------GCAGCTACCCTGTA----------------------------------
-------------------------GCCT-------------------------------
---------------------------------------GCTACCCTGTAGC--------
--TAGCTACCCTGAAGT-----------------------------------------TG
CG----------------------------------------------------------
-----GGCTGCCACAT--------CCAG------------------CCGCGGCCCGCCGG
CGGTACACG-AAACTC-TG-TTTTATTGTAT-CTTCTGAGCGTCTTATTTT-AATAAGTT
AAAACTTTCAACAACGGATCTCTTGGTTCTGGCATCGATGAAGAACGCAGCGAAATGCGA
TAAGTAATGTGAATTGCAGAATTCAGTGAATCATCGAATCTTTGAACGCACATTGCGCCC
ATCAGTATTCTGGTGGGCATGCCTGTTCGAGCGTCATTTCAACCCTTAAGCCTAGCTTAG
TGTTGGGAATCTGCTGTA--CTGCAGTTCCTTAAAGACAGTGGCGGAGCGGCGGTAGTCC
TCTGAGCGTAGTAA---TTTA-TTTCTCGCTTTTGTCAGGCTT-CGTC-CTCCCGCCATA
AAACCCCCAT---C-TTTTAGTGGTTGACCTCGGATCAGGTAGGAATACCCG--CTGAAC
TTAAGCATATCAATAA--------------------------------------------
---------------
>Apiospora_phyllostachydis_GZCC:20-0111
------------------------------------------------------------
------------------------------------------------------------
------------------------GTAACAAGGTCTCCGTT--GGTGAACCAGCGGAGGG
ATCATTACAGAGTTA--TACAACTCCCA-TACCATC--T-GTTAACC--TACCCAGTTAT
-GCCTCGGCGTAAGCTCGG---------------------TT-GGAG-GTA-CCC-----
------------GCAGCTACCCTGTA----------------------------------
-------------------------GCCT-------------------------------
---------------------------------------GCTACCCTGTAGC--------
--TAGCTACCCTGAAGT-----------------------------------------TG
CG----------------------------------------------------------
-----GGCTGCCACAT--------CCAG------------------CCGCGGCCCGCCGG
CGGTACACG-AAACTC-TG-TTTTATTGTAT-CTTCTGAGCGTCTTATTTT-AATAAGTT
AAAACTTTCAACAACGGATCTCTTGGTTCTGGCATCGATGAAGAACGCAGCGAAATGCGA
TAAGTAATGTGAATTGCAGAATTCAGTGAATCATCGAATCTTTGAACGCACATTGCGCCC
ATCAGTATTCTGGTGGGCATGCCTGTTCGAGCGTCATTTCAACCCTTAAGCCTAGCTTAG
TGTTGGGAATCTGCTGTA--CTGCAGTTCCTTAAAGACAGTGGCGGAGCGGCGGTAGTCC
TCTGAGCGTAGTAA---TTTA-TTTCTCGCTTTTGTCAGGCTT-CGTC-CTCCCGCCATA
AAACCCCCAT---C-TTTTAGTGGTTGACCTCGGATCAGGTAGGAATACCCG--CTGAAC
TTAAGCATATCAATAA--------------------------------------------
---------------
>Apiospora_phyllostachydis_MFLUCC_18_1101T
------------------------------------------------------------
------------------------------------------------------------
-----------------------------------------------AACCTGCGGAGGG
ATCATTACAGAGTTA--TACAACTCCCA-TACCATC--T-GTTAACC--TACCCAGTTAT
-GCCTCGGCGTAAGCTCGG---------------------TT-GGAG-GTA-CCC-----
------------GCAGCTACCCTGTA----------------------------------
-------------------------GCCT-------------------------------
---------------------------------------GCTACCCTGTAGC--------
--TAGCTACCCTGAAGT-----------------------------------------TG
CG----------------------------------------------------------
-----GGCTGCCACAT--------CCAG------------------CCGCGGCCCGCCGG
CGGTACACG-AAACTC-TG-TTTTATTGTAT-CTTCTGAGCGTCTTATTTT-AATAAGTT
AAAACTTTCAACAACGGATCTCTTGGTTCTGGCATCGATGAAGAACGCAGCGAAATGCGA
TAAGTAATGTGAATTGCAGAATTCAGTGAATCATCGAATCTTTGAACGCACATTGCGCCC
ATCAGTATTCTGGTGGGCATGCCTGTTCGAGCGTCATTTCAACCCTTAAGCCTAGCTTAG
TGTTGGGAATCTGCTGTA--CTGCAGTTCCTTAAAGACAGTGGCGGAGCGGCGGTAGTCC
TCTGAGCGTAGTAA---TTTA-TTTCTCGCTTTTGTCAGGCTT-CGTC-CTCCCGCCATA
AAACCCCCAT---C-TTTTAGTGGTTGACCTCGGATCAGGTAGGAATACCCG--CTGAAC
TTAAGCATATCAA-----------------------------------------------
---------------
>Apiospora_chromolaenae_MFLUCC_17_1505T
------------------------------------------------------------
------------------------------------------------------------
-----------------------CGTAACAAGGTCTCCGTT--GGTGAACCAGCGGAGGG
ATCATTACAGAGTTA--TACAACTCCCA-TACCATC--T-GTGAACC--TACCCAGTTAT
-GCCTCGGCGTAAGCTCGG---------------------TT-GGAG-GCA-CCC-----
------------GCAGCTACCCT-------------------------------------
------------------------------------------------------------
-----------------------------------------------GTAGC--------
--TTGCTACCCTGAAGT-----------------------------------------TG
CG----------------------------------------------------------
-----GGCTGCCACAT--------CCAG------------------CCGCGGCCCGCCGG
CGGTACACG-AAACTC-TG-TTTTATTGTAT-CTTCTGAGCGTCTTATTTT-AATAAGTT
AAAACTTTCAACAACGGATCTCTTGGTTCTGGCATCGATGAAGAACGCAGCGAAATGCGA
TAAGTAATGTGAATTGCAGAATTCAGTGAATCATCGAATCTTTGAACGCACATTGCGCCC
ATCAGTATTCTGGTGGGCATGCCTGTTCGAGCGTCATTTCAACCCTTAAGCCTAGCTTAG
TGTTGGGAATCTGCTGTA--CTGCAGTTCCTCAAAGACAGTGGCGGAGCGGCGGTAGTCC
TCTGAGCGTAGTAA---TTTA-TTTCTCGCTTTTGTCAGGCTC-CGTC-CTCCCGCCATA
AAACCCCCAT---C-TTTTAGTGGTTGACCTCGGATCAGGTAGGAATACCCG--CTGAAC
TTAAGCATATCAA-----------------------------------------------
---------------
>Apiospora_vietnamensis_KUMCC_21-0428
------------------------------------------------------------
------------------------------------------------------------
--A-AATTTGGGAAGGAAAAAAATGTAACAAGGTCTCCGTT--GGTGAACCAGCGGAGGG
ATCATTACAGAGTTA--TACAACTCCCA-TACCATC--T-GTGAACC--TACCCAGTTAT
-GCCTCGGCGTAAGCTCGG---------------------TT-GGAG-GCA-CCC-----
------------GCAGCTACCCT-------------------------------------
------------------------------------------------------------
-----------------------------------------------GTAGC--------
--TAGCTACCCTGAAGT-----------------------------------------TG
CG----------------------------------------------------------
-----GGCTGCCACAT--------CCAG------------------CCGCGGCCCGCCGG
CGGTACACG-AAACTC-TG-TTTTATTGTAT-CTTCTGAGCGTCTTATTTT-AATAAGTT
AAAACTTTCAACAACGGATCTCTTGGTTCTGGCATCGATGAAGAACGCAGCGAAATGCGA
TAAGTAATGTGAATTGCAGAATTCAGTGAATCATCGAATCTTTGAACGCACATTGCGCCC
ATCAGTATTCTGGTGGGCATGCCTGTTCGAGCGTCATTTCAACCCTTAAGCCTAGCTTAG
TGTTGGGAATCTGCTGTA--CTGCAGTTCCTCAAAGACAGTGGCGGAGCGGCGGTAGTCC
TCTGAGCGTAGTAA---TTTA-TTTCTCGCTTTTGTCAGGCTC-CGTC-CTCCCGCCATA
AAACCCCCAT---C-TTTTAGTGGTTGACCTCGGATCAGGTAGGAATACCCG--CTGAAC
TTAAGCATATCATAAG-CCGGAAGGAAAC-------------------------------
---------------
>Apiospora_vietnamensis_KUMCC_21-0429
------------------------------------------------------------
------------------------------------------------------------
-----ATTTGGGAAGGAAAAAAATGTAACAAGGTCTCCGTT-GGGTGAACCAGCGGAGGG
ATCATTACAGAGTTA--TACAACTCCCA-TACCATC--T-GTGAACC--TACCCAGTTAT
-GCCTCGGCGTAAGCTCGG---------------------TT-GGAG-GCA-CCC-----
------------GCAGCTACCCT-------------------------------------
------------------------------------------------------------
-----------------------------------------------GTAGC--------
--TAGCTACCCTGAAGT-----------------------------------------TG
CG----------------------------------------------------------
-----GGCTGCCACAT--------CCAG------------------CCGCGGCCCGCCGG
CGGTACACG-AAACTC-TG-TTTTATTGTAT-CTTCTGAGCGTCTTATTTT-AATAAGTT
AAAACTTTCAACAACGGATCTCTTGGTTCTGGCATCGATGAAGAACGCAGCGAAATGCGA
TAAGTAATGTGAATTGCAGAATTCAGTGAATCATCGAATCTTTGAACGCACATTGCGCCC
ATCAGTATTCTGGTGGGCATGCCTGTTCGAGCGTCATTTCAACCCTTAAGCCTAGCTTAG
TGTTGGGAATCTGCTGTA--CTGCAGTTCCTCAAAGACAGTGGCGGAGCGGCGGTAGTCC
TCTGAGCGTAGTAA---TTTA-TTTCTCGCTTTTGTCAGGCTC-CGTC-CTCCCGCCATA
AAACCCCCAT---C-TTTTAGTGGTTGACCTCGGATCAGGTAGGAATACCCG--CTGAAC
TTAAGCATATCATAAG-CCGGAAGGAAAC-------------------------------
---------------
>Apiospora_thailandica_MFLUCC_15_0202T
------------------------------------------------------------
------------------------------------------------------------
---------TTTGAAGTAAAAGTCGTAACAAGGTCTCCGTT--GGTGAACCAGCGGAGGG
ATCATTACAGAGTTA--TACAACTCCCA-TACCATC--T-GTGAACC--TACCCAGTTAT
-GCCTCGGCGTAAGCTCGG---------------------TT-GGGG-GCA-CCC-----
------------GCAGCTACCCTGTA----------------------------------
-------------------------GCTA-------------------------------
---------------------------------------GCTACCCTGTAGC--------
--TTGCTACCCTGAAGT-----------------------------------------TG
CG----------------------------------------------------------
-----GGCTGCCACAT--------CCAG------------------CCGCGGCCCGCCGG
CGGTACGCA-AAACTA-TG-TTTTATTGTAT-CTTCTGAGCGTCTTATTTT-AATAAGTT
AAAACTTTCAACAACGGATCTCTTGGTTCTGGCATCGATGAAGAACGCAGCGAAATGCGA
TAAGTAATGTGAATTGCAGAATTCAGTGAATCATCGAATCTTTGAACGCACATTGCGCCC
ATCAGTATTCTGGTGGGCATGCCTGTTCGAGCGTCATTTCAACCCTTAAGCCTAGCTTAG
TGTTGGGAATCTGCTGTA--CTGCAGTTCCTCAAAGACAGTGGCGGAGCGGCGGTAGTCC
TCTGAGCGTAGTAA---TTTA-TTTCTCGCTTTTGTCAGGCTC-TGTC-CTCCCGCCATA
AAACCCCCAT---C-TTTTAGTGG-TGACCTC----------------------------
------------------------------------------------------------
---------------
>Apiospora_italica_AP29118
------------------------------------------------------------
------------------------------------------------------------
---------------GTAAAAGTCGTAACAAGGTCTCCGTT--GGTGAACCAGCGGAGGG
ATCATTACAGAGTTA--TACAACTCCCA-TACCATC--T-GTGAACC--TACCCAGTTAT
-GCCTCGGCGTAAGCTCGG---------------------TT-GGGG-GCA-CCC-----
------------GCAGCTACCCTGTAGCTAGCTACCCTGAA------GCTTGCTACCCTG
-----------------------TAGCTC-------------------------------
---------------------------------------GCTACCCTGTAGC--------
--TAGCTACCCTGAAGT-----------------------------------------TG
CG----------------------------------------------------------
-----GGCTGCCGCAC--------CCAG------------------CCGCGGCCCGCCGG
CGGTACGCT-AAACTA-TG-TTTTATTGTAT-CTTCTGAGCGTCTTATTTT-AATAAGTT
AAAACTTTCAACAACGGATCTCTTGGTTCTGGCATCGATGAAGAACGCAGCGAAATGCGA
TAAGTAATGTGAATTGCAGAATTCAGTGAATCATCGAATCTTTGAACGCACATTGCGCCC
ATCAGTATTCTGGTGGGCATGCCTGTTCGAGCGTCATTTCAACCCTTAAGCCTAGCTTAG
TGTTGGGAATCTGCTGTA--CTGCAGTTCCTCAAAGACAGTGGCGGAGCGGCGGTGGTCC
TCTGAGCGTAGTAA---TTTA-TTTCTCGCTTTTGTCAGGCCC-CGTC-CTCCCGCCAT-
------------------------------------------------------------
------------------------------------------------------------
---------------
>Apiospora_italica_CBS_145138T
------------------------------------------------------------
------------------------------------------------------------
---------------GTAAAAGTCGTAACAAGGTCTCCGTT--GGTGAACCAGCGGAGGG
ATCATTACAGAGTTA--TACAACTCCCA-TACCATC--T-GTGAACC--TACCCAGTTAT
-GCCTCGGCGTAAGCTCGG---------------------TT-GGGG-GCA-CCC-----
------------GCAGCTACCCTGTAGCTAGCTACCCTGAA------GCTTGCTACCCTG
-----------------------TAGCTT-------------------------------
---------------------------------------GCTACCCTGTAGC--------
--TAGCTACCCTGAAGC-----------------------------------------TG
CG----------------------------------------------------------
-----GGCTGCCGCAC--------CCAG------------------CCGCGGCCCGCCGG
CGGTACGCT-AAACTA-TG-TTTTATTGTAT-CTTCTGAGCGTCTTATTTT-AATAAGTT
AAAACTTTCAACAACGGATCTCTTGGTTCTGGCATCGATGAAGAACGCAGCGAAATGCGA
TAAGTAATGTGAATTGCAGAATTCAGTGAATCATCGAATCTTTGAACGCACATTGCGCCC
ATCAGTATTCTGGTGGGCATGCCTGTTCGAGCGTCATTTCAACCCTTAAGCCTAGCTTAG
TGTTGGGAATCTGCTGTA--CTGCAGTTCCTCAAAGACAGTGGCGGAGCGGCGGTGGTCC
TCTGAGCGTAGTAA---TTTA-TTTCTCGCTTTTGTCAGGCCC-CGTC-CTCCCGCCATA
AAACCCC-----------------------------------------------------
------------------------------------------------------------
---------------
>Apiospora_trachycarpi_KUNCC23_15559
------------------------------------------------------------
------------------------------------------------------------
------------------------------------------------------------
------ACAGAGTTA--TACAACTCCCA--ACCATC--T-GTTAACC--TACCCAGTTAT
-GCCTCGGCGTAAGCTCGG---------------------TT-GGAG-GCA-CCT-----
------------GCAGCTACCCTGTAGT--------------------------------
------------------------------------------------------------
------------------------------------------------------------
----------------------------------------------------------TG
CG----------------------------------------------------------
-----GACTGCCAACT--------CCAG------------------CCGCGGCCCGCCGG
CGGTACACT-AAACTC-TG-TTTTATTTTAT-ATTCTGAGCGTCTTATTTT-AATAAGTT
AAAACTTTCAACAACGGATCTCTTGGTTCTGGCATCGATGAAGAACGCAGCGAAATGCGA
TAAGTAATGTGAATTGCAGAATTCAGTGAATCATCGAATCTTTGAACGCACATTGCGCCC
ATCAGTATTCTGGTGGGCATGCCTGTTCGAGCGTCATTTCAACCCTTAAGCCTAGCTTAG
TGTTGGGAATCTGCTGTA--CTGCAGTTCCTTAAAGACAGTGGCGGAGCGGCGGTAGTCC
TCTGAGCGTAGTAA---TTTA-TTTCTCGCTTTTGTCAGGCTC-TGTC-CTCCCGCCATA
AAACCCCCAA---TTTTTTAGTGGTTGACCTCGGATCAGGTAG-----------------
------------------------------------------------------------
---------------
>Apiospora_trachycarpi_KUNCC23_15558T
------------------------------------------------------------
------------------------------------------------------------
------------------------------------------------------------
------ACAGAGTTA--TACAACTCCCA--ACCATC--T-GTTAACC--TACCCAGTTAT
-GCCTCGGCGTAAGCTCGG---------------------TT-GGAG-GCA-CCT-----
------------GCAGCTACCCTGTAGT--------------------------------
------------------------------------------------------------
------------------------------------------------------------
----------------------------------------------------------TG
CG----------------------------------------------------------
-----GACTGCCAACT--------CCAG------------------CCGCGGCCCGCCGG
CGGTACACT-AAACTC-TG-TTTTATTTTAT-ATTCTGAGCGTCTTATTTT-AATAAGTT
AAAACTTTCAACAACGGATCTCTTGGTTCTGGCATCGATGAAGAACGCAGCGAAATGCGA
TAAGTAATGTGAATTGCAGAATTCAGTGAATCATCGAATCTTTGAACGCACATTGCGCCC
ATCAGTATTCTGGTGGGCATGCCTGTTCGAGCGTCATTTCAACCCTTAAGCCTAGCTTAG
TGTTGGGAATCTGCTGTA--CTGCAGTTCCTTAAAGACAGTGGCGGAGCGGCGGTAGTCC
TCTGAGCGTAGTAA---TTTA-TTTCTCGCTTTTGTCAGGCTC-TGTC-CTCCCGCCATA
AAACCCCCAA---TTTTTTAGTGGTTGACCTCGGATCAGGTAG-----------------
------------------------------------------------------------
---------------
>Apiospora_senecionis_KUNCC_23-15557
------------------------------------------------------------
------------------------------------------------------------
------------------------------------------------------------
------ACAGAGTTA--TACAACTCCCA--ACCATC--T-GTTAACC--TACCCAGTTAT
-GCCTCGGCGTAAGCTCGG---------------------TT-GGAG-GCA-CCT-----
------------GCAGCTACCCTGTAGT--------------------------------
------------------------------------------------------------
------------------------------------------------------------
-----------------------------------------------------------G
CG----------------------------------------------------------
-----GACTGCCAACT--------CCAG------------------CCGCGGCCCGCCGG
CGGTACACT-AAACTC-TG-TTTTATTTTAT-ATTCTGAGCGTCTTATTTT-AATAAGTT
AAAACTTTCAACAACGGATCTCTTGGTTCTGGCATCGATGAAGAACGCAGCGAAATGCGA
TAAGTAATGTGAATTGCAGAATTCAGTGAATCATCGAATCTTTGAACGCACATTGCGCCC
ATCAGTATTCTGGTGGGCATGCCTGTTCGAGCGTCATTTCAACCCTTAAGCCTAGCTTAG
TGTTGGGAATCTGCTGTA--CTGCAGTTCCTTAAAGACAGTGGCGGAGCGGCGGTAGTCC
TCTGAGCGTAGTAA---TTTA-TTTCTCGCTTTTGTCAGGCTC-TGTC-CTCCCGCCATA
AAACCCCCAA---TTTTTTAGTGGTTGACCTCGGATCAGGTAG-----------------
------------------------------------------------------------
---------------
>Apiospora_senecionis_HKAS_127245T
------------------------------------------------------------
------------------------------------------------------------
------------------------------------------------------------
------ACAGAGTTA--TACAACTCCCA--ACCATC--T-GTTAACC--TACCCAGTTAT
-GCCTCGGCGTAAGCTCGG---------------------TT-GGAG-GCA-CCT-----
------------GCAGCTACCCTGTAGT--------------------------------
------------------------------------------------------------
------------------------------------------------------------
-----------------------------------------------------------G
CG----------------------------------------------------------
-----GACTGCCAACT--------CCAG------------------CCGCGGCCCGCCGG
CGGTACACT-AAACTC-TG-TTTTATTTTAT-ATTCTGAGCGTCTTATTTT-AATAAGTT
AAAACTTTCAACAACGGATCTCTTGGTTCTGGCATCGATGAAGAACGCAGCGAAATGCGA
TAAGTAATGTGAATTGCAGAATTCAGTGAATCATCGAATCTTTGAACGCACATTGCGCCC
ATCAGTATTCTGGTGGGCATGCCTGTTCGAGCGTCATTTCAACCCTTAAGCCTAGCTTAG
TGTTGGGAATCTGCTGTA--CTGCAGTTCCTTAAAGACAGTGGCGGAGCGGCGGTAGTCC
TCTGAGCGTAGTAA---TTTA-TTTCTCGCTTTTGTCAGGCTC-TGTC-CTCCCGCCATA
AAACCCCCAA---TTTTTTAGTGGTTGACCTCGGATCAGGTAG-----------------
------------------------------------------------------------
---------------
>Apiospora_guangdongensis_ZHKUCC_23_0005
------------------------------------------------------------
------------------------------------------------------------
-------------------------------------------------------GAGGG
ATCATTACAGAGTTA--TACAACTCCCA-TACCATC--T-GTTAACC--TACCCAGTTAT
-GCCTCGGCGTAAGCTCGG---------------------TT-GGAG-GCA-CCT-----
------------GCAGCTACCCTGTAGT--------------------------------
------------------------------------------------------------
------------------------------------------------------------
----------------------------------------------------------TG
CG----------------------------------------------------------
-----GACTGCCAACT--------CCAG------------------CCGCGGCCCGCCGG
CGGTACACT-AAACTC-TG-TTTTATTTTAT-ATTCTGAGCGTCTTATTTT-AATAAGTT
AAAACTTTCAACAACGGATCTCTTGGTTCTGGCATCGATGAAGAACGCAGCGAAATGCGA
TAAGTAATGTGAATTGCAGAATTCAGTGAATCATCGAATCTTTGAACGCACATTGCGCCC
ATCAGTATTCTGGTGGGCATGCCTGTTCGAGCGTCATTTCAACCCTTAAGCCTAGCTTAG
TGTTGGGAATCTGCTGTA--CTGCAGTTCCTTAAAGACAGTGGCGGAGCGGCGGTAGTCC
TCTGAGCGTAGTAA---TTTA-TTTCTCGCTTTTGTCAGGCTC-TGTC-CTCCCGCCATA
AAACCCCCAA---TTTTTTAGTGGTTGACCTCGGATCAGGTAGGAATACCCG--CTGAAC
TTAAGCATATCAAA----------------------------------------------
---------------
>Apiospora_arundinis_CBS_449_92
------CCCTTTGTACACACCGCCCGTCGCTACTACCGATTGAATGGCTCAGTGAGGCTT
TGGGACTGGCCCAGAGAGGTCGGCAACGACCACTCAGGGCCGGAAACTTATCCAAACTCG
GTC-ATTTAGAGGAAGTAAAAGTCGTAACAAGGTCTCCGTT--GGTGAACCAGCGGAGGG
ATCATTACAGAGTTA--TACAACTCCCA-TACCATC--T-GTTAACC--TACCCAGTTAT
-GCCTCGGCGTAAGCTCGG---------------------TT-GGAG-GCA-CCT-----
------------GCAGCTACCCTGTAGT--------------------------------
------------------------------------------------------------
------------------------------------------------------------
----------------------------------------------------------TG
CG----------------------------------------------------------
-----GACTGCCAACT--------CCAG------------------CCGCGGCCCGCCGG
CGGTACACT-AAACTC-TG-TTTTATTTTAT-ATTCTGAGCGTCTTATTTT-AATAAGTT
AAAACTTTCAACAACGGATCTCTTGGTTCTGGCATCGATGAAGAACGCAGCGAAATGCGA
TAAGTAATGTGAATTGCAGAATTCAGTGAATCATCGAATCTTTGAACGCACATTGCGCCC
ATCAGTATTCTGGTGGGCATGCCTGTTCGAGCGTCATTTCAACCCTTAAGCCTAGCTTAG
TGTTGGGAATCTGCTGTA--CTGCAGTTCCTTAAAGACAGTGGCGGAGCGGCGGTAGTCC
TCTGAGCGTAGTAA---TTTA-TTTCTCGCTTTTGTCAGGCTC-TGTC-CTCCCGCCATA
AAACCCCCAA---TTTTTTAGTGGTTGACCTCGGATCAGGTAGGAATACCCG--CTGAAC
TTAAGCATATCAATA---------------------------------------------
---------------
>Apiospora_guangdongensis_ZHKUCC_23_0004T
------------------------------------------------------------
----------------------------------------------------------CC
CCC-CCCTTGGGGGGGTG--------------------------------CTGCGGAGGG
ATCATTACAGAGTTA--TACAACTCCCA-TACCATC--T-GTTAACC--TACCCAGTTAT
-GCCTCGGCGTAAGCTCGG---------------------TT-GGAG-GCA-CCT-----
------------GCAGCTACCCTGTAGT--------------------------------
------------------------------------------------------------
------------------------------------------------------------
----------------------------------------------------------TG
CG----------------------------------------------------------
-----GACTGCCAACT--------CCAG------------------CCGCGGCCCGCCGG
CGGTACACT-AAACTC-TG-TTTTATTTTAT-ATTCTGAGCGTCTTATTTT-AATAAGTT
AAAACTTTCAACAACGGATCTCTTGGTTCTGGCATCGATGAAGAACGCAGCGAAATGCGA
TAAGTAATGTGAATTGCAGAATTCAGTGAATCATCGAATCTTTGAACGCACATTGCGCCC
ATCAGTATTCTGGTGGGCATGCCTGTTCGAGCGTCATTTCAACCCTTAAGCCTAGCTTAG
TGTTGGGAATCTGCTGTA--CTGCAGTTCCTTAAAGACAGTGGCGGAGCGGCGGTAGTCC
TCTGAGCGTAGTAA---TTTA-TTTCTCGCTTTTGTCAGGCTC-TGTC-CTCCCGCCATA
AAACCCCCAA---TTTTTTAGTGGTTGACCTCGGATCAGGTAGGAATACCCG--CTGAAC
TT----------------------------------------------------------
---------------
>Apiospora_menglaensis_KUNCC_24_17547
------------------------------------------------------------
------------------------------------------------------------
------------------------------------------------------------
------ACAGAGTTA--TACAACTCCCA--ACCATC--T-GTCAACC--TACCCAGTTAT
-GCCTCGGCGTAAGCTCGG---------------------TT-GGAG-GCA-CCC-----
------------GCTGCTACCCCGAAGCGA------------------------------
------------------------------------------------------------
---------------------------------------GCTACCCTGTAGC--------
--GAGCTACCCGGTAGT-----------------------------------------GG
CG----------------------------------------------------------
-----GACTGCCAACT--------CCAG------------------CCGCGGCCCGCCGG
CGGTACACT-AAACTC-TG-TTTTATTTTAT-ATTCTGAGCGTCTTATTTT-AATAAGTT
AAAACTTTCAACAACGGATCTCTTGGTTCTGGCATCGATGAAGAACGCAGCGAAATGCGA
TAAGTAATGTGAATTGCAGAATTCAGTGAATCATCGAATCTTTGAACGCACATTGCGCCC
ATCAGTATTCTGGTGGGCATGCCTGTTCGAGCGTCATTTCAACCCTTAAGCCTAGCTTAG
TGTTGGGAATCTGCTGTA--TTGCAGTTCCTCAAAGACAGTGGCGGAGCGGCAGTAGTCC
TCTGAGCGTAGTAA---TTTA-TTTCTCGCTTTTGTCAGGCTC-TGTC-CTCCCGCCATA
AAACCCCCAA----TTTTTAGTGG-TGACCTCGGATCAGGTAG-----------------
------------------------------------------------------------
---------------
>Apiospora_menglaensis_KUNCC_24_17546T
------------------------------------------------------------
------------------------------------------------------------
------------------------------------------------------------
------ACAGAGTTA--TACAACTCCCA--ACCATC--T-GTCAACC--TACCCAGTTAT
-GCCTCGGCGTAAGCTCGG---------------------TT-GGAG-GCA-CCC-----
------------GCTGCTACCCCGAAGCGA------------------------------
------------------------------------------------------------
---------------------------------------GCTACCCTGTAGC--------
--GAGCTACCCGGTAGT-----------------------------------------GG
CG----------------------------------------------------------
-----GACTGCCAACT--------CCAG------------------CCGCGGCCCGCCGG
CGGTACACT-AAACTC-TG-TTTTATTTTAT-ATTCTGAGCGTCTTATTTT-AATAAGTT
AAAACTTTCAACAACGGATCTCTTGGTTCTGGCATCGATGAAGAACGCAGCGAAATGCGA
TAAGTAATGTGAATTGCAGAATTCAGTGAATCATCGAATCTTTGAACGCACATTGCGCCC
ATCAGTATTCTGGTGGGCATGCCTGTTCGAGCGTCATTTCAACCCTTAAGCCTAGCTTAG
TGTTGGGAATCTGCTGTA--TTGCAGTTCCTCAAAGACAGTGGCGGAGCGGCAGTAGTCC
TCTGAGCGTAGTAA---TTTA-TTTCTCGCTTTTGTCAGGCTC-TGTC-CTCCCGCCATA
AAACCCCCAA----TTTTTAGTGG-TGACCTCGGATCAGGTAG-----------------
------------------------------------------------------------
---------------
>Apiospora_agari_KUC21333T
------------------------------------------------------------
------------------------------------------------------------
--------------------------------------------------------AGGG
ATCATTACAGAGTTA--TCCAACTCCCA--ACCCTT--T-GTTAACC--TACCCAGTTAT
-GCCTCGGCGTAAGCTCGG---------------------TT-GGAG-GCA-CCC-----
------------GCCGTTACCCTGTAGC--------------------------------
----------------------------A-------------------------------
---------------------------------------GCTACCCTGTAGC--------
---AGCTACCCGGTAGT-----------------------------------------GA
CG----------------------------------------------------------
-----GACTGCCAGAT--------CCAA------------------CCGCGGCCCGCCGG
CGGTACACT-AAACTA-TG-TTTTATTTTAT-ATTCTGAGCGTCTTATTTT-AATAAGTT
AAAACTTTCAACAACGGATCTCTTGGTTCTGGCATCGATGAAGAACGCAGCGAAATGCGA
TAAGTAATGTGAATTGCAGAATTCAGTGAATCATCGAATCTTTGAACGCACATTGCGCCC
ATCAGTATTCTGGTGGGCATGCCTGTTCGAGCGTCATTTCAACCCTTAAGCCTAGCTTAG
TGTTGGGAATCTGCTGTA--TTGCAGTTCCTTAAAGACAGTGGCGGAGCGGCGGTAGTCC
TCTGAGCGTAGTAA---TTTA-TTTCTCGCTTTTGTCAGGCTC-TGTC-CTCCCGCCATA
AAACCCCCAA---T-TTTTAGTGGTTGACCTCGGATCAGGTAGGAAT-------------
------------------------------------------------------------
---------------
>Apiospora_agari_KUC21361
------------------------------------------------------------
------------------------------------------------------------
--------------------------------------------------------AGGG
ATCATTACAGAGTTA--TCCAACTCCCA--ACCCTT--T-GTTAACC--TACCCAGTTAT
-GCCTCGGCGTAAGCTCGG---------------------TT-GGAG-GCA-CCC-----
------------GCCGTTACCCTGTAGC--------------------------------
----------------------------A-------------------------------
---------------------------------------GCTACCCTGTAGC--------
---AGCTACCCGGTAGT-----------------------------------------GA
CG----------------------------------------------------------
-----GACTGCCAGAT--------CCAA------------------CCGCGGCCCGCCGG
CGGTACACT-AAACTA-TG-TTTTATTTTAT-ATTCTGAGCGTCTTATTTT-AATAAGTT
AAAACTTTCAACAACGGATCTCTTGGTTCTGGCATCGATGAAGAACGCAGCGAAATGCGA
TAAGTAATGTGAATTGCAGAATTCAGTGAATCATCGAATCTTTGAACGCACATTGCGCCC
ATCAGTATTCTGGTGGGCATGCCTGTTCGAGCGTCATTTCAACCCTTAAGCCTAGCTTAG
TGTTGGGAATCTGCTGTA--TTGCAGTTCCTTAAAGACAGTGGCGGAGCGGCGGTAGTCC
TCTGAGCGTAGTAA---TTTA-TTTCTCGCTTTTGTCAGGCTC-TGTC-CTCCCGCCATA
AAACCCCCAA---T-TTTTAGTGGTTGACCTCGGATCAGGTAGGAAT-------------
------------------------------------------------------------
---------------
>Apiospora_agari_KUC21364
------------------------------------------------------------
------------------------------------------------------------
--------------------------------------------------------AGGG
ATCATTACAGAGTTA--TCCAACTCCCA--ACCCTT--T-GTTAACC--TACCCAGTTAT
-GCCTCGGCGTAAGCTCGG---------------------TT-GGAG-GCA-CCC-----
------------GCCGTTACCCTGTAGC--------------------------------
----------------------------A-------------------------------
---------------------------------------GCTACCCTGTAGC--------
---AGCTACCCGGTAGT-----------------------------------------GA
CG----------------------------------------------------------
-----GACTGCCAGAT--------CCAA------------------CCGCGGCCCGCCGG
CGGTACACT-AAACTA-TG-TTTTATTTTAT-ATTCTGAGCGTCTTATTTT-AATAAGTT
AAAACTTTCAACAACGGATCTCTTGGTTCTGGCATCGATGAAGAACGCAGCGAAATGCGA
TAAGTAATGTGAATTGCAGAATTCAGTGAATCATCGAATCTTTGAACGCACATTGCGCCC
ATCAGTATTCTGGTGGGCATGCCTGTTCGAGCGTCATTTCAACCCTTAAGCCTAGCTTAG
TGTTGGGAATCTGCTGTA--TTGCAGTTCCTTAAAGACAGTGGCGGAGCGGCGGTAGTCC
TCTGAGCGTAGTAA---TTTA-TTTCTCGCTTTTGTCAGGCTC-TGTC-CTCCCGCCATA
AAACCCCCAA---T-TTTTAGTGGTTGACCTCGGATCAGGTAGGAAT-------------
------------------------------------------------------------
---------------
>Apiospora_koreana_KUNCC23-15553
------------------------------------------------------------
------------------------------------------------------------
------------------------------------------------------------
------ACAGAGTTA--TACAACTCCCA--ACCATC--T-GTTAACC--TACCCAGTTAT
-GCCTCGGCGTAAGCTCGG---------------------CC-GGAG-GCAGTCC-----
------------AGAGCTACCCTGTAGCTTA-----------------------------
------------------------------------------------------------
---------------------------------------GCTACCCTGTAGC--------
--G----ACCCTGTAG--------------------------------------------
---------GCTACCCTGTA---GCGA---------------------------------
----TGGCTGCACCAC--------TCCG------------------GCCGCGCCCGCCGG
CGGTACACT-AAACTA-TG-TTTTATTTTAT-CTTCTGAGCGTCTTATTTT-AATAAGTT
AAAACTTTCAACAACGGATCTCTTGGTTCTGGCATCGATGAAGAACGCAGCGAAATGCGA
TAAGTAATGTGAATTGCAGAATTCAGTGAATCATCGAATCTTTGAACGCACATTGCGCCC
ATCAGTATTCTGGTGGGCATGCCTGTTCGAGCGTCATTTCAACCCTTAAGCCTAGCTTAG
TGTTGGGAATCTACTGTA--CTGTAGTTCCTTAAAGACAGTGGCGGAGCGGCAGTGGTCC
TCTGAGCGTAGTAA---TTTA-TTTCTCGCTTTTGTCAGGCCC-TGTC-CTCCCGCCATA
AAACCCCCAA---TTTTTTAGTGGTTGACCTCGGATCAGGTAC-----------------
------------------------------------------------------------
---------------
>Apiospora_dicranopteridis_KUNCC_23_14177
------------------------------------------------------------
------------------------------------------------------------
-------------------------------------------------------GGAGG
GACATTACAGAGTTA--TACAACTCCCA-CACCATC--T-GTCAACC--TACCCAGCTAT
-GCCTCGGCGCCAGCTCGG---------------------TT-GGAG-GCAGCCC-----
------------AGCGCTACCCTGTGGCGGCCCG---------------AAGTTACCCTG
-----------------------TAGCGA-------------------------------
---------------------------------------GCTACCCTGTAGC--------
--GAGTTACCCTGTAGC-----------------------------------------GA
CTGGC---TGCTACCCTGTG---GCGG---------------------------------
----TGGCTGCGCATC--------TCCG------------------GCCGCGCCCGCCGG
CGGTACACT-AAACTA-TG-TTTTATTTTGC-CTTCTGAGCGTCTTATTTT-AATAAGTT
AAAACTTTCAACAACGGATCTCTTGGTTCTGGCATCGATGAAGAACGCAGCGAAATGCGA
TAAGTAATGTGAATTGCAGAATTCAGTGAATCATCGAATCTTTGAACGCACATTGCGCCC
ATCAGTATTCTGGTGGGCATGCCTGTTCGAGCGTCATTTCAACCCTTAAGCCTAGCTTAG
TGTTGGGAGTCTACCGTA--CCGTAGTTCCCCAAAGACAGTGGCGGAGCGGCAGTGGTCC
TCTGAGCGTAGTAA---TTTA-TTTCTCGCTTTTGCCAGGCCC-TGCC-CTCCCGCCGTA
AAAACCCCCA---ATTTTTAGTGGTTGACCTCGGATCAGGTAGGAATACCCG--CTGAAC
TTAAGCATATCA------------------------------------------------
---------------
>Apiospora_yunnanensis_ZHKUCC_23_0015
------------------------------------------------------------
------------------------------------------------------------
---------------------------------------------------TGCGGAGGG
ATCATTACAGAGTTA--TACAACTCCCA-CACCATC--T-GTCAACC--TACCCAGTTAT
-GCCTCGGCGTCAGCTCGG---------------------TT-GGAG-GCAGCCC-----
------------AGCGCTACCCTGTAGCGGCCCG---------------AAGTTACCCTG
-----------------------TAGCGAGTTACCCTGTAGCTACCCTGCAGCCGGTTAC
CCAGTAAC------------------TGGCTGTCCTGTGGCTACCCTGTAGC--------
--GAGTTACCCTGTAGC-----------------------------------------GA
CTAGC---CGCTACCCTGTG---GCGA---------------------------------
----TGGCTGCGCATC--------TCCG------------------GCCGCGCCCGCCGG
CGGTACACT-AAACTA-TG-TTTTATTTTAC-CTTCTGAGCGTCTTATTTT-AATAAGTT
AAAACTTTCAACAACGGATCTCTTGGTTCTGGCATCGATGAAGAACGCAGCGAAATGCGA
TAAGTAATGTGAATTGCAGAATTCAGTGAATCATCGAATCTTTGAACGCACATTGCGCCC
ATCAGTATTCTGGTGGGCATGCCTGTTCGAGCGTCATTTCAACCCTTAAGCCTAGCTTAG
TGTTGGGAATCTACTGTA--CCGTAGTTCCTCAAAGACAGTGGCGGAGCGGCAGTGGTCC
TCTGAGCGTAGTAA---TTTA-TTTCTCGCTTTTGTCAGGCCC-TGTC-CTCCCGCCATA
AAACCCCCAA---T-TTTTAGTGGTTGACCTCGGATCAGGTAGGAATACCCG--CTGAAC
TTAAGCATATC-------------------------------------------------
---------------
>Apiospora_yunnanensis_ZHKUCC_23_0014T
------------------------------------------------------------
------------------------------------------------------------
----------------------------------CTCCGTT--GGTGAACCAGCGGAGGG
ATCATTACAGAGTTA--TACAACTCTCA-CACCATT--T-GTCAACC--TACCCAGTTAT
-GCCTCGGCGTCAGCTCGG---------------------TT-GGAG-GCAGCCC-----
------------AGCGCTACCCTGTAGCGGCCCG---------------AAGTTACCCTG
-----------------------TAGCGAGTTACCCTGTAGCTACCCTGCAGCCGGTTAC
CCAGTAAC------------------TGGCTGTCCTGTGGCTACCCTGTAGC--------
--GAGTTACCCTGTAGC-----------------------------------------GA
CTAGC---CGCTACCCTGTG---GCGA---------------------------------
----TGGCTGCGCATC--------TCCG------------------GCCGCGCCCGCCGG
CGGTACACT-AAACTA-TG-TTTTATTTTAC-CTTCTGAGCGTCTTATTTT-AATAAGTT
AAAACTTTCAACAACGGATCTCTTGGTTCTGGCATCGATGAAGAACGCAGCGAAATGCGA
TAAGTAATGTGAATTGCAGAATTCAGTGAATCATCGAATCTTTGAACGCACATTGCGCCC
ATCAGTATTCTGGTGGGCATGCCTGTTCGAGCGTCATTTCAACCCTTAAGCCTAGCTTAG
TGTTGGGAATCTACTGTA--CCGTAGTTCCTCAAAGACAGTGGCGGAGCGGCAGTGGTCC
TCTGAGCGTAGTAA---TTTA-TTTCTCGCTTTTGTCAGGCCC-TGTC-CTCCCGCCATA
AAACCCCCAA---T-TTTTAGTGGTTGACCTCGGATCAGGTAGGAATACCCG--CTGAAC
TTAAGCATATCATA----------------------------------------------
---------------
>Apiospora_esporlensis_CBS_145136T
------------------------------------------------------------
------------------------------------------------------------
------------------------------------------------------------
--CATTACAGAGTTA--TACAACTCCCA-TACCATC--T-GTTAACC--TACCCAGTTAT
-GCCTCGGCGTAAGCTCGG---------------------TT-GGAG-GCAGCCC-----
------------GGCGCTACCCTGTAGCGCC-----------------------------
------------------------------------------------------------
------------------------------------------------------------
------------------------------------------------------------
------------------------------------------------------------
-----GGCTGCGCTAC--------TCCG------------------GCCGCGCCCGCCGG
CGGTACACT-AAACTA-TG-TTTTATTTTAC-CTTCTGAGCGTCTTATTTT-AATAAGTT
AAAACTTTCAACAACGGATCTCTTGGTTCTGGCATCGATGAAGAACGCAGCGAAATGCGA
TAAGTAATGTGAATTGCAGAATTCAGTGAATCATCGAATCTTTGAACGCACATTGCGCCC
ATCAGTATTCTGGTGGGCATGCCTGTTCGAGCGTCATTTCAACCCTTAAGCCTAGCTTAG
TGTTGGGAATCTACTGTA--CTGTAGTTCCTTAAAGACAGTGGCGGAGCGGCAGTGGTCC
TCTGAGCGTAGTAA---TTTA-TTTCTCGCTTTTGTCAGGCCC-TGTC-CTCCCGCCGTA
AAACCCC-----------------------------------------------------
------------------------------------------------------------
---------------
>Apiospora_koreana_KUC21332T
------------------------------------------------------------
------------------------------------------------------------
--------------------------------------------------------AGGG
ATCATTACAGAGTTA--TACAACTCCCA-CACCATC--T-GTTAACC--TACCCAGTTAT
-GCCTCGGCGTAAGCTCGG---------------------CC-GGAG-GCAGTCC-----
------------AGAGCTACCCTGTAGCGAT-----------------------------
------------------------------------------------------------
------------------------------------------------------------
------------------------------------------------------------
------------------------------------------------------------
-----GGCTGCACCAC--------TCCG------------------GCCGCGCCCGCCGG
CGGTACACT-AAACTA-TG-TTTTATTTTAT-CTTCTGAGCGTCTTATTTT-AATAAGTT
AAAACTTTCAACAACGGATCTCTTGGTTCTGGCATCGATGAAGAACGCAGCGAAATGCGA
TAAGTAATGTGAATTGCAGAATTCAGTGAATCATCGAATCTTTGAACGCACATTGCGCCC
ATCAGTATTCTGGTGGGCATGCCTGTTCGAGCGTCATTTCAACCCTTAAGCCTAGCTTAG
TGTTGGGAATCTACTGTA--CTGTAGTTCCTTAAAGACAGTGGCGGAGCGGCAGTGGTCC
TCTGAGCGTAGTAA---TTTA-TTTCTCGCTTTTGTCAGGCCC-TGTC-CTCCCGCCATA
AAACCCCCAA---TTTTTTAGTGGTTGACCTCGGATCAGGTAGGAAT-------------
------------------------------------------------------------
---------------
>Apiospora_qinlingensis_CFCC_52303T
------------------------------------------------------------
------------------------------------------------------------
---------------------------------TCTCCGTT--GGTGAACCAGCGGAGGG
ATCATTACAGAGTTA--TACAACTCCCA-CACCATC--T-GTTAACC--TACCCAGTTAT
-GCCTCGGCGTAAGCTCGG---------------------CT-GGAG-GCAGTTC-----
------------AGAGCTACCCTGTAGCGAT-----------------------------
------------------------------------------------------------
------------------------------------------------------------
------------------------------------------------------------
------------------------------------------------------------
-----GACTGCGCTAC--------TCTG------------------GCCGCGCCCGCCGG
TGGTACACT-AAACTA-TA-TTTTATTTTAT-CTTCTGAGCGTCTTATTTT-AATAAGTT
AAAACTTTCAACAACGGATCTCTTGGTTCTGGCATCGATGAAGAACGCAGCGAAATGCGA
TAAGTAATGTGAATTGCAGAATTCAGTGAATCATCGAATCTTTGAACGCACATTGCGCCC
ATCAGTATTCTGGTGGGCATGCCTGTTCGAGCGTCATTTCAACCCTTAAGCCTAGCTTAG
TGTTGGGAATCTACTGTA--CTGTAGTTCCTTAAAGACAGTGGCGGAGCGGCAGTGGTCC
TCTGAGCGTAGTAA---TTTA-TTTCTCGCTTTTGTCAGGCCC-TGTC-CTCCCGCCATA
AAACCCCCAA---TTTTTTAGTGGTTGACCTCGGATCAGGTAGGAATACCCG--CTGAAC
TTAAGCATATCA------------------------------------------------
---------------
>Apiospora_stipae_CBS_146804T
------------------------------------------------------------
------------------------------------------------------------
-------------------------TAACAAGGTCTCCGTT--GGTGAACCAGCGGAGGG
ATCATTACAGAGTTA--TACAACTCCCA-CACCATC--T-GTGAACCT-TACCCAGTTTT
-GCCTCGGCGTCAGCTCGG---------------------TT-GGAG-GCAGTCT-----
------------GGCGCTACCCTGTAGCGCT-----------------------------
------------------------------------------------------------
------------------------------------------------------------
------------------------------------------------------------
------------------------------------------------------------
-----GGCTGCGCTAC--------TCCG------------------GCCGCGCCCGCCGG
CGGTACACT-AAACTA-TG-TTTAATTTTAT-CTTCTGAGCGTCTTATTTT-AATAAGTT
AAAACTTTCAACAACGGATCTCTTGGTTCTGGCATCGATGAAGAACGCAGCGAAATGCGA
TAAGTAATGTGAATTGCAGAATTCAGTGAATCATCGAATCTTTGAACGCACATTGCGCCC
ATCAGTATTCTGGTGGGCATGCCTGTTCGAGCGTCATTTCAACCCTTAAGCCTAGCTTAG
TGTTGGGAATCTACTGTA--TTGTAGTTCCTTAAAGACAGTGGCGGAGCGGCAGTTGTCC
TCTGAGCGTAGTAA---TTTA-TTTCTCGCTTTTGTCAGGCTC-TGTC-CTCCCGCCATA
AAACCCCCAA---TTTTTTAGTGGTTGACCTCGGATCAGGTAGGAATACCCG--CTGAAC
TTAAGCATATCAATAA--------------------------------------------
---------------
>Apiospora_xenocordella_CBS_595.66
------------------------------------------------------------
------------------------------------------------------------
-------------------AAGTCGTAACAAGGTCTCCGTT--GGTGAACCAGCGGAGGG
ATCATTACAGAGTTA--TACAACTCCCA-CACCATT--T-GCCAACC--TACCTAGCTAT
-GCCTCGGCGTAAGCTCGG---------------------CC-GGGG-GCGGCTG-----
------------GTCGCTACCCTGTAGCGCC-----------------------------
------------------------------------------------------------
------------------------------------------------------------
------------------------------------------------------------
------------------------------------------------------------
-----CGCCGCGCCGC--------CCCG------------------GCCGCGCCCGCCGG
CGGTACACT-AAACTA-TG-TTTAATCTTGC-CTTCTGAGCGTCTTATTTT-AATAAGTT
AAAACTTTCAACAACGGATCTCTTGGTTCTGGCATCGATGAAGAACGCAGCGAAATGCGA
TAAGTAATGTGAATTGCAGAATTCAGTGAATCATCGAATCTTTGAACGCACATTGCGCCC
ATCAGTATTCTGGTGGGCATGCCTGTTCGAGCGTCATTTCAACCCTTAAGCCTAGCTTAG
TGTTGGGAATCTACTGTA--CTGTAGTTCCTCAAAGACAGTGGCGGAGCGGCAGCGGTCC
TCTGAGCGTAGTAA---TTCA-TTTCTCGCTTTTGTCAGGCCC-TGTC-CTCCCGCCGTA
AAACCCCCAT---CTTTTTAGTGGTTGACCTCGGATCAGGTAGG----------------
------------------------------------------------------------
---------------
>Apiospora_xenocordella_CBS_478_86T
------------------------------------------------------------
------------------------------------------------------------
------------------AAAGTCGTAACAAGGTCTCCGTT--GGTGAACCAGCGGAGGG
ATCATTACAGAGTTA--TACAACTCCCA-CACCATT--T-GCCAACC--TACCTAGCTAT
-GCCTCGGCGTAAGCTCGG---------------------CC-GGGG-GCGGCTG-----
------------GTCGCTACCCTGTAGCGCC-----------------------------
------------------------------------------------------------
------------------------------------------------------------
------------------------------------------------------------
------------------------------------------------------------
-----CGCCGCGCCGC--------CCCG------------------GCCGCGCCCGCCGG
CGGTACACT-AAACTA-TG-TTTAATCTTGC-CTTCTGAGCGTCTTATTTT-AATAAGTT
AAAACTTTCAACAACGGATCTCTTGGTTCTGGCATCGATGAAGAACGCAGCGAAATGCGA
TAAGTAATGTGAATTGCAGAATTCAGTGAATCATCGAATCTTTGAACGCACATTGCGCCC
ATCAGTATTCTGGTGGGCATGCCTGTTCGAGCGTCATTTCAACCCTTAAGCCTAGCTTAG
TGTTGGGAATCTACTGTA--CTGTAGTTCCTCAAAGACAGTGGCGGAGCGGCAGCGGTCC
TCTGAGCGTAGTAA---TTCA-TTTCTCGCTTTTGTCAGGCCC-TGTC-CTCCCGCCGTA
AAACCCCCAT---CTTTTTAGTGGTTGACCTCGGATCAGGTAGGAATACCCG--CTGAAC
TTAAGCATATCAATAA-GCGGAGGAAAAGAAA-----CCAACAGGGATT-----------
---------------
>Apiospora_kogelbergensis_CBS_113333T
------------------------------------------------------------
------------------------------------------------------------
----------TGGAAGTAAAAGTCGTAACAAGGTCTCCGTT--GGTGAACCAGCGGAGGG
ATCATTACAGAGTTA--TACAACTCCCA-TACCATC--T-GTCAACC--TACCCAGCTAT
-GCCTCGGCGTAAGCTCGG---------------------CC-GGGG-GCGGTCC-----
------------GGCGCTACCCTGTAGCGGC-----------------------------
------------------------------------------------------------
------------------------------------------------------------
------------------------------------------------------------
------------------------------------------------------------
-----GGCCGCGCCAC--------CTCG------------------GCCGCGCCCGCCGG
CGGTACACT-AAACTA-TG-TTTTACTTTAC-CTTCTGAGCGTCTTATTTT-AATAAGTT
AAAACTTTCAACAACGGATCTCTTGGTTCTGGCATCGATGAAGAACGCAGCGAAATGCGA
TAAGTAATGTGAATTGCAGAATTCAGTGAATCATCGAATCTTTGAACGCACATTGCGCCC
ATCAGTATTCTGGTGGGCATGCCTGTTCGAGCGTCATTTCAACCCTTAAGCCTAGCTTAG
TGTTGGGACTCTACTGTA--CTGTAGTTCCCCAAAGACAGTGGCGGAGCGGCAGTGGTCC
TCTGAGCGTAGTAA---TTCA-TTTCTCGCTCCTGTCAGGCCC-TGTC-CTCCCGCCGTA
AAACCCCCAT---C-TTTTAGTGGTTGACCTCGGATCAGGTAGGAATACCCG--CTGAAC
TTAAGCATATCAATAA-GCGGAGGAAAAGAAA-----CCAACAGGGATT-----------
---------------
>Apiospora_dicranopteridis_KUNCC_23_14171T
------------------------------------------------------------
------------------------------------------------------------
--------------------------TACAAGGTCTCCGTT--GGTGAACCAGCGGAGGG
ATCATTACAGAGTTA--TACAACTCCCACCACCATC--T-GTTAACC--TACCCAGCTAT
-GCCTCGGCGCCAGCTCGG---------------------TT-GGAG-GCAGCTC-----
------------AGCGCTACCCTGTGGCGGCCCG---------------AAGTTACCCTG
-----------------------TAGCGA-------------------------------
---------------------------------------GCTACCCTGTAGC--------
--GAGTTACCCTGTAGC-----------------------------------------GA
CTGGC---TGCTACCCTGTG---GCGG---------------------------------
----TGGCTGCGCATC--------TCCG------------------GCCGCGCCCGCCGG
CGGTACACT-AAACTA-TG-TTTTATTTTGC-CTTCTGAGCGTCTTATTTT-AATAAGTT
AAAACTTTCAACAACGGATCTCTTGGTTCTGGCATCGATGAAGAACGCAGCGAAATGCGA
TAAGTAATGTGAATTGCAGAATTCAGTGAATCATCGAATCTTTGAACGCACATTGCGCCC
ATCAGTATTCTGGTGGGCATGCCTGTTCGAGCGTCATTTCAACCCTTAAGCCTAGCTTAG
TGTTGGGAGTCTACCGTA--CCGTAGTTCCCCAAAGACAGTGGCGGAGCGGCAGTGGTCC
TCTGAGCGTAGTAA---TTTA-TTTCTCGCTTTTGCCAGGCCC-TGCC-CTCCCGCCGTA
AAAACCCCCA---ATTTTTAGTGG-TGACCTCGGATCAGGTAG-----------------
------------------------------------------------------------
---------------
>Apiospora?dendrobii_MFLUCC_14_0152T
------------------------------------------------------------
------------------------------------------------------------
----------------------------------CTCCGTA--GGGTGACCTGCGGAGGG
ATCATTACAGAGTTA--TCCAACTCCCA-TACCATT--T-GCCAACC--TACCCAGCTAT
-GCCTCGGCGTCAGCTCGG---------------------CCGGGGG-GCGGCTG-----
------------GTCGCTGCCCTGCAGCGTCC----------------------------
------------------------------------------------------------
------------------------------------------------------------
------------------------------------------------------------
------------------------------------------------------------
-----GCCGCGCCCCC--------CCCG------------------GCCGCGCCCGCCGG
CGGTACACT-AAACCA-TG-TTTTATCTTGC-CTTCTGAGCGTCTTATTTT-AATAAGTT
AAAACTTTCAACAACGGATCTCTTGGTTCTGGCATCGATGAAGAACGCAGCGAAATGCGA
TAAGTAATGTGAATTGCAGAATTCAGTGAATCATCGAATCTTTGAACGCACATTGCGCCC
ATCAGTATTCTGGTGGGCATGCCTGTTCGAGCGTCATTTCAACCCTTAAGCCTAGCTTAG
TGTTGGGAATCTACTGCC--CTGTAGTTCCTCAAAGACAGTGGCGGAGCGGCAGCGGTCC
TCTGAGCGTAGTAA---TTCGTTTTCTCGCTTTGGTCAGGCCC-TGTC-CTCCCGCCGTA
AAACCCCCAT------------------C-------------------------------
------------------------------------------------------------
---------------
>Apiospora_ulmicola_CFCC_57942
------------------------------------------------------------
------------------------------------------------------------
------------------------------------------------------------
-----------------------CTCCC--ACCATT--T-GTCAACT--TACTCAGTTAT
-GCCTCGGCGTAAGCTGGGCGG------------------GTCGGAC-------------
-------------GTGCTACCCTGGAGC--------------------------------
------------------------------------------------------------
-----------------------------------------TACCCTGTAGC--------
------TACCCGGTAGC-------------------------------------------
------------------------------------------------------------
----------CGCGGC--------CGCC------------------CCCTAGCCCGCCGG
TGGTACGCT-AAACTCTTG-TTTAATTGTAT-ATTCTGAGCGTCTTATTTT-AGTAAGTT
AAAACTTTCAACAACGGATCTCTTGGTTCTGGCATCGATGAAGAACGCAGCGAAATGCGA
TAAGTAATGTGAATTGCAGAATTCAGTGAATCATCGAATCTTTGAACGCACATTGCGCCC
ATTAGTATTCTAGTGGGCATGCCTGTTCGAGCGTCATTTCAACCCTTAAGCCTAGCTTAG
TGTTGGGAACCTACTGTA--TTGTAGTTCCTTAAAGACAGTGGCGGAGCGATAGTTGTCC
TCTGAGCGTAGTAA--TACTT-ATTCTCGCTTTTGTTAGGTGC-TATC-TTCTCGCCATA
AAACCCCCAA---TTTTTTAGTGGTTGACCTCGGATCAGGTAGGAATACCCG--CTGAAC
TTAAGCATATCAA-----------------------------------------------
---------------
>Apiospora_ulmicola_CFCC_57941
------------------------------------------------------------
------------------------------------------------------------
------------------------------------------------------------
-----------------------CTCCC--ACCATT--T-GTCAACT--TACTCAGTTAT
-GCCTCGGCGTAAGCTGGGCGG------------------GTCGGAC-------------
-------------GTGCTACCCTGGAGC--------------------------------
------------------------------------------------------------
-----------------------------------------TACCCTGTAGC--------
------TACCCGGTAGC-------------------------------------------
------------------------------------------------------------
----------CGCGGC--------CGCC------------------CCCTAGCCCGCCGG
TGGTACGCT-AAACTCTTG-TTTAATTGTAT-ATTCTGAGCGTCTTATTTT-AGTAAGTT
AAAACTTTCAACAACGGATCTCTTGGTTCTGGCATCGATGAAGAACGCAGCGAAATGCGA
TAAGTAATGTGAATTGCAGAATTCAGTGAATCATCGAATCTTTGAACGCACATTGCGCCC
ATTAGTATTCTAGTGGGCATGCCTGTTCGAGCGTCATTTCAACCCTTAAGCCTAGCTTAG
TGTTGGGAACCTACTGTA--TTGTAGTTCCTTAAAGACAGTGGCGGAGCGATAGTTGTCC
TCTGAGCGTAGTAA--TACTT-ATTCTCGCTTTTGTTAGGTGC-TATC-TTCTCGCCATA
AAACCCCCAA---TTTTTTAGTGGTTGACCTCGGATCAGGTAGGAATACCCG--CTGAAC
TTAAGCATATCAA-----------------------------------------------
---------------
>Apiospora_pusillisperma_KUC21321T
------------------------------------------------------------
------------------------------------------------------------
--------------------------------------------------------AGGG
ATCATTACAGAGTTA--TTCAACTCCCA--ACCATT--T-GTCAACT--TACTCAGTTAT
-GCCTCGGCGTAAGCTGGGCGG------------------GTCGGAC-------------
-------------GTGCTACCCTGGAGC--------------------------------
------------------------------------------------------------
-----------------------------------------TACCCTGTAGC--------
------TACCCGGTAGC-------------------------------------------
------------------------------------------------------------
----------CGCGGC--------CGCC------------------TCCTAGCCCGCCGG
TGGTACGCT-AAACTCTTG-TTTAATTGTAT-ATTCTGAGCGTCTTATTTT-AATAAGTT
AAAACTTTCAACAACGGATCTCTTGGTTCTGGCATCGATGAAGAACGCAGCGAAATGCGA
TAAGTAATGTGAATTGCAGAATTCAGTGAATCATCGAATCTTTGAACGCACATTGCGCCC
ATTAGTATTCTAGTGGGCATGCCTGTTCGAGCGTCATTTCAACCCTTAAGCCTAGCTTAG
TGTTGGGAATCTACTGTA--TTGTAGTTCCTTAAAGACAGTGGCGGAGCGATAGTTGTCC
TCTGAGCGTAGTAA--TACTT-ATTCTCGCTTTTGTTAGGTGC-TATC-TTCTCGCCATA
AAACCCCCAA---TTTTTTAGTGGTTGACCTCGGATCAGGTAGGAAT-------------
------------------------------------------------------------
---------------
>Apiospora_pusillisperma_KUC21357
------------------------------------------------------------
------------------------------------------------------------
--------------------------------------------------------AGGG
ATCATTACAGAGTTA--TTCAACTCCCA--ACCATT--T-GTCAACT--TACTCAGTTAT
-GCCTCGGCGTAAGCTGGGCGG------------------GTCGGAC-------------
-------------GTGCTACCCTGGAGC--------------------------------
------------------------------------------------------------
-----------------------------------------TACCCTGTAGC--------
------TACCCGGTAGC-------------------------------------------
------------------------------------------------------------
----------CGCGGC--------CGCC------------------TCCTAGCCCGCCGG
TGGTACGCT-AAACTCTTG-TTTAATTGTAT-ATTCTGAGCGTCTTATTTT-AATAAGTT
AAAACTTTCAACAACGGATCTCTTGGTTCTGGCATCGATGAAGAACGCAGCGAAATGCGA
TAAGTAATGTGAATTGCAGAATTCAGTGAATCATCGAATCTTTGAACGCACATTGCGCCC
ATTAGTATTCTAGTGGGCATGCCTGTTCGAGCGTCATTTCAACCCTTAAGCCTAGCTTAG
TGTTGGGAATCTACTGTA--TTGTAGTTCCTTAAAGACAGTGGCGGAGCGATAGTTGTCC
TCTGAGCGTAGTAA--TACTT-ATTCTCGCTTTTGTTAGGTGC-TATC-TTCTCGCCATA
AAACCCCCAA---TTTTTTAGTGGTTGACCTCGGATCAGGTAGGAAT-------------
------------------------------------------------------------
---------------
>Apiospora_intestini_CBS_135835T
------------------------------------------------------------
------------------------------------------------------------
----------------------------------TTCCGTA--GGTGAACCTGCGGAGGG
ATCATTACAGAGTTA--TTCAACTCCCA--ACCATT--T-GTTAACT--TACTCAGTTAT
-GCCTCGGCGTAAGCTGGGCGG------------------GTCGGAC-------------
-------------GTGCTACCCTGGAGC--------------------------------
------------------------------------------------------------
-----------------------------------------TACCCTGTAGC--------
------TACCCGGTAGC-------------------------------------------
------------------------------------------------------------
----------CGCGGC--------CGCC------------------CCCTAGCCCGCCGG
TGGTACGCT-AAACTCTTG-TTTAATTGTAT-ATTCTGAGCGTCTTATTTT-AATAAGTT
AAAACTTTCAACAACGGATCTCTTGGTTCTGGCATCGATGAAGAACGCAGCGAAATGCGA
TAAGTAATGTGAATTGCAGAATTCAGTGAATCATCGAATCTTTGAACGCACATTGCGCCC
ATTAGTATTCTAGTGGGCATGCCTGTTCGAGCGTCATTTCAACCCTTAAGCCTAGCTTAG
TGTTGGGAATCTACTGTA--TTGTAGTTCCTCAAAGACAGTGGCGGAGCGATAGTTGTCC
TCTGAGCGTAGTAA--TACTT-ATTCTCGCTTTTGTTAGGTGC-TATC-TTCTCGCCATA
AAACCCCCAA---TTTTTTAGTGGTTGACCTCGGATCAGGTAGGAATACCCG--CTGAAC
TTAAGCATATCAATAA--------------------------------------------
---------------
>Apiospora_chiangraiense_KUNCC_24-17543
------------------------------------------------------------
------------------------------------------------------------
------------------------------------------------------------
------ACAGAGTTA--TACAACTCCCA--ACCATT--T-GTTAACTT-TACTCAGTTAT
-GCCTCGGCGTAAGCTGGGTGG------------------AGCGGAC-------------
-------------GTGCTACCCTGGAGC--------------------------------
------------------------------------------------------------
-----------------------------------------TACCCTGTAGC--------
------TACCCTGGAGC-------------------------------------------
------------------------------------------------------------
----------TGCGGC--------CGCC------------------CCCCAGCCCGCCGG
TGGTACACT-AAACTCTTG-TTTTACTGTAT-CTTCTGAGTGTCTTATTTT-AATAAGTC
AAAACTTTCAACAACGGATCTCTTGGTTCTGGCATCGATGAAGAACGCAGCGAAATGCGA
TAAGTAATGTGAATTGCAGAATTCAGTGAATCATCGAATCTTTGAACGCACATTGCGCCC
ATTAGTATTCTAGTGGGCATGCCTGTTCGAGCGTCATTTCAACCCTTAAGCCTAGCTTAG
TGTTGGGAATCTACTGTA--CTGTAGTTCCTTAAAGACAGTGGCGGAGCGATAGTTGTCC
TCTGAGCGTAGTAA--TTATT-ATTCTCGCTTTTGTTAGGTGC-TGTCATTCTCGCCATA
AAACCCCAAA----TTTTTAGTGGTTGACCTCGGATCAGGTAC-----------------
------------------------------------------------------------
---------------
>Apiospora_chiangraiense_MFLUCC_21_0053T
------------------------------------------------------------
------------------------------------------------------------
--------------------------AACAAGGTCTCCGTT--GGTGAACCAGCGGAGGG
ATCATTACAGAGTTA--TACAACTCCCA-CACCATA--T-GTTAACT--TACTCAGTTAT
-GCCTCGGCGTAAGCTGGGCGG------------------AGCGGAC-------------
-------------GTGCTACCCTGGAGC--------------------------------
------------------------------------------------------------
-----------------------------------------TACCCTGTAGCGA------
-----------AGGGGT-------------------------------------------
------------------------------------------------------------
----------CGCGGC--------CGCC------------------CTCCAGCCCGCCGG
TGGTACACG-AAACTCTTG-TTTTACTGTAT-CTTCTGAGCGTCTTATTTT-AATAAGTC
AAAACTTTCAACAACGGATCTCTTGGTTCTGGCATCGATGAAGAACGCAGCGAAATGCGA
TAAGTAATGTGAATTGCAGAATTCAGTGAATCATCGAATCTTTGAACGCACATTGCGCCC
ATTAGTATTCTAGTGGGCATGCCTGTTCGAGCGTCATTTCAACCCTTAAGCCTAGCTTAG
TGTTGGGAATCTACTGTA--CGGTAGTTCCTCAAAGACAGTGGCGGAGCGATAGTTGTCC
TCTGAGCGTAGTAA--TTACC-ATTCTCGCTTTTGTTAGGTGC-TATCTTTCTCGCCATA
AAACCCCCAA---ATTTTTAGTGGTTGACCTCGGATCAGGTAGGAATACCCG--CTGAAC
TTAAGCATATCAA-----------------------------------------------
---------------
>Apiospora_sorghi_URM_93000T
------------------------------------------------------------
------------------------------------------------------------
-----------------------------------------------------------G
ATCATTACAGAGTTA--TACAACTCCCA-TACCATT--T-GTGAACC--TACTCAGTTAT
-GCCTCGGCGTCAGCTTGGTGG------------------GCATGAC-------------
------------GGTGTTACCCTGTAGC--------------------------------
------------------------------------------------------------
-----------------------------------------TACCCTGTAGCCGCG----
--GGGTTACCCTGGAGCTACCCTGTAG---------------------CTCTGAGGGTGC
TA-----------CCCTGTA---GC-----------------------------------
---------GCGCCGC--------CTCC------------------CCCAAGCCCGCCGG
TGGTACACG-AAACTCTTG-TTTTATTGTAT-CTTCTGAGCGTCTTATTTT-AATAAGTT
AAAACTTTCAACAACGGATCTCTTGGTTCTGGCATCGATGAAGAACGCAGCGAAATGCGA
TAAGTAATGTGAATTGCAGAATTCAGTGAATCATCGAATCTTTGAACGCACATTGCGCCC
ATTAGTATTCTAGTGGGCATGCCTGTTCGAGCGTCATTTCAACCCTTAAGCCTAGCTTAG
TGTTGGGAATCTACTGTA--CGGTAGTTCCTTAAAGACAGTGGCGGAGCGATAGTTGTCC
TCTGAGCGTAGTAA--ATTTT-ATTCTCGCTTTTGTTAGGTGC-TATC-TTCTCGCCATA
AAACCCCCAA---TTTTTTAGTGGTTGACCTCGGATCANGTAGGAATACCCG--CTGAAC
TTA---------------------------------------------------------
---------------
>Apiospora_taeanensis_KUC21322T
------------------------------------------------------------
------------------------------------------------------------
--------------------------------------------------------AGGG
ATCATTACAGAGTTA--TACAACTCCCA-TACCATT--T-GTGAACC--TACTCAGTTAT
-GCCTCGGCGTCAGCTTGGTGG------------------GCATGAC-------------
------------GGTGTTACCCTGTAGC--------------------------------
------------------------------------------------------------
-----------------------------------------TACCCTGTAGCCGCG----
--GGGTTACCCTGGAGCTACCCTGTAG---------------------CTCTGAGGGTGC
TA-----------CCCTGTA---GC-----------------------------------
---------GCGCCGC--------CTCC------------------CCCAAGCCCGCCGG
TGGTACACG-AAACTCTTG-TTTTATTGTAT-CTTCTGAGCGTCTTATTTT-AATAAGTT
AAAACTTTCAACAACGGATCTCTTGGTTCTGGCATCGATGAAGAACGCAGCGAAATGCGA
TAAGTAATGTGAATTGCAGAATTCAGTGAATCATCGAATCTTTGAACGCACATTGCGCCC
ATTAGTATTCTAGTGGGCATGCCTGTTCGAGCGTCATTTCAACCCTTAAGCCTAGCTTAG
TGTTGGGAATCTACTGTA--CGGTAGTTCCTTAAAGACAGTGGCGGAGCGATAGTTGTCC
TCTGAGCGTAGTAA--ATTTT-ATTCTCGCTTTTGTTAGGTGC-TATC-TTCTCGCCATA
AAACCCCCAA---TTTTTTAGTGGTTGACCTCGGATCAGGTAGGAAT-------------
------------------------------------------------------------
---------------
>Apiospora_taeanensis_KUC21359
------------------------------------------------------------
------------------------------------------------------------
--------------------------------------------------------AGGG
ATCATTACAGAGTTA--TACAACTCCCA-TACCATT--T-GTGAACC--TACTCAGTTAT
-GCCTCGGCGTCAGCTTGGTGG------------------GCATGAC-------------
------------GGTGTTACCCTGTAGC--------------------------------
------------------------------------------------------------
-----------------------------------------TACCCTGTAGCCGCG----
--GGGTTACCCTGGAGCTACCCTGTAG---------------------CTCTGAGGGTGC
TA-----------CCCTGTA---GC-----------------------------------
---------GCGCCGC--------CTCC------------------CCCAAGCCCGCCGG
TGGTACACG-AAACTCTTG-TTTTATTGTAT-CTTCTGAGCGTCTTATTTT-AATAAGTT
AAAACTTTCAACAACGGATCTCTTGGTTCTGGCATCGATGAAGAACGCAGCGAAATGCGA
TAAGTAATGTGAATTGCAGAATTCAGTGAATCATCGAATCTTTGAACGCACATTGCGCCC
ATTAGTATTCTAGTGGGCATGCCTGTTCGAGCGTCATTTCAACCCTTAAGCCTAGCTTAG
TGTTGGGAATCTACTGTA--CGGTAGTTCCTTAAAGACAGTGGCGGAGCGATAGTTGTCC
TCTGAGCGTAGTAA--ATTTT-ATTCTCGCTTTTGTTAGGTGC-TATC-TTCTCGCCATA
AAACCCCCAA---TTTTTTAGTGGTTGACCTCGGATCAGGTAGGAAT-------------
------------------------------------------------------------
---------------
>Apiospora_bambusicola_MFLUCC_20_0144T
------------------------------------------------------------
------------------------------------------------------------
----------------------------CAAGGTCTCCGTT--GGTGAACCAGCGGAGGG
ATCATTACAGAGTTA--TACAACTCCCA--ACCATT--T-GTTAACCT-TACCTAGTTAT
-GCCTCGGCGTAAGCTGGG-----------------------------ACGGGTTGAC--
------------GGTGCTACCCTGGAGC--------------------------------
------------------------------------------------------------
-----------------------------------------TACCCTGTAGCGCTG----
GGGGGTTACCCGGTAGCTACCCTGTA--------------------------------GC
TA-----------CCCTGTA----------------------------------------
---------GCCCGCCGTCA----CACC------------------CCCTAGCCCGCCGG
TGGTACACT-AAACTCTTG-TTTTATTGTAT-CTTCTGAGCGTCTTATTT--AATAAGTT
AAAACTTTCAACAACGGATCTCTTGGTTCTGGCATCGATGAAGAACGCAGCGAAATGCGA
TAAGTAATGTGAATTGCAGAATTCAGTGAATCATCGAATCTTTGAACGCACATTGCGCCC
ATTAGTATTCTAGTGGGCATGCCTGTTCGAGCGTCATTTCAACCCTTAAGCCTAGCTTAG
CGTTGGGAATCTGCTGTA--CTGCAGTTCCTTAAAGACAGTGGCGGAGCGGCAGTGGTCC
TCTGAGCGTAGTAA--TTCTT-TATCTCGCTTTTGTTAGGCCC-TGTC-CTCTCGCCATA
AAACCCCAAA----TTTTTAGTGGTTGACCTCGGATCAGGTAGGAATACCCG--CTGAAC
TTAAGCATATCAATAA--------------------------------------------
---------------
>Apiospora_qiannanensis_RCEF7610
------------------------------------------------------------
------------------------------------------------------------
-----------------------CGTAACAAGGTCTCCGTT--GGTGAACCAGCGGAGGG
ATCATTACAGAGTT---TTTAACTCCCA-CACCATT--T-GCCAACT--TACCTAGCTAT
-GCCTCGGCGTAAGCGTGG---------------------TTTGGAG-GTGTGCCGGCG-
-------AGAGCCCAGCTACCCTGTAGC--------------------------------
-------------------------AGTT-------------------------------
-------------------------------ACCCTGTAGCTACCCTGT-----------
---AGCTACCCTGTAGC-----------------------------------------GT
TGGA---------TTCTTGC---TCG----------------------------------
---------GCGTGCCGCT-----CCTG------------------CCACAGCCCGCCGG
CGGTGCACT-AAACTCTTGTTTTTACTGGAT-CGTCTGAG--TCTTATTTT-AATAAATT
AAAACTTTCAACAACGGATCTCTTGGTTCTGGCATCGATGAAGAACGCAGCGAAATGCGA
TAAGTAATGTGAATTGCAGAATTCAGTGAATCATCGAATCTTTGAACGCACATTGCGCCC
ATTAGTATTCTAGTGGGCATGCCTGTTCGAGCGTCATTTCAACCCTTAAGCCTAGCTTAG
TGTTGGGAATCTACTGTA--CTGTAGTTCCTTAAAGACAGTGGCGGAGCGCTAGTTGTCC
TCTGAGCGTAGTAA--TTTTA-TTTCTCGCTTTTGTTAGGCGC-TGGC-CTCCCGCCATA
AAACCTCTAA---TTTTTTTGTGGTTGACCTCGGATCAGGTAGGAATACCCG--CTGAAC
TTAAGC------------------------------------------------------
---------------
>Apiospora_qiannanensis_RCEF7611T
------------------------------------------------------------
------------------------------------------------------------
------------------------GTAACAAGGTCTCCGTT--GGTGAACCAGCGGAGGG
ATCATTACAGAGTT---TTTAACTCCCA-CACCATT--T-GCCAACT--TACCTAGCTAT
-GCCTCGGCGTAAGCGTGG---------------------TTTGGAG-GTGTGCCGGCG-
-------AGAGCCCAGCTACCCTGTAGC--------------------------------
-------------------------AGTT-------------------------------
-------------------------------ACCCTGTAGCTACCCTGT-----------
---AGCTACCCTGTAGC-----------------------------------------GT
TGGA---------TTCTTGC---TCG----------------------------------
---------GCGTGCCGCT-----CCTG------------------CCACAGCCCGCCGG
CGGTGCACT-AAACTCTTGTTTTTACTGGAT-CGTCTGAG--TCTTATTTT-AATAAATT
AAAACTTTCAACAACGGATCTCTTGGTTCTGGCATCGATGAAGAACGCAGCGAAATGCGA
TAAGTAATGTGAATTGCAGAATTCAGTGAATCATCGAATCTTTGAACGCACATTGCGCCC
ATTAGTATTCTAGTGGGCATGCCTGTTCGAGCGTCATTTCAACCCTTAAGCCTAGCTTAG
TGTTGGGAATCTACTGTA--CTGTAGTTCCTTAAAGACAGTGGCGGAGCGCTAGTTGTCC
TCTGAGCGTAGTAA--TTTTA-TTTCTCGCTTTTGTTAGGCGC-TGGC-CTCCCGCCATA
AAACCTCTAA---TTTTTTTGTGGTTGACCTCGGATCAGGTAGGAATACCCG--CTGAAC
TTAAGCATATCAATAA-GCGGAGG------------------------------------
---------------
>Apiospora_dehongensis_GMBCC1012
------------------------------------------------------------
------------------------------------------------------------
----------------------TCGTAACAAGGTCTCCGTT--GGTGAACCAGCGGAGGG
ATCATTACAGAGTT---TTTAACTCCCA-CACCATT--T-GCCAACC--TACCTAGCTAT
-GCCTCGGCGTAAGCGCGG---------------------TCTGGAG-GCGTGCCGGC--
-------GAAGCCCAGCTACCCTGTAGC--------------------------------
-------------------------AGTT-------------------------------
-------------------------------ACCCGGTAGCTACCCTGT-----------
---AGCTACCCTGTAAC-----------------------------------------GC
TGGG---------CTCTCGT---TCG----------------------------------
---------GCGTGCTGTT-----CCTG------------------CCGCAGCCCGCCGG
TGGTACACT-AAACTCTCGTTTTTACTGGAT-CATCTGAG--TCTTATTTT-AATAAATC
AAAACTTTCAACAACGGATCTCTTGGTTCTGGCATCGATGAAGAACGCAGCGAAATGCGA
TAAGTAATGTGAATTGCAGAATTCAGTGAATCATCGAATCTTTGAACGCACATTGCGCCC
ATTAGTATTCTAGTGGGCATGCCTGTTCGAGCGTCATTTCAACCCTTAAGCCTAGCTTAG
TGTTGGGAATCTACTGTA--CTGTAGTTCCTTAAAGACAGTGGCGGAGTGCTAGTTGTCC
TCTGAGCGTAGTAA---TTTA-TTTCTCGCTTTTGTTAGGCGC-TGGC-CTCCCGCCATA
AAACCCCCAA----TTTTTTGTGGTTGACCTCGGATCAGGTAGGAATACCCG--CTGAAC
TTAAGCATATC-------------------------------------------------
---------------
>Apiospora_dehongensis_GMBCC1011T
------------------------------------------------------------
------------------------------------------------------------
-----------------------CGTAACAAGGTCTCCGTT--GGTGAACCAGCGGAGGG
ATCATTACAGAGTT---TTTAACTCCCA-CACCATT--T-GCCAACC--TACCTAGCTAT
-GCCTCGGCGTAAGCGCGG---------------------TCTGGAG-GCGTGCCGGC--
-------GAAGCCCAGCTACCCTGTAGC--------------------------------
-------------------------AGTT-------------------------------
-------------------------------ACCCGGTAGCTACCCTGT-----------
---AGCTACCCTGTAAC-----------------------------------------GC
TGGG---------CTCTCGT---TCG----------------------------------
---------GCGTGCTGTT-----CCTG------------------CCGCAGCCCGCCGG
TGGTACACT-AAACTCTCGTTTTTACTGGAT-CATCTGAG--TCTTATTTT-AATAAATC
AAAACTTTCAACAACGGATCTCTTGGTTCTGGCATCGATGAAGAACGCAGCGAAATGCGA
TAAGTAATGTGAATTGCAGAATTCAGTGAATCATCGAATCTTTGAACGCACATTGCGCCC
ATTAGTATTCTAGTGGGCATGCCTGTTCGAGCGTCATTTCAACCCTTAAGCCTAGCTTAG
TGTTGGGAATCTACTGTA--CTGTAGTTCCTTAAAGACAGTGGCGGAGTGCTAGTTGTCC
TCTGAGCGTAGTAA---TTTA-TTTCTCGCTTTTGTTAGGCGC-TGGC-CTCCCGCCATA
AAACCCCCAA----TTTTTTGTGGTTGACCTCGGATCAGGTAGGAATACCCG--CTGAAC
TTAAGCATAT--------------------------------------------------
---------------
>Apiospora_garethjonesii_SICAUCC_22-0028
------------------------------------------------------------
------------------------------------------------------------
------------------------------------------------------------
--CATTACAGAGTT---TTTAACTCCCA-CACCATT--T-GCCAACC--TACCTAGCTAT
-GCCTCGGCGTAAGCGTGG---------------------TCTGGAG-GCGTGCCGGC--
-------GAAGCCCAGTTACCCTGTAGC--------------------------------
------------------------------------------------------------
-----------------------------------------TACCCTGT-----------
---AGCTACCCTGTAAC-----------------------------------------GC
TGGG---------CTCTCGT---TCG----------------------------------
---------GCGTGCTGTT-----CCTG------------------CCGCAGCCCGCCGG
TGGTACACT-AAACTCTTGTTTTTACTGGAT-CATCTGAG--TCTTATTTT-AATAAATC
AAAACTTTCAACAACGGATCTCTTGGTTCTGGCATCGATGAAGAACGCAGCGAAATGCGA
TAAGTAATGTGAATTGCAGAATTCAGTGAATCATCGAATCTTTGAACGCACATTGCGCCC
ATTAGTATTCTAGTGGGCATGCCTGTTCGAGCGTCATTTCAACCCTTAAGCCTAGCTTAG
TGTTGGGAATCTACTGTG--CTGTAGTTCCTTAAAGACAGTGGCGGAGTGCTAGTTGTCC
TCTGAGCGTAGTAA---TTTA-TTTCTCGCTTTTGTTAGGCGC-TGGC-CTCCCGCCATA
AAACCCCCAA----TCTTTTGTGGTTGACCTCGGATCAGGTAG-----------------
------------------------------------------------------------
---------------
>Apiospora_garethjonesii_SICAUCC_22-0027
------------------------------------------------------------
------------------------------------------------------------
-----------------------------------------------AACCAGCGGAGGG
ATCATTACAGAGTT---TTTAACTCCCA-CACCATT--T-GCCAACC--TACCTAGCTAT
-GCCTCGGCGTAAGCGTGG---------------------TCTGGAG-GCGTGCCGGC--
-------GAAGCCCAGTTACCCTGTAGC--------------------------------
------------------------------------------------------------
-----------------------------------------TACCCTGT-----------
---AGCTACCCTGTAAC-----------------------------------------GC
TGGG---------CTCTCGT---TCG----------------------------------
---------GCGTGCTGTT-----CCTG------------------CCGCAGCCCGCCGG
TGGTACACT-AAACTCTTGTTTTTACTGGAT-CATCTGAG--TCTTATTTT-AATAAATC
AAAACTTTCAACAACGGATCTCTTGGTTCTGGCATCGATGAAGAACGCAGCGAAATGCGA
TAAGTAATGTGAATTGCAGAATTCAGTGAATCATCGAATCTTTGAACGCACATTGCGCCC
ATTAGTATTCTAGTGGGCATGCCTGTTCGAGCGTCATTTCAACCCTTAAGCCTAGCTTAG
TGTTGGGAATCTACTGTG--CTGTAGTTCCTTAAAGACAGTGGCGGAGTGCTAGTTGTCC
TCTGAGCGTAGTAA---TTTA-TTTCTCGCTTTTGTTAGGCGC-TGGC-CTCCCGCCATA
AAACCCCCAA----TCTTTTGTGGTTGACCTCGGATCAGGTAGGAATACCCG--------
------------------------------------------------------------
---------------
>Apiospora_garethjonesii_KUMCC_16_0202T
------------------------------------------------------------
------------------------------------------------------------
--------------------------AACAAGGTCTCCGTT--GGTGAACCAGCGGAGGG
ATCATTACAGAGTT---TTTAACTCCCA-CACCATT--T-GCCAACC--TACCTAGCTAT
-GCCTCGGCGTAAGCGTGG---------------------TCTGGAG-GCGTGCCGGC--
-------GAAGCCCAGTTACCCTGTAGC--------------------------------
------------------------------------------------------------
-----------------------------------------TACCCTGT-----------
---AGCTACCCTGTAAC-----------------------------------------GC
TGGG---------CTCTCGT---TCG----------------------------------
---------GCGTGCTGTT-----CCTG------------------CCGCAGCCCGCCGG
TGGTACACT-AAACTCTTGTTTTTACTGGAT-CATCTGAG--TCTTATTTT-AATAAATC
AAAACTTTCAACAACGGATCTCTTGGTTCTGGCATCGATGAAGAACGCAGCGAAATGCGA
TAAGTAATGTGAATTGCAGAATTCAGTGAATCATCGAATCTTTGAACGCACATTGCGCCC
ATTAGTATTCTAGTGGGCATGCCTGTTCGAGCGTCATTTCAACCCTTAAGCCTAGCTTAG
TGTTGGGAATCTACTGTG--CTGTAGTTCCTTAAAGACAGTGGCGGAGTGCTAGTTGTCC
TCTGAGCGTAGTAA---TTTA-TTTCTCGCTTTTGTTAGGCGC-TGGC-CTCCCGCCATA
AAACCCCCAA----TCTTTTGTGGTTGACCTCGGATCAGGTAGGAAT-------------
------------------------------------------------------------
---------------
>Apiospora_subrosea_LC_7292T
------------------------------------------------------------
------------------------------------------------------------
---------------------------------------------------TGCGGAGGG
ATCATTACAGAGTT---TTTAACTCCCA-TACCATT--T-GCCAACC--TACCTAGCTAT
-GCCTCGGCGTAAGCGTGG---------------------TCTGGAG-GCGTGCCGGT--
-------GAAGCCC----------------------------------------------
------------------------------------------------------------
------------------------------------------------------------
---AGCTACCCTGTAGC-----------------------------------------GT
TGGG---------CTCTCGT---TCG----------------------------------
---------GCGTGCCGTT-----CCTG------------------CCGCAGCCCGCCGG
TGGTACACT-AAACTCTTGTTTTTACTGGAT-CATCTGAG--TCTTATTTT-AATAAATC
AAAACTTTCAACAACGGATCTCTTGGTTCTGGCATCGATGAAGAACGCAGCGAAATGCGA
TAAGTAATGTGAATTGCAGAATTCAGTGAATCATCGAATCTTTGAACGCACATTGCGCCC
ATTAGTATTCTAGTGGGCATGCCTGTTCGAGCGTCATTTCAACCCTTAAGCCTAGCTTAG
TGTTGGGAATCTACTGTA--CTGTAGTTCCTTAAAGACAGTGGCGGAGTGCTAGTTGTCC
TCTGAGCGTAGTAA---TTTA-TTTCTCGCTTCTGATAGGCGC-TGGC-CTCCCGCCATA
AAACCCCCAA----TTTTTTGTGGTTGACCTCGGATCAGGTAGGAATACCCG--CTGAAC
TTAAGCATATC-------------------------------------------------
---------------
>Apiospora_subrosea_LC_7291
------------------------------------------------------------
------------------------------------------------------------
---------------------------------------------------TGCGGAGGG
ATCATTACAGAGTT---TTTAACTCCCA-TACCATT--T-GCCAACC--TACCTAGCTAT
-GCCTCGGCGTAAGCGTGG---------------------TCTGGAG-GCGTGCCGGT--
-------GAAGCCC----------------------------------------------
------------------------------------------------------------
------------------------------------------------------------
---AGCTACCCTGTAGC-----------------------------------------GT
TGGG---------CTCTCGT---TCG----------------------------------
---------GCGTGCCGTT-----CCTG------------------CCGCAGCCCGCCGG
TGGTACACT-AAACTCTTGTTTTTACTGGAT-CATCTGAG--TCTTATTTT-AATAAATC
AAAACTTTCAACAACGGATCTCTTGGTTCTGGCATCGATGAAGAACGCAGCGAAATGCGA
TAAGTAATGTGAATTGCAGAATTCAGTGAATCATCGAATCTTTGAACGCACATTGCGCCC
ATTAGTATTCTAGTGGGCATGCCTGTTCGAGCGTCATTTCAACCCTTAAGCCTAGCTTAG
TGTTGGGAATCTACTGTA--CTGTAGTTCCTTAAAGACAGTGGCGGAGTGCTAGTTGTCC
TCTGAGCGTAGTAA---TTTA-TTTCTCGCTTCTGATAGGCGC-TGGC-CTCCCGCCATA
AAACCCCCAA----TTTTTTGTGGTTGACCTCGGATCAGGTAGGAATACCCG--CTGAAC
TTAAGCATATC-------------------------------------------------
---------------
>Apiospora_huaxiensis_sp._nov_GUCC_25-0068T
------------------------------------------------------------
------------------------------------------------------------
----------------------------------------------------GCGGAGGG
ATCATTACAGAGTT---TTTAACTCCCA-CACCATT--T-GCCAACC--TACCTAGCTAT
-GCCTCGGCGTAAGCGTGG---------------------TCTGGAG-GCGTGCCGGC--
-------GAAGCTCAGCTACCCTGTAGCTGCTACCCTGTAGCTACCCTGTAGCTACCCTG
TAGCAGCTACCCGGTA-------GCAGCT-------------------------------
-------------------------------ACCCGGTAGCTACCCTGT-----------
---AGCTACCCTGTAGC-----------------------------------------GT
TGGG---------CTCTCGT---CCG----------------------------------
---------GCGTGCCGTT-----CCTG------------------CCGCCGCCCGCCGG
TGGTACACT-AAACTCTTGTTTTTACTGGAT-TATCTGAG--TCTTATTTT-AATAAATC
AAAACTTTCAACAACGGATCTCTTGGTTCTGGCATCGATGAAGAACGCAGCGAAATGCGA
TAAGTAATGTGAATTGCAGAATTCAGTGAATCATCGAATCTTTGAACGCACATTGCGCCC
ATTAGTATTCTAGTGGGCATGCCTGTTCGAGCGTCATTTCAACCCTTAAGCCTAGCTTAG
TGTTGGGAATCTACTGTA--CTGTAGTTCCTTAAAGACAGTGGCGGAGTGCTAGTTGTCC
TCTGAGCGTAGTAA---TTTA-TTTCTCGCTTTTGTTAGGCGC-TGGC-CTCCCGCCATA
AAACCCCCTA----TTTTTTGTGGTTGACCTCGGATCAGGTAGGAATACCCG--CTGAAC
TTAAGCATATCA------------------------------------------------
---------------
>Apiospora_huaxiensis_sp._nov_GUCC_25-0069
------------------------------------------------------------
------------------------------------------------------------
---------------------------------------------------TGCGGAGGG
ATCATTACAGAGTT---TTTAACTCCCA-CACCATT--T-GCCAACC--TACCTAGCTAT
-GCCTCGGCGTAAGCGTGG---------------------TCTGGAG-GCGTGCCGGC--
-------GAAGCTCAGCTACCCTGTAGCTGCTACCCTGTAGCTACCCTGTAGCTACCCTG
TAGCAGCTACCCGGTA-------GCAGCT-------------------------------
-------------------------------ACCCGGTAGCTACCCTGT-----------
---AGCTACCCTGTAGC-----------------------------------------GT
TGGG---------CTCTCGT---CCG----------------------------------
---------GCGTGCCGTT-----CCTG------------------CCGCCGCCCGCCGG
TGGTACACT-AAACTCTTGTTTTTACTGGAT-TATCTGAG--TCTTATTTT-AATAAATC
AAAACTTTCAACAACGGATCTCTTGGTTCTGGCATCGATGAAGAACGCAGCGAAATGCGA
TAAGTAATGTGAATTGCAGAATTCAGTGAATCATCGAATCTTTGAACGCACATTGCGCCC
ATTAGTATTCTAGTGGGCATGCCTGTTCGAGCGTCATTTCAACCCTTAAGCCTAGCTTAG
TGTTGGGAATCTACTGTA--CTGTAGTTCCTTAAAGACAGTGGCGGAGTGCTAGTTGTCC
TCTGAGCGTAGTAA---TTTA-TTTCTCGCTTTTGTTAGGCGC-TGGC-CTCCCGCCATA
AAACCCCCTA----TTTTTTGTGGTTGACCTCGGATCAGGTAGGAATACCCG--CTGAAC
TTAAGCATATCA------------------------------------------------
---------------
>Apiospora_huaxiensis_sp._nov_GUCC_25-0070
------------------------------------------------------------
------------------------------------------------------------
---------------------------------------------------TGCGGAGGG
ATCATTACAGAGTT---TTTAACTCCCA-CACCATT--T-GCCAACC--TACCTAGCTAT
-GCCTCGGCGTAAGCGTGG---------------------TCTGGAG-GCGTGCCGGC--
-------GAAGCTCAGCTACCCTGTAGCTGCTACCCTGTAGCTACCCTGTAGCTACCCTG
TAGCAGCTACCCGGTA-------GCAGCT-------------------------------
-------------------------------ACCCGGTAGCTACCCTGT-----------
---AGCTACCCTGTAGC-----------------------------------------GT
TGGG---------CTCTCGT---CCG----------------------------------
---------GCGTGCCGTT-----CCTG------------------CCGCCGCCCGCCGG
TGGTACACT-AAACTCTTGTTTTTACTGGAT-TATCTGAG--TCTTATTTT-AATAAATC
AAAACTTTCAACAACGGATCTCTTGGTTCTGGCATCGATGAAGAACGCAGCGAAATGCGA
TAAGTAATGTGAATTGCAGAATTCAGTGAATCATCGAATCTTTGAACGCACATTGCGCCC
ATTAGTATTCTAGTGGGCATGCCTGTTCGAGCGTCATTTCAACCCTTAAGCCTAGCTTAG
TGTTGGGAATCTACTGTA--CTGTAGTTCCTTAAAGACAGTGGCGGAGTGCTAGTTGTCC
TCTGAGCGTAGTAA---TTTA-TTTCTCGCTTTTGTTAGGCGC-TGGC-CTCCCGCCATA
AAACCCCCTA----TTTTTTGTGGTTGACCTCGGATCAGGTAGGAATACCCG--CTGAAC
TTAAGCATATC-------------------------------------------------
---------------
>Apiospora_neobambusae_LC_7124
------------------------------------------------------------
------------------------------------------------------------
---------------------------------------------------TGCGGAGGG
ATCATTACAGAGTT---TTTAACTCCCA-TACCATT--T-GCCAACC--TACCTAGCTAT
-GCCTCGGCGTAAGCGTGG---------------------TCTGGAG-GCGTGCCGGTG-
-------GAAGCCC----------------------------------------------
------------------------------------------------------------
------------------------------------------------------------
---AGCTACCCTGTAGC-----------------------------------------GC
CGGT---------CTCCCGT---TCG----------------------------------
---------GCGTGCCGTT-----CCTG------------------CCGCTGCCCGCCGG
TGGTACACT-AAACTCTTGTTTTTACTGGAT-CATCTGAG--TCTTATTTT-AATAAATC
AAAACTTTCAACAACGGATCTCTTGGTTCTGGCATCGATGAAGAACGCAGCGAAATGCGA
TAAGTAATGTGAATTGCAGAATTCAGTGAATCATCGAATCTTTGAACGCACATTGCGCCC
ATTAGTATTCTAGTGGGCATGCCTGTTCGAGCGTCATTTCAACCCTTAAGCCTAGCTTAG
TGTTGGGAATCTACTGTC--CTGTAGTTCCTTAAAGACAGTGGCGGAGTGCTAGTTGTCC
TCTGAGCGTAGTAA---TTTA-TTTCTCGCTTCTGTCAGGCGC-TGGC-CTCCCGCCATA
AAACCCCCTA----TTTTTTGTGGTTGACCTCGGATCAGGTAGGAATACCCG--CTGAAC
TTAAGCATATCAA-----------------------------------------------
---------------
>Apiospora_neobambusae_LC_7106T
------------------------------------------------------------
------------------------------------------------------------
---------------------------------------------------TGCGGAGGG
ATCATTACAGAGTT---TTTAACTCCCA-TACCATT--T-GCCAACC--TACCTAGCTAT
-GCCTCGGCGTAAGCGTGG---------------------TCTGGAG-GCGTGCCGGTG-
-------GAAGCCC----------------------------------------------
------------------------------------------------------------
------------------------------------------------------------
---AGCTACCCTGTAGC-----------------------------------------GC
CGGT---------CTCCCGT---TCG----------------------------------
---------GCGTGCCGTT-----CCTG------------------CCGCTGCCCGCCGG
TGGTACACT-AAACTCTTGTTTTTACTGGAT-CATCTGAG--TCTTATTTT-AATAAATC
AAAACTTTCAACAACGGATCTCTTGGTTCTGGCATCGATGAAGAACGCAGCGAAATGCGA
TAAGTAATGTGAATTGCAGAATTCAGTGAATCATCGAATCTTTGAACGCACATTGCGCCC
ATTAGTATTCTAGTGGGCATGCCTGTTCGAGCGTCATTTCAACCCTTAAGCCTAGCTTAG
TGTTGGGAATCTACTGTC--CTGTAGTTCCTTAAAGACAGTGGCGGAGTGCTAGTTGTCC
TCTGAGCGTAGTAA---TTTA-TTTCTCGCTTCTGTCAGGCGC-TGGC-CTCCCGCCATA
AAACCCCCTA----TTTTTTGTGGTTGACCTCGGATCAGGTAGGAATACCCG--CTGAAC
TTAAGCATAT--------------------------------------------------
---------------
>Apiospora_mytilomorpha_DAOM_214595T
------------------------------------------------------------
------------------------------------------------------------
------------------------------------------------------------
------------------------------------------------------------
------------------------------------------------------------
------------------------------------------------------------
------------------------------------------------------------
------------------------------------------------------------
-----CTACCCTGTAGC-----------------------------------------GT
TGGG---------CTCTCGT---TCG----------------------------------
---------GCGTGCCGTT-----CCTG------------------CCGCAGCCCGCCGG
TGGTACACT-AAACTCTTGTTTTTACTGGAT-CATCTGAG--TCTTATTTT-AATAAATC
AAAACTTTCAACAACGGATCTCTTGGTTCTGGCATCGATGAAGAACGCAGCGAAATGCGA
TAAGTAATGTGAATTGCAGAATTCAGTGAATCATCGAATCTTTGAACGCACATTGCGCCC
ATTAGTATTCTAGTGGGCATGCCTGTTCGAGCGTCATTTCAACCCTTAAGCCTAGCTTAG
TGTTGGGAATCTACTGTA--CTGTAGTGCCTCAAG-------------------------
------------------------------------------------------------
------------------------------------------------------------
------------------------------------------------------------
---------------
>Apiospora_sphaeroidea_CC_YQ02_3_T
------------------------------------------------------------
------------------------------------------------------------
-------------------------------GGTCTCCGTT--GGTGAACCAGCGGAGGG
ATCATTACAGAGTT---TTTAACTCCCA-CACCATT--T-GCCAACC--TACCTAGCTAT
-GCCTCGGCGTAAGCGCGG---------------------TTTGGGG-GCGTGCCGGCG-
-------GAAGCCCAGCTACCCTGCAGC--------------------------------
------------------------------------------------------------
-----------------------------------------TACCCTGT-----------
---AGCTACCCTGTAGC-----------------------------------------GT
TGGG---------CTCCCGT---TCG----------------------------------
---------GCGTGCCGTT-----CCTG------------------CCGCAGCCCGCCGG
TGGTACACT-AAACTCTTGTTTTTACTGGAT-CATCTGAG--TCTTATTTT-AATAAATC
AAAACTTTCAACAACGGATCTCTTGGTTCTGGCATCGATGAAGAACGCAGCGAAATGCGA
TAAGTAATGTGAATTGCAGAATTCAGTGAATCATCGAATCTTTGAACGCACATTGCGCCC
ATTAGTATTCTAGTGGGCATGCCTGTTCGAGCGTCATTTCAACCCTTAAGCCTAGCTTAG
TGTTGGGAATCTACTGTA--CTGTAGTTCCTTAAAGACAGTGGCGGAGTGCTAGTTGTCC
TCTGAGCGTAGTAA---TTTA-TTTCTCGCTTTT--------------------------
------------------------------------------------------------
------------------------------------------------------------
---------------
>Apiospora_setostroma_KUMCC_19_0217T
------------------------------------------------------------
------------------------------------------------------------
----------------------TCGTAACAAGGTCTCCGTT--GGTGAACCAGCGGAGGG
ATCATTACAGAGTT---TTTAACTCCCA-CACCATT--T-GCCAACC--TACCTAGCTAT
-GCCTCGGCGTAAGCGTGG---------------------TCTGGAG-GCGTGCCGGC--
-------GAAGCTCAGCTACCCTGTAGC--------------------------------
------------------------------------------------------------
------------------------------------------------------------
---AGCTACCCTGTAGC-----------------------------------------GT
TGGG---------CCCTCGT---TCG----------------------------------
---------GCGCGCCGTT-----CCTG------------------CCGCAGCCCGCCGG
TGGTACACT-AAACTCTTGTTTTTACTGGAT-CGTCTGAG--TCTTATTTT-AATAAATC
AAAACTTTCAACAACGGATCTCTTGGTTCTGGCATCGATGAAGAACGCAGCGAAATGCGA
TAAGTAATGTGAATTGCAGAATTCAGTGAATCATCGAATCTTTGAACGCACATTGCGCCC
ATTAGTATTCTAGTGGGCATGCCTGTTCGAGCGTCATTTCAACCCTTAAGCCTAGCTTAG
TGTTGGGAATCTACTGTA--CTGTAGTTCCTTAAAGACAGTGGCGGAGTGCTAGTTGTCC
TCTGAGCGTAGTAA---TTTA-TTTCTCGCTTCTGTTAGGCGC-TGGC-CTCCCGCCATA
AAACCCCCTA----TTTTTTGTGGTTGACCTC----------------------------
------------------------------------------------------------
---------------
>Apiospora_neogarethjonesii_KUMCC_18_0192
------------------------------------------------------------
------------------------------------------------------------
----------------------GCGTAACAAGGTCTCCGTT--GGTGAACCAGCGGAGGG
ATCATTACAGAGTT---TTTAACTCCCA-CACCATT--T-GCCAACC--TACCTAGCTAT
-GCCTCGGCGTAAGCGTGG---------------------TCTGGAG-GCGTGCCGGC--
-------GAAGCTCAGCTACCCTGTAGC--------------------------------
------------------------------------------------------------
------------------------------------------------------------
---AGCTACCCTGTAGC-----------------------------------------GT
TGGG---------CCCTCGT---TCG----------------------------------
---------GCGCGCCGTT-----CCTG------------------CCGCAGCCCGCCGG
TGGTACACT-AAACTCTTGTTTTTACTGGAT-CGTCTGAG--TCTTATTTT-AATAAATC
AAAACTTTCAACAACGGATCTCTTGGTTCTGGCATCGATGAAGAACGCAGCGAAATGCGA
TAAGTAATGTGAATTGCAGAATTCAGTGAATCATCGAATCTTTGAACGCACATTGCGCCC
ATTAGTATTCTAGTGGGCATGCCTGTTCGAGCGTCATTTCAACCCTTAAGCCTAGCTTAG
TGTTGGGAATCTACTGTA--CTGTAGTTCCTTAAAGACAGTGGCGGAGTGCTAGTTGTCC
TCTGAGCGTAGTAA---TTTA-TTTCTCGCTTCTGTTAGGCGC-TGGC-CTCCCGCCATA
AAACCCCCTA----TTTTTTGTGGTTGACCTCGG--------------------------
------------------------------------------------------------
---------------
>Apiospora_bambusirimae_GUCC12_52
------------------------------------------------------------
------------------------------------------------------------
-------------------------GAACAAGGTCTCCGTT--GGTGAACCAGCGGAGGG
ATCATTACAGAGTT---TTTAACTCCCA-CACCATT--T-GCCAACC--TACCTAGCTAT
-GCCTCGGCGTAAGCGTGG---------------------TCTGGAG-GCGTGCCGGC--
-------GAAGCTCAGCTACCCTGTAGCTGCTACCCT-----------------------
-----------------------GTAGCT-------------------------------
-------------------------------ACCCTGTAGCTACCCTGTAGC--------
---AGCTACCCTGTAGC-----------------------------------------GT
TGGG---------CTCTCGT---CCG----------------------------------
---------GCGTGCCGTT-----CCTG------------------CCGCCGCCCGCCGG
TGGTACACT-AAACTCTTGTTTTTACTGGAT-CATCTGAG--TCTTATTTT-AATAAATC
AAAACTTTCAACAACGGATCTCTTGGTTCTGGCATCGATGAAGAACGCAGCGAAATGCGA
TAAGTAATGTGAATTGCAGAATTCAGTGAATCATCGAATCTTTGAACGCACATTGCGCCC
ATTAGTATTCTAGTGGGCATGCCTGTTCGAGCGTCATTTCAACCCTTAAGCCTAGCTTAG
TGTTGGGAATCTACTGTA--CTGTAGTTCCTTAAAGACAGTGGCGGAGTGCTAGTTGTCC
TCTGAGCGTAGTAA---TTTA-TTTCTCGCTTTTGTTAGGCGC-TGGC-CTCCCGCCATA
AAACCCCCT---------------------------------------------------
------------------------------------------------------------
---------------
>Apiospora_fuzhouensis_CGMCC3.25650
------------------------------------------------------------
------------------------------------------------------------
----------------------------------CTCCGTT--GGTGAACCAGCGGAGGG
ATCATTACAGAGTT---TTTAACTCCCA-TACCATT--T-GCCAATC--TACCTAGCTAT
-GCCTCGGCGTAAGCGTGG---------------------TCTGGAG-GCATGCCGGC--
-------GAAGCTCAGCTACCCTGTAGCTGCTACCCT-----------------------
-----------------------GTAGCT-------------------------------
-------------------------------ACCCTGTAGCTACCCTGTAGC--------
---AGCTACCCTGTAGC-----------------------------------------GT
TGGG---------CTCTCGT---TCG----------------------------------
---------GCGTACCGTT-----CCTG------------------CCGCCGCCCGCCGG
TGGTACACT-AAACTCTTGTTTTTACTGGAT-CATCTGAG--TCTTATTTT-AATAAATC
AAAACTTTCAACAACGGATCTCTTGGTTCTGGCATCGATGAAGAACGCAGCGAAATGCGA
TAAGTAATGTGAATTGCAGAATTCAGTGAATCATCGAATCTTTGAACGCACATTGCGCCC
ATTAGTATTCTAGTGGGCATGCCTGTTCGAGCGTCATTTCAACCCTTAAGCCTAGCTTAG
TGTTGGGAATCTACTGTA--CTGTAGTTCCTTAAAGACAGTGGCGGAGTGCTAGTTGTCC
TCTGAGCGTAGTAA---TTTA-TTTCTCGCTTTTGTTAGGCGC-TGGC-CTCCCGC----
------------------------------------------------------------
------------------------------------------------------------
---------------
>Apiospora_fuzhouensis_CGMCC3_25649T
------------------------------------------------------------
------------------------------------------------------------
----------------------------------CTCCGTT--GGTGAACCAGCGGAGGG
ATCATTACAGAGTT---TTTAACTCCCA-TACCATT--T-GCCAATC--TACCTAGCTAT
-GCCTCGGCGTAAGCGTGG---------------------TCTGGAG-GCATGCCGGC--
-------GAAGCTCAGCTACCCTGTAGCTGCTACCCT-----------------------
-----------------------GTAGCT-------------------------------
-------------------------------ACCCTGTAGCTACCCTGTAGC--------
---AGCTACCCTGTAGC-----------------------------------------GT
TGGG---------CTCTCGT---TCG----------------------------------
---------GCGTACCGTT-----CCTG------------------CCGCCGCCCGCCGG
TGGTACACT-AAACTCTTGTTTTTACTGGAT-CATCTGAG--TCTTATTTT-AATAAATC
AAAACTTTCAACAACGGATCTCTTGGTTCTGGCATCGATGAAGAACGCAGCGAAATGCGA
TAAGTAATGTGAATTGCAGAATTCAGTGAATCATCGAATCTTTGAACGCACATTGCGCCC
ATTAGTATTCTAGTGGGCATGCCTGTTCGAGCGTCATTTCAACCCTTAAGCCTAGCTTAG
TGTTGGGAATCTACTGTA--CTGTAGTTCCTTAAAGACAGTGGCGGAGTGCTAGTTGTCC
TCTGAGCGTAGTAA---TTTA-TTTCTCGCTTTTGTTAGGCGC-TGGC-CTCCCGC----
------------------------------------------------------------
------------------------------------------------------------
---------------
>Apiospora_bambusirimae_GUCC12_51_T_
------------------------------------------------------------
------------------------------------------------------------
------------------------------------------------------------
----------------------------------------GCCAACC--TACCTAGCTAT
-GCCTCGGCGTAAGCGTGG---------------------TCTGGAG-GCGTGCCGGC--
-------GAAGCTCAGCTACCCTGTAGCTGCTACCCT-----------------------
-----------------------GTAGCT-------------------------------
-------------------------------ACCCTGTAGCTACCCTGTAGC--------
---AGCTACCCTGTAGC-----------------------------------------GT
TGGG---------CTATCGT---CCG----------------------------------
---------GCGTGCCGTT-----CCTG------------------CCGCCGCCCGCCGG
TGGTACACT-AAACTCTTGTTTTTACTGGAT-CATCTGAG--TCTTATTTT-AATAAATC
AAAACTTTCAACAACGGATCTCTTGGTTCTGGCATCGATGAAGAACGCAGCGAAATGCGA
TAAGTAATGTGAATTGCAGAATTCAGTGAATCATCGAATCTTTGAACGCACATTGCGCCC
ATTAGTATTCTAGTGGGCATGCCTGTTCGAGCGTCATTTCAACCCTTAAGCCTAGCTTAG
TGTTGGGAATCTACTGTA--CTGTAGTTCCTTAAAGACAGTGGCGGAGTGCTAGTTGTCC
TCTGAGCGTAGTAA---TTTA-TTTCTCGCTTTTGTTAGGCGC-TGGC-CTCCCGCCATA
AAACCCCCTA----T---------------------------------------------
------------------------------------------------------------
---------------
>Apiospora_neogongcheniae_YNE01248T
------------------------------------------------------------
------------------------------------------------------------
------------------------------------------------------------
-------CAGAGTT---TTTAACTCCCA-TACCATT--T-GCAAACC--TACCTAGCTAT
-GCCTCGGCGTAAGCGTGG---------------------TCTGGAG-GCGTGCCGGC--
-------GAGGCTCAGCTACCCTGTAGC--------------------------------
-------------------------AGCT-------------------------------
-------------------------------ACCCGGTAGCTACCCTGT-----------
---AGCTACCCTGTAGC-----------------------------------------GT
TGAG---------CTCTCGT---TCG----------------------------------
---------GCGTGTCGTT-----CCTG------------------CCGCAGCCCGCCGG
TGGTACACT-AAACTCTTGTTTTTACTGGAT-CATCTGAG--TCTTATTTT-AATAAATC
AAAACTTTCAACAACGGATCTCTTGGTTCTGGCATCGATGAAGAACGCAGCGAAATGCGA
TAAGTAATGTGAATTGCAGAATTCAGTGAATCATCGAATCTTTGAACGCACATTGCGCCC
ATTAGTATTCTAGTGGGCATGCCTGTTCGAGCGTCATTTCAACCCTTAAGCCTAGCTTAG
TGTTGGGAATCTACCGTA--CTGTAGTTCCTTAAAGACAGTGGCGGAGTGCTAGTTGTCC
TCTGAGCGTAGTAA---TTTA-TTTCTCGCTTTTGTCAGGCGC-TGGC-CTCCCGCCATA
AAACCCCCTA----TTTTTTGTGG------------------------------------
------------------------------------------------------------
---------------
>Apiospora_paragongcheniae_YNE01259
------------------------------------------------------------
------------------------------------------------------------
------------------------------------------------------------
-------CAGAGTT---TTTAACTCCCA-TACCATT--T-GCCAACC--TACCTAGCTAT
-GCCTCGGCGTAAGCGCGG---------------------TCTGGAG-GCGTGCCGGCG-
-------GAAGCCC----------------------------------------------
------------------------------------------------------------
------------------------------------------------------------
---AGCTACCCTGTAGC-----------------------------------------GT
TGGG---------CTCCCGT---TCG----------------------------------
---------GCGTGCCGTT-----CCTG------------------CCGCTGCCCGCCGG
TGGTACACT-AAACTCTTGTTTTTACTGGAT-CATCTGAG--TCTTATTTT-AATAAATC
AAAACTTTCAACAACGGATCTCTTGGTTCTGGCATCGATGAAGAACGCAGCGAAATGCGA
TAAGTAATGTGAATTGCAGAATTCAGTGAATCATCGAATCTTTGAACGCACATTGCGCCC
ATTAGTATTCTAGTGGGCATGCCTGTTCGAGCGTCATTTCAACCCTTAAGCCTAGCTTAG
TGTTGGGAATCTACTGTA--TTGTAGTTCCTCAAAGACAGTGGCGGAGTGCTAGTTGTCC
TCTGAGCGTAGTAA---TTTA-TTTCTCGCTTCTGTTAGGCGC-TGGC-CTCCCGCCATA
AAACCCCTA-----TTTTTTGTGG------------------------------------
------------------------------------------------------------
---------------
>Apiospora_paragongcheniae_YNE00992T
------------------------------------------------------------
------------------------------------------------------------
------------------------------------------------------------
-------CAGAGTT---TTTAACTCCCA-TACCATT--T-GCCAACC--TACCTAGCTAT
-GCCTCGGCGTAAGCGCGG---------------------TCTGGAG-GCGTGCCGGCG-
-------GAAGCCC----------------------------------------------
------------------------------------------------------------
------------------------------------------------------------
---AGCTACCCTGTAGC-----------------------------------------GT
TGGG---------CTCCCGT---TCG----------------------------------
---------GCGTGCCGTT-----CCTG------------------CCGCTGCCCGCCGG
TGGTACACT-AAACTCTTGTTTTTACTGGAT-CATCTGAG--TCTTATTTT-AATAAATC
AAAACTTTCAACAACGGATCTCTTGGTTCTGGCATCGATGAAGAACGCAGCGAAATGCGA
TAAGTAATGTGAATTGCAGAATTCAGTGAATCATCGAATCTTTGAACGCACATTGCGCCC
ATTAGTATTCTAGTGGGCATGCCTGTTCGAGCGTCATTTCAACCCTTAAGCCTAGCTTAG
TGTTGGGAATCTACTGTA--TTGTAGTTCCTCAAAGACAGTGGCGGAGTGCTAGTTGTCC
TCTGAGCGTAGTAA---TTTA-TTTCTCGCTTCTGTTAGGCGC-TGGC-CTCCCGCCATA
AAACCCCTA-----TTTTTTGTGG------------------------------------
------------------------------------------------------------
---------------
>Apiospora_gongcheniae_YNE00565
------------------------------------------------------------
------------------------------------------------------------
------------------------------------------------------------
-------CCGAGTT---TTTAACTCCCA-TACCATT--T-GCCAACC--TACCTAGCTAT
-GCCTCGGCGTAAGCGTGG---------------------CAAGGAG-GCGTGCCGGC--
-------GGAAGCCAGCTACCCTGTAGC--------------------------------
-------------------------AGTT-------------------------------
-------------------------------ACCCTGTAGCTACCCTGT-----------
---AGCTACCCTGTAGC-----------------------------------------GT
TGGC---------CTCCCGC---TCG----------------------------------
---------GCGTGCCGTT-----CCTG------------------CCACAGCCCGCCGG
TGGTACACT-AAATTCTTGTTTTAACTGGAT-CGTCTGAG--TCTTATTTT-AATAAATC
AAAACTTTCAACAACGGATCTCTTGGTTCTGGCATCGATGAAGAACGCAGCGAAATGCGA
TAAGTAATGTGAATTGCAGAATTCAGTGAATCATCGAATCTTTGAACGCACATTGCGCCC
ATTAGTATTCTAGTGGGCATGCCTGTTCGAGCGTCATTTCAACCCTTAAGCCTAGCTTAG
TGTTGGGAATCTACTGTA--CTGTAGTTCCTTAAAGACAGTGGCGGAGTGCTAGTTGTCC
TCTGAGCGTAGTAA---TTTG-TTTCTCGCTTTTGTCAGGCGC-TGGC-CTCCCGCCATA
AAACCCCTAT----TTTTTTGTGG------------------------------------
------------------------------------------------------------
---------------
>Apiospora_gongcheniae_YNE00465T
------------------------------------------------------------
------------------------------------------------------------
------------------------------------------------------------
-------CCGAGTT---TTTAACTCCCA-TACCATT--T-GCCAACC--TACCTAGCTAT
-GCCTCGGCGTAAGCGTGG---------------------CAAGGAG-GCGTGCCGGC--
-------GGAAGCCAGCTACCCTGTAGC--------------------------------
-------------------------AGTT-------------------------------
-------------------------------ACCCTGTAGCTACCCTGT-----------
---AGCTACCCTGTAGC-----------------------------------------GT
TGGC---------CTCCCGC---TCG----------------------------------
---------GCGTGCCGTT-----CCTG------------------CCACAGCCCGCCGG
TGGTACACT-AAATTCTTGTTTTAACTGGAT-CGTCTGAG--TCTTATTTT-AATAAATC
AAAACTTTCAACAACGGATCTCTTGGTTCTGGCATCGATGAAGAACGCAGCGAAATGCGA
TAAGTAATGTGAATTGCAGAATTCAGTGAATCATCGAATCTTTGAACGCACATTGCGCCC
ATTAGTATTCTAGTGGGCATGCCTGTTCGAGCGTCATTTCAACCCTTAAGCCTAGCTTAG
TGTTGGGAATCTACTGTA--CTGTAGTTCCTTAAAGACAGTGGCGGAGTGCTAGTTGTCC
TCTGAGCGTAGTAA---TTTG-TTTCTCGCTTTTGTCAGGCGC-TGGC-CTCCCGCCATA
AAACCCCTAT----TTTTTTGTGG------------------------------------
------------------------------------------------------------
---------------
>Apiospora_fujianensis_CGMCC3.25648
------------------------------------------------------------
------------------------------------------------------------
--------------------------------------GTT--GGTGAACCAGCGGAGGG
ATCATTACAGAGTT---TTTAACTCCCA-TACCATT--T-GCCAACC--TACCTAGCTAT
-GCCTCGGCGTAAGCGTGG---------------------TCTGGAG-GCGTGCCGGTG-
-------AGAGTCCAGTTACCCTGTAGC--------------------------------
------------------------------------------------------------
-----------------------------------------TACCCTGT-----------
---AGCTACCCGGTAGC-----------------------------------------GT
TGGC---------CTCCCGC---TCG----------------------------------
---------GCGTGCCGCT-----CCTG------------------CCACAGCCCGCCGG
TGGTACACT-AAACTCTTGTTTTTACTGGAT-CATCTGAG--TCTTATTTT-AATAAATC
AAAACTTTCAACAACGGATCTCTTGGTTCTGGCATCGATGAAGAACGCAGCGAAATGCGA
TAAGTAATGTGAATTGCAGAATTCAGTGAATCATCGAATCTTTGAACGCACATTGCGCCC
ATTAGTATTCTAGTGGGCATGCCTGTTCGAGCGTCATTTCAACCCTTAAGCCTAGCTTAG
TGTTGGGAATCTACTGTA--TTGTAGTTCCTTAAAGACAGTGGCGGAGTGCTAGTTGTCC
TCTGAGCGTAGTAA---TTTA-TTTCTCGCTTTTGTTAGGCGC-TGGC-CTCCCGCCATA
AAACCCCCTA----TTTTTTGTGGTTGACCTCGGATCAGGTAGGAATAC-----------
------------------------------------------------------------
---------------
>Apiospora_fujianensis_CGMCC3_25647t
------------------------------------------------------------
------------------------------------------------------------
--------------------------------------GTT--GGTGAACCAGCGGAGGG
ATCATTACAGAGTT---TTTAACTCCCA-TACCATT--T-GCCAACC--TACCTAGCTAT
-GCCTCGGCGTAAGCGTGG---------------------TCTGGAG-GCGTGCCGGTG-
-------AGAGTCCAGTTACCCTGTAGC--------------------------------
------------------------------------------------------------
-----------------------------------------TACCCTGT-----------
---AGCTACCCGGTAGC-----------------------------------------GT
TGGC---------CTCCCGC---TCG----------------------------------
---------GCGTGCCGCT-----CCTG------------------CCACAGCCCGCCGG
TGGTACACT-AAACTCTTGTTTTTACTGGAT-CATCTGAG--TCTTATTTT-AATAAATC
AAAACTTTCAACAACGGATCTCTTGGTTCTGGCATCGATGAAGAACGCAGCGAAATGCGA
TAAGTAATGTGAATTGCAGAATTCAGTGAATCATCGAATCTTTGAACGCACATTGCGCCC
ATTAGTATTCTAGTGGGCATGCCTGTTCGAGCGTCATTTCAACCCTTAAGCCTAGCTTAG
TGTTGGGAATCTACTGTA--TTGTAGTTCCTTAAAGACAGTGGCGGAGTGCTAGTTGTCC
TCTGAGCGTAGTAA---TTTA-TTTCTCGCTTTTGTTAGGCGC-TGGC-CTCCCGCCATA
AAACCCCCTA----TTTTTTGTGGTTGACCTCGGATCAGGTAGGAATAC-----------
------------------------------------------------------------
---------------
>Apiospora_anshunensis_GMB6208T
------------------------------------------------------------
------------------------------------------------------------
------------------------------------------------------------
--CATTACAGAGTTA-TTACAACTCCCA-TACCATT--T-GCCAACC--TACCTAGCTAT
-GCCTCGGCGTAAGCTCGGC--------------------CGGGGAG-GCGCGTCGTCGA
GA--AGAGAGGC-GGGTTACCCTGTAGC--------------------------------
------------------------------------------------------------
-----------------------------------------TACCCTGTAGCTACCC---
TGTAACCGCCCCTCGCCT------------------------------------------
-------------CCCCGCC---GCG----------------------------------
---------CCGCGTC--------CCCG------------------CCGCAGCCCGCCGG
CGGTACACTAAAACTCTTG-TTTAATTTTAT-GTTCTGAGCGTCTTATTTT-AATAAGTC
AAAACTTTCAACAACGGATCTCTTGGTTCTGGCATCGATGAAGAACGCAGCGAAATGCGA
TAAGTAATGTGAATTGCAGAATTCAGTGAATCATCGAATCTTTGAACGCACATTGCGCCC
ATTAGTATTCTAGTGGGCATGCCTGTTCGAGCGTCATTTCAACCCTTAAGCCTAGCTTAG
TGTTGGGAATCTACTGTA--CTGTAGTTCCTCAAAGACAGTGGCAGAGCGATAGGTGTCC
TCTGAGCGTAGTAATTTTTTA-TTTCTCGCTTCTGTTAGGCCC-TGCG-TTCCCGCCATA
AAACCCCCCA----TTTTTCAAGGTTGACCTCGG--------------------------
------------------------------------------------------------
---------------
>Apiospora_anshunensis_GMB6207
------------------------------------------------------------
------------------------------------------------------------
------------------------------------------------------------
--CATTACAGAGTTA-TTACAACTCCCA-TACCATT--T-GCCAACC--TACCTAGCTAT
-GCCTCGGCGTAAGCTCGGC--------------------CGGGGAG-GCGCGTCGTCGA
GA--AGAGAGGC-GGGTTACCCTGTAGC--------------------------------
------------------------------------------------------------
-----------------------------------------TACCCTGTAGCTACCC---
TGTAACCGCCCCTCGCCT------------------------------------------
-------------CCCCGCC---GCG----------------------------------
---------CCGCGTC--------CCCG------------------CCGCAGCCCGCCGG
CGGTACACTAAAACTCTTG-TTTAATTTTAT-GTTCTGAGCGTCTTATTTT-AATAAGTC
AAAACTTTCAACAACGGATCTCTTGGTTCTGGCATCGATGAAGAACGCAGCGAAATGCGA
TAAGTAATGTGAATTGCAGAATTCAGTGAATCATCGAATCTTTGAACGCACATTGCGCCC
ATTAGTATTCTAGTGGGCATGCCTGTTCGAGCGTCATTTCAACCCTTAAGCCTAGCTTAG
TGTTGGGAATCTACTGTA--CTGTAGTTCCTCAAAGACAGTGGCAGAGCGATAGGTGTCC
TCTGAGCGTAGTAATTTTTTA-TTTCTCGCTTCTGTTAGGCCC-TGCG-TTCCCGCCATA
AAACCCCCCA----TTTTTCAAGGTTGACCTCGG--------------------------
------------------------------------------------------------
---------------
>Apiospora_pseudohyphopodii_KUC21684
---TTTCCCTCAGGATAT------------------------------------------
--------------------------------------------------------CTTG
GTC-ATTTAGAGGAAGTAAAAGTCGTAACAAGGTCTCCGTT--GGTGAACCAGCGGAGGG
ATCATTACAGAGTTA-TTACAACTCCCA-TACCATT--T-GCCAACC--TACCTAGCTAT
-GCCTCGGCGTAAGCTCGG---------------------CCGGGAG-GCGCGTCGTCGA
GA--AAAGAGACGGGGTTACCCTGTAGC--------------------------------
------------------------------------------------------------
-----------------------------------------TACCCTGTAGCCGCGG---
GACCTCCGCCTCTCGGCT------------------------------------------
-------------CCCCGCC---GCG----------------------------------
---------CCGCATT--------CCCG------------------CCGCAGCCCGCCGG
CGGTACACT-AAACTCTTG-TTTAATTTTAT-GTTCTGAGCGTCTTATTTT-AATAAGTC
AAAACTTTCAACAACGGATCTCTTGGTTCTGGCATCGATGAAGAACGCAGCGAAATGCGA
TAAGTAATGTGAATTGCAGAATTCAGTGAATCATCGAATCTTTGAACGCACATTGCGCCC
ATTAGTATTCTAGTGGGCATGCCTGTTCGAGCGTCATTTCAACCCTTAAGCCTAGCTTAG
TGTTGGGAATCTACTGTA--CTGTAGTTCCTCAAAGACAGTGGCAGAGCGATAGGTGTCC
TCTGAGCGTAGTAATTTTTTA-TTTCTCGCTTCTGTTAGGCCC-TGCG-TTCCCGCCATA
AAACCCCCCA----TTTTTAAAGGTTGACCTCGGATCATGTAGGAATACCCG--CTGAAC
TTAAGCATATCAATAA-GCGGAGGA-----------------------------------
---------------
>Apiospora_pseudohyphopodii_KUC21680T
------------------------------------------------------------
------------------------------------------------------------
---------TTGGAAGTAAAAGTCGTAACAAGGTCTCCGTT--GGTGAACCAGCGGAGGG
ATCATTACAGAGTTA-TTACAACTCCCA-TACCATT--T-GCCAACC--TACCTAGCTAT
-GCCTCGGCGTAAGCTCGG---------------------CCGGGAG-GCGCGTCGTCGA
GA--AAAGAGACGGGGTTACCCTGTAGC--------------------------------
------------------------------------------------------------
-----------------------------------------TACCCTGTAGCCGCGG---
GACCTCCGCCTCTCGGCT------------------------------------------
-------------CCCCGCC---GCG----------------------------------
---------CCGCATT--------CCCG------------------CCGCAGCCCGCCGG
CGGTACACT-AAACTCTTG-TTTAATTTTAT-GTTCTGAGCGTCTTATTTT-AATAAGTC
AAAACTTTCAACAACGGATCTCTTGGTTCTGGCATCGATGAAGAACGCAGCGAAATGCGA
TAAGTAATGTGAATTGCAGAATTCAGTGAATCATCGAATCTTTGAACGCACATTGCGCCC
ATTAGTATTCTAGTGGGCATGCCTGTTCGAGCGTCATTTCAACCCTTAAGCCTAGCTTAG
TGTTGGGAATCTACTGTA--CTGTAGTTCCTCAAAGACAGTGGCAGAGCGATAGGTGTCC
TCTGAGCGTAGTAATTTTTTA-TTTCTCGCTTCTGTTAGGCCC-TGCG-TTCCCGCCATA
AAACCCCCCA-----TTTTAAAGGTTGACCTCGGATCAGGTAGGAATACCCG--CTGAAC
TTAAGCATATCAATAAGGCGGAGGAAA---------------------------------
---------------
>Apiospora_hyphopodii_SICAUCC_22-0034
------------------------------------------------------------
------------------------------------------------------------
----------------------------------------T--GGTGAACCAGCGGAGGG
ATCATTACAGAGTTA-TTACAACTCCCA-TACCATT--T-GCCAACC--TACCTAGCTAT
-GCCTCGGCGTAAGCTCGG---------------------CCGGGAG-GCGCGTCGTCGA
GA--AGAGAGGC-GGGTTACCCTGTAA---------------------------------
------------------------------------------------------------
------------------------------------------------------------
-----CCGCCCCTCGGCTC-----------------------------------------
-------------CCCCGCC---GCG----------------------------------
---------CCGCATT--------CCCG------------------CCGCAGCCCGCCGG
CGGTACACT-AAACTCTTG-TTTCATTTTAT-ATTCTGAGCGTCTTATTTT-AATAAGTC
AAAACTTTCAACAACGGATCTCTTGGTTCTGGCATCGATGAAGAACGCAGCGAAATGCGA
TAAGTAATGTGAATTGCAGAATTCAGTGAATCATCGAATCTTTGAACGCACATTGCGCCC
ATTAGTATTCTAGTGGGCATGCCTGTTCGAGCGTCATTTCAACCCTTAAGCCTAGCTTAG
TGTTGGGAATCTACTGTA--CTGTAGTTCCTCAAAGACAGTGGCAGAGCGATAGGTGTCC
TCTGAGCGTAGTAATTTTTTA-TTTCTCGCTTCTGTTAGGCCC-TGCG-TTCCCGCCATA
AAACCCCCCA-----TTTTTAAGGTTGACCTCGGATCAGGTAGGAATACCCG--------
------------------------------------------------------------
---------------
>Apiospora_hyphopodii_MFLUCC_15_0003T
------------------------------------------------------------
------------------------------------------------------------
-------TTGGAAAGTTAAAAATCGTAACAAGGTCTCCGTT--GGTGAACCAGCGGAGGG
ATCATTACAGAGTTA-TTACAACTCCCA-TACCATT--T-GCCAACC--TACCTAGCTAT
-GCCTCGGCGTAAGCTCGG---------------------CCGGGAG-GCGCGTCGTCGA
GA--AGAGAGGC-GGGTTACCCTGTAA---------------------------------
------------------------------------------------------------
------------------------------------------------------------
-----CCGCCCCTCGGCTC-----------------------------------------
-------------CCCCGCC---GCG----------------------------------
---------CCGCATT--------CCCG------------------CCGCAGCCCGCCGG
CGGTACACT-AAACTCTTG-TTTCATTTTAT-ATTCTGAGCGTCTTATTTT-AATAAGTC
AAAACTTTCAACAACGGATCTCTTGGTTCTGGCATCGATGAAGAACGCAGCGAAATGCGA
TAAGTAATGTGAATTGCAGAATTCAGTGAATCATCGAATCTTTGAACGCACATTGCGCCC
ATTAGTATTCTAGTGGGCATGCCTGTTCGAGCGTCATTTCAACCCTTAAGCCTAGCTTAG
TGTTGGGAATCTACTGTA--CTGTAGTTCCTCAAAGACAGTGGCAGAGCGATAGGTGTCC
TCTGAGCGTAGTAATTTTTTA-TTTCTCGCTTCTGTTAGGCCC-TGCG-TTCCCGCCATA
AAACCCCCCA-----TTTTAAGG--TGACCTC-GATCAGGTAG--ATCCC----------
------------------------------------------------------------
---------------
>Apiospora_pseudoparenchymatica_GZCC_20 C0117
------------------------------------------------------------
------------------------------------------------------------
------------------------------------------------------------
--CATTACAGAGTTA-TTACAACTCCCA-TACCATT--T-GCCAACT--TACCTAGCTAT
-GCCTCGGCGTAAGCTCGG---------------------CCGGGAG-GTGCGTCGTCGA
GA--CAAGTGAGGGTGCTACCCTGTAG---------------------------------
------------------------------------------------------------
------------------------------------------------------------
--------CCTCTCGTCT------------------------------------------
-------------CCCCGGC---GCG----------------------------------
---------CCGCACT--------CCCG------------------CCGCAGCCCGCCGG
CGGTACACT-AAACTCTTG-TTTAATCGTAT-GTTCTGAGCGTCTTATTTT-AATAAGTC
AAAACTTTCAACAACGGATCTCTTGGTTCTGGCATCGATGAAGAACGCAGCGAAATGCGA
TAAGTAATGTGAATTGCAGAATTCAGTGAATCATCGAATCTTTGAACGCACATTGCGCCC
ATTAGTATTCTAGTGGGCATGCCTGTTCGAGCGTCATTTCAACCCTTAAGCCTAGCTTAG
TGTTGGGAATCTACCGCA--CGGTAGTTCCTTAAAGACAGTGGCAGAGCGATAGGTGTCC
TCTGAGCGTAGTAA-TTTCTA-TTTCTCGCTTCTGTTAGGCCC-TACG-GTCCCGCCATA
AAACCCCCCC----TTCTCAAAGGTTGACCTCGGATCAGGTAGGAATACCCG--CTGAAC
TTAAGCATATCA------------------------------------------------
---------------
>Apiospora_pseudoparenchymatica_LC8173
------------------------------------------------------------
------------------------------------------------------------
------------------------------------------------------------
----------ATTTT-TTACAACTCCCA-TACCATT--T-GCCAACT--TACCTAGCTAT
-GCCTCGGCGTAAGCTCGG---------------------CCGGGAG-GTGCGTCGTCGA
GA--CAAGTGAGGGTGCTACCCTGTAG---------------------------------
------------------------------------------------------------
------------------------------------------------------------
--------CCTCTCGTCT------------------------------------------
-------------CCCCGGC---GCG----------------------------------
---------CCGCACT--------CCCG------------------CCGCAGCCCGCCGG
CGGTACACT-AAACTCTTG-TTTAATCGTAT-GTTCTGAGCGTCTTATTTT-AATAAGTC
AAAACTTTCAACAACGGATCTCTTGGTTCTGGCATCGATGAAGAACGCAGCGAAATGCGA
TAAGTAATGTGAATTGCAGAATTCAGTGAATCATCGAATCTTTGAACGCACATTGCGCCC
ATTAGTATTCTAGTGGGCATGCCTGTTCGAGCGTCATTTCAACCCTTAAGCCTAGCTTAG
TGTTGGGAATCTACCGCA--CGGTAGTTCCTTAAAGACAGTGGCAGAGCGATAGGTGTCC
TCTGAGCGTAGTAA-TTTCTA-TTTCTCGCTTCTGTTAGGCCC-TACG-GTCCCGCCATA
AAACCCCCCC----TTCTCAAAGGTTGACCTCGGATCAGGTAGGAATACCCG--CTGAAC
TTAAGCATATCAATA---------------------------------------------
---------------
>Apiospora_pseudoparenchymatica_LC_7234T
------------------------------------------------------------
------------------------------------------------------------
-----------------------------------------------------CGGAGGG
ATCATTACAGAGTTA-TTACAACTCCCA-TACCATT--T-GCCAACT--TACCTAGCTAT
-GCCTCGGCGTAAGCTCGG---------------------CCGGGAG-GTGCGTCGTCGA
GA--CAAGTGAGGGTGCTACCCTGTAG---------------------------------
------------------------------------------------------------
------------------------------------------------------------
--------CCTCTCGTCT------------------------------------------
-------------CCCCGGC---GCG----------------------------------
---------CCGCACT--------CCCG------------------CCGCAGCCCGCCGG
CGGTACACT-AAACTCTTG-TTTAATCGTAT-GTTCTGAGCGTCTTATTTT-AATAAGTC
AAAACTTTCAACAACGGATCTCTTGGTTCTGGCATCGATGAAGAACGCAGCGAAATGCGA
TAAGTAATGTGAATTGCAGAATTCAGTGAATCATCGAATCTTTGAACGCACATTGCGCCC
ATTAGTATTCTAGTGGGCATGCCTGTTCGAGCGTCATTTCAACCCTTAAGCCTAGCTTAG
TGTTGGGAATCTACCGCA--CGGTAGTTCCTTAAAGACAGTGGCAGAGCGATAGGTGTCC
TCTGAGCGTAGTAA-TTTCTA-TTTCTCGCTTCTGTTAGGCCC-TACG-GTCCCGCCATA
AAACCCCCCC----TTCTCAAAGGTTGACCTCGGATCAGGTAGGAATACCCG--CTGAAC
TTAA--------------------------------------------------------
---------------
>Apiospora_sichuanensis_AP121220
------------------------------------------------------------
------------------------------------------------------------
---------------GTAAAAGTCGTAACAAGGTCTCCGTT--GGTGAACCAGCGGAGGG
ATCATTACAGAGTTA-TTACAACTCCCA-ACCCATT--T-GCCAACT--TACCTAGCTAT
-GCCTCGGCGTAAGCTCGG---------------------CCGGGAG-GCGGGTCGTCGG
GA--CAAGTGAGGGTGCTACCCCGTAG---------------------------------
------------------------------------------------------------
------------------------------------------------------------
--------CCTCTCGCCT------------------------------------------
-------------GCCCGGC---GCG----------------------------------
---------CCGCACT--------CCCG------------------CCGCAGCCCGCCGG
CGGTACACTAAAACTCTTG-TTTAATTGTAC-GTTCTGAGCGTCTTATTTT-AATAAGTC
AAAACTTTCAACAACGGATCTCTTGGTTCTGGCATCGATGAAGAACGCAGCGAAATGCGA
TAAGTAATGTGAATTGCAGAATTCAGTGAATCATCGAATCTTTGAACGCACATTGCGCCC
ATTAGTATTCTAGTGGGCATGCCTGTTCGAGCGTCATTTCAACCCTTAAGCCTAGCTTAG
TGTTGGGAATCTACCGCA--CGGTAGTTCCTTAAAGACAGTGGCAGAGCGATAGGTGTCC
TCTGAGCGTAGTAA-TTTCTA-TTTCTCGC------------------------------
------------------------------------------------------------
------------------------------------------------------------
---------------
>Apiospora_sichuanensis_AP151120
------------------------------------------------------------
------------------------------------------------------------
---------------GTAAAAGTCGTAACAAGGTCTCCGTT--GGTGAACCAGCGGAGGG
ATCATTACAGAGTTA-TTACAACTCCCA-ACCCATT--T-GCCAACT--TACCTAGCTAT
-GCCTCGGCGTAAGCTCGG---------------------CCGGGAG-GCGGGTCGTCGG
GA--CAAGTGAGGGTGCTACCCCGTAG---------------------------------
------------------------------------------------------------
------------------------------------------------------------
--------CCTCTCGCCT------------------------------------------
-------------GCCCGGC---GCG----------------------------------
---------CCGCACT--------CCCG------------------CCGCAGCCCGCCGG
CGGTACACTAAAACTCTTG-TTTAATTGTAC-GTTCTGAGCGTCTTATTTT-AATAAGTC
AAAACTTTCAACAACGGATCTCTTGGTTCTGGCATCGATGAAGAACGCAGCGAAATGCGA
TAAGTAATGTGAATTGCAGAATTCAGTGAATCATCGAATCTTTGAACGCACATTGCGCCC
ATTAGTATTCTAGTGGGCATGCCTGTTCGAGCGTCATTTCAACCCTTAAGCCTAGCTTAG
TGTTGGGAATCTACCGCA--CGGTAGTTCCTTAAAGACAGTGGCAGAGCGATAGGTGTCC
TCTGAGCGTAGTAA-TTTCTA-TTTCTCGCTTTTGTTAGGCCC-TACG-GTCCCGCCATA
AAACCCCCCC----TTCTCCAAAG------------------------------------
------------------------------------------------------------
---------------
>Apiospora_sichuanensis_HKAS_107008T
------------------------------------------------------------
------------------------------------------------------------
-----------------------------AAGGTCTCCGTT--GGTGAACCAGCGGAGGG
ATCATTACAGAGTTA-TTACAACTCCCA-ACCCATT--T-GCCAACT--TACCTAGCTAT
-GCCTCGGCGTAAGCTCGG---------------------CCGGGAG-GCGGGTCGTCGG
GA--CAAGTGAGGGTGCTACCCCGTAG---------------------------------
------------------------------------------------------------
------------------------------------------------------------
--------CCTCTCGCCT------------------------------------------
-------------GCCCGGC---GCG----------------------------------
---------CCGCACT--------CCCG------------------CCGCAGCCCGCCGG
CGGTACACTAAAACTCTTG-TTTAATTGTAC-GTTCTGAGCGTCTTATTTT-AATAAGTC
AAAACTTTCAACAACGGATCTCTTGGTTCTGGCATCGATGAAGAACGCAGCGAAATGCGA
TAAGTAATGTGAATTGCAGAATTCAGTGAATCATCGAATCTTTGAACGCACATTGCGCCC
ATTAGTATTCTAGTGGGCATGCCTGTTCGAGCGTCATTTCAACCCTTAAGCCTAGCTTAG
TGTTGGGAATCTACCGCA--CGGTAGTTCCTTAAAGACAGTGGCAGAGCGATAGGTGTCC
TCTGAGCGTAGTAA-TTTCTA-TTTCTCGCTTTTGTTAGGCCC-TACG-GTCCCGCCATA
AAACCCCCCC----TTCTCCAAAGGTGACCTCGGATCAGGTAGG----------------
------------------------------------------------------------
---------------
>Apiospora_olivata_ZY22_053
------------------------------------------------------------
------------------------------------------------------------
---------------------------------------------------TGCGGAGGG
ATCATTACAGAGTTA--TA-AACTCCCA-TACCATT--T-GTCAACT--TTACCAGTTAT
-GCCTCGGCGTGAACTGCGTGGGAGGCTGGACAATGGGGCCCTGAAG-GGGTGACGACGC
CTGCACTGCAGCGGCGTCGCCCTGGAAGGACCCTC------------GCAGGTTACCCTG
------------------------------------------------------------
----------------------------------GAGAGGTTACCCTGGAGCGGTTACCC
GGTAGCTACCCTGTAGC-------------------------------------------
----------TTACCCTGTAC-CGCGGCC-------------------------------
-ACGGCCCTACCCATTTT------CCTGCTTAGCC----GATTCCCGCGCAGAACGCCGG
CGG-ACACT-AAACTCTTG-TTTTATTGTAT-ATTCTGAGCGTATTATTTT-AATAA-TT
AAAACTTTCAACAACGGATCTCTTGGTTCTGGCATCGATGAAGAACGCAGCGAAATGCGA
TAAGTAATGTGAATTGCAGAATTCAGTGAATCATCGAATCTTTGAACGCACATTGCGCCC
ATCAGTATTCTGGTGGGCATGCCTGTTCGAGCGTCATTTCAACCCTTAAGCCTAGCTTAG
TGTTGGGAATCTACTGTA--TTGTAGTTCCTTAAAGACAGTGGCGGAGCA-CAGTAGTCC
TCTGAGCGTAGTAA--ATTTA-TTTCTCGCTTCTGTAAGGCTC-TGTT-CTCCCGCCATA
AAACCCCCAA---TTTTTTAGTGGTTGACCTCGGATCAGGTAG-----------------
------------------------------------------------------------
---------------
>Apiospora_olivata_ZY22_052_T
------------------------------------------------------------
------------------------------------------------------------
---------------------------------------------------TGCGGAGGG
ATCATTACAGAGTTA--TA-AACTCCCA-TACCATT--T-GTCAACT--TTACCAGTTAT
-GCCTCGGCGTGAACTGCGTGGGAGGCTGGACAATGGGGCCCTGAAG-GGGTGACGACGC
CTGCACTGCAGCGGCGTCGCCCTGGAAGGACCCTC------------GCAGGTTACCCTG
------------------------------------------------------------
----------------------------------GAGAGGTTACCCTGGAGCGGTTACCC
GGTAGCTACCCTGTAGC-------------------------------------------
----------TTACCCTGTAC-CGCGGCC-------------------------------
-ACGGCCCTACCCATTTT------CCTGCTTAGCC----GATTCCCGCGCAGAACGCCGG
CGG-ACACT-AAACTCTTG-TTTTATTGTAT-ATTCTGAGCGTATTATTTT-AATAA-TT
AAAACTTTCAACAACGGATCTCTTGGTTCTGGCATCGATGAAGAACGCAGCGAAATGCGA
TAAGTAATGTGAATTGCAGAATTCAGTGAATCATCGAATCTTTGAACGCACATTGCGCCC
ATCAGTATTCTGGTGGGCATGCCTGTTCGAGCGTCATTTCAACCCTTAAGCCTAGCTTAG
TGTTGGGAATCTACTGTA--TTGTAGTTCCTTAAAGACAGTGGCGGAGCA-CAGTAGTCC
TCTGAGCGTAGTAA--ATTTA-TTTCTCGCTTCTGTAAGGCTC-TGTT-CTCCCGCCATA
AAACCCCCAA---TTTTTTAGTGGTTGACCTCGGATCAGGTAG-----------------
------------------------------------------------------------
---------------
>Apiospora_pallidespora_ZHKUCC_22_0129
------------------------------------------------------------
------------------------------------------------------------
------------------------------------------------ATGCGACGCGAG
GACATTACTGAGTTA--TCTAACTCCCA-CACCCTA--T-GCCATT---TACCTCGCTAT
-GCCTCGGCGTAAGCTGCGTGG------------------TTGGAGGGGCG---------
------------------------------------------------------------
------------------------------------------------------------
------------------------------------------------------------
------------------------------------------------------------
-------------TTCCGCGAGAGCG----------------------------------
---------GCGCGCC--------TCCG--------------CCGCCCGCCGCCCGCCGG
GGGTACACT-AAACTCTTGTTTTAACTGTAT-CTTCTGAGCGTCTTATTTT-AATAAGTC
AAAACTTTCAACAACGGATCTCTTGGTTCTGGCATCGATGAAGAACGCAGCGAAATGCGA
TAAGTAATGTGAATTGCAGAATTCAGTGAATCATCGAATCTTTGAACGCACATTGCGCCC
ATTAGTATTCTAGTGGGCATGCCTGTTCGAGCGTCATTTCAACCCTTAACCCTAGCTTAT
TGTTGGGAATCCACGGG---CCGTGGTTCCTCAAAAACCGGGGCGGAGCGGCAGCAGTCC
TCTGAGCGCAGTAA--TTATCCATTCTCGCTTTTGT------------------------
------------------------------------------------------------
------------------------------------------------------------
---------------
>Apiospora_mukdahanensis_MFLUCC_22_0056T
------------------------------------------------------------
------------------------------------------------------------
-----------------------------------TCCGTA--GGTGAACCTGCGGAGGG
ATCATTACAGAGTTA--TCTAACTCCCA-CACCCTA--T-GCCAATT--TACCTCGCTAT
-GCCTCGGCGTAAGCTGCGTGG------------------TTGGAGGGGCG---------
------------------------------------------------------------
------------------------------------------------------------
------------------------------------------------------------
------------------------------------------------------------
-------------TTCCGCGAGAGCG----------------------------------
---------GCGCGCC--------TCCG--------------CCGCCCGCCGCCCGCCGG
TGGTACACT-AAACTCTTGTTTTAACTGTAT-CTTCTGAGCGTCTTATTTT-AATAAGTC
AAAACTTTCAACAACGGATCTCTTGGTTCTGGCATCGATGAAGAACGCAGCGAAATGCGA
TAAGTAATGTGAATTGCAGAATTCAGTGAATCATCGAATCTTTGAACGCACATTGCGCCC
ATTAGTATTCTAGTGGGCATGCCTGTTCGAGCGTCATTTCAACCCTTAAGCCTAGCTTAG
TGTTGGGAATCCACGGC---CCGTGGTTCCTCAAAGACAGTGGCGGAGCGGCAGCAGTCC
TCTGAGCGCAGTAA--TTATCTATTCTCGCTTTTGTTAGGCTC-TGTC-CTCCCGCCATA
AAACCCCCAT------------------C-------------------------------
------------------------------------------------------------
---------------
>Apiospora_mori_NCYUCC_19-0340
------------------------------------------------------------
------------------------------------------------------------
-----------------------------------GCTGAA--GGC--AGGACGCGAGGA
ATCATTACAGAGTTA--TCCAACTCCCA-CACCCTA--T-GCCAATT--TACCTCGCTAT
-GCCTCGGCGTCAGCTGCGTGG------------------TTGGAGGGGCG---------
------------------------------------------------------------
------------------------------------------------------------
------------------------------------------CCTGCGAAACGAGA----
GGCCGCTACCCTGTGGCGGCC---------------------------------------
-------------CAGTAGGATCGCG----------------------------------
---------GCGCGCC--------CCCG--------------CCGCCCGCCGCCCGCCGG
CGGTACACT-AAACTCTTGTTTTAACTGTAT-CTTCTGAGCGTCTTATTTT-AATAAGTC
AAAACTTTCAACAACGGATCTCTTGGTTCTGGCATCGATGAAGAACGCAGCGAAATGCGA
TAAGTAATGTGAATTGCAGAATTCAGTGAATCATCGAATCTTTGAACGCACATTGCGCCC
ACTAGTATTCTGGTGGGCATGCCTGTTCGAGCGTCATTTCAACCCTTAAGCCTAGCTTAG
TGTTGGGAATCCACGGC---CCGTGGTTCCTCAAAGACAGTGGCGGAGCGGCAGCAGTCC
TCTGAGCGCAGTAA--TTATCCATTCTCGCTTTTGTCAGGCTC-TGTC-CTCCCGCCATA
AAACCCCCAT---CTTTTTAGTGGTTGACCTCGGATCAGGTAGGAATACCCG--CTGAAC
TTAAGCATATCA------------------------------------------------
---------------
>Apiospora_mori_MFLUCC_20_0181T
------------------------------------------------------------
------------------------------------------------------------
-----------------------------------GCTGAA--GGC--AGGACGCGAGGA
ATCATTACAGAGTTA--TCCAACTCCCA-CACCCTA--T-GCCAATT--TACCTCGCTAT
-GCCTCGGCGTCAGCTGCGTGG------------------TTGGAGGGGCG---------
------------------------------------------------------------
------------------------------------------------------------
------------------------------------------CCTGCGAAACGAGA----
GGCCGCTACCCTGTGGCGGCC---------------------------------------
-------------CAGTAGGATCGCG----------------------------------
---------GCGCGCC--------CCCG--------------CCGCCCGCCGCCCGCCGG
CGGTACACT-AAACTCTTGTTTTAACTGTAT-CTTCTGAGCGTCTTATTTT-AATAAGTC
AAAACTTTCAACAACGGATCTCTTGGTTCTGGCATCGATGAAGAACGCAGCGAAATGCGA
TAAGTAATGTGAATTGCAGAATTCAGTGAATCATCGAATCTTTGAACGCACATTGCGCCC
ACTAGTATTCTGGTGGGCATGCCTGTTCGAGCGTCATTTCAACCCTTAAGCCTAGCTTAG
TGTTGGGAATCCACGGC---CCGTGGTTCCTCAAAGACAGTGGCGGAGCGGCAGCAGTCC
TCTGAGCGCAGTAA--TTATCCATTCTCGCTTTTGTCAGGCTC-TGTC-CTCCCGCCATA
AAACCCCCAT---CTTTTTAGTGGTTGACCTCGGATCAGGTAGGAATACCCG--CTGAAC
TTAAGCATATCA------------------------------------------------
---------------
>Apiospora_jatrophae_AMH_9557T
------------------------------------------------------------
------------------------------------------------------------
---------------------------------------------TGAACCTGCGGAGGG
ATCATTACCGAGTT---TACAACTCCCA-CACCATT--T-GTGAATCT-TACCTAGCTAT
-GCCTCGGCGTAAGCTGCCGGT--------------------------ACGGTCT-----
------------------------------------------------------------
------------------------------------------------------------
-----------------------------------------CGTGCTGAGACGGAT----
GCTAGCTACCCTGTAGCTAGC---------------------------------------
-------------TCCCGGA---TCG----------------------------------
---------GCGCGGT--------TCCG------------------CGGCAGCCCGCCGG
TGGTACACT-AAACTCTTGTTTTAACTGTAC-GTTCTGAGCGTCTTATTT--AATAAGTC
AAAACTTTCAACAACGGATCTCTTGGTTCTGGCATCGATGAAGAACGCAGCGAAATGCGA
TAAGTAATGTGAATTGCAGAATTCAGTGAATCATCGAATCTTTGAACGCACATTGCGCCC
ATTAGTATTCTAGTGGGCATGCCTGTTCGAGCGTCATTTCAACCCTTAAGCCTAGCTTAG
TGTTGGGAATCCACGGTC--TCGTGGTTCCTTAAAGACAGTGGCGGAGCGATAGCAGTCC
TCTGAGCGCAGTAA--TTCTT-TTTCTCGCTTTGGTCAGGCTC-TATC-TTCTCGCCATA
AAACCCCCAA---TTTTTTTGTGGTTGACCTCGGATCAGGTAGGAATACCCG--CTGAAC
TTAAGCATATCAATAG-G------------------------------------------
---------------
>Apiospora_multiloculata_MFLUCC_21_0023T
------------------------------------------------------------
------------------------------------------------------------
--------------AGTAAAAGTCGTAACAAGGTCTCCGTT--GGTGAACCAGCGGAGGG
ATCATTACAGAGTT---TACAACTCCC--TACCATT--T-GTGAATC--TACTCATCTAT
-GCCTCGGCGTGAGCTGCGGGA------------------TGGAAGG-GCGCACCTTGGT
TC------GGGGTCGGTTACCCTGTAGC--------------------------------
------------------------------------------------------------
-----------------------------------------TACCCTGTAGCTACCC---
TGTAACTACCCTGTAGCGAGGCC-------------------------------------
-----------------------GCG----------------------------------
---------GCCAGCT--------CCTA------------------CTGCAGCCCGCCGG
CGGTACACC-AAACTCTTG-TTTTATTGTAT-CGTCTGAGGGTTATTATTA-AATAA-TC
AAAACTTTCAACAACGGATCTCTTGGTTCTGGCATCGATGAAGAACGCAGCGAAATGCGA
TAAGTAATGTGAATTGCAGAATTCAGTGAATCATCGAATCTTTGAACGCACATTGCGCCC
ATTAGTATTCTAGTGGGCATGCCTGTTCGAGCGTCATTTCAACCCTTAAGCCTAGCTTAG
TGTTGGGAGCCCACCGTA--TGGTGGCTCCTTAAAGACAGTGGCGGAGCGATAGCAGTCC
TCTGAGCGCAGTAA--TTTAT-TATCTCGCTTTTGTCAGGCGC-TGTC-CTACGGCCATA
AAACCCCAAC----TTTTTTGTGG-TGACCTCGAT-------------------------
------------------------------------------------------------
---------------
>Apiospora_jinghongensis_GMB_W1014
------------------------------------------------------------
------------------------------------------------------------
------TTTTGGAAGTAAAAAGTCGTAACAAGGTCTCCGTT--GGTGAACCAGCGGAGGG
ATCATTACAGAGTT---TACAACTCCA--TACCATT--T-GTGAATCTATACCCATCTAT
-GCCTCGGCGTGAGCTGCGGGA------------------TGGACGG-ACGCGCCTCGGT
GC------GGGGT-----------------------------------------------
------------------------------------------------------------
------------------------------------------------------------
----GTTACCCTGTAGCGAGGTC-------------------------------------
-----------------------GCG----------------------------------
---------GCCAGCT--------CCTA------------------CTGCCGCCCGCCGG
CGGTACACT-AAACTCTTG-TTTTATTGTAT-CTTCTGAGGGTTATTATTA-AATAA-TC
AAAACTTTCAACAACGGATCTCTTGGTTCTGGCATCGATGAAGAACGCAGCGAAATGCGA
TAAGTAATGTGAATTGCAGAATTCAGTGAATCATCGAATCTTTGAACGCACATTGCGCCC
ATTAGTATTCTAGTGGGCATGCCTGTTCGAGCGTCATTTCAACCCTTAAGCCTAGCTTAG
TGTTGGGAGTCCACTGCA--CTGTGGCTCCTCAAAGACAGTGGCGGAGCGATAGCAGTCC
TCTGAGCGCAGTAA--TTTAT-TATCTCGCTTTTGTTAGGCGC-TATC-CTATAGCCATT
AAACCCCCAA---CTTTTTAGTGG-TGACCTCGGATCAGTACGT----------------
------------------------------------------------------------
---------------
>Apiospora_jinghongensis_GMB_W1013T
------------------------------------------------------------
------------------------------------------------------------
------TTTTGGAAGTAAAAAGTCGTAACAAGGTCTCCGTT--GGTGAACCAGCGGAGGG
ATCATTACAGAGTT---TACAACTCCA--TACCATT--T-GTGAATCTATACCCATCTAT
-GCCTCGGCGTGAGCTGCGGGA------------------TGGACGG-ACGCGCCTCGGT
GC------GGGGT-----------------------------------------------
------------------------------------------------------------
------------------------------------------------------------
----GTTACCCTGTAGCGAGGTC-------------------------------------
-----------------------GCG----------------------------------
---------GCCAGCT--------CCTA------------------CTGCCGCCCGCCGG
CGGTACACT-AAACTCTTG-TTTTATTGTAT-CTTCTGAGGGTTATTATTA-AATAA-TC
AAAACTTTCAACAACGGATCTCTTGGTTCTGGCATCGATGAAGAACGCAGCGAAATGCGA
TAAGTAATGTGAATTGCAGAATTCAGTGAATCATCGAATCTTTGAACGCACATTGCGCCC
ATTAGTATTCTAGTGGGCATGCCTGTTCGAGCGTCATTTCAACCCTTAAGCCTAGCTTAG
TGTTGGGAGTCCACTGCA--CTGTGGCTCCTCAAAGACAGTGGCGGAGCGATAGCAGTCC
TCTGAGCGCAGTAA--TTTAT-TATCTCGCTTTTGTTAGGCGC-TATC-CTATAGCCATT
AAACCCCCAA---CTTTTTAGTGG-TGACCTCGGATCAGTACGT----------------
------------------------------------------------------------
---------------
>Neoarthrinium_lithocarpicolaCFCC_55883
------------------------------------------------------------
------------------------------------------------------------
----------------------------------CTCCGTT--GGTGAACCAGCGGAGGG
ATCATTATAGAGTTT-ATAAAACTCCCA-AACCCAT----GTGAACT--TACC--ATTGT
TGCCTCGGCGGAGCC---------------------------------------------
-----------------TACCCTGTAGC--------------------------------
------------------------------------------------------------
-----------------------------------------TACCCTGTAAC--------
--GGCTTACCCTGTAAC--------------------------------------AGACC
TA-----------CCCTGTA----------------------------------------
----------------------------------------------GCGCACCCCGCCGG
TGGAATTTC-AAACTCTTGTTATTTTTAAATGAATCTGAGCGTCTTATTTT-AATAAGTC
AAAACTTTCAACAACGGATCTCTTGGTTCTGGCATCGATGAAGAACGCAGCGAAATGCGA
TAAGTAATGTGAATTGCAGAATTCAGTGAATCATCGAATCTTTGAACGCACATTGCGCCC
ATTAGTATTCTAGTGGGCATGCCTGTTCGAGCGTCATTTCAACCCTTAAGCCTAGCTTAG
TGTTGGGAATCTACTGTA--TTGTAGTTCCTGAAAACCAACGGCGGAACTATAGT-GTCC
TCTGAGCGTAGTAA--TTTTT-TATCTCGCTTTTGTAAGGTGC-TGTAGCTCTTGCCGCT
AAACCCCCCA---ATTTTTAATGGTTGACCTCGGATCAGGTAGGAATACCCG--CTGAAC
TTAAGCATATCAA-----------------------------------------------
---------------
>Neoarthrinium_lithocarpicolaCFCC_54456
------------------------------------------------------------
------------------------------------------------------------
----------------------------------CTCCGTT--GGTGAACCAGCGGAGGG
ATCATTATAGAGTTT-ATAAAACTCCCA-AACCCAT----GTGAACT--TACC--ATTGT
TGCCTCGGCGGAGCC---------------------------------------------
-----------------TACCCTGTAGC--------------------------------
------------------------------------------------------------
-----------------------------------------TACCCTGTAAC--------
--GGCTTACCCTGTAAC--------------------------------------AGACC
TA-----------CCCTGTA----------------------------------------
----------------------------------------------GCGCACCCCGCCGG
TGGAATTTC-AAACTCTTGTTATTTTTAAATGAATCTGAGCGTCTTATTTT-AATAAGTC
AAAACTTTCAACAACGGATCTCTTGGTTCTGGCATCGATGAAGAACGCAGCGAAATGCGA
TAAGTAATGTGAATTGCAGAATTCAGTGAATCATCGAATCTTTGAACGCACATTGCGCCC
ATTAGTATTCTAGTGGGCATGCCTGTTCGAGCGTCATTTCAACCCTTAAGCCTAGCTTAG
TGTTGGGAATCTACTGTA--TTGTAGTTCCTGAAAACCAACGGCGGAACTATAGT-GTCC
TCTGAGCGTAGTAA--TTTTT-TATCTCGCTTTTGTAAGGTGC-TGTAGCTCTTGCCGCT
AAACCCCCCA---ATTTTTAATGGTTGACCTCGGATCAGGTAGGAATACCCG--CTGAAC
TTAAGCATATCAA-----------------------------------------------
---------------
>Apiospora_subglobosa_GMB-W1024
------------------------------------------------------------
------------------------------------------------------------
------------------------------------CCGTT--GGTGAACCAGCGGAGGG
ATCATTAGCGAGTTGCCCCGAACTCCCA-CACCCTT--T-GTGAACC--TATCCAATTAT
-GCCTCGGCGGAGGCGGTAGAG----------------GCCCCGAGG-------------
----CCTGAAGCTTGGTTACCCTACAGC--------------------------------
------------------------------------------------------------
-----------------------------------------TACCCTGTAGCGAGT----
TGCAGTTCCTCTGCAGCGCCT--GGGCGGCGC----CCGCTGGGCG---CGGGGGCGTGC
TACCTGTGGCGCGCCCTGTAA-CGCG----------------------------------
--GGGCCCAGCGTCCTCCTTCAGGCCTCTCGTG----------CCCCTACAGCCCGCCGG
CGGTCCTCT-AAACTCTTG-TTGTACCGTAT-CTTCTGAG-GGCCCATTGG-AATTG-TC
AAAACTTTCAACAACGGATCTCTTGGTTCTGGCATCGATGAAGAACGCAGCGAAATGCGA
TAACTAATGTGAATTGCAGAATTCAGTGAACCATCGAATCTTTGAACGCACATTGCGCCC
GCCAGCATTCTGGCGGGCATGCCTGTTCGAGCGTCATTTCAACCCTTAAGCCTAGCTTAG
TGTTGGGAGACCACCGC---CCGTGGCTCCCCAAAGACAGTGGCGGACCG-CCGCCGCCC
CCAGAGCGTAGTAT--TCTCG-ATTCTCGCTGCTGT-GGGCGC-TGCG-GCCCTGCCGTA
AAACCTT------CTTTCTAGTGGTTGACCTCGGATCAGGTAGGAAT-------------
------------------------------------------------------------
---------------
>Apiospora_subglobosa_MFLUCC_11_0397T
------------------------------------------------------------
------------------------------------------------------------
------------------------GTAACAAGGTCTCCGTT--GGTGAACCAGCGGAGGG
ATCATTAGCGAGTTGCCCCGAACTCCCA-CACCCTT--T-GTGAACC--TATCCAATTAT
-GCCTCGGCGGAGGCGGTAGAG----------------GCCCCGAGG-------------
----CCTGAAGCTTGGTTACCCTACAGC--------------------------------
------------------------------------------------------------
-----------------------------------------TACCCTGTAGCGAGT----
TGCAGTTCCTCTGCAGCGCCT--GGGCGGCGC----CCGCTGGGCG---CGGGGGCGTGC
TACCTGTGGCGCGCCCTGTAA-CGCG----------------------------------
--GGGCCCAGCGTCCTCCTTCAGGCCTCTCGTG----------CCCCTACAGCCCGCCGG
CGGTCCTCT-AAACTCTTG-TTGTACCGTAT-CTTCTGAG-GGCCCATTGG-AATTG-TC
AAAACTTTCAACAACGGATCTCTTGGTTCTGGCATCGATGAAGAACGCAGCGAAATGCGA
TAACTAATGTGAATTGCAGAATTCAGTGAACCATCGAATCTTTGAACGCACATTGCGCCC
GCCAGCATTCTGGCGGGCATGCCTGTTCGAGCGTCATTTCAACCCTTAAGCCTAGCTTAG
TGTTGGGAGACCACCGC---CCGTGGCTCCCCAAAGACAGTGGCGGACCG-CCGCCGCCC
CCAGAGCGTAGTAT--TCTCG-ATTCTCGCTGCTGT-GGGCGC-TGCG-GCCCTGCCGTA
AAACCTT------CTTTCTAGTGGTTGACCTCGGATCAGGTAGGAATACCCG--CTGAAC
TTAAGCA-----------------------------------------------------
---------------
>Apiospora_globosa_GMBCC1021
------------------------------------------------------------
------------------------------------------------------------
------------------------GTAACAAGGTCTCCGTT--GGTGAACCAGCGGAGGG
ATCATTACAGAGTTGACCCTAACT-CCA-TACCCTA--T-GCGAATC--TATCCAGCTAT
-GCCTCGGCGTAAGCTGCGG--------------------TGGGCGG-ACA---CGCCAT
C----CTGAAGCTTGGTTACCCTGTAGC--------------------------------
------------------------------------------------------------
-----------------------------------------TACCCTGTAGCGAGT----
CGCAGTTACCCTGTGGCGCCT--GGGCGGCACCGCTCCCCGGGGCGGTTCGGGGGCGCGC
TA-----------CCCTGTA---GCGTGCC---------------------CTGTAACGC
-GGGCCCCCGCGCCCTCCTTCAGGCCTGGTGTGCTCCAGGAACCCTCTGCAGCCCGCCGG
TGGTCCACG-AAACGCTTG-TTTTATTGTAT-CTTCTGAGGGTATTATTT--AATAA-TC
AAAACTTTCAACAACGGATCTCTTGGTTCTGGCATCGATGAAGAACGCAGCGAAATGCGA
TAAATAATGTGAATTGCAGAATTCAGTGAATCATCGAATCTTTGAACGCACATTGCGCCC
ACCAGTATTCTGGTGGGCATGCCTGTTCGAGCGTCATTTCAACCCTTAAGCCTAGCTTAG
TGTTGGGAGTCCACGGCA--CAGTGGTTCCTTAAAGACAGTGGCGGACTG-TAGTCGTCC
TCTGAGCGCAGTAA--TCTCC-ATTCTCGCTTCTGC-AGGCGC-TGCA-TGCCAGCCGTT
AAACCCCCCA---ATTTTTAGTGGTTGACCTCGGATCAGGTAGGAATACCCG--CTGAAC
TTAAGCAT----------------------------------------------------
---------------
>Apiospora_globosa_KUNCC_23_14210T
------------------------------------------------------------
------------------------------------------------------------
--------------------------------------------------ACGCGGAGGG
A-CATTACAGAGTTGACCCTAACT-CCA-TACCCTA--T-GCGAATC--TATCCAGCTAT
-GCCTCGGCGTAAGCTGCGG--------------------TGGGCGG-ACA---CGCCAT
C----CTGAAGCTTGGTTACCCTGTAGC--------------------------------
------------------------------------------------------------
-----------------------------------------TACCCTGTAGCGAGT----
CGCAGTTACCCTGTGGCGCCT--GGGCGGCACCGCTCCCCGGGGCGGTTCGGGGGCGCGC
TA-----------CCCTGTA---GCGTGCC---------------------CTGTAACGC
-GGGCCCCCGCGCCCTCCTTCAGGCCTGGTGTGCTCCAGGAACCCTCTGCAGCCCGCCGG
TGGTCCACG-AAACGCTTG-TTTTATTGTAT-CTTCTGAGGGTATTATTT--AATAA-TC
AAAACTTTCAACAACGGATCTCTTGGTTCTGGCATCGATGAAGAACGCAGCGAAATGCGA
TAAATAATGTGAATTGCAGAATTCAGTGAATCATCGAATCTTTGAACGCACATTGCGCCC
ACCAGTATTCTGGTGGGCATGCCTGTTCGAGCGTCATTTCAACCCTTAAGCCTAGCTTAG
TGTTGGGAGTCCACGGCA--CAGTGGTTCCTTAAAGACAGTGGCGGACTG-TAGTCGTCC
TCTGAGCGCAGTAA--TCTCC-ATTCTCGCTTCTGC-AGGCGC-TGCA-TGCCAGCCGTT
AAACCCCCCA---ATTTTTAGTGGTTGACCTCGGATCAGGTAGGAATACCCG--CCGAAC
TTAAGCATATCAA-----------------------------------------------
---------------
>Apiospora_neosubglobosa_GZAAS_20 C0099
------------------------------------------------------------
------------------------------------------------------------
------------------------------------------------------------
--CATTACAGAGTTGACCCTAACT-CCA-TACCCTA--T-GTGAATC--TATCCAGCTAT
-GCCTCGGCGTAAGCTGCGG--------------------TGGGCGG-ACA---CGCCGG
C----CCGAAGCTTGGTTACCCTGTAGC--------------------------------
------------------------------------------------------------
-----------------------------------------TACCCTGTAGCGAGT----
CGCAGTTACCCTGTGGCGCCT--GGACGGCAC-------------------------CGC
TA-----------CCCTGTA---GCGTGCC---------------------CTGTAACGC
-GGGGCCCCGCCCCCTCCTTCAGGCCTGGCGTGCCCTACAGCCCCTCCGCAGCCCGCCGG
TGGTCTACG-AAACTCTTG-TTTTACTGTAT-CGTCTGAGGGTATTATTT--AATAA-TC
AAAACTTTCAACAACGGATCTCTTGGTTCTGGCATCGATGAAGAACGCAGCGAAATGCGA
TAAATAATGTGAATTGCAGAATTCAGTGAATCATCGAATCTTTGAACGCACATTGCGCCC
ACCAGTATTCTGGTGGGCATGCCTGTTCGAGCGTCATTTCAACCCTTAAGCCTAGCTTAG
TGTTGGGAGTCCACCGCA--CCGTGGTTCCCCAAAGACAGTGGCGGACCG-TGGTCGTCC
TCTGAGCGCAGTAA--TCTCC-ATTCTCGCTTCTGC-AGGCGC-CACG-TTCTGGCCGTT
AAACCCCCCA---ATTTCTAGTGGTTGACCTCGGATCAGGTAGGAATACCCG--CTGAAC
TTAAGCATATC-------------------------------------------------
---------------
>Apiospora_neosubglobosa_KUMCC_16_0203T
------------------------------------------------------------
------------------------------------------------------------
-----------------------------AAGGTCTCCGTT--GGTGACCCAGCGGAGGG
ATCATTACAGAGTTGACCCTAACT-CCA-TACCCTA--T-GTGAATC--TATCCAGCTAT
-GCCTCGGCGTAAGCTGCGG--------------------TGGGCGG-ACA---CGCCGG
C----CCGAAGCTTGGTTACCCTGTAGC--------------------------------
------------------------------------------------------------
-----------------------------------------TACCCTGTAGCGAGT----
CGCAGTTACCCTGTGGCGCCT--GGACGGCAC-------------------------CGC
TA-----------CCCTGTA---GCGTGCC---------------------CTGTAACGC
-GGGGCCCCGCCCCCTCCTTCAGGCCTGGCGTGCCCTACAGCCCCTCCGCAGCCCGCCGG
TGGTCTACG-AAACTCTTG-TTTTACTGTAT-CGTCTGAGGGTATTATTT--AATAA-TC
AAAACTTTCAACAACGGATCTCTTGGTTCTGGCATCGATGAAGAACGCAGCGAAATGCGA
TAAATAATGTGAATTGCAGAATTCAGTGAATCATCGAATCTTTGAACGCACATTGCGCCC
ACCAGTATTCTGGTGGGCATGCCTGTTCGAGCGTCATTTCAACCCTTAAGCCTAGCTTAG
TGTTGGGAGTCCACCGCA--CCGTGGTTCCCCAAAGACAGTGGCGGACCG-TGGTCGTCC
TCTGAGCGCAGTAA--TCTCC-ATTCTCGCTTCTGC-AGGCGC-CACG-TTCTGGCCGTT
AAACCCCCCA---ATTTCTAGTGG-TGACCTCGGATCAGG--------------------
------------------------------------------------------------
---------------
>Apiospora_neosubglobosa_JHB006
------------------------------------------------------------
------------------------------------------------------------
--------------------------AACAAGGTCTCCGTT--GGTGACCCAGCGGAGGG
ATCATTACAGAGTTGACCCTAACT-CCA-TACCCTA--T-GTGAATC--TATCCAGCTAT
-GCCTCGGCGTAAGCTGCGG--------------------TGGGCGG-ACA---CGCCGG
C----CCGAAGCTTGGTTACCCTGTAGC--------------------------------
------------------------------------------------------------
-----------------------------------------TACCCTGTAGCGAGT----
CGCAGTTACCCTGTGGCGCCT--GGACGGCAC-------------------------CGC
TA-----------CCCTGTA---GCGTGCC---------------------CTGTAACGC
-GGGGCCCCGCCCCCTCCTTCAGGCCTGGCGTGCCCTACAGCCCCTCCGCAGCCCGCCGG
TGGTCTACG-AAACTCTTG-TTTTACTGTAT-CGTCTGAGGGTATTATTT--AATAA-TC
AAAACTTTCAACAACGGATCTCTTGGTTCTGGCATCGATGAAGAACGCAGCGAAATGCGA
TAAATAATGTGAATTGCAGAATTCAGTGAATCATCGAATCTTTGAACGCACATTGCGCCC
ACCAGTATTCTGGTGGGCATGCCTGTTCGAGCGTCATTTCAACCCTTAAGCCTAGCTTAG
TGTTGGGAGTCCACCGCA--CCGTGGTTCCCCAAAGACAGTGGCGGACCG-TGGTCGTCC
TCTGAGCGCAGTAA--TCTCC-ATTCTCGCTTCTGC-AGGCGC-CACG-TTCTGGCCGTT
AAACCCCCCA---ATTTCTAGTGG-TGA--------------------------------
------------------------------------------------------------
---------------
>Apiospora_tropica_MFLUCC_21_0056T
------------------------------------------------------------
------------------------------------------------------------
-------------AAGTAAAAGTCGTAACAAGGTCTCCGTT--GGTGAACCAGCGGAGGG
ATCATTACAGAGTTT--TCTAACTCCCA-TACCCTA--T-GCGAACC--TATCCAGCTAT
-GCCTCGGCGTAAGCTGTGG--------------------TGGGCAG-GCATGTCGCCGA
A----ATAAGGTTCGGTTACCCTGTAGC--------------------------------
------------------------------------------------------------
-----------------------------------------TACCCTGTAGCGAGC----
CACAGTTACCCTGTGGCGCTG--GG--------------------------------TGC
CG-----------CCCTAGT----------------------------------------
------------------------TCTGGCATG--------CCCCCCCGCAGCCCGCCGG
CGGTCTACC-AAACTCTTG-TTTTATTGTAA-CGTCTGAGGGTCTTATTT--AATAA-TC
AAAACTTTCAACAACGGATCTCTTGGTTCTGGCATCGATGAAGAACGCAGCGAAATGCGA
TAAGTAATGTGAATTGCAGAATTCAGTGAATCATCGAATCTTTGAACGCACATTGCGCCC
ACCAGCATTCTGATGGGCATGCCTGTTCGAGCGTCATTTCAACCCTTAAGCCTAGCTTAG
TGTTGGGAGTCCACTGTA--TAGTGGTTCCTTAAAGACAGCGGCGGACTG-TAGTCGTCC
TCTGAGCGTAGTAA--TCTCT-ATTCTCGCTTCTGT-AGGCGC-TATG-TTCTAGCCGTT
AAACCCCAAA----TTTCTAGTGG-TGACCTCGATC------------------------
------------------------------------------------------------
---------------
>Apiospora_wurfbainiae_ZHKUCC_23_0009
------------------------------------------------------------
------------------------------------------------------------
-----------------------------------------------GACCTGCGGAGGG
ATCATTACAGAGTT---TTTAACTCACC-AACCCTTC-T-GTGAACC--TATCGAATCGT
TGCCTCGGCGCGAGCTCCC-----------------------------------------
--------GGGCGAAGTTACCCTGTAGC--------------------------------
------------------------------------------------------------
-----------------------------------------TACCCTGTAGC--------
------TACCCGGTAGC----------------------------------------GGT
TA----------------------------------------------------------
--------------------------------------------CCCTGGAGCCCGCCGG
TGGACACCT-AAACTCTTGTTTTAAACATGT-TATCTGAGCGTCTTATTTT-AATAAGTC
AAAACTTTCAACAACGGATCTCTTGGTTCGGGCATCGATGAAGAACGCAGCGAAATGCGA
TAAGTAATGTGAATTGCAGAATTCAGTGAATCATCGAATCTTTGAACGCACATTGCGCCC
ATTAGTATTCTAGTGGGCATGCCTGTTCGAGCGTCATTTCAACCCTTAAGCCTAGCTTAG
TGTTGGGAGTCCACCGTAAGACGTGGTTCCCCAAAACCAGTGGCGGAGCGGCAGTTGTCC
TCTGAGCGTAGTAATTTTTTT-TCACTCGCTTCTGTTAGGCGC-TGCTGTCCTAGCCGTT
AAACCCCCAA----TTTTTAGTGGTTGACCTCGGATCAGGTAGGAATACCCG--CTGAAC
TTAAGCATATCAATAAGGCCGGGAGGAAA-------------------------------
---------------
>Apiospora_wurfbainiae_ZHKUCC_23_0008T
------------------------------------------------------------
------------------------------------------------------------
---------------------------------CCTCCGTAGGGGGTGACCTGCGGAGGG
ATCATTACAGAGTT---TTTAACTCACC-AACCCTTC-T-GTGAACC--TATCGAATCGT
TGCCTCGGCGCGAGCTCCC-----------------------------------------
--------GGGCGAAGTTACCCTGTAGC--------------------------------
------------------------------------------------------------
-----------------------------------------TACCCTGTAGC--------
------TACCCGGTAGC----------------------------------------GGT
TA----------------------------------------------------------
--------------------------------------------CCCTGGAGCCCGCCGG
TGGACACCT-AAACTCTTGTTTTAAACATGT-TATCTGAGCGTCTTATTTT-AATAAGTC
AAAACTTTCAACAACGGATCTCTTGGTTCGGGCATCGATGAAGAACGCAGCGAAATGCGA
TAAGTAATGTGAATTGCAGAATTCAGTGAATCATCGAATCTTTGAACGCACATTGCGCCC
ATTAGTATTCTAGTGGGCATGCCTGTTCGAGCGTCATTTCAACCCTTAAGCCTAGCTTAG
TGTTGGGAGTCCACCGTAAGACGTGGTTCCCCAAAACCAGTGGCGGAGCGGCAGTTGTCC
TCTGAGCGTAGTAATTTTTTT-TCACTCGCTTCTGTTAGGCGC-TGCTGTCCTAGCCGTT
AAACCCCCAA----TTTTTAGTGGTTGACCTCGGATCAGGTAGGAATACCCG--CTGAAC
TTAAGC------------------------------------------------------
---------------
