# Supplementary material for: Novel species and new host records of Apiospora and Nigrospora (Amphisphaeriales, Apiosporaceae) from Yunnan-Guizhou Plateau, China
Source: IMA Fungus. 2026 Apr 24;17:e177246. doi: 10.3897/imafungus.17.177246 (PMC13135200; doi:10.3897/imafungus.17.177246)
Supplement: Supplementary material 2 — Suppl. data 1-7: the sequences after mafft for Apiospora and Nigrospora [file imafungus-17-e177246-s002.zip › Supplementary data 2 Apiospora lsu mafft.fasta]

>Apiospora_aquatica_KUNCC:23-16117
------------------------------------------------------------
---------------------------------------------GGCGAGTGAAGCGGG
AACAGCTCAAATTTGAAATCTGGCCCTTGGGTCCGAGTTGTAATTTGCAGAGGATGCTTT
TGGTGCGGTGCCTTCCGAGTTCCCTGGAACGGGACGCCTTAGAGGGTGAGAGCCCCGTAC
GGTTGGACACCAAGCCTATGTAAAGCTCCTTCGACGAGTCGAGTAGTTTGGGAATGCTGC
TCAAAATGGGAGGTATATTTCTTCTAAAGCTAAATATTGGCCAGAGACCGATAGCGCACA
AGTAGAGTGATCGAAAGATGAAAAGCACTTTGAAAAGAGGGTTAAATAGCACGTGAAATT
GTTGAAAGGGAAGGATTTATGACCAGACTTTTTCTGGGGGGATCATCCGGTGTTCTCACC
GGTGCAC-TTCCCCCAGTTGAGGCCAGCATCGGTTTCTGTCGAGGGATAAAAGCTTTAGG
AATGTGGCTCTCTCCGGGGAGTGTTATAGCCTGTTGCATAATACCTTGACGGGGACCGAG
GTTCGCGCAT-TGCAAGGATGCTGGCGTAATGGTTATTAATCACCCGTCTTGAAACACGG
ACCAAGGAGTCG-AACATTTGTGCGAGT-GTTTGGGTGTTAAACCCTCACGCGTAATGAA
AGTGAACGGAGGTGAGAG-CCTTTAGGGGTGCATCATCGACCGATCCTGATGTCTTCGGA
TGGATTTGAGTAAGAGCATAACTGTTCGGACCCGAAAGATGGTGAACTATGCGTGGATAG
GGTGAAGCCAGAGGAAACTCTGGTGGAGGCTCGCAGCGGTTCTGACGTGCAAATCGATCG
TCAAATCTGCGCAT-GGGGGCGAAAGACTAATCGAA-CCATTGACCAGCGGTCAAAA--C
AATCACTAGGTGGTTAAGAGGGGGTCCGCGAGGACCAT-TTGAAAAACCTAGGCTG-AGC
C--------------------------CGGTTACCCTGTAG-------------------
---GT-----------TACCCTGTAGCTA------------CCCTGTAGC-TTACCTGGT
AGC--TTACCCGGTA-----------CCGGTCCGGCCGACACCGCTAAAATGCGGGGACA
TCCCTTTACAGGGCCA-----AAGGCTACCGCCACGCGCTGAAAAGCGTGCT--------
---GGCACCG-AGGATAGT----GACCTC-----------------GGGTACGGTAATAA
CGCCTGCGGCT-------------------------------------------------
--------------------GGGACGACCTG-----------------------------
--CAGCCAACCCCGCCC---AGGGGAGAGTTCACAGACTAAACAGCGGTGGGTTGGCAGC
GCCTCTCGGGGCCTGCCAG-----------------------------------------
---------------------------------------------------------CCT
AAGATATAGTCGACCCAGGGGCCTGAAAAGGTCACCTAAACAAAGCGGGAGCTAGTAGCT
GGTTACCGCCGAAGTTTCCCTCAGGATAGCAGTGTTGTGTTCAGTTTTATGAGGTAAAGC
GAATGATTAGGGACTCGGGGGCTATTTATTGCCTTCATCCATTCTCAAACTTTAAATATG
TAAGAAGCCCTTGTTACTTTATTGAACGTGGGCATTCGAATGTATCAACACTAGTGGGCC
ATTTTTGGTAAGCAGAACTGGCGATGCGGGATGAACCGAACGCGAGGTTAAGGTGCCAGA
GTAGACGCTCATCAGACACCACAAAAGGTGTTAGTACATCTTGACAGCAGGACGGTGGCC
ATGGAAGTCGGAATCCGCTAAGGACTGTGTAACAACTCACCTGCCGAATGTACTAGCCCT
GAAAATGGATGGCGCTCAAGCGTCTCACCCATACCTCGCCCTTAGGGTAGAAACGATGCC
CTAAGGAGTAGGC--------------G
>Apiospora_aquatica_HKAS:131571
------------------------------------------------------------
-----------------------------------------------CGAGTGAAGCGGG
AACAGCTCAAATTTGAAATCTGGCCCTTGGGTCCGAGTTGTAATTTGCAGAGGATGCTTT
TGGTGCGGTGCCTTCCGAGTTCCCTGGAACGGGACGCCTTAGAGGGTGAGAGCCCCGTAC
GGTTGGACACCAAGCCTATGTAAAGCTCCTTCGACGAGTCGAGTAGTTTGGGAATGCTGC
TCAAAATGGGAGGTATATTTCTTCTAAAGCTAAATATTGGCCAGAGACCGATAGCGCACA
AGTAGAGTGATCGAAAGATGAAAAGCACTTTGAAAAGAGGGTTAAATAGCACGTGAAATT
GTTGAAAGGGAAGGATTTATGACCAGACTTTTTCTGGGGGGATCATCCGGTGTTCTCACC
GGTGCAC-TTCCCCCAGTTGAGGCCAGCATCGGTTTCTGTCGAGGGATAAAAGCTTTAGG
AATGTGGCTCTCTCCGGGGAGTGTTATAGCCTGTTGCATAATACCTTGACGGGGACCGAG
GTTCGCGCAT-TGCAAGGATGCTGGCGTAATGGTTATTAATCACCCGTCTTGAAACACGG
ACCAAGGAGTCG-AACATTTGTGCGAGT-GTTTGGGTGTTAAACCCTCACGCGTAATGAA
AGTGAACGGAGGTGAGAG-CCTTTAGGGGTGCATCATCGACCGATCCTGATGTCTTCGGA
TGGATTTGAGTAAGAGCATAACTGTTCGGACCCGAAAGATGGTGAACTATGCGTGGATAG
GGTGAAGCCAGAGGAAACTCTGGTGGAGGCTCGCAGCGGTTCTGACGTGCAAATCGATCG
TCAAATCTGCGCAT-GGGGGCGAAAGACTAATCGAA-CCATTGACCAGCGGTCAAAA--C
AATCACTAGGTGGTTAAGAGGGGGTCCGCGAGGACCAT-TTGAAAAACCTAGGCTG-AGC
C--------------------------CGGTTACCCTGTAG-------------------
---GT-----------TACCCTGTAGCTA------------CCCTGTAGC-TTACCTGGT
AGC--TTACCCGGTA-----------CCGGTCCGGCCGACACCGCTAAAATGCGGGGACA
TCCCTTTACAGGGCCA-----AAGGCTACCGCCACGCGCTGAAAAGCGTGCT--------
---GGCACCG-AGGATAGT----GACCTC-----------------GGGTACGGTAATAA
CGCCTGCGGCT-------------------------------------------------
--------------------GGGACGACCTG-----------------------------
--CAGCCAACCCCGCCC---AGGGGAGAGTTCACAGACTAAACAGCGGTGGGTTGGCAGC
GCCTCTCGGGGCCTGCCAG-----------------------------------------
---------------------------------------------------------CCT
AAGATATAGTCGACCCAGGG----------------------------------------
------------------------------------------------------------
------------------------------------------------------------
------------------------------------------------------------
------------------------------------------------------------
------------------------------------------------------------
------------------------------------------------------------
------------------------------------------------------------
----------------------------
>Apiospora_dichotomanthi_LC8176
------------------------------------------------------------
---------------------------------------------GGCGAGTGAAGCGGG
AACAGCTCAAATTTGAAATCTGGCCCTTGGGTCCGAGTTGTAATTTGCAGAGGATGCTTT
TGGTGCGGTGCCTTCCGAGTTCCCTGGAACGGGACGCCTTAGAGGGTGAGAGCCCCGTAC
GGTTGGACACCAAGCCTATGTAAAGCTCCTTCGACGAGTCGAGTAGTTTGGGAATGCTGC
TCAAAATGGGAGGTATATTTCTTCTAAAGCTAAATATTGGCCAGAGACCGATAGCGCACA
AGTAGAGTGATCGAAAGATGAAAAGCACTTTGAAAAGAGGGTTAAATAGCACGTGAAATT
GTTGAAAGGGAAGGATTTATGACCAGACTTTTTCTAGGGGGATCATCCGGTGTTCTCACC
GGTGCAC-TTCCCCTAGTTGAGGCCAGCATCGGTTTCTGTCGAGGGATAAAAGCTTTAGG
AATGTGGCTCTCTCCGGGGAGTGTTATAGCCTGTTGCATAATACCTTGACGGGGACCGAG
GTTCGCGCAT-TGCAAGGATGCTGGCGTAATGGTTATTAATCACCCGTCTTGAAACACGG
ACCAAGGAGTCG-AACATTTGTGCGAGT-GTTTGGGTGTTAAACCCTCACGCGTAATGAA
AGTGAACGGAGGTGAGAG-CCTTTAGGGGTGCATCATCGACCGATCCTGATGTCTTCGGA
TGGATTTGAGTAAGAGCATAACTGTTCGGACCCGAAAGATGGTGAACTATGCGTGGATAG
GGTGAAGCCAGAGGAAACTCTGGTGGAGGCTCGCAGCGGTTCTGACGTGCAAATCGATCG
TCAAATCTGCGCAT-GGGGGCGAAAGACTAATCGAA-CCATTGACCAGCGGTCAAAA--C
AATCACTAGGTGGTTAAGAGGGGGTCCGCGAGGACCAT-TTGAAAAACCTAGGCCG-AGC
C--------------------------CGGTTACCCTGTAG-------------------
---GT-----------TACCCTGTAGCTA------------CCCTGTAGC-TTACCTGGT
GGC--TTACCCGGTA-----------CCGGTCCGGCCGACACCGCTAAAATGCGGGGACA
TCCCTTTACAGGGCCA-----AAGGCTACCGCCACGCGCTGAAAAGCGTGCT--------
---GGCACCG-AGGATAGT----GACCTC-----------------GGGTATGGTAATAA
CGCCTGCGGCT-------------------------------------------------
--------------------GGGACGACCTG-----------------------------
--CAGCCAACCCCGCCT---AGGGGAGAGTTCACAGACTAAACAGCGGTGGGTTGGCAGC
GCCTCTCGGGGCCTGCCAG-----------------------------------------
---------------------------------------------------------CCT
AAGATATAGTC-------------------------------------------------
------------------------------------------------------------
------------------------------------------------------------
------------------------------------------------------------
------------------------------------------------------------
------------------------------------------------------------
------------------------------------------------------------
------------------------------------------------------------
----------------------------
>Apiospora_dichotomanthi_LC8175
------------------------------------------------------------
---------------------------------------------GGCGAGTGAAGCGGG
AACAGCTCAAATTTGAAATCTGGCCCTTGGGTCCGAGTTGTAATTTGCAGAGGATGCTTT
TGGTGCGGTGCCTTCCGAGTTCCCTGGAACGGGACGCCTTAGAGGGTGAGAGCCCCGTAC
GGTTGGACACCAAGCCTATGTAAAGCTCCTTCGACGAGTCGAGTAGTTTGGGAATGCTGC
TCAAAATGGGAGGTATATTTCTTCTAAAGCTAAATATTGGCCAGAGACCGATAGCGCACA
AGTAGAGTGATCGAAAGATGAAAAGCACTTTGAAAAGAGGGTTAAATAGCACGTGAAATT
GTTGAAAGGGAAGGATTTATGACCAGACTTTTTCTAGGGGGATCATCCGGTGTTCTCACC
GGTGCAC-TTCCCCTAGTTGAGGCCAGCATCGGTTTCTGTCGAGGGATAAAAGCTTTAGG
AATGTGGCTCTCTCCGGGGAGTGTTATAGCCTGTTGCATAATACCTTGACGGGGACCGAG
GTTCGCGCAT-TGCAAGGATGCTGGCGTAATGGTTATTAATCACCCGTCTTGAAACACGG
ACCAAGGAGTCG-AACATTTGTGCGAGT-GTTTGGGTGTTAAACCCTCACGCGTAATGAA
AGTGAACGGAGGTGAGAG-CCTTTAGGGGTGCATCATCGACCGATCCTGATGTCTTCGGA
TGGATTTGAGTAAGAGCATAACTGTTCGGACCCGAAAGATGGTGAACTATGCGTGGATAG
GGTGAAGCCAGAGGAAACTCTGGTGGAGGCTCGCAGCGGTTCTGACGTGCAAATCGATCG
TCAAATCTGCGCAT-GGGGGCGAAAGACTAATCGAA-CCATTGACCAGCGGTCAAAA--C
AATCACTAGGTGGTTAAGAGGGGGTCCGCGAGGACCAT-TTGAAAAACCTAGGCCG-AGC
C--------------------------CGGTTACCCTGTAG-------------------
---GT-----------TACCCTGTAGCTA------------CCCTGTAGC-TTACCTGGT
GGC--TTACCCGGTA-----------CCGGTCCGGCCGACACCGCTAAAATGCGGGGACA
TCCCTTTACAGGGCCA-----AAGGCTACCGCCACGCGCTGAAAAGCGTGCT--------
---GGCACCG-AGGATAGT----GACCTC-----------------GGGTATGGTAATAA
CGCCTGCGGCT-------------------------------------------------
--------------------GGGACGACCTG-----------------------------
--CAGCCAACCCCGCCT---AGGGGAGAGTTCACAGACTAAACAGCGGTGGGTTGGCAGC
GCCTCTCGGGGCCTGCCAG-----------------------------------------
---------------------------------------------------------CCT
AAGATATAGTC-------------------------------------------------
------------------------------------------------------------
------------------------------------------------------------
------------------------------------------------------------
------------------------------------------------------------
------------------------------------------------------------
------------------------------------------------------------
------------------------------------------------------------
----------------------------
>Apiospora_dichotomanthi_LC_4950T
------------------------------------------------------------
---------------------------------------------GGCGAGTGAAGCGGG
AACAGCTCAAATTTGAAATCTGGCCCTTGGGTCCGAGTTGTAATTTGCAGAGGATGCTTT
TGGTGCGGTGCCTTCCGAGTTCCCTGGAACGGGACGCCTTAGAGGGTGAGAGCCCCGTAC
GGTTGGACACCAAGCCTATGTAAAGCTCCTTCGACGAGTCGAGTAGTTTGGGAATGCTGC
TCAAAATGGGAGGTATATTTCTTCTAAAGCTAAATATTGGCCAGAGACCGATAGCGCACA
AGTAGAGTGATCGAAAGATGAAAAGCACTTTGAAAAGAGGGTTAAATAGCACGTGAAATT
GTTGAAAGGGAAGGATTTATGACCAGACTTTTTCTAGGGGGATCATCCGGTGTTCTCACC
GGTGCAC-TTCCCCTAGTTGAGGCCAGCATCGGTTTCTGTCGAGGGATAAAAGCTTTAGG
AATGTGGCTCTCTCCGGGGAGTGTTATAGCCTGTTGCATAATACCTTGACGGGGACCGAG
GTTCGCGCAT-TGCAAGGATGCTGGCGTAATGGTTATTAATCACCCGTCTTGAAACACGG
ACCAAGGAGTCG-AACATTTGTGCGAGT-GTTTGGGTGTTAAACCCTCACGCGTAATGAA
AGTGAACGGAGGTGAGAG-CCTTTAGGGGTGCATCATCGACCGATCCTGATGTCTTCGGA
TGGATTTGAGTAAGAGCATAACTGTTCGGACCCGAAAGATGGTGAACTATGCGTGGATAG
GGTGAAGCCAGAGGAAACTCTGGTGGAGGCTCGCAGCGGTTCTGACGTGCAAATCGATCG
TCAAATCTGCGCAT-GGGGGCGAAAGACTAATCGAA-CCATTGACCAGCGGTCAAAA--C
AATCACTAGGTGGTTAAGAGGGGGTCCGCGAGGACCAT-TTGAAAAACCTAGGCCG-AGC
C--------------------------CGGTTACCCTGTAG-------------------
---GT-----------TACCCTGTAGCTA------------CCCTGTAGC-TTACCTGGT
GGC--TTACCCGGTA-----------CCGGTCCGGCCGACACCGCTAAAATGCGGGGACA
TCCCTTTACAGGGCCA-----AAGGCTACCGCCACGCGCTGAAAAGCGTGCT--------
---GGCACCG-AGGATAGT----GACCTC-----------------GGGTATGGTAATAA
CGCCTGCGGCT-------------------------------------------------
--------------------GGGACGACCTG-----------------------------
--CAGCCAACCCCGCCT---AGGGGAGAGTTCACAGACTAAACAGCGGTGGGTTGGCAGC
GCCTCTCGGGGCCTGCCAG-----------------------------------------
---------------------------------------------------------CCT
AAGATATAGTC-------------------------------------------------
------------------------------------------------------------
------------------------------------------------------------
------------------------------------------------------------
------------------------------------------------------------
------------------------------------------------------------
------------------------------------------------------------
------------------------------------------------------------
----------------------------
>Apiospora_aquatica_S_642T
------------------------------------------------------------
-------------------------------------------------AGTGAAGCGGG
AACAGCTCAAATTTGAAATCTGGCCCTTGGGTCCGAGTTGTAATTTGCAGAGGATGCTTT
TGGTGCGGTGCCTTCCGAGTTCCCTGGAACGGGACGCCTTAGAGGGTGAGAGCCCCGTAC
GGTTGGACACCAAGCCTATGTAAAGCTCCTTCGACGAGTCGAGTAGTTTGGGAATGCTGC
TCAAAATGGGAGGTATATTTCTTCTAAAGCTAAATATTGGCCAGAGACCGATAGCGCACA
AGTAGAGTGATCGAAAGATGAAAAGCACTTTGAAAAGAGGGTTAAATAGCACGTGAAATT
GTTGAAAGGGAAGGATTTATGACCAGACTTTTTCTGGGGGGATCATCCGGTGTTCTCACC
GGTGCAC-TTCCCCCAGTTGAGGCCAGCATCGGTTTCTGTCGAGGGATAAAAGCTTTAGG
AATGTGGCTCTCTCCGGGGAGTGTTATAGCCTGTTGCATAATACCTTGACGGGGACCGAG
GTTCGCGCAT-TGCAAGGATGCTGGCGTAATGGTTATTAATCACCCGTCTTGAAACACGG
ACCAAGGAGTCG-AACATTTGTGCGAGT-GTTTGGGTGTTAAACCCTCACGCGTAATGAA
AGTGAACGGAGGTGAGAG-CCTTTAGGGGTGCATCATCGACCGATCCTGATGTCTTCGGA
TGGATTTGAGTAAGAGCATAACTGTTCGGACCCGAAAGATGGTGAACTATGCGTGGATAG
GGTGAAGCCAGAGGAAACTCTGGTGGAGGCTCGCAGCGGTTCTGACGTGCAAATCGATCG
TCAAATCTGCGCAT-GGGGGCGAAAGACTAATCGAA-CCATTGACCAGCGGTCAAAA--C
AATCACTAGGTGGTTAAGAGGGGGTCCGCGAGGACCAT-TTGAAAAACCTAGGCTG-AGC
C--------------------------CGGTTACCCTGTAG-------------------
---GT-----------TACCCTGTAGCTA------------CCCTGTAGC-TTACC----
------------------------------------------------------------
------------------------------------------------------------
------------------------------------------------------------
------------------------------------------------------------
------------------------------------------------------------
------------------------------------------------------------
------------------------------------------------------------
------------------------------------------------------------
------------------------------------------------------------
------------------------------------------------------------
------------------------------------------------------------
------------------------------------------------------------
------------------------------------------------------------
------------------------------------------------------------
------------------------------------------------------------
------------------------------------------------------------
----------------------------
>Apiospora_sphaerosperma_CBS114318
------------------------------------------------------------
-----AAAGAAAC-----CAACAG-----GGATTCCCCTAGTAACGGCGAGTGAAGCGGG
AACAGCTCAAATTTGAAATCTGGCCCTTGGGTCCGAGTTGTAATTTGCAGAGGATGCTTT
TGGTGCGGTGCCTTCCGAGTTCCCTGGAACGGGACGCCTTAGAGGGTGAGAGCCCCGTAC
GGTTGGACACCAAGCCTATGTAAAGCTCCTTCGACGAGTCGAGTAGTTTGGGAATGCTGC
TCAAAATGGGAGGTATATTTCTTCTAAAGCTAAATATTGGCCAGAGACCGATAGCGCACA
AGTAGAGTGATCGAAAGATGAAAAGCACTTTGAAAAGAGGGTTAAATAGCACGTGAAATT
GTTGAAAGGGAAGGATTTATGACCAGACTTTTTCTGGGGGGATCATCCGGTGTTCTCACC
GGTGCAC-TTCCCCCAGTTGAGGCCAGCATCGGTTTCTGTCGAGGGATAAAAGCTTTAGG
AATGTGGCTCTCTCCGGAGAGTGTTATAGCCTGTTGCATAATACCTTGACGGGGACCGAG
GTTCGCGCAT-TGCAAGGATGCTGGCGTAATGGTTATTAATCACCCGTCTTGAAACACGG
ACCAAGGAGTCG-AACATTTGTGCGAGT-GTTTGGGTGTTAAACCCTCACGCGTAATGAA
AGTGAACGGAGGTGAGAG-CCTTTAGGGGTGCATCATCGACCGATCCTGATGTCTTCGGA
TGGATTTGAGTAAGAGCATAACTGTTCGGACCCGAAAGATGGTGAACTATGCGTGGATAG
GGTGAAGCCAGAGGAAACTCTGGTGGAGGCTCGCAGCGGTTCTGACGTGCAAATCGATCG
TCAAATCTGCGCAT-GGGGGCGAAAGACTAATCGAA-CCATTGACCAGCGGTCAAAA--C
AATCACTAGGTGGTTAAGAGGGGGTCCGCGAGGACCAT-TTGAAAAACCTAGGCTG-AGC
C--------------------------CGGTTACCCTGTAG-------------------
---GT-----------TACCCTGTAGCTA------------CCCTGTAGC-TTACCTGGT
AGC--TTACCCGGTA-----------CCGGTCCGGCCGACACCGCTAAAATGCGGGGACA
TCCCTTTACAGGGCCA-----AAGGCTACCGCCACGCGCTGAAAAGCGTGCT--------
---GGCACCG-AGGATAGT----GACCTC-----------------GGGTATGGTAATAA
CGCCTGCGGCT-------------------------------------------------
--------------------GGGACGACCTG-----------------------------
--CAGCCAACCCCGCCT---AGGGGAGAGTTCACAGACTAAACAGCGGTGGGTTGGCAGC
GCCTCTCGGGGCCTGCCAG-----------------------------------------
---------------------------------------------------------CCT
AAGATATAGTCGACCCAGGGGCCTGAAAAGGTCACCTAAA--------------------
------------------------------------------------------------
------------------------------------------------------------
------------------------------------------------------------
------------------------------------------------------------
------------------------------------------------------------
------------------------------------------------------------
------------------------------------------------------------
----------------------------
>Apiospora_sphaerosperma_CBS114314
------------------------------------------------------------
-----AAAGAAAC-----CAACAG-----GGATTCCCCTAGTAACGGCGAGTGAAGCGGG
AACAGCTCAAATTTGAAATCTGGCCCTTGGGTCCGAGTTGTAATTTGCAGAGGATGCTTT
TGGTGCGGTGCCTTCCGAGTTCCCTGGAACGGGACGCCTTAGAGGGTGAGAGCCCCGTAC
GGTTGGACACTAAGCCTATGTAAAGCTCCTTCGACGAGTCGAGTAGTTTGGGAATGCTGC
TCAAAATGGGAGGTATATTTCTTCTAAAGCTAAATATTGGCCAGAGACCGATAGCGCACA
AGTAGAGTGATCGAAAGATGAAAAGCACTTTGAAAAGAGGGTTAAATAGCACGTGAAATT
GTTGAAAGGGAAGGATTTATGACCAGACTTTTTCTGGGGGGATCATCCGGTGTTCTCACC
GGTGCAC-TTCCCCCAGTTGAGGCCAGCATCGGTTTCTGTCGAGGGATAAAAGCTTTAGG
AATGTGGCTCTCTCCGGAGAGTGTTATAGCCTGTTGCATAATACCTTGACGGGGACCGAG
GTTCGCGCAT-TGCAAGGATGCTGGCGTAATGGTTATTAATCACCCGTCTTGAAACACGG
ACCAAGGAGTCG-AACATTTGTGCGAGT-GTTTGGGTGTTAAACCCTCACGCGTAATGAA
AGTGAACGGAGGTGAGAG-CCTTTAGGGGTGCATCATCGACCGATCCTGATGTCTTCGGA
TGGATTTGAGTAAGAGCATAACTGTTCGGACCCGAAAGATGGTGAACTATGCGTGGATAG
GGTGAAGCCAGAGGAAACTCTGGTGGAGGCTCGCAGCGGTTCTGACGTGCAAATCGATCG
TCAAATCTGCGCAT-GGGGGCGAAAGACTAATCGAA-CCATTGACCAGCGGTCAAAA--C
AATCACTAGGTGGTTAAGAGGGGGTCCGCGAGGACCAT-TTGAAAAACCTAGGCTG-AGC
C--------------------------CGGTTACCCTGTAG-------------------
---GT-----------TACCCTGTAGCTA------------CCCTGTAGC-TTACCTGGT
AGC--TTACCCGGTA-----------CCGGTCCGGCCGACACCGCTAAAATGCGGGGACA
TCCCTTTACAGGGCCA-----AAGGCTACCGCCACGCGCTGAAAAGCGTGCT--------
---GGCACCG-AGGATAGT----GACCTC-----------------GGGTATGGTAATAA
CGCCTGCGGCT-------------------------------------------------
--------------------GGGACGACCTG-----------------------------
--CAGCCAACCCCGCCT---AGGGGAGAGTTCACAGACTAAACAGCGGTGGGTTGGCAGC
------------------------------------------------------------
------------------------------------------------------------
------------------------------------------------------------
------------------------------------------------------------
------------------------------------------------------------
------------------------------------------------------------
------------------------------------------------------------
------------------------------------------------------------
------------------------------------------------------------
------------------------------------------------------------
----------------------------
>Apiospora_sphaerosperma_CBS114317
------------------------------------------------------------
--GGAAAAGAAAC-----CAACAG-----GGATTCCCCTAGTAACGGCGAGTGAAGCGGG
AACAGCTCAAATTTGAAATCTGGCCCTTGGGTCCGAGTTGTAATTTGCAGAGGATGCTTT
TGGTGCGGTGCCTTCCGAGTTCCCTGGAACGGGACGCCTTAGAGGGTGAGAGCCCCGTAC
GGTTGGACACCAAGCCTATGTAAAGCTCCTTCGACGAGTCGAGTAGTTTGGGAATGCTGC
TCAAAATGGGAGGTATATTTCTTCTAAAGCTAAATATTGGCCAGAGACCGATAGCGCACA
AGTAGAGTGATCGAAAGATGAAAAGCACTTTGAAAAGAGGGTTAAATAGCACGTGAAATT
GTTGAAAGGGAAGGATTTATGACCAGACTTTTTCTGGGGGGATCATCCGGTGTTCTCACC
GGTGCAC-TTCCCCCAGTTGAGGCCAGCATCGGTTTCTGTCGAGGGATAAAAGCTTTAGG
AATGTGGCTCTCTCCGGAGAGTGTTATAGCCTGTTGCATAATACCTTGACGGGGACCGAG
GTTCGCGCAT-TGCAAGGATGCTGGCGTAATGGTTATTAATCACCCGTCTTGAAACACGG
ACCAAGGAGTCG-AACATTTGTGCGAGT-GTTTGGGTGTTAAACCCTCACGCGTAATGAA
AGTGAACGGAGGTGAGAG-CCTTTAGGGGTGCATCATCGACCGATCCTGATGTCTTCGGA
TGGATTTGAGTAAGAGCATAACTGTTCGGACCCGAAAGATGGTGAACTATGCGTGGATAG
GGTGAAGCCAGAGGAAACTCTGGTGGAGGCTCGCAGCGGTTCTGACGTGCAAATCGATCG
TCAAATCTGCGCAT-GGGGGCGAAAGACTAATCGAA-CCATTGACCAGCGGTCAAAA--C
AATCACTAGGTGGTTAAGAGGGGGTCCGCGAGGACCAT-TTGAAAAACCTAGGCTG-AGC
C--------------------------CGGTTACCCTGTAG-------------------
---GT-----------TACCCTGTAGCTA------------CCCTGTAGC-TTACCTGGT
AGC--TTACCCGGTA-----------CCGGTCCGGCCGACACCGCTAAAATGCGGGGACA
TCCCTTTACAGGGCCA-----AAGGCTACCGCCACGCGCTGAAAAGCGTGCT--------
---GGCACCG-AGGATAGT----GACCTC-----------------GGGTATGGTAATAA
CGCCTGCGGCT-------------------------------------------------
--------------------GGGACGACCTG-----------------------------
--CAGCCAACCCCGCCT---AGGGGAGAGTTCACAGACTAAACAGCGGTGGGTTGGCAGC
GCCTCTCGGGGCCTGCCAG-----------------------------------------
---------------------------------------------------------CCT
AAGATATAGTCGACCCAGGGGCCTGAAAAGGTCACCTAA---------------------
------------------------------------------------------------
------------------------------------------------------------
------------------------------------------------------------
------------------------------------------------------------
------------------------------------------------------------
------------------------------------------------------------
------------------------------------------------------------
----------------------------
>Apiospora_sphaerosperma_CBS114315
------------------------------------------------------------
--GGAAAAGAAAC-----CAACAG-----GGATTCCCCTAGTAACGGCGAGTGAAGCGGG
AACAGCTCAAATTTGAAATCTGGCCCTTGGGTCCGAGTTGTAATTTGCAGAGGATGCTTT
TGGTGCGGTGCCTTCCGAGTTCCCTGGAACGGGACGCCTTAGAGGGTGAGAGCCCCGTAC
GGTTGGACACCAAGCCTATGTAAAGCTCCTTCGACGAGTCGAGTAGTTTGGGAATGCTGC
TCAAAATGGGAGGTATATTTCTTCTAAAGCTAAATATTGGCCAGAGACCGATAGCGCACA
AGTAGAGTGATCGAAAGATGAAAAGCACTTTGAAAAGAGGGTTAAATAGCACGTGAAATT
GTTGAAAGGGAAGGATTTATGACCAGACTTTTTCTGGGGGGATCATCCGGTGTTCTCACC
GGTGCAC-TTCCCCCAGTTGAGGCCAGCATCGGTTTCTGTCGAGGGATAAAAGCTTTAGG
AATGTGGCTCTCTCCGGAGAGTGTTATAGCCTGTTGCATAATACCTTGACGGGGACCGAG
GTTCGCGCAT-TGCAAGGATGCTGGCGTAATGGTTATTAATCACCCGTCTTGAAACACGG
ACCAAGGAGTCG-AACATTTGTGCGAGT-GTTTGGGTGTTAAACCCTCACGCGTAATGAA
AGTGAACGGAGGTGAGAG-CCTTTAGGGGTGCATCATCGACCGATCCTGATGTCTTCGGA
TGGATTTGAGTAAGAGCATAACTGTTCGGACCCGAAAGATGGTGAACTATGCGTGGATAG
GGTGAAGCCAGAGGAAACTCTGGTGGAGGCTCGCAGCGGTTCTGACGTGCAAATCGATCG
TCAAATCTGCGCAT-GGGGGCGAAAGACTAATCGAA-CCATTGACCAGCGGTCAAAA--C
AATCACTAGGTGGTTAAGAGGGGGTCCGCGAGGACCAT-TTGAAAAACCTAGGCTG-AGC
C--------------------------CGGTTACCCTGTAG-------------------
---GT-----------TACCCTGTAGCTA------------CCCTGTAGC-TTACCTGGT
AGC--TTACCCGGTA-----------CCGGTCCGGCCGACACCGCTAAAATGCGGGGACA
TCCCTTTACAGGGCCA-----AAGGCTACCGCCACGCGCTGAAAAGCGTGCT--------
---GGCACCG-AGGATAGT----GACCTC-----------------GGGTATGGTAATAA
CGCCTGCGGCT-------------------------------------------------
--------------------GGGACGACCTG-----------------------------
--CAGCCAACCCCGCCT---AGGGGAGAGTTCACAGACTAAACAGCGGTGGGTTGGCAGC
GCCTCTCGGGGCCTGCCAG-----------------------------------------
---------------------------------------------------------CCT
AAGATATAGTCGACCCAGGGGCCTGAAAAGGTCACCTAA---------------------
------------------------------------------------------------
------------------------------------------------------------
------------------------------------------------------------
------------------------------------------------------------
------------------------------------------------------------
------------------------------------------------------------
------------------------------------------------------------
----------------------------
>Apiospora_saccharicola_CBS_191_73
------------------------------------------------------TAAGCG
GAGGAAAAGAAAC-----CAACAG-----GGATTCCCCTAGTAACGGCGAGTGAAGCGGG
AACAGCTCAAATTTGAAATCTGGCCCTTGGGTCCGAGTTGTAATTTGCAGAGGATGCTTT
TGGTGCGGTGCCTTCCGAGTTCCCTGGAACGGGACGCCTTAGAGGGTGAGAGCCCCGTAC
GGTTGGACACCAAGCCTATGTAAAGCTCCTTCGACGAGTCGAGTAGTTTGGGAATGCTGC
TCAAAATGGGAGGTATATTTCTTCTAAAGCTAAATATTGGCCAGAGACCGATAGCGCACA
AGTAGAGTGATCGAAAGATGAAAAGCACTTTGAAAAGAGGGTTAAATAGCACGTGAAATT
GTTGAAAGGGAAGGATTTATGACCAGACTTTTTCTAGGGGGATCATCCGGTGTTCTCACC
GGTGCAC-TTCCCCTAGTTGAGGCCAGCATCGGTTTCTGTCGAGGGATAAAAGCTTTAGG
AATGTGGCTCTCTCCGGGGAGTGTTATAGCCTGTTGCATAATACCTTGACGGGGACCGAG
GTTCGCGCAT-TGCAAGGATGCTGGCGTAATGGTTATTAATCACCCGTCTTGAAACACGG
ACCAAGGAGTCG-AACATTTGTGCGAGT-GTTTGGGTGTTAAACCCTCACGCGTAATGAA
AGTGAACGGAGGTGAGAG-CCTTTAGGGGTGCATCATCGACCGATCCTGATGTCTTCGGA
TGGATTTGAGTAAGAGCATAACTGTTCGGACCCGAAAGATGGTGAACTATGCGTGGATAG
GGTGAAGCCAGAGGAAACTCTGGTGGAGGCTCGCAGCGGTTCTGACGTGCAAATCGATCG
TCAAATCTGCGCAT-GGGGGCGAAAGACTAATCGAA-CCATTGACCAGCGGTCAAAA--C
AATCACTAGGTGGTTAAGAGGGGGTCCGCGAGGACCAT-TTGAAAAACCTAGGCTG-AGC
C--------------------------CGGTTACCCTGTAG-------------------
---GT-----------TACCCTGTAGCTA------------CCCTGTAGC-TTACCTGGT
AGC--CTACCCGGTA-----------CCGGTCCGGCCGACACCGCTAAAATGCGGGGACA
TCCCTTTACAGGGCCA-----AAGGCTACCGCCACGCGCTGAAAAGCGTGCT--------
---GGCACCG-AGGATAGT----GACCTC-----------------GGGTATGGTAACAA
CGCCTGCGGCT-------------------------------------------------
--------------------GGGACGACCTG-----------------------------
--CAGCCAACCCCGCCC---AGGGGAGAGTTCACAGACTAAACAGCGGTGGGTTGGCAGC
GCCTCTCGGGGCCTGCCAG-----------------------------------------
---------------------------------------------------------CCT
AAGATATAGTCGACCCAGGGGCCTGAAAAGGTCACC------------------------
------------------------------------------------------------
------------------------------------------------------------
------------------------------------------------------------
------------------------------------------------------------
------------------------------------------------------------
------------------------------------------------------------
------------------------------------------------------------
----------------------------
>Apiospora_guiyangensis_HKAS:125898
------------------------------------------------------------
----------------------------------CCCCTAGTAACGGCGAGTGAAGCGGG
AACAGCTCAAATTTGAAATCTGGCCCTTGGGTCCGAGTTGTAATTTGCAGAGGATGCTTT
TGGTGCGGTGCCTTCCGAGTTCCCTGGAACGGGACGCCTTAGAGGGTGAGAGCCCCGTAC
GGTTGGACACCAAGCCTATGTAAAGCTCCTTCGACGAGTCGAGTAGTTTGGGAATGCTGC
TCAAAATGGGAGGTATATTTCTTCTAAAGCTAAATATTGGCCAGAGACCGATAGCGCACA
AGTAGAGTGATCGAAAGATGAAAAGCACTTTGAAAAGAGGGTTAAATAGCACGTGAAATT
GTTGAAAGGGAAGGATTTATGACCAGACTTTTTCTAGGGGAATCATCCGGTGTTCTCACC
GGTGCAC-TTCCCCTAGTTGAGGCCAGCATCGGTTTCTGTCGAGGGATAAAAGCTTTAGG
AATGTGGCTCTCTCCGGGGAGTGTTATAGCCTGTTGCATAATACCTTGACGGGGACCGAG
GTTCGCGCAT-TGCAAGGATGCTGGCGTAATGGTTATTAATCACCCGTCTTGAAACACGG
ACCAAGGAGTCG-AACATTTGTGCGAGT-GTTTGGGTGTTAAACCCTCACGCGTAATGAA
AGTGAACGGAGGTGAGAG-CCTTTAGGGGTGCATCATCGACCGATCCTGATGTCTTCGGA
TGGATTTGAGTAAGAGCATAACTGTTCGGACCCGAAAGATGGTGAACTATGCGTGGATAG
GGTGAAGCCAGAGGAAACTCTGGTGGAGGCTCGCAGCGGTTCTGACGTGCAAATCGATCG
TCAAATCTGCGCAT-GGGGGCGAAAGACTAATCGAA-CCATTGACCAGCGGTCAAAA--C
AATCACTAGGTGGTT---------------------------------------------
------------------------------------------------------------
------------------------------------------------------------
------------------------------------------------------------
------------------------------------------------------------
------------------------------------------------------------
------------------------------------------------------------
------------------------------------------------------------
------------------------------------------------------------
------------------------------------------------------------
------------------------------------------------------------
------------------------------------------------------------
------------------------------------------------------------
------------------------------------------------------------
------------------------------------------------------------
------------------------------------------------------------
------------------------------------------------------------
------------------------------------------------------------
------------------------------------------------------------
----------------------------
>Apiospora_lageniformis_KUC21687
------------------------------------------------------------
----------------------------------CCCCTAGTAACGGCGAGTGAAGCGGG
AACAGCTCAAATTTGAAATCTGGCCCTTGGGTCCGAGTTGTAATTTGCAGAGGATGCTTT
TGGTGCGGTGCCTTCCGAGTTCCCTGGAACGGGACGCCTTAGAGGGTGAGAGCCCCGTAC
GGTTGGACACCAAGCCTATGTAAAGCTCCTTCGACGAGTCGAGTAGTTTGGGAATGCTGC
TCAAAATGGGAGGTATATTTCTTCTAAAGCTAAATATTGGCCAGAGACCGATAGCGCACA
AGTAGAGTGATCGAAAGATGAAAAGCACTTTGAAAAGAGGGTTAAATAGCACGTGAAATT
GTTGAAAGGGAAGGATTTATGACCAGACTTTTTCTAGGGGAATCATCCGGTGTTCTCACC
GGTGCAC-TTCCCCTAGTTGAGGCCAGCATCGGTTTCTGTCGAGGGATAAAAGCTTTAGG
AATGTGGCACCCTCCGGGGTGTGTTATAGCCTGTTGCATAATACCTTGACGGGGACCGAG
GTTCGCGCAT-TGCAAGGATGCTGGCGTAATGGTTATTAATCACCCGTCTTGAAACACGG
ACCAAGGAGTCG-AACATTTGTGCGAGT-GTTTGGGTGTTAAACCCTCACGCGTAATGAA
AGTGAACGGAGGTGAGAG-CCTTTAGGGGTGCATCATCGACCGATCCTGATGTCTTCGGA
TGGATTTGAGTAAGAGCATAACTGTTCGGACCCGAAAGATGGTGAACTATGCGTGGATAG
GGTGAAGCCAGAGGAAACTCTGGTGGAGGCTCGCAGCGGTTCTGACGTGCAAATCGATCG
TCAAATCTGCGCAT-GGGGGCGAAAGACTAATCGAA-CCATTGACCAGCGGTCAAAA--C
AATCACTAGGTGGTTAAGAGGGGGTCCGCGAGGACCAT-TTGAAAAACCTAGGTTG-CGT
C--------------------------CGGTTACCCTGTAG-------------------
---GC-----------TACCCTGTAGCT--------------------------------
------TACCCGGTA-----------CCGGTCCGGCCGACACCGCTAAAATGCGGGGACA
TCCCTTTACAGGGCCA-----AAGGCTACCGCCACGCGCTGAAAAGCGTGCT--------
---GGCACCG-AGGATAGT----GACCTC-----------------GGGTACGGTAATAA
CGCCTGCGGCT-------------------------------------------------
--------------------GGGACGACCTG-----------------------------
--CAGCCAACCCCGCCT---AGGGGAGAGTTCACAGACTAAACAGCGGTGGGTTGGCAGT
GCCTTTCGGGGCCTGCCAG-----------------------------------------
---------------------------------------------------------CCT
AAGATATAGTCGACCCAGGGGCCTGAAAAGGTC---------------------------
------------------------------------------------------------
------------------------------------------------------------
------------------------------------------------------------
------------------------------------------------------------
------------------------------------------------------------
------------------------------------------------------------
------------------------------------------------------------
----------------------------
>Apiospora_lageniformis_KUC21686T
------------------------------------------------------------
--------------------------------------------CGGCGAGTGAAGCGGG
AACAGCTCAAATTTGAAATCTGGCCCTTGGGTCCGAGTTGTAATTTGCAGAGGATGCTTT
TGGTGCGGTGCCTTCCGAGTTCCCTGGAACGGGACGCCTTAGAGGGTGAGAGCCCCGTAC
GGTTGGACACCAAGCCTATGTAAAGCTCCTTCGACGAGTCGAGTAGTTTGGGAATGCTGC
TCAAAATGGGAGGTATATTTCTTCTAAAGCTAAATATTGGCCAGAGACCGATAGCGCACA
AGTAGAGTGATCGAAAGATGAAAAGCACTTTGAAAAGAGGGTTAAATAGCACGTGAAATT
GTTGAAAGGGAAGGATTTATGACCAGACTTTTTCTAGGGGAATCATCCGGTGTTCTCACC
GGTGCAC-TTCCCCTAGTTGAGGCCAGCATCGGTTTCTGTCGAGGGATAAAAGCTTTAGG
AATGTGGCACCCTCCGGGGTGTGTTATAGCCTGTTGCATAATACCTTGACGGGGACCGAG
GTTCGCGCAT-TGCAAGGATGCTGGCGTAATGGTTATTAATCACCCGTCTTGAAACACGG
ACCAAGGAGTCG-AACATTTGTGCGAGT-GTTTGGGTGTTAAACCCTCACGCGTAATGAA
AGTGAACGGAGGTGAGAG-CCTTTAGGGGTGCATCATCGACCGATCCTGATGTCTTCGGA
TGGATTTGAGTAAGAGCATAACTGTTCGGACCCGAAAGATGGTGAACTATGCGTGGATAG
GGTGAAGCCAGAGGAAACTCTGGTGGAGGCTCGCAGCGGTTCTGACGTGCAAATCGATCG
TCAAATCTGCGCAT-GGGGGCGAAAGACTAATCGAA-CCATTGACCAGCGGTCAAAA--C
AATCACTAGGTGGTTAAGAGGGGGTCCGCGAGGACCAT-TTGAAAAACCTAGGTTG-CGT
C--------------------------CGGTTACCCTGTAG-------------------
---GC-----------TACCCTGTAGCT--------------------------------
------TACCCGGTA-----------CCGGTCCGGCCGACACCGCTAAAATGCGGGGACA
TCCCTTTACAGGGCCA-----AAGGCTACCGCCACGCGCTGAAAAGCGTGCT--------
---GGCACCG-AGGATAGT----GACCTC-----------------GGGTACGGTAATAA
CGCCTGCGGCT-------------------------------------------------
--------------------GGGACGACCTG-----------------------------
--CAGCCAACCCCGCCT---AGGGGAGAGTTCACAGACTAAACAGCGGTGGGTTGGCAGT
GCCTTTCGGGGCCTGCCAG-----------------------------------------
---------------------------------------------------------CCT
AAGATATAGTCGACCCAGGG----------------------------------------
------------------------------------------------------------
------------------------------------------------------------
------------------------------------------------------------
------------------------------------------------------------
------------------------------------------------------------
------------------------------------------------------------
------------------------------------------------------------
----------------------------
>Apiospora_lageniformis_KUC21685
------------------------------------------------------------
--------------------------------TTCCCCTAGTAACGGCGAGTGAAGCGGG
AACAGCTCAAATTTGAAATCTGGCCCTTGGGTCCGAGTTGTAATTTGCAGAGGATGCTTT
TGGTGCGGTGCCTTCCGAGTTCCCTGGAACGGGACGCCTTAGAGGGTGAGAGCCCCGTAC
GGTTGGACACCAAGCCTATGTAAAGCTCCTTCGACGAGTCGAGTAGTTTGGGAATGCTGC
TCAAAATGGGAGGTATATTTCTTCTAAAGCTAAATATTGGCCAGAGACCGATAGCGCACA
AGTAGAGTGATCGAAAGATGAAAAGCACTTTGAAAAGAGGGTTAAATAGCACGTGAAATT
GTTGAAAGGGAAGGATTTATGACCAGACTTTTTCTAGGGGAATCATCCGGTGTTCTCACC
GGTGCAC-TTCCCCTAGTTGAGGCCAGCATCGGTTTCTGTCGAGGGATAAAAGCTTTAGG
AATGTGGCACCCTCCGGGGTGTGTTATAGCCTGTTGCATAATACCTTGACGGGGACCGAG
GTTCGCGCAT-TGCAAGGATGCTGGCGTAATGGTTATTAATCACCCGTCTTGAAACACGG
ACCAAGGAGTCG-AACATTTGTGCGAGT-GTTTGGGTGTTAAACCCTCACGCGTAATGAA
AGTGAACGGAGGTGAGAG-CCTTTAGGGGTGCATCATCGACCGATCCTGATGTCTTCGGA
TGGATTTGAGTAAGAGCATAACTGTTCGGACCCGAAAGATGGTGAACTATGCGTGGATAG
GGTGAAGCCAGAGGAAACTCTGGTGGAGGCTCGCAGCGGTTCTGACGTGCAAATCGATCG
TCAAATCTGCGCAT-GGGGGCGAAAGACTAATCGAA-CCATTGACCAGCGGTCAAAA--C
AATCACTAGGTGGTTAAGAGGGGGTCCGCGAGGACCAT-TTGAAAAACCTAGGTTG-CGT
C--------------------------CGGTTACCCTGTAG-------------------
---GC-----------TACCCTGTAGCT--------------------------------
------TACCCGGTA-----------CCGGTCCGGCCGACACCGCTAAAATGCGGGGACA
TCCCTTTACAGGGCCA-----AAGGCTACCGCCACGCGCTGAAAAGCGTGCT--------
---GGCACCG-AGGATAGT----GACCTC-----------------GGGTACGGTAATAA
CGCCTGCGGCT-------------------------------------------------
--------------------GGGACGACCTG-----------------------------
--CAGCCAACCCCGCCT---AGGGGAGAGTTCACAGACTAAACAGCGGTGGGTTGGCAGT
GCCTCTCGGGGCCTGCCAG-----------------------------------------
---------------------------------------------------------CCT
AAGATATAGTCGACCCAGGGGCCTGAAAAGGTCACCTAA---------------------
------------------------------------------------------------
------------------------------------------------------------
------------------------------------------------------------
------------------------------------------------------------
------------------------------------------------------------
------------------------------------------------------------
------------------------------------------------------------
----------------------------
>Apiospora_jiangxiensis_LC_4577T
------------------------------------------------------------
--------------------------------------------CGGCGAGTGAAGCGGG
AACAGCTCAAATTTGAAATCTGGCCCTTGGGTCCGAGTTGTAATTTGCAGAGGATGCTTT
TGGTGCGGTGCCTTCCGAGTTCCCTGGAACGGGACGCCTTAGAGGGTGAGAGCCCCGTAC
GGTTGGACACCAAGCCTATGTAAAGCTCCTTCGACGAGTCGAGTAGTTTGGGAATGCTGC
TCAAAATGGGAGGTATATTTCTTCTAAAGCTAAATATTGGCCAGAGACCGATAGCGCACA
AGTAGAGTGATCGAAAGATGAAAAGCACTTTGAAAAGAGGGTTAAATAGCACGTGAAATT
GTTGAAAGGGAAGGATTTATGACCAGACTTTTTCTAGGGGAATCATCCGGTGTTCTCACC
GGTGCAC-TTCCCCTAGTTGAGGCCAGCATCGGTTTCTGTCGAGGGATAAAAGCTTTAGG
AATGTGGCACCCTCCGGGGTGTGTTATAGCCTGTTGCATAATACCTTGACGGGGACCGAG
GTTCGCGCAT-TGCAAGGATGCTGGCGTAATGGTTATTAATCACCCGTCTTGAAACACGG
ACCAAGGAGTCG-AACATTTGTGCGAGT-GTTTGGGTGTTAAACCCTCACGCGTAATGAA
AGTGAACGGAGGTGAGAG-CCTTTAGGGGTGCATCATCGACCGATCCTGATGTCTTCGGA
TGGATTTGAGTAAGAGCATAACTGTTCGGACCCGAAAGATGGTGAACTATGCGTGGATAG
GGTGAAGCCAGAGGAAACTCTGGTGGAGGCTCGCAGCGGTTCTGACGTGCAAATCGATCG
TCAAATCTGCGCAT-GGGGGCGAAAGACTAATCGAA-CCATTGACCAGCGGTCAAAA--C
AATCACTA-GTGGTTAAGAGGGGGTCCGCGAGGACCAT-TTGAAAAACCTAGGTTG-TGT
C--------------------------CGGTTACCCTGTAG-------------------
---GC-----------TACCCTGTAGCT--------------------------------
------TACCCGGTAG----------CCGGTCCGGCCGACACCGCTAAAATGCGGGGACA
TCCCTTTACAGGGCCA-----AAGGCTACCGCCACGCGCTGAAAAGCGTGCT--------
---GGCACCG-AGGATAGT----GACCTC-----------------GGGTACGGTAATAA
CGCCTGCGGCT-------------------------------------------------
--------------------GGGACGACCTG-----------------------------
--CAGCCAACCCCGCCT---AGGGGAGAGTTCACAGACTAAACAGCGGTGGGTTGGCAGT
GCCTTTCGGGGCCTGCCAG-----------------------------------------
---------------------------------------------------------CCT
AAGATATAGTCG------------------------------------------------
------------------------------------------------------------
------------------------------------------------------------
------------------------------------------------------------
------------------------------------------------------------
------------------------------------------------------------
------------------------------------------------------------
------------------------------------------------------------
----------------------------
>Apiospora_jiangxiensis_LC_4494
------------------------------------------------------------
--------------------------------------------CGGCGAGTGAAGCGGG
AACAGCTCAAATTTGAAATCTGGCCCTTGGGTCCGAGTTGTAATTTGCAGAGGATGCTTT
TGGTGCGGTGCCTTCCGAGTTCCCTGGAACGGGACGCCTTAGAGGGTGAGAGCCCCGTAC
GGTTGGACACCAAGCCTATGTAAAGCTCCTTCGACGAGTCGAGTAGTTTGGGAATGCTGC
TCAAAATGGGAGGTATATTTCTTCTAAAGCTAAATATTGGCCAGAGACCGATAGCGCACA
AGTAGAGTGATCGAAAGATGAAAAGCACTTTGAAAAGAGGGTTAAATAGCACGTGAAATT
GTTGAAAGGGAAGGATTTATGACCAGACTTTTTCTAGGGGAATCATCCGGTGTTCTCACC
GGTGCAC-TTCCCCTAGTTGAGGCCAGCATCGGTTTCTGTCGAGGGATAAAAGCTTTAGG
AATGTGGCACCCTCCGGGGTGTGTTATAGCCTGTTGCATAATACCTTGACGGGGACCGAG
GTTCGCGCAT-TGCAAGGATGCTGGCGTAATGGTTATTAATCACCCGTCTTGAAACACGG
ACCAAGGAGTCG-AACATTTGTGCGAGT-GTTTGGGTGTTAAACCCTCACGCGTAATGAA
AGTGAACGGAGGTGAGAG-CCTTTAGGGGTGCATCATCGACCGATCCTGATGTCTTCGGA
TGGATTTGAGTAAGAGCATAACTGTTCGGACCCGAAAGATGGTGAACTATGCGTGGATAG
GGTGAAGCCAGAGGAAACTCTGGTGGAGGCTCGCAGCGGTTCTGACGTGCAAATCGATCG
TCAAATCTGCGCAT-GGGGGCGAAAGACTAATCGAA-CCATTGACCAGCGGTCAAAA--C
AATCACTAGGTGGTTAAGAGGGGGTCCGCGAGGACCAT-TTGAAAAACCTAGGTTG-CGT
C--------------------------CGGTTACCCTGTAG-------------------
---GC-----------TACCCTGTAGCT--------------------------------
------TACCCGGTAA----------CCGGTCCGGCCGACACCGCTAAAATGCGGGGACA
TCCCTTTACAGGGCCA-----AAGGCTACCGCCACGCGCTGAAAAGCGTGCT--------
---GGCACCG-AGGATAGT----GACCTC-----------------GGGTACGGTAATAA
CGCCTGCGGCT-------------------------------------------------
--------------------GGGACGACCTG-----------------------------
--CAGCCAACCCCGCCT---AGGGGAGAGTTCACAGACTAAACAGCGGTGGGTTGGCAGT
GCCTCTCGGGGCCTGCCAG-----------------------------------------
---------------------------------------------------------CCT
AAGATATAGTCG------------------------------------------------
------------------------------------------------------------
------------------------------------------------------------
------------------------------------------------------------
------------------------------------------------------------
------------------------------------------------------------
------------------------------------------------------------
------------------------------------------------------------
----------------------------
>Apiospora_tongrenensis_sp._nov_GUCC_25-0083T
------------------------------------------------------------
---------------------------------TCCCCTAGTAACGGCGAGTGAAGCGGG
AACAGCTCAAATTTGAAATCTGGCCCTTGGGTCCGAGTTGTAATTTGCAGAGGATGCTTT
TGGTGCGGTGCCTTCCGAGTTCCCTGGAACGGGACGCCTTAGAGGGTGAGAGCCCCGTAC
GGTTGGACACCAAGCCTATGTAAAGCTCCTTCGACGAGTCGAGTAGTTTGGGAATGCTGC
TCAAAATGGGAGGTATATTTCTTCTAAAGCTAAATATTGGCCAGAGACCGATAGCGCACA
AGTAGAGTGATCGAAAGATGAAAAGCACTTTGAAAAGAGGGTTAAATAGCACGTGAAATT
GTTGAAAGGGAAGGATTTATGACCAGACTTTTTCTAGGAGGATCATCCGGTGTTCTCACC
GGTGCAC-TTCTCCTAGTTGAGGCCAGCATCGGTTTCTGTCGAGGGATAAAAGCTTTAGG
AATGTGGCTCTCTCCGGGGAGTGTTATAGCCTGTTGCATAATACCTTGACGGGGACCGAG
GTTCGCGCAT-TGCAAGGATGCTGGCGTAATGGTTATTAATCACCCGTCTTGAAACACGG
ACCAAGGAGTCG-AACATTTGTGCGAGT-GTTTGGGTGTTAAACCCTCACGCGTAATGAA
AGTGAACGGAGGTGAGAG-CCTTTAGGGGTGCATCATCGACCGATCCTGATGTCTTCGGA
TGGATTTGAGTAAGAGCATAACTGTTCGGACCCGAAAGATGGTGAACTATGCGTGGATAG
GGTGAAGCCAGAGGAAACTCTGGTGGAGGCTCGCAGCGGTTCTGACGTGCAAATCGATCG
TCAAATCTGCGCAT-GGGGGCGAAAGACTAATCGAA-CCATTGACCAGCGGTCAAAA--C
AATCACTAGGTGGTTAAGAGGGGGTCCGCGAGGACCAT-TTGAAAAACCTAGGCCG-AGC
C--------------------------CGGTTACCCTGTAG-------------------
---GT-----------TACCCTGTAGCTA------------CCCTGTAGC-TTACCCGGT
AGC--TTACCCGGTA-----------CCGGCCCGGCCGACACCGCTAAAATGCGGGGACA
TCCCTTTACAGGGCCA-----ACGGCTACCGCCACGCGCTGAAAAGCGTGCT--------
---GGCACCG-AGGATAGT----GACCTC-----------------GGGTACGGTAATAA
CGCCTGCGGCT-------------------------------------------------
--------------------GGGACGACCTG-----------------------------
--CAGCCAACCCCGCCC---AGGGGAGAGTTCACAGACTAAACAGCGGTGGGTTGGCAGC
GCCCCTCGGGGCCTGCCAG-----------------------------------------
---------------------------------------------------------CCT
AAGATATAGTCGACCCAGGGGCCTGAAAAGGTCGCCTAAACAAAG---------------
------------------------------------------------------------
------------------------------------------------------------
------------------------------------------------------------
------------------------------------------------------------
------------------------------------------------------------
------------------------------------------------------------
------------------------------------------------------------
----------------------------
>Apiospora_tongrenensis_sp._nov_GUCC_25-0084
------------------------------------------------------------
---------------------------------TCCCCTAGTAACGGCGAGTGAAGCGGG
AACAGCTCAAATTTGAAATCTGGCCCTTGGGTCCGAGTTGTAATTTGCAGAGGATGCTTT
TGGTGCGGTGCCTTCCGAGTTCCCTGGAACGGGACGCCTTAGAGGGTGAGAGCCCCGTAC
GGTTGGACACCAAGCCTATGTAAAGCTCCTTCGACGAGTCGAGTAGTTTGGGAATGCTGC
TCAAAATGGGAGGTATATTTCTTCTAAAGCTAAATATTGGCCAGAGACCGATAGCGCACA
AGTAGAGTGATCGAAAGATGAAAAGCACTTTGAAAAGAGGGTTAAATAGCACGTGAAATT
GTTGAAAGGGAAGGATTTATGACCAGACTTTTTCTAGGAGGATCATCCGGTGTTCTCACC
GGTGCAC-TTCTCCTAGTTGAGGCCAGCATCGGTTTCTGTCGAGGGATAAAAGCTTTAGG
AATGTGGCTCTCTCCGGGGAGTGTTATAGCCTGTTGCATAATACCTTGACGGGGACCGAG
GTTCGCGCAT-TGCAAGGATGCTGGCGTAATGGTTATTAATCACCCGTCTTGAAACACGG
ACCAAGGAGTCG-AACATTTGTGCGAGT-GTTTGGGTGTTAAACCCTCACGCGTAATGAA
AGTGAACGGAGGTGAGAG-CCTTTAGGGGTGCATCATCGACCGATCCTGATGTCTTCGGA
TGGATTTGAGTAAGAGCATAACTGTTCGGACCCGAAAGATGGTGAACTATGCGTGGATAG
GGTGAAGCCAGAGGAAACTCTGGTGGAGGCTCGCAGCGGTTCTGACGTGCAAATCGATCG
TCAAATCTGCGCAT-GGGGGCGAAAGACTAATCGAA-CCATTGACCAGCGGTCAAAA--C
AATCACTAGGTGGTTAAGAGGGGGTCCGCGAGGACCAT-TTGAAAAACCTAGGCCG-AGC
C--------------------------CGGTTACCCTGTAG-------------------
---GT-----------TACCCTGTAGCTA------------CCCTGTAGC-TTACCCGGT
AGC--TTACCCGGTA-----------CCGGCCCGGCCGACACCGCTAAAATGCGGGGACA
TCCCTTTACAGGGCCA-----ACGGCTACCGCCACGCGCTGAAAAGCGTGCT--------
---GGCACCG-AGGATAGT----GACCTC-----------------GGGTACGGTAATAA
CGCCTGCGGCT-------------------------------------------------
--------------------GGGACGACCTG-----------------------------
--CAGCCAACCCCGCCC---AGGGGAGAGTTCACAGACTAAACAGCGGTGGGTTGGCAGC
GCCCCTCGGGGCCTGCCAG-----------------------------------------
---------------------------------------------------------CCT
AAGATATAGTCGACCCAGGGGCCTGAAAAGGTCGCCTAAACAAAG---------------
------------------------------------------------------------
------------------------------------------------------------
------------------------------------------------------------
------------------------------------------------------------
------------------------------------------------------------
------------------------------------------------------------
------------------------------------------------------------
----------------------------
>Apiospora_cyclobalanopsidis_GZCC20-0103
------------------------------------------------------------
-----------------------G-----GGATTCCCCTAGTAACGGCGAGTGAAGCGGG
AACAGCTCAAATTTGAAATCTGGCCCTTGGGTCCGAGTTGTAATTTGCAGAGGATGCTTT
TGGTGCGGTGCCTTCCGAGTTCCCTGGAACGGGACGCCTTAGAGGGTGAGAGCCCCGTAC
GGTTGGACACCAAGCCTATGTAAAGCTCCTTCGACGAGTCGAGTAGTTTGGGAATGCTGC
TCAAAATGGGAGGTATATTTCTTCTAAAGCTAAATATTGGCCAGAGACCGATAGCGCACA
AGTAGAGTGATCGAAAGATGAAAAGCACTTTGAAAAGAGGGTTAAATAGCACGTGAAATT
GTTGAAAGGGAAGGATTTATGACCAGACTTTTTCTAGGGGGATCATCCGGTGTTCTCACC
GGTGCAC-TTCCCCTAGTTGAGGCCAGCATCGGTTTCTGTCGAGGGATAAAAGCTTTAGG
AATGTGGCTCCTTTCGGGGAGTGTTATAGCCTGTTGCATAATACCTTGACGGGGACCGAG
GTTCGCGCAT-TGCAAGGATGCTGGCGTAATGGTTATTAATCACCCGTCTTGAAACACGG
ACCAAGGAGTCG-AACATTTGTGCGAGT-GTTTGGGTGTTAAACCCTCACGCGTAATGAA
AGTGAACGGAGGTGAGAG-CCTTTAGGGGTGCATCATCGACCGATCCTGATGTCTTCGGA
TGGATTTGAGTAAGAGCATAACTGTTCGGACCCGAAAGATGGTGAACTATGCGTGGATAG
GGTGAAGCCAGAGGAAACTCTGGTGGAGGCTCGCAGCGGTTCTGACGTGCAAATCGATCG
TCAAATCTG---------------------------------------------------
------------------------------------------------------------
------------------------------------------------------------
------------------------------------------------------------
------------------------------------------------------------
------------------------------------------------------------
------------------------------------------------------------
------------------------------------------------------------
------------------------------------------------------------
------------------------------------------------------------
------------------------------------------------------------
------------------------------------------------------------
------------------------------------------------------------
------------------------------------------------------------
------------------------------------------------------------
------------------------------------------------------------
------------------------------------------------------------
------------------------------------------------------------
------------------------------------------------------------
------------------------------------------------------------
----------------------------
>Apiospora_cyclobalanopsidis_CGMCC_3_20136T
------------------------------------------------------------
-----------------------G-----GGATTCCCCTAGTAACGGCGAGTGAAGCGGG
AACAGCTCAAATTTGAAATCTGGCCCTTGGGTCCGAGTTGTAATTTGCAGAGGATGCTTT
TGGTGCGGTGCCTTCCGAGTTCCCTGGAACGGGACGCCTTAGAGGGTGAGAGCCCCGTAC
GGTTGGACACCAAGCCTATGTAAAGCTCCTTCGACGAGTCGAGTAGTTTGGGAATGCTGC
TCAAAATGGGAGGTATATTTCTTCTAAAGCTAAATATTGGCCAGAGACCGATAGCGCACA
AGTAGAGTGATCGAAAGATGAAAAGCACTTTGAAAAGAGGGTTAAATAGCACGTGAAATT
GTTGAAAGGGAAGGATTTATGACCAGACTTTTTCTAGGGGGATCATCCGGTGTTCTCACC
GGTGCAC-TTCCCCTAGTTGAGGCCAGCATCGGTTTCTGTCGAGGGATAAAAGCTTTAGG
AATGTGGCTCCTTTCGGGGAGTGTTATAGCCTGTTGCATAATACCTTGACGGGGACCGAG
GTTCGCGCAT-TGCAAGGATGCTGGCGTAATGGTTATTAATCACCCGTCTTGAAACACGG
ACCAAGGAGTCG-AACATTTGTGCGAGT-GTTTGGGTGTTAAACCCTCACGCGTAATGAA
AGTGAACGGAGGTGAGAG-CCTTTAGGGGTGCATCATCGACCGATCCTGATGTCTTCGGA
TGGATTTGAGTAAGAGCATAACTGTTCGGACCCGAAAGATGGTGAACTATGCGTGGATAG
GGTGAAGCCAGAGGAAACTCTGGTGGAGGCTCGCAGCGGTTCTGACGTGCAAATCGATCG
TCAAATCTG---------------------------------------------------
------------------------------------------------------------
------------------------------------------------------------
------------------------------------------------------------
------------------------------------------------------------
------------------------------------------------------------
------------------------------------------------------------
------------------------------------------------------------
------------------------------------------------------------
------------------------------------------------------------
------------------------------------------------------------
------------------------------------------------------------
------------------------------------------------------------
------------------------------------------------------------
------------------------------------------------------------
------------------------------------------------------------
------------------------------------------------------------
------------------------------------------------------------
------------------------------------------------------------
------------------------------------------------------------
----------------------------
>Apiospora_saccharicola_CBS_463.83
-----------------------------------------------------------G
GAGGAAAAGAAAC-----CAACAG-----GGATTCCCCTAGTAACGGCGAGTGAAGCGGG
AACAGCTCAAATTTGAAATCTGGCCCTTGGGTCCGAGTTGTAATTTGCAGAGGATGCTTT
TGGTGCGGTGCCTTCCGAGTTCCCTGGAACGGGACGCCTTAGAGGGTGAGAGCCCCGTAC
GGTTGGACACCAAGCCTATGTAAAGCTCCTTCGACGAGTCGAGTAGTTTGGGAATGCTGC
TCAAAATGGGAGGTATATTTCTTCTAAAGCTAAATATTGGCCAGAGACCGATAGCGCACA
AGTAGAGTGATCGAAAGATGAAAAGCACTTTGAAAAGAGGGTTAAATAGCACGTGAAATT
GTTGAAAGGGAAGGATTTATGACCAGACTTTTTCTAGGGGGATCATCCGGTGTTCTCACC
GGTGCAC-TTCCCCTAGTTGAGGCCAGCATCGGTTTCTGTCGAGGGATAAAAGCTTTAGG
AATGTGGCTCCCTCCGGGGAGTGTTATAGCCTGTTGCATAATACCTTGACGGGGACCGAG
GTTCGCGCAT-TGCAAGGATGCTGGCGTAATGGTTATTAATCACCCGTCTTGAAACACGG
ACCAAGGAGTCG-AACATTTGTGCGAGT-GTTTGGGTGTTAAACCCTCACGCGTAATGAA
AGTGAACGGAGGTGAGAG-CCTTTAGGGGTGCATCATCGACCGATCCTGATGTCTTCGGA
TGGATTTGAGTAAGAGCATAACTGTTCGGACCCGAAAGATGGTGAACTATGCGTGGATAG
GGTGAAGCCAGAGGAAACTCTGGTGGAGGCTCGCAGCGGTTCTGACGTGCAAATCGATCG
TCAAATCTGCGCAT-GGGGGCGAAAGACTAATCGAA-CCATTGACCAGCGGTCAAAA--C
AATCACTAGGTGGTTAAGAGGGGGTCCGCGAGGACCAT-TTGAAAAACCTAGGCTG-AGC
C--------------------------CGGTTACCCTGTA--------------------
---GC-----------TACCCTGTAGCT--------------------------------
------TACCTGGTA-----------CCGGTCCGGCCGACACCGCTAAAATGCGGGGACA
TCCCTTTACAGGGCCA-----AAGGCTACCGCCACGCGCTGAAAAGCGTGCT--------
---GGCACCG-AGGATAGT----GACCTC-----------------GGGTATGGTAATAA
CGCCTGCGGCT-------------------------------------------------
--------------------GGGACGACCTG-----------------------------
--CAGCCAACCCCGCCC---AGGGGAGAGTTCACAGACTAAACAGCGGTGGGTTGGCAGC
GCCTYTCGGGGCCTGCCAG-----------------------------------------
---------------------------------------------------------CCT
AAGATATAGTCGACCCAGGGGCCTGAAAAGGTCACCTAAACAAAGCGA------------
------------------------------------------------------------
------------------------------------------------------------
------------------------------------------------------------
------------------------------------------------------------
------------------------------------------------------------
------------------------------------------------------------
------------------------------------------------------------
----------------------------
>Apiospora_setariae_GUCC_25-0081
------------------------------------------------------------
---------------------------------TCCCCTAGTAACGGCGAGTGAAGCGGG
AACAGCTCAAATTTGAAATCTGGCCCTTGGGTCCGAGTTGTAATTTGCAGAGGATGCTTT
TGGTGCGGTGCCTTCCGAGTTCCCTGGAACGGGACGCCTTAGAGGGTGAGAGCCCCGTAC
GGTTGGACACCAAGCCTATGTAAAGCTCCTTCGACGAGTCGAGTAGTTTGGGAATGCTGC
TCAAAATGGGAGGTATATTTCTTCTAAAGCTAAATATTGGCCAGAGACCGATAGCGCACA
AGTAGAGTGATCGAAAGATGAAAAGCACTTTGAAAAGAGGGTTAAATAGCACGTGAAATT
GTTGAAAGGGAAGGATTTATGACCAGACTTTTTCTAGGGGGATCATCCGGTGTTCTCACT
GGTGCAC-TTCCCCTAGTTGAGGCCAGCATCGGTTTCTGTCGAGGGATAAAAGCTTTAGG
AATGTGGCTCTCTCCGGGGAGTGTTATAGCCTGTTGCATAATACCTTGACGGGGACCGAG
GTTCGCGCAT-TGCAAGGATGCTGGCGTAATGGTTATTAATCACCCGTCTTGAAACACGG
ACCAAGGAGTCG-AACATTTGTGCGAGT-GTTTGGGTGTTAAACCCTCACGCGTAATGAA
AGTGAACGGAGGTGAGAG-CCTTTAGGGGTGCATCATCGACCGATCCTGATGTCTTCGGA
TGGATTTGAGTAAGAGCATAACTGTTCGGACCCGAAAGATGGTGAACTATGCGTGGATAG
GGTGAAGCCAGAGGAAACTCTGGTGGAGGCTCGCAGCGGTTCTGACGTGCAAATCGATCG
TCAAATCTGCGCAT-GGGGGCGAAAGACTAATCGAA-CCATTGACCAGCGGTCAAAA--C
AATCACTAGGTGGTTAAGAGGGGGTCCGCGAGGACCAT-TTGAAAAACCTAGGCTG-AGC
C--------------------------CGGTTACCCTGTAGC------------------
---GC-----------TACCCTGTAGCC--------------------------------
------TACCCGGTA-----------CCGAGCCGGCCGACACCGCTAAAATGCGGGGACA
TCCCTTTACAGGGCCA-----AAGGCTACCGCCACGCGCTGAAAAGCGTGCT--------
---GGCACCG-AGGATAGT----GACCTC-----------------GGGTACGGTAATAA
CGCCTGCGGCT-------------------------------------------------
--------------------GGGACGACCTG-----------------------------
--CAGCCAACCCCGCCCA--AGGGGAGAGTTCACAGACTAAACAGCGGTGGGTTGGCAGC
GCCTCTCGGGGCCTGCCAG-----------------------------------------
---------------------------------------------------------CCT
AAGATATAGTCGACCCAGGGGCCTGAAAAGGTCACCTAAACAA-----------------
------------------------------------------------------------
------------------------------------------------------------
------------------------------------------------------------
------------------------------------------------------------
------------------------------------------------------------
------------------------------------------------------------
------------------------------------------------------------
----------------------------
>Apiospora_setariae_GUCC_25-0082
------------------------------------------------------------
---------------------------------TCCCCTAGTAACGGCGAGTGAAGCGGG
AACAGCTCAAATTTGAAATCTGGCCCTTGGGTCCGAGTTGTAATTTGCAGAGGATGCTTT
TGGTGCGGTGCCTTCCGAGTTCCCTGGAACGGGACGCCTTAGAGGGTGAGAGCCCCGTAC
GGTTGGACACCAAGCCTATGTAAAGCTCCTTCGACGAGTCGAGTAGTTTGGGAATGCTGC
TCAAAATGGGAGGTATATTTCTTCTAAAGCTAAATATTGGCCAGAGACCGATAGCGCACA
AGTAGAGTGATCGAAAGATGAAAAGCACTTTGAAAAGAGGGTTAAATAGCACGTGAAATT
GTTGAAAGGGAAGGATTTATGACCAGACTTTTTCTAGGGGGATCATCCGGTGTTCTCACT
GGTGCAC-TTCCCCTAGTTGAGGCCAGCATCGGTTTCTGTCGAGGGATAAAAGCTTTAGG
AATGTGGCTCTCTCCGGGGAGTGTTATAGCCTGTTGCATAATACCTTGACGGGGACCGAG
GTTCGCGCAT-TGCAAGGATGCTGGCGTAATGGTTATTAATCACCCGTCTTGAAACACGG
ACCAAGGAGTCG-AACATTTGTGCGAGT-GTTTGGGTGTTAAACCCTCACGCGTAATGAA
AGTGAACGGAGGTGAGAG-CCTTTAGGGGTGCATCATCGACCGATCCTGATGTCTTCGGA
TGGATTTGAGTAAGAGCATAACTGTTCGGACCCGAAAGATGGTGAACTATGCGTGGATAG
GGTGAAGCCAGAGGAAACTCTGGTGGAGGCTCGCAGCGGTTCTGACGTGCAAATCGATCG
TCAAATCTGCGCAT-GGGGGCGAAAGACTAATCGAA-CCATTGACCAGCGGTCAAAA--C
AATCACTAGGTGGTTAAGAGGGGGTCCGCGAGGACCAT-TTGAAAAACCTAGGCTG-AGC
C--------------------------CGGTTACCCTGTAGC------------------
---GC-----------TACCCTGTAGCC--------------------------------
------TACCCGGTA-----------CCGAGCCGGCCGACACCGCTAAAATGCGGGGACA
TCCCTTTACAGGGCCA-----AAGGCTACCGCCACGCGCTGAAAAGCGTGCT--------
---GGCACCG-AGGATAGT----GACCTC-----------------GGGTACGGTAATAA
CGCCTGCGGCT-------------------------------------------------
--------------------GGGACGACCTG-----------------------------
--CAGCCAACCCCGCCCA--AGGGGAGAGTTCACAGACTAAACAGCGGTGGGTTGGCAGC
GCCTCTCGGGGCCTGCCAG-----------------------------------------
---------------------------------------------------------CCT
AAGATATAGTCGACCCAGGGGCCTGAAAAGGTCACCTAAAC-------------------
------------------------------------------------------------
------------------------------------------------------------
------------------------------------------------------------
------------------------------------------------------------
------------------------------------------------------------
------------------------------------------------------------
------------------------------------------------------------
----------------------------
>Apiospora_xiangxiense_RCEF20001_T
------------------------------------------------------------
----------------------------------CCCCTAGTAACGGCGAGTGAAGCGGG
AACAGCTCAAATTTGAAATCTGGCCCTTGGGTCCGAGTTGTAATTTGCAGAGGATGCTTT
TGGTGCGGTGCCTTCCGAGTTCCCTGGAACGGGACGCCTTAGAGGGTGAGAGCCCCGTAC
GGTTGGACACCAAGCCTATGTAAAGCTCCTTCGACGAGTCGAGTAGTTTGGGAATGCTGC
TCAAAATGGGAGGTATATTTCTTCTAAAGCTAAATATTGGCCAGAGACCGATAGCGCACA
AGTAGAGTGATCGAAAGATGAAAAGCACTTTGAAAAGAGGGTTAAATAGCACGTGAAATT
GTTGAAAGGGAAGGATTTATGACCAGACTTTTTCTAGGGGGATCATCCGGTGTTCTCACC
GGTGCAC-TTCCCCTAGTTGAGGCCAGCATCGGTTTCTGTCGAGGGATAAAAGCTTTAGG
AATGTGGCACCCTCCGGGGTGTGTTATAGCCTTTTGCATAATACCTTGACGGGGACCGAG
GTTCGCGCAT-TGCAAGGATGCTGGCGTAATGGTTATTAATCACCCGTCTTGAAACACGG
ACCAAGGAGTCG-AACATTTGTGCGAGT-GTTTGGGTGTTAAACCCTCACGCGTAATGAA
AGTGAACGGAGGTGAGAG-CCTTTAGGGGTGCATCATCGACCGATCCTGATGTCTTCGGA
TGGATTTGAGTAAGAGCATAACTGTTCGGACCCGAAAGATGGTGAACTATGCGTGGATAG
GGTGAAGCCAGAGGAAACTCTGGTGGAGGCTCGCAGCGGTTCTGACGTGCAAATCGATCG
TCAAATCTGCGCAT-GGGGGCGAAAGACTAATCGAA-CCATTGACCAGCGGTCAAAA--C
AATCACTAGGTGGTTAAGAGGGGGTCCGCGAGGACCAT-TTGAAAAACCTAGGCTG-TGC
C--------------------------CGGTTACCCTGTAG-------------------
---GT-----------TACCCTGTAGCTA------------CCCTGTAGC-TTACCCGGT
AAC--TTACCCGGTA-----------CCGAGCCGGCCGACACCGCTAAAATGCGGGGACA
TCCCTTTACAGGGCCA-----AAGGCTACCGCCACGCGCTGAAAAGCGTGCT--------
---GGCACCG-AGGATAGT----GACCTC-----------------GGGTATGGTAATAA
CGCCTGCGGCT-------------------------------------------------
--------------------GGGACGACCTG-----------------------------
--CAGCCAACCCCGCCC---AGGGGAGAGTTCACAGACTAAACAGCGGTGGGTTGGCAGT
GCCTCTCGGGGCCTGCCAG-----------------------------------------
---------------------------------------------------------CCT
AAGATATAGTCGACCCAGGGGCCTGAAAA-------------------------------
------------------------------------------------------------
------------------------------------------------------------
------------------------------------------------------------
------------------------------------------------------------
------------------------------------------------------------
------------------------------------------------------------
------------------------------------------------------------
----------------------------
>Apiospora_xiangxiense_RCEF20002
------------------------------------------------------------
---------------------------------TCCCCTAGTAACGGCGAGTGAAGCGGG
AACAGCTCAAATTTGAAATCTGGCCCTTGGGTCCGAGTTGTAATTTGCAGAGGATGCTTT
TGGTGCGGTGCCTTCCGAGTTCCCTGGAACGGGACGCCTTAGAGGGTGAGAGCCCCGTAC
GGTTGGACACCAAGCCTATGTAAAGCTCCTTCGACGAGTCGAGTAGTTTGGGAATGCTGC
TCAAAATGGGAGGTATATTTCTTCTAAAGCTAAATATTGGCCAGAGACCGATAGCGCACA
AGTAGAGTGATCGAAAGATGAAAAGCACTTTGAAAAGAGGGTTAAATAGCACGTGAAATT
GTTGAAAGGGAAGGATTTATGACCAGACTTTTTCTAGGGGGATCATCCGGTGTTCTCACC
GGTGCAC-TTCCCCTAGTTGAGGCCAGCATCGGTTTCTGTCGAGGGATAAAAGCTTTAGG
AATGTGGCACCCTCCGGGGTGTGTTATAGCCTTTTGCATAATACCTTGACGGGGACCGAG
GTTCGCGCAT-TGCAAGGATGCTGGCGTAATGGTTATTAATCACCCGTCTTGAAACACGG
ACCAAGGAGTCG-AACATTTGTGCGAGT-GTTTGGGTGTTAAACCCTCACGCGTAATGAA
AGTGAACGGAGGTGAGAG-CCTTTAGGGGTGCATCATCGACCGATCCTGATGTCTTCGGA
TGGATTTGAGTAAGAGCATAACTGTTCGGACCCGAAAGATGGTGAACTATGCGTGGATAG
GGTGAAGCCAGAGGAAACTCTGGTGGAGGCTCGCAGCGGTTCTGACGTGCAAATCGATCG
TCAAATCTGCGCAT-GGGGGCGAAAGACTAATCGAA-CCATTGACCAGCGGTCAAAA--C
AATCACTAGGTGGTTAAGAGGGGGTCCGCGAGGACCAT-TTGAAAAACCTAGGCTG-TGC
C--------------------------CGGTTACCCTGTAG-------------------
---GT-----------TACCCTGTAGCTA------------CCCTGTAGC-TTACCCGGT
AAC--GTACCCGGTA-----------CCGAGCCGGCCGACACCGCTAAAATGCGGGGACA
TCCCTTTACAGGGCCA-----AAGGCTACCGCCACGCGCTGAAAAGCGTGCT--------
---GGCACCG-AGGATAGT----GACCTC-----------------GGGTACGGTAATAA
CGCCTGCGGCT-------------------------------------------------
--------------------GGGACGACCTG-----------------------------
--CAGCCAACCCCGCCC---AGGGGAGAGTTCACAGACTAAACAGCGGTGGGTTGGCAGT
GCCTCTCGGGGCCTGCCAG-----------------------------------------
---------------------------------------------------------CCT
AAGATATAGTCGACCCAGGGGCCTGAAAAGGTCACCTAAACAAA----------------
------------------------------------------------------------
------------------------------------------------------------
------------------------------------------------------------
------------------------------------------------------------
------------------------------------------------------------
------------------------------------------------------------
------------------------------------------------------------
----------------------------
>Apiospora_aseptata_KUNCC_23_14169T
------------------------------------------------------------
---------------------------------TCCCCTAGTAACGGCGAGTGAAGCGGG
AACAGCTCAAATTTGAAATCTGGCCCTTGGGTCCGAGTTGTAATTTGCAGAGGATGCTTT
TGGTGCGGTGCCTTCCGAGTTCCCTGGAACGGGACGCCTTAGAGGGTGAGAGCCCCGTAC
GGTTGGACACCAAGCCTATGTAAAGCTCCTTCGACGAGTCGAGTAGTTTGGGAATGCTGC
TCAAAATGGGAGGTATATTTCTTCTAAAGCTAAATATTGGCCAGAGACCGATAGCGCACA
AGTAGAGTGATCGAAAGATGAAAAGCACTTTGAAAAGAGGGTTAAATAGCACGTGAAATT
GTTGAAAGGGAAGGATTTATGACCAGACTTTTTCTAGGGGGATCATCCGGTGTTCTCACC
GGTGCAC-TTCCCCTAGTTGAGGCCAGCATCGGTTTCTGTCGAGGGATAAAAGCTTTAGG
AATGTGGCACCCTCCGGGGTGTGTTATAGCCTTTTGCATAATACCTTGACGGGGACCGAG
GTTCGCGCAT-TGCAAGGATGCTGGCGTAATGGTTATTAATCACCCGTCTTGAAACACGG
ACCAAGGAGTCG-AACATTTGTGCGAGT-GTTTGGGTGTTAAACCCTCACGCGTAATGAA
AGTGAACGGAGGTGAGAG-CCTTTAGGGGTGCATCATCGACCGATCCTGATGTCTTCGGA
TGGATTTGAGTAAGAGCATAACTGTTCGGACCCGAAAGATGGTGAACTATGCGTGGATAG
GGTGAAGCCAGAGGAAACTCTGGTGGAGGCTCGCAGCGGTTCTGACGTGCAAATCGATCG
TCAAATCTGCGCAT-GGGGGCGAAAGACTAATCGAA-CCATTGACCAGCGGTCAAAA--C
AATCACTAGGTGGTTAAGAGGGGGTCCGCGAGGACCAT-TTGAAAAACCTAGGCTG-TGC
C--------------------------CGGTTACCCTGTAG-------------------
---GT-----------TACCCTGTAGCTA------------CCCTGTAGC-TTACCTGGT
AAC--TTACCCGGTA-----------CCGAGCCGGCCGACACCGCTAAAATGCGGGGACA
TCCCTTTACAGGGCCA-----AAGGCTACCGCCACGCGCTGAAAAGCGTGCT--------
---GGCACCG-AGGATAGT----GACCTC-----------------GGGTATGGTAATAA
CGCCTGCGGCT-------------------------------------------------
--------------------GGGACGACCTG-----------------------------
--CAGCCAACCCCGCCC---AGGGGAGAGTTCACAGACTAAACAGCGGTGGGTTGGCAGT
GCCTTTCGGGGCCTGCCAG-----------------------------------------
---------------------------------------------------------CCT
AAGATATAGTCGACCCAGGGGCCTGAAAAGGTCA--------------------------
------------------------------------------------------------
------------------------------------------------------------
------------------------------------------------------------
------------------------------------------------------------
------------------------------------------------------------
------------------------------------------------------------
------------------------------------------------------------
----------------------------
>Apiospora_machili_SAUCC_1175A_4_T
------------------------------------------------------------
-------------------------------------------ACGGCGAGTGAAGCGGG
AACAGCTCAAATTTGAAATCTGGCCCTTGGGTCCGAGTTGTAATTTGCAGAGGATGCTTT
TGGTGCGGTGCCTTCCGAGTTCCCTGGAACGGGACGCCTTAGAGGGTGAGAGCCCCGTAC
GGTTGGACACCAAGCCTATGTAAAGCTCCTTCGACGAGTCGAGTAGTTTGGGAATGCTGC
TCAAAATGGGAGGTATATTTCTTCTAAAGCTAAATATTGGCCAGAGACCGATAGCGCACA
AGTAGAGTGATCGAAAGATGAAAAGCACTTTGAAAAGAGGGTTAAATAGCACGTGAAATT
GTTGAAAGGGAAGGATTTATGACCAGACTTTTTCTAGGGGGATCATCCGGTGTTCTCACC
GGTGCAC-TTCCCCTAGTTGAGGCCAGCATCGGTTTCTGTCGAGGGATAAAAGCTTTAGG
AATGTGGCACCCTCCGGGGTGTGTTATAGCCTTTTGCATAATACCTTGACGGGGACCGAG
GTTCGCGCAT-TGCAAGGATGCTGGCGTAATGGTTATTAATCACCCGTCTTGAAACACGG
ACCAAGGAGTCG-AACATTTGTGCGAGT-GTTTGGGTGTTAAACCCTCACGCGTAATGAA
AGTGAACGGAGGTGAGAG-CCTTTAGGGGTGCATCATCGACCGATCCTGATGTCTTCGGA
TGGATTTGAGTAAGAGCATAACTGTTCGGACCCGAAAGATGGTGAACTATGCGTGGATAG
GGTGAAGCCAGAGGAAACTCTGGTGGAGGCTCGCAGCGGTTCTGACGTGCAAATCGATCG
TCAAATCTGCGCAT-GGGGGCGAAAGACTAATCGAA-CCAT-------------------
------------------------------------------------------------
------------------------------------------------------------
------------------------------------------------------------
------------------------------------------------------------
------------------------------------------------------------
------------------------------------------------------------
------------------------------------------------------------
------------------------------------------------------------
------------------------------------------------------------
------------------------------------------------------------
------------------------------------------------------------
------------------------------------------------------------
------------------------------------------------------------
------------------------------------------------------------
------------------------------------------------------------
------------------------------------------------------------
------------------------------------------------------------
------------------------------------------------------------
------------------------------------------------------------
----------------------------
>Apiospora_machili_SAUCC_1175
------------------------------------------------------------
----------------------------------------GTAACGGCGAGTGAAGCGGG
AACAGCTCAAATTTGAAATCTGGCCCTTGGGTCCGAGTTGTAATTTGCAGAGGATGCTTT
TGGTGCGGTGCCTTCCGAGTTCCCTGGAACGGGACGCCTTAGAGGGTGAGAGCCCCGTAC
GGTTGGACACCAAGCCTATGTAAAGCTCCTTCGACGAGTCGAGTAGTTTGGGAATGCTGC
TCAAAATGGGAGGTATATTTCTTCTAAAGCTAAATATTGGCCAGAGACCGATAGCGCACA
AGTAGAGTGATCGAAAGATGAAAAGCACTTTGAAAAGAGGGTTAAATAGCACGTGAAATT
GTTGAAAGGGAAGGATTTATGACCAGACTTTTTCTAGGGGGATCATCCGGTGTTCTCACC
GGTGCAC-TTCCCCTAGTTGAGGCCAGCATCGGTTTCTGTCGAGGGATAAAAGCTTTAGG
AATGTGGCACCCTCCGGGGTGTGTTATAGCCTTTTGCATAATACCTTGACGGGGACCGAG
GTTCGCGCAT-TGCAAGGATGCTGGCGTAATGGTTATTAATCACCCGTCTTGAAACACGG
ACCAAGGAGTCG-AACATTTGTGCGAGT-GTTTGGGTGTTAAACCCTCACGCGTAATGAA
AGTGAACGGAGGTGAGAG-CCTTTAGGGGTGCATCATCGACCGATCCTGATGTCTTCGGA
TGGATTTGAGTAAGAGCATAACTGTTCGGACCCGAAAGATGGTGAACTATGCGTGGATAG
GGTGAAGCCAGAGGAAACTCTGGTGGAGGCTCGCAGCGGTTCTGACGTGCAAATCGATCG
TCAAATCTGCGCAT-GGGGGCGAAAGACTAATCGAA-CCATTGACCAGCGGTCAAA---C
AATCACTAGGTGGTTAAGAGGGGGTCCGCGAGGACCAT-TTGAAAAACCTAGGCTG-TGC
C--------------------------CGGTTACCCTGTAG-------------------
---GT-----------TACCCTGTAGCTA------------CCCTGTAGC-TTACCTGGT
AAC--GTACCCGGTA-----------CCGAGCCGGCCGACACCGCTAAAATGCGGGGACA
TCCCTTTACAGGGCCA-----AAGGCTACCGCCACGCGCTGAAAAGCGTGCT--------
---GGCACCG-AGGATAGT----GACCTC-----------------GGGTACGGTAATAA
CGCCTGCGGCT-------------------------------------------------
--------------------GGGACGACCTG-----------------------------
--CAGCCAACCCCGCCT---AGGGGAGAGTTCACAGACTAAACAGCGGTGGGTTGGCAGT
GCCTTTCGGGGCCTGCCAG-----------------------------------------
---------------------------------------------------------CCT
AAGATATAGTCGACCCAGGGGCCTGAAAA-------------------------------
------------------------------------------------------------
------------------------------------------------------------
------------------------------------------------------------
------------------------------------------------------------
------------------------------------------------------------
------------------------------------------------------------
------------------------------------------------------------
----------------------------
>Apiospora_olivata_ZY22_053
------------------------------------------------------------
----------------------------------------GTAACGGCGAGTGAAGCGGG
AACAGCTCAAATTTGAAATCTGGCCCTTGGGTCCGAGTTGTAATTTGCAGAGGATGCTTT
TGGTGCGGTGCCTTCCGAGTTCCCTGGAACGGGACGCCTTAGAGGGTGAGAGCCCCGTAC
GGTTGGACACCAAGCCTATGTAAAGCTCCTTCGACGAGTCGAGTAGTTTGGGAATGCTGC
TCAAAATGGGAGGTATATTTCTTCTAAAGCTAAATATTGGCCAGAGACCGATAGCGCACA
AGTAGAGTGATCGAAAGATGAAAAGCACTTTGAAAAGAGGGTTAAATAGCACGTGAAATT
GTTGAAAGGGAAGGATTTATGACCAGACTTTTTCTAGGGGGATCATCCGGTGTTCTCACC
GGTGCAC-TTCCCCTAGTTGAGGCCAGCATCGGTTTCTGTCGAGGGATAAAAGCTTTAGG
AATGTGGCACCCTCCGGGGTGTGTTATAGCCTTTTGCATAATACCTTGACGGGGACCGAG
GTTCGCGCAT-TGCAAGGATGCTGGCGTAATGGTTATTAATCACCCGTCTTGAAACACGG
ACCAAGGAGTCG-AACATTTGTGCGAGT-GTTTGGGTGTTAAACCCTCACGCGTAATGAA
AGTGAACGGAGGTGAGAG-CCTTTAGGGGTGCATCATCGACCGATCCTGATGTCTTCGGA
TGGATTTGAGTAAGAGCATAACTGTTCGGACCCGAAAGATGGTGAACTATGCGTGGATAG
GGTGAAGCCAGAGGAAACTCTGGTGGAGGCTCGCAGCGGTTCTGACGTGCAAATCGATCG
TCAAATCTGCGCAT-GGGGGCGAAAGACTAATCGAA-CCATTGACCAGCGGTCAAAA--C
AATCACTAGGTGGTTAAGAGGGGGTCCGCGAGGACCAT-TTGAAAAACCTAGGCTG-TGC
C--------------------------CGGTTACCCTGTAG-------------------
---GTTACCCTGTAGCTACCCTGTAGCTA------------CCCTGTAGC-TTACCTGGT
AAC--GTACCCGGTA-----------CCGAGCCGGCCGACACCGCTAAAATGCGGGGACA
TCCCTTTACAGGGCCA-----AAGGCTACCGCCACGCGCTGAAAAGCGTGCT--------
---GGCACCG-AGGATAGT----GACCTC-----------------GGGTACGGTAATAA
CGCCTGCGGCT-------------------------------------------------
--------------------GGGACGACCTG-----------------------------
--CAGCCAACCCCGCCT---AGGGGAGAGTTCACAGACTAAACAGCGGTGGGTTGGCAGT
GCCTCTCGGGGCCTGCCAG-----------------------------------------
---------------------------------------------------------CCT
AAGATATAGTCGACCCAGGGGCCTGAAAAGGTCACCTAAACAAAGCGGGAGCTAGTAGCT
GGTTACCGCCGAAGTTTCCCTCAGGATAGCAGTGTTGTGTTCAGTTTTATGAGGTAAAGC
GAATGATTAGGGACTCGGGGGCTATTTATTGCCTTCATCCATTCTCAAACTTTAAATATG
TAAGAAGCCCTTGTTACTTTATTGAACGTGGGCATTCGAATGTATCAACACTAGTGGGCC
ATTTTTGGTAAGCAGAACTGGCGATGCGGGATGAACCGAACGCGAGGTTAAGGTGCCAGA
GTAGACGCTCATCAGACACCACAAAAGGTGTTAGTACATCTTGACAGCAGGACGGTGGCC
ATGGAAGTCGGAATCCGCTAAGGACTGTGTAACAACTCACCTGCCGAATGTACTAGCCCT
GAAAATGGATGGCGCTCAAGCGTCTCACCCATACCTCGCCCTTAGGGTAGAAACGATGCC
CTAAGGAGTAGGCGGCCGTGGAGGTCAG
>Apiospora_olivata_ZY22_052_T
------------------------------------------------------------
----------------------------------------GTAACGGCGAGTGAAGCGGG
AACAGCTCAAATTTGAAATCTGGCCCTTGGGTCCGAGTTGTAATTTGCAGAGGATGCTTT
TGGTGCGGTGCCTTCCGAGTTCCCTGGAACGGGACGCCTTAGAGGGTGAGAGCCCCGTAC
GGTTGGACACCAAGCCTATGTAAAGCTCCTTCGACGAGTCGAGTAGTTTGGGAATGCTGC
TCAAAATGGGAGGTATATTTCTTCTAAAGCTAAATATTGGCCAGAGACCGATAGCGCACA
AGTAGAGTGATCGAAAGATGAAAAGCACTTTGAAAAGAGGGTTAAATAGCACGTGAAATT
GTTGAAAGGGAAGGATTTATGACCAGACTTTTTCTAGGGGGATCATCCGGTGTTCTCACC
GGTGCAC-TTCCCCTAGTTGAGGCCAGCATCGGTTTCTGTCGAGGGATAAAAGCTTTAGG
AATGTGGCACCCTCCGGGGTGTGTTATAGCCTTTTGCATAATACCTTGACGGGGACCGAG
GTTCGCGCAT-TGCAAGGATGCTGGCGTAATGGTTATTAATCACCCGTCTTGAAACACGG
ACCAAGGAGTCG-AACATTTGTGCGAGT-GTTTGGGTGTTAAACCCTCACGCGTAATGAA
AGTGAACGGAGGTGAGAG-CCTTTAGGGGTGCATCATCGACCGATCCTGATGTCTTCGGA
TGGATTTGAGTAAGAGCATAACTGTTCGGACCCGAAAGATGGTGAACTATGCGTGGATAG
GGTGAAGCCAGAGGAAACTCTGGTGGAGGCTCGCAGCGGTTCTGACGTGCAAATCGATCG
TCAAATCTGCGCAT-GGGGGCGAAAGACTAATCGAA-CCATTGACCAGCGGTCAAAA--C
AATCACTAGGTGGTTAAGAGGGGGTCCGCGAGGACCAT-TTGAAAAACCTAGGCTG-TGC
C--------------------------CGGTTACCCTGTAG-------------------
---GTTACCCTGTAGCTACCCTGTAGCTA------------CCCTGTAGC-TTACCTGGT
AAC--GTACCCGGTA-----------CCGAGCCGGCCGACACCGCTAAAATGCGGGGACA
TCCCTTTACAGGGCCA-----AAGGCTACCGCCACGCGCTGAAAAGCGTGCT--------
---GGCACCG-AGGATAGT----GACCTC-----------------GGGTACGGTAATAA
CGCCTGCGGCT-------------------------------------------------
--------------------GGGACGACCTG-----------------------------
--CAGCCAACCCCGCCT---AGGGGAGAGTTCACAGACTAAACAGCGGTGGGTTGGCAGT
GCCTCTCGGGGCCTGCCAG-----------------------------------------
---------------------------------------------------------CCT
AAGATATAGTCGACCCAGGGGCCTGAAAAGGTCACCTAAACAAAGCGGGAGCTAGTAGCT
GGTTACCGCCGAAGTTTCCCTCAGGATAGCAGTGTTGTGTTCAGTTTTATGAGGTAAAGC
GAATGATTAGGGACTCGGGGGCTATTTATTGCCTTCATCCATTCTCAAACTTTAAATATG
TAAGAAGCCCTTGTTACTTTATTGAACGTGGGCATTCGAATGTATCAACACTAGTGGGCC
ATTTTTGGTAAGCAGAACTGGCGATGCGGGATGAACCGAACGCGAGGTTAAGGTGCCAGA
GTAGACGCTCATCAGACACCACAAAAGGTGTTAGTACATCTTGACAGCAGGACGGTGGCC
ATGGAAGTCGGAATCCGCTAAGGACTGTGTAACAACTCACCTGCCGAATGTACTAGCCCT
GAAAATGGATGGCGCTCAAGCGTCTCACCCATACCTCGCCCTTAGGGTAGAAACGATGCC
CTAAGGAGTAGGCGGCCGTGGAGGTCAG
>Apiospora_zhaotongensis_GMBCC1016
------------------------------------------------------------
--------------------------------TTCCCCTAGTAACGGCGAGTGAAGCGGG
AACAGCTCAAATTTGAAATCTGGCCCTTGGGTCCGAGTTGTAATTTGCAGAGGATGCTTT
TGGTGCGGTGCCTTCCGAGTTCCCTGGAACGGGACGCCTTAGAGGGTGAGAGCCCCGTAC
GGTTGGACACCAAGCCTATGTAAAGCTCCTTCGACGAGTCGAGTAGTTTGGGAATGCTGC
TCAAAATGGGAGGTATATTTCTTCTAAAGCTAAATATTGGCCAGAGACCGATAGCGCACA
AGTAGAGTGATCGAAAGATGAAAAGCACTTTGAAAAGAGGGTTAAATAGCACGTGAAATT
GTTGAAAGGGAAGGATTTATGACCAGACTTTTTCTGGGGGGATCATCCGGTGTTCTCACC
GGTGCAC-TTCCCCCAGTTGAGGCCAGCATCGGTTTCTGTCGAGGGATAAAAGCTTTAGG
AATGTGGCACCCTCCGGGGTGTGTTATAGCCTTTTGCATAATACCTTGACGGGGACCGAG
GTTCGCGCAT-TGCAAGGATGCTGGCGTAATGGTTATTAATCACCCGTCTTGAAACACGG
ACCAAGGAGTCG-AACATTTGTGCGAGT-GTTTGGGTGTTAAACCCTCACGCGTAATGAA
AGTGAACGGAGGTGAGAG-CCTTTAGGGGTGCATCATCGACCGATCCTGATGTCTTCGGA
TGGATTTGAGTAAGAGCATAACTGTTCGGACCCGAAAGATGGTGAACTATGCGTGGATAG
GGTGAAGCCAGAGGAAACTCTGGTGGAGGCTCGCAGCGGTTCTGACGTGCAAATCGATCG
TCAAATCTGCGCAT-GGGGGCGAAAGACTAATCGAA-CCATTGACCAGCGGTCAAAA--C
AATCACTAGGTGGTTAAGAGGGGGTCCGCGAGGACCAT-TTGAAAAACCTAGGCTG-TGC
T--------------------------CGGCTACCCTGTAG-------------------
---GC-----------TACCCTGTAGCT--------------------------------
------TACCCTGTA-----------CCGAGCCGGCCGACACCGCTAAAATGCGGGGACA
TCCCTTTACAGGGCCA-----AAGGCTACCGCCACGCGCTGAAAAGCGTGCT--------
---GGCACCG-AGGATAGT----GACCTC-----------------GGGTATGGTAATAA
CGCCTGCGGCT-------------------------------------------------
--------------------GGGACGACCTG-----------------------------
--CAGCCAACCCCGCCC---AGGGGAGAGTTCACAGACTAAACAGCGGTGGGTTGGCAGC
GCCTCTCGGGGCCTGCCAG-----------------------------------------
---------------------------------------------------------CCT
AAGATATAGTCGACCCAGGGGCCTGAAAAGGTCA--------------------------
------------------------------------------------------------
------------------------------------------------------------
------------------------------------------------------------
------------------------------------------------------------
------------------------------------------------------------
------------------------------------------------------------
------------------------------------------------------------
----------------------------
>Apiospora_zhaotongensis_GMBCC1015T
------------------------------------------------------------
--------------------------------TTCCCCTAGTAACGGCGAGTGAAGCGGG
AACAGCTCAAATTTGAAATCTGGCCCTTGGGTCCGAGTTGTAATTTGCAGAGGATGCTTT
TGGTGCGGTGCCTTCCGAGTTCCCTGGAACGGGACGCCTTAGAGGGTGAGAGCCCCGTAC
GGTTGGACACCAAGCCTATGTAAAGCTCCTTCGACGAGTCGAGTAGTTTGGGAATGCTGC
TCAAAATGGGAGGTATATTTCTTCTAAAGCTAAATATTGGCCAGAGACCGATAGCGCACA
AGTAGAGTGATCGAAAGATGAAAAGCACTTTGAAAAGAGGGTTAAATAGCACGTGAAATT
GTTGAAAGGGAAGGATTTATGACCAGACTTTTTCTGGGGGGATCATCCGGTGTTCTCACC
GGTGCAC-TTCCCCCAGTTGAGGCCAGCATCGGTTTCTGTCGAGGGATAAAAGCTTTAGG
AATGTGGCACCCTCCGGGGTGTGTTATAGCCTTTTGCATAATACCTTGACGGGGACCGAG
GTTCGCGCAT-TGCAAGGATGCTGGCGTAATGGTTATTAATCACCCGTCTTGAAACACGG
ACCAAGGAGTCG-AACATTTGTGCGAGT-GTTTGGGTGTTAAACCCTCACGCGTAATGAA
AGTGAACGGAGGTGAGAG-CCTTTAGGGGTGCATCATCGACCGATCCTGATGTCTTCGGA
TGGATTTGAGTAAGAGCATAACTGTTCGGACCCGAAAGATGGTGAACTATGCGTGGATAG
GGTGAAGCCAGAGGAAACTCTGGTGGAGGCTCGCAGCGGTTCTGACGTGCAAATCGATCG
TCAAATCTGCGCAT-GGGGGCGAAAGACTAATCGAA-CCATTGACCAGCGGTCAAAA--C
AATCACTAGGTGGTTAAGAGGGGGTCCGCGAGGACCAT-TTGAAAAACCTAGGCTG-TGC
T--------------------------CGGCTACCCTGTAG-------------------
---GC-----------TACCCTGTAGCT--------------------------------
------TACCCTGTA-----------CCGAGCCGGCCGACACCGCTAAAATGCGGGGACA
TCCCTTTACAGGGCCA-----AAGGCTACCGCCACGCGCTGAAAAGCGTGCT--------
---GGCACCG-AGGATAGT----GACCTC-----------------GGGTATGGTAATAA
CGCCTGCGGCT-------------------------------------------------
--------------------GGGACGACCTG-----------------------------
--CAGCCAACCCCGCCC---AGGGGAGAGTTCACAGACTAAACAGCGGTGGGTTGGCAGC
GCCTCTCGGGGCCTGCCAG-----------------------------------------
---------------------------------------------------------CCT
AAGATATAGTCGACCCAGGGGCCTGAAAAGGTCA--------------------------
------------------------------------------------------------
------------------------------------------------------------
------------------------------------------------------------
------------------------------------------------------------
------------------------------------------------------------
------------------------------------------------------------
------------------------------------------------------------
----------------------------
>Apiospora_zhenxiongensis_GMBCC1017T
------------------------------------------------------------
-------------------------------ATTCCCCTAGTAACGGCGAGTGAAGCGGG
AACAGCTCAAATTTGAAATCTGGCCCTTGGGTCCGAGTTGTAATTTGCAGAGGATGCTTT
TGGTGCGGTGCCTTCCGAGTTCCCTGGAACGGGACGCCTTAGAGGGTGAGAGCCCCGTAC
GGTTGGACACCAAGCCTATGTAAAGCTCCTTCGACGAGTCGAGTAGTTTGGGAATGCTGC
TCAAAATGGGAGGTATATTTCTTCTAAAGCTAAATATTGGCCAGAGACCGATAGCGCACA
AGTAGAGTGATCGAAAGATGAAAAGCACTTTGAAAAGAGGGTTAAATAGCACGTGAAATT
GTTGAAAGGGAAGGATTTATGACCAGACTTTTTCTGGGGGGATCATCCGGTGTTCTCACC
GGTGCAC-TTCCCCCAGTTGAGGCCAGCATCGGTTTCTGTCGAGGGATAAAAGCTTTAGG
AATGTGGCACCCTCCGGGGTGTGTTATAGCCTTTTGCATAATACCTTGACGGGGACCGAG
GTTCGCGCAT-TGCAAGGATGCTGGCGTAATGGTTATTAATCACCCGTCTTGAAACACGG
ACCAAGGAGTCG-AACATTTGTGCGAGT-GTTTGGGTGTTAAACCCTCACGCGTAATGAA
AGTGAACGGAGGTGAGAG-CCTTTAGGGGTGCATCATCGACCGATCCTGATGTCTTCGGA
TGGATTTGAGTAAGAGCATAACTGTTCGGACCCGAAAGATGGTGAACTATGCGTGGATAG
GGTGAAGCCAGAGGAAACTCTGGTGGAGGCTCGCAGCGGTTCTGACGTGCAAATCGATCG
TCAAATCTGCGCAT-GGGGGCGAAAGACTAATCGAA-CCATTGACCAGCGGTCAAAA--C
AATCACTAGGTGGTTAAGAGGGGGTCCGCGAGGACCAT-TTGAAAAACCTAGGCTG-TGC
T--------------------------CGGCTACCCTGTAG-------------------
---GC-----------TACCCTGTAGCT--------------------------------
------TACCCTGTA-----------CCGAGCCGGCCGACACCGCTAAAATGCGGGGACA
TCCCTTTACAGGGCCA-----AAGGCTACCGCCACGCGCTGAAAAGCGTGCT--------
---GGCACCG-AGGATAGT----GACCTC-----------------GGGTATGGTAATAA
CGCCTGCGGCT-------------------------------------------------
--------------------GGGACGACCTG-----------------------------
--CAGCCAACCCCGCCT---AGGGGAGAGTTCACAGACTAAACAGCGGTGGGTTGGCAGC
GCCTCTCGGGGCCTGCCAG-----------------------------------------
---------------------------------------------------------CCT
AAGATATAGTCGACCCAGGGGCCTGAAAAGGTCACCT-----------------------
------------------------------------------------------------
------------------------------------------------------------
------------------------------------------------------------
------------------------------------------------------------
------------------------------------------------------------
------------------------------------------------------------
------------------------------------------------------------
----------------------------
>Apiospora_zhenxiongensis_GMBCC1018
------------------------------------------------------------
---------------------------------------------------TGAAGCGGG
AACAGCTCAAATTTGAAATCTGGCCCTTGGGTCCGAGTTGTAATTTGCAGAGGATGCTTT
TGGTGCGGTGCCTTCCGAGTTCCCTGGAACGGGACGCCTTAGAGGGTGAGAGCCCCGTAC
GGTTGGACACCAAGCCTATGTAAAGCTCCTTCGACGAGTCGAGTAGTTTGGGAATGCTGC
TCAAAATGGGAGGTATATTTCTTCTAAAGCTAAATATTGGCCAGAGACCGATAGCGCACA
AGTAGAGTGATCGAAAGATGAAAAGCACTTTGAAAAGAGGGTTAAATAGCACGTGAAATT
GTTGAAAGGGAAGGATTTATGACCAGACTTTTTCTGGGGGGATCATCCGGTGTTCTCACC
GGTGCAC-TTCCCCCAGTTGAGGCCAGCATCGGTTTCTGTCGAGGGATAAAAGCTTTAGG
AATGTGGCACCCTCCGGGGTGTGTTATAGCCTTTTGCATAATACCTTGACGGGGACCGAG
GTTCGCGCAT-TGCAAGGATGCTGGCGTAATGGTTATTAATCACCCGTCTTGAAACACGG
ACCAAGGAGTCG-AACATTTGTGCGAGT-GTTTGGGTGTTAAACCCTCACGCGTAATGAA
AGTGAACGGAGGTGAGAG-CCTTTAGGGGTGCATCATCGACCGATCCTGATGTCTTCGGA
TGGATTTGAGTAAGAGCATAACTGTTCGGACCCGAAAGATGGTGAACTATGCGTGGATAG
GGTGAAGCCAGAGGAAACTCTGGTGGAGGCTCGCAGCGGTTCTGACGTGCAAATCGATCG
TCAAATCTGCGCAT-GGGGGCGAAAGACTAATCGAA-CCATTGACCAGCGGTCAAAA--C
AATCACTAGGTGGTTAAGAGGGGGTCCGCGAGGACCAT-TTGAAAAACCTAGGCTG-TGC
T--------------------------CGGCTACCCTGTAG-------------------
---GC-----------TACCCTGTAGCT--------------------------------
------TACCCTGTA-----------CCGAGCCGGCCGACACCGCTAAAATGCGGGGACA
TCCCTTTACAGGGCCA-----AAGGCTACCGCCACGCGCTGAAAAGCGTGCT--------
---GGCACCG-AGGATAGT----GACCTC-----------------GGGTATGGTAATAA
CGCCTGCGGCT-------------------------------------------------
--------------------GGGACGACCTG-----------------------------
--CAGCCAACCCCGCCT---AGGGGAGAGTTCACAGACTAAACAGCGGTGGGTTGGCAGC
GCCTCTCGGGGCCTGCCAG-----------------------------------------
---------------------------------------------------------CCT
AAGATATAGTCG------------------------------------------------
------------------------------------------------------------
------------------------------------------------------------
------------------------------------------------------------
------------------------------------------------------------
------------------------------------------------------------
------------------------------------------------------------
------------------------------------------------------------
----------------------------
>Apiospora_pseudosinensis_SAUCC_0221
------------------------------------------------------------
----------------------------------------------GCGAGTGAAGCGGG
AACAGCTCAAATTTGAAATCTGGCCCTTGGGTCCGAGTTGTAATTTGCAGAGGATGCTTT
TGGTGCGGTGCCTTCCGAGTTCCCTGGAACGGGACGCCTTAGAGGGTGAGAGCCCCGTAC
GGTTGGACACCAAGCCTATGTAAAGCTCCTTCGACGAGTCGAGTAGTTTGGGAATGCTGC
TCAAAATGGGAGGTATATTTCTTCTAAAGCTAAATATTGGCCAGAGACCGATAGCGCACA
AGTAGAGTGATCGAAAGATGAAAAGCACTTTGAAAAGAGGGTTAAATAGCACGTGAAATT
GTTGAAAGGGAAGGATTTATGACCAGACTTTTTCTAGGGGGATCATCCGGTGTTCTCACC
GGTGCAC-TTCCCCTAGTTGAGGCCAGCATCGGTTTCTGTCGAGGGATAAAAGCTTTAGG
AATGTGGCTCTCTCCGGGGAGTGTTATAGCCTTTTGCATAATACCTTGACGGGGACCGAG
GTTCGCGCAT-TGCAAGGATGCTGGCGTAATGGTTATTAATCACCCGTCTTGAAACACGG
ACCAAGGAGTCG-AACATTTGTGCGAGT-GTTTGGGTGTTAAACCCTCACGCGTAATGAA
AGTGAACGGAGGTGAGAG-CCTTTAGGGGTGCATCATCGACCGATCCTGATGTCTTCGGA
TGGATTTGAGTAAGAGCATAACTGTTCGGACCCGAAAGATGGTGAACTATGCGTGGATAG
GGTGAAGCCAGAGGAAACTCTGGTGGAGGCTCGCAGCGGTTCTGACGTGCAAATCGATCG
TCAAATCTGCGCAT-GGGGGCGAAAGACTAATCGAA-CCATTGACCAGCGGTCAAAA--C
AATCACTAGGTGGTTAAGAGGGGGTCCGCGAGGACCAT-TTGAAAAACCTAGGCTG-AGC
C--------------------------CGGTTACCCTGTAGC------------------
---GC-----------TACCTTGTAGCT--------------------------------
------TACCCGGTAC----------CCGGTCCGGCCGACACCGCTAAAATGCGGGGACA
TCCCTTTACAGGGCCA-----AAGGCTACCGCCACGCGCTGAAAAGCGTGCT--------
---GGCACCG-AGGATAGT----GACCTC-----------------GGGTACGGTAATAA
CGCCTGCGGCT-------------------------------------------------
--------------------GGGACGACCTG-----------------------------
--CAGCCAACCCCGCCT---AGGGGAGAGTTCACAGACTAAACAGCGGTGGGTTGGCAGC
GCCTCTCGGGGCCTGCCAG-----------------------------------------
---------------------------------------------------------CCT
AAGATATAGTCGACCCA-------------------------------------------
------------------------------------------------------------
------------------------------------------------------------
------------------------------------------------------------
------------------------------------------------------------
------------------------------------------------------------
------------------------------------------------------------
------------------------------------------------------------
----------------------------
>Apiospora_pseudosinensis_SAUCC_0222
------------------------------------------------------------
----------------------------------------------GCGAGTGAAGCGGG
AACAGCTCAAATTTGAAATCTGGCCCTTGGGTCCGAGTTGTAATTTGCAGAGGATGCTTT
TGGTGCGGTGCCTTCCGAGTTCCCTGGAACGGGACGCCTTAGAGGGTGAGAGCCCCGTAC
GGTTGGACACCAAGCCTATGTAAAGCTCCTTCGACGAGTCGAGTAGTTTGGGAATGCTGC
TCAAAATGGGAGGTATATTTCTTCTAAAGCTAAATATTGGCCAGAGACCGATAGCGCACA
AGTAGAGTGATCGAAAGATGAAAAGCACTTTGAAAAGAGGGTTAAATAGCACGTGAAATT
GTTGAAAGGGAAGGATTTATGACCAGACTTTTTCTAGGGGGATCATCCGGTGTTCTCACC
GGTGCAC-TTCCCCTAGTTGAGGCCAGCATCGGTTTCTGTCGAGGGATAAAAGCTTTAGG
AATGTGGCTCTCTCCGGGGAGTGTTATAGCCTTTTGCATAATACCTTGACGGGGACCGAG
GTTCGCGCAT-TGCAAGGATGCTGGCGTAATGGTTATTAATCACCCGTCTTGAAACACGG
ACCAAGGAGTCG-AACATTTGTGCGAGT-GTTTGGGTGTTAAACCCTCACGCGTAATGAA
AGTGAACGGAGGTGAGAG-CCTTTAGGGGTGCATCATCGACCGATCCTGATGTCTTCGGA
TGGATTTGAGTAAGAGCATAACTGTTCGGACCCGAAAGATGGTGAACTATGCGTGGATAG
GGTGAAGCCAGAGGAAACTCTGGTGGAGGCTCGCAGCGGTTCTGACGTGCAAATCGATCG
TCAAATCTGCGCAT-GGGGGCGAAAGACTAATCGAA-CCATTGACCAGCGGTCAAAA--C
AATCACTAGGTGGTTAAGAGGGGGTCCGCGAGGACCAT-TTGAAAAACCTAGGCTG-AGC
C--------------------------CGGTTACCCTGTAGC------------------
---GC-----------TACCTTGTAGCT--------------------------------
------TACCCGGTAC----------CCGGTCCGGCCGACACCGCTAAAATGCGGGGACA
TCCCTTTACAGGGCCA-----AAGGCTACCGCCACGCGCTGAAAAGCGTGCT--------
---GGCACCG-AGGATAGT----GACCTC-----------------GGGTACGGTAATAA
CGCCTGCGGCT-------------------------------------------------
--------------------GGGACGACCTG-----------------------------
--CAGCCAACCCCGCCT---AGGGGAGAGTTCACAGACTAAACAGCGGTGGGTTGGCAGC
GCCTCTCGGGGCCTGCCAG-----------------------------------------
---------------------------------------------------------CCT
AAGATATAGTCGACCCA-------------------------------------------
------------------------------------------------------------
------------------------------------------------------------
------------------------------------------------------------
------------------------------------------------------------
------------------------------------------------------------
------------------------------------------------------------
------------------------------------------------------------
----------------------------
>Apiospora_pseudosinensis_CPC_21546T
------------------------------------------------------------
------------------CAACAG-----GGATTCCCCTAGTAACGGCGAGTGAAGCGGG
AACAGCTCAAATTTGAAATCTGGCCCTTGGGTCCGAGTTGTAATTTGCAGAGGATGCTTT
TGGTGCGGTGCCTTCCGAGTTCCCTGGAACGGGACGCCTTAGAGGGTGAGAGCCCCGTAC
GGTTGGACACCAAGCCTATGTAAAGCTCCTTCGACGAGTCGAGTAGTTTGGGAATGCTGC
TCAAAATGGGAGGTATATTTCTTCTAAAGCTAAATATTGGCCAGAGACCGATAGCGCACA
AGTAGAGTGATCGAAAGATGAAAAGCACTTTGAAAAGAGGGTTAAATAGCACGTGAAATT
GTTGAAAGGGAAGGATTTATGACCAGACTTTTTCTAGGGGGATCATCCGGTGTTCTCACC
GGTGCAC-TTCCCCTAGTTGAGGCCAGCATCGGTTTCTGTCGAGGGATAAAAGCTTTAGG
AATGTGGCTCTCTCCGGGGAGTGTTATAGCCTTTTGCATAATACCTTGACGGGGACCGAG
GTTCGCGCAT-TGCAAGGATGCTGGCGTAATGGTTATTAATCACCCGTCTTGAAACACGG
ACCAAGGAGTCG-AACATTTGTGCGAGT-GTTTGGGTGTTAAACCCTCACGCGTAATGAA
AGTGAACGGAGGTGAGAG-CCTTTAGGGGTGCATCATCGACCGATCCTGATGTCTTCGGA
TGGATTTGAGTAAGAGCATAACTGTTCGGACCCGAAAGATGGTGAACTATGCGTGGATAG
GGTGAAGCCAGAGGAAACTCTGGTGGAGGCTCGCAGCGGTTCTGACGTGCAAATCGATCG
TCAAATCTGCGCAT-GGGGGCGAAAGACTAATCGAA-CCATTGACCAGCGGTCAAAA--C
AATCACTAGGTGGTTAAGAGGGGGTCCGCGAGGACCAT-TTGAAAAACCTAGGCTG-AGC
C--------------------------CGGTTACCCTGTAGC------------------
---GC-----------TACCTTGTAGCT--------------------------------
------TACCCGGTAC----------CCGGTCCGGCCGACACCGCTAAAATGCGGGGACA
TCCCTTTACAGGGCCA-----AAGGCTACCGCCACGCGCTGAAAAGCGTGCT--------
---GGCACCG-AGGATAGT----GACCTC-----------------GGGTACGGTAATAA
CGCCTGCGGCT-------------------------------------------------
--------------------GGGACGACCTG-----------------------------
--CAGCCAACCCCGCCT---AGGGGAGAGTTCACAGACTAAACAGCGGTGGGTTGGCAGC
GCCTCTCGGGGCCTGCCAG-----------------------------------------
---------------------------------------------------------CCT
AAGATATAGTCGACCCAGGGGCCTGAAAAGGTCACCTAAACAAA----------------
------------------------------------------------------------
------------------------------------------------------------
------------------------------------------------------------
------------------------------------------------------------
------------------------------------------------------------
------------------------------------------------------------
------------------------------------------------------------
----------------------------
>Apiospora_bambusilentiginis_GUCC18.52
--------------------------------------------AGCATATCAATAAGCG
GAGGAAAAGAAAC-----CAACAG-----GGATTCCCCTAGTAACGGCGAGTGAAGCGGG
AACAGCTCAAATTTGAAATCTGGCCCTTGGGTCCGAGTTGTAATTTGCAGAGGATGCTTT
TGGTGCGGTGCCTTCCGAGTTCCCTGGAACGGGACGCCTTAGAGGGTGAGAGCCCCGTAC
GGTTGGACACCAAGCCTATGTAAAGCTCCTTCGACGAGTCGAGTAGTTTGGGAATGCTGC
TCAAAATGGGAGGTATATTTCTTCTAAAGCTAAATATTGGCCAGAGACCGATAGCGCACA
AGTAGAGTGATCGAAAGATGAAAAGCACTTTGAAAAGAGGGTTAAATAGCACGTGAAATT
GTTGAAAGGGAAGGATTTATGACCAGACTTTTTCTAGGGGGATCATCCGGTGTTCTCACC
GGTGCAC-TTCCCCTAGTTGAGGCCAGCATCGGTTTCTGTCGGGGGATAAAAGCTTTAGG
AATGTGGCTCCCTCCGGGGAGTGTTATAGCCTGTTGCATAATACCCTGACGGGGACCGAG
GTTCGCGCAT-TGCAAGGATGCTGGCGTAATGGTTATTAATCACCCGTCTTGAAACACGG
ACCAAGGAGTCG-AACATTTGTGCGAGT-GTTTGGGTGTTAAACCCTCACGCGTAATGAA
AGTGAACGGAGGTGAGAG-CCTTTCGGGGTGCATCATCGACCGATCCTGATGTCTTCGGA
TGGATTTGAGTAAGAGCATTAATGTTCGGACCCGAAAGATGGTGAACTATGCGTGGATAG
GGTGAAGCCAGAGGAAACTCTGGTGGAGGCTCGCAGCGGTTCTGACGTGCAAATCGATCG
TCAAATCTGCGCAT-GGGGGCGAAAGACTAATCGAA-CCATCTAGTAGC-----------
------------------------------------------------------------
---------------------------TGGTTA---------------------------
------------------------------------------------------------
-----------------------------------------CC-----------------
------------------------------------------------------------
------------------------------------------------------------
------------------------------------------------------------
------------------------------------------------------------
------------------------------------------------------------
------------------------------------------------------------
------------------------------------------------------------
------------------------------------------------------------
------------------------------------------------------------
------------------------------------------------------------
------------------------------------------------------------
------------------------------------------------------------
------------------------------------------------------------
------------------------------------------------------------
------------------------------------------------------------
----------------------------
>Apiospora_sacchari_CBS_372_67
--------------------------------------------------TCAATAAGCG
GAGGAAAAGAAAC-----CAACAG-----GGATTCCCCTAGTAACGGCGAGTGAAGCGGG
AACAGCTCAAATTTGAAATCTGGCCCTTGGGTCCGAGTTGTAATTTGCAGAGGATGCTTT
TGGTGCGGTGCCTTCCGAGTTCCCTGGAACGGGACGCCTTAGAGGGTGAGAGCCCCGTAC
GGTTGGACACCAAGCCTATGTAAAGCTCCTTCGACGAGTCGAGTAGTTTGGGAATGCTGC
TCAAAATGGGAGGTATATTTCTTCTAAAGCTAAATATTGGCCAGAGACCGATAGCGCACA
AGTAGAGTGATCGAAAGATGAAAAGCACTTTGAAAAGAGGGTTAAATAGCACGTGAAATT
GTTGAAAGGGAAGGATTTATGACCAGACTTTTTCTAGGGGGATCATCCGGTGTTCTCACC
GGTGCAC-TTCCCCTAGTTGAGGCCAGCATCGGTTTCTGTCGGGGGATAAAAGCTTTAGG
AATGTGGCTCCCTCCGGGGAGTGTTATAGCCTGTTGCATAATACCCTGACGGGGACCGAG
GTTCGCGCAT-TGCAAGGATGCTGGCGTAATGGTTATTAATCACCCGTCTTGAAACACGG
ACCAAGGAGTCG-AACATTTGTGCGAGT-GTTTGGGTGTTAAACCCTCACGCGTAATGAA
AGTGAACGGAGGTGAGAG-CCTTTCGGGGTGCATCATCGACCGATCCTGATGTCTTCGGA
TGGATTTGAGTAAGAGCATTAATGTTCGGACCCGAAAGATGGTGAACTATGCGTGGATAG
GGTGAAGCCAGAGGAAACTCTGGTGGAGGCTCGCAGCGGTTCTGACGTGCAAATCGATCG
TCAAATCTGCGCAT-GGGGGCGAAAGACTAATCGA-------------------------
------------------------------------------------------------
------------------------------------------------------------
------------------------------------------------------------
------------------------------------------------------------
------------------------------------------------------------
------------------------------------------------------------
------------------------------------------------------------
------------------------------------------------------------
------------------------------------------------------------
------------------------------------------------------------
------------------------------------------------------------
------------------------------------------------------------
------------------------------------------------------------
------------------------------------------------------------
------------------------------------------------------------
------------------------------------------------------------
------------------------------------------------------------
------------------------------------------------------------
------------------------------------------------------------
----------------------------
>Apiospora_locuta-pollinis_GUCC_25-0071
--------------------------------------------------TCAATAAGCG
GAGGAAAAGAAAC-----CAACAG-----GGATTCCCCTAGTAACGGCGAGTGAAGCGGG
AACAGCTCAAATTTGAAATCTGGCCCTTGGGTCCGAGTTGTAATTTGCAGAGGATGCTTT
TGGTGCGGTGCCTTCCGAGTTCCCTGGAACGGGACGCCTTAGAGGGTGAGAGCCCCGTAC
GGTTGGACACCAAGCCTATGTAAAGCTCCTTCGACGAGTCGAGTAGTTTGGGAATGCTGC
TCAAAATGGGAGGTATATTTCTTCTAAAGCTAAATATTGGCCAGAGACCGATAGCGCACA
AGTAGAGTGATCGAAAGATGAAAAGCACTTTGAAAAGAGGGTTAAATAGCACGTGAAATT
GTTGAAAGGGAAGGATTTATGACCAGACTTTTTCTAGGGGGATCATCCGGTGTTCTCACC
GGTGCAC-TTCCCCTAGTTGAGGCCAGCATCGGTTTCTGTCGGGGGATAAAAGCTTTAGG
AATGTGGCTCCCTCCGGGGAGTGTTATAGCCTGTTGCATAATACCCTGACGGGGACCGAG
GTTCGCGCAT-TGCAAGGATGCTGGCGTAATGGTTATTAATCACCCGTCTTGAAACACGG
ACCAAGGAGTCG-AACATTTGTGCGAGT-GTTTGGGTGTTAAACCCTCACGCGTAATGAA
AGTGAACGGAGGTGAGAG-CCTTTCGGGGTGCATCATCGACCGATCCTGATGTCTTCGGA
TGGATTTGAGTAAGAGCATTAATGTTCGGACCCGAAAGATGGTGAACTATGCGTGGATAG
GGTGAAGCCAGAGGAAACTCTGGTGGAGGCTCGCAGCGGTTCTGACGTGCAAATCGATCG
TCAAATCTGCGCAT-GGGGGCGAAAGACTAATCGAA-CCATCTAGTAGC-----------
------------------------------------------------------------
---------------------------TGGTTA---------------------------
------------------------------------------------------------
-----------------------------------------CCGCCGA------------
------------------------------------------------------------
------------------------------------------------------------
------------------------------------------------------------
------------------------------------------------------------
------------------------------------------------------------
------------------------------------------------------------
------------------------------------------------------------
------------------------------------------------------------
------------------------------------------------------------
------------------------------------------------------------
------------------------------------------------------------
------------------------------------------------------------
------------------------------------------------------------
------------------------------------------------------------
------------------------------------------------------------
----------------------------
>Apiospora_locuta-pollinis_GUCC_25-0072
--------------------------------------------------TCAATAAGCG
GAGGAAAAGAAAC-----CAACAG-----GGATTCCCCTAGTAACGGCGAGTGAAGCGGG
AACAGCTCAAATTTGAAATCTGGCCCTTGGGTCCGAGTTGTAATTTGCAGAGGATGCTTT
TGGTGCGGTGCCTTCCGAGTTCCCTGGAACGGGACGCCTTAGAGGGTGAGAGCCCCGTAC
GGTTGGACACCAAGCCTATGTAAAGCTCCTTCGACGAGTCGAGTAGTTTGGGAATGCTGC
TCAAAATGGGAGGTATATTTCTTCTAAAGCTAAATATTGGCCAGAGACCGATAGCGCACA
AGTAGAGTGATCGAAAGATGAAAAGCACTTTGAAAAGAGGGTTAAATAGCACGTGAAATT
GTTGAAAGGGAAGGATTTATGACCAGACTTTTTCTAGGGGGATCATCCGGTGTTCTCACC
GGTGCAC-TTCCCCTAGTTGAGGCCAGCATCGGTTTCTGTCGGGGGATAAAAGCTTTAGG
AATGTGGCTCCCTCCGGGGAGTGTTATAGCCTGTTGCATAATACCCTGACGGGGACCGAG
GTTCGCGCAT-TGCAAGGATGCTGGCGTAATGGTTATTAATCACCCGTCTTGAAACACGG
ACCAAGGAGTCG-AACATTTGTGCGAGT-GTTTGGGTGTTAAACCCTCACGCGTAATGAA
AGTGAACGGAGGTGAGAG-CCTTTCGGGGTGCATCATCGACCGATCCTGATGTCTTCGGA
TGGATTTGAGTAAGAGCATTAATGTTCGGACCCGAAAGATGGTGAACTATGCGTGGATAG
GGTGAAGCCAGAGGAAACTCTGGTGGAGGCTCGCAGCGGTTCTGACGTGCAAATCGATCG
TCAAATCTGCGCAT-GGGGGCGAAAGACTAATCGAA-CCATCTAGTAGC-----------
------------------------------------------------------------
---------------------------TGGTTA---------------------------
------------------------------------------------------------
-----------------------------------------CCGC---------------
------------------------------------------------------------
------------------------------------------------------------
------------------------------------------------------------
------------------------------------------------------------
------------------------------------------------------------
------------------------------------------------------------
------------------------------------------------------------
------------------------------------------------------------
------------------------------------------------------------
------------------------------------------------------------
------------------------------------------------------------
------------------------------------------------------------
------------------------------------------------------------
------------------------------------------------------------
------------------------------------------------------------
----------------------------
>Apiospora_sacchari_CBS_30149
-----------------------------------------TTAAGCATATCAATAAGCG
GAGGAAAAGAAAC-----CAACAG-----GGATTCCCCTAGTAACGGCGAGTGAAGCGGG
AACAGCTCAAATTTGAAATCTGGCCCTTGGGTCCGAGTTGTAATTTGCAGAGGATGCTTT
TGGTGCGGTGCCTTCCGAGTTCCCTGGAACGGGACGCCTTAGAGGGTGAGAGCCCCGTAC
GGTTGGACACCAAGCCTATGTAAAGCTCCTTCGACGAGTCGAGTAGTTTGGGAATGCTGC
TCAAAATGGGAGGTATATTTCTTCTAAAGCTAAATATTGGCCAGAGACCGATAGCGCACA
AGTAGAGTGATCGAAAGATGAAAAGCACTTTGAAAAGAGGGTTAAATAGCACGTGAAATT
GTTGAAAGGGAAGGATTTATGACCAGACTTTTTCTAGGGGGATCATCCGGTGTTCTCACC
GGTGCAC-TTCCCCTAGTTGAGGCCAGCATCGGTTTCTGTCGGGGGATAAAAGCTTTAGG
AATGTGGCTCCCTCCGGGGAGTGTTATAGCCTGTTGCATAATACCCTGACGGGGACCGAG
GTTCGCGCAT-TGCAAGGATGCTGGCGTAATGGTTATTAATCACCCGTCTTGAAACACGG
ACCAAGGAGTCG-AACATTTGTGCGAGT-GTTTGGGTGTTAAACCCTCACGCGTAATGAA
AGTGAACGGAGGTGAGAG-CCTTTCGGGGTGCATCATCGACCGATCCTGATGTCTTCGGA
TGGATTTGAGTAAGAGCATTAATGTTCGGACCCGAAAGATGGTGAACTATGCGTGGATAG
GGTGAAGCCAGAGGAAACTCTGGTGGAGGCTCGCAGCGGTTCTGACGTGCAAATCGATCG
TCAAATCTGCGCAT-GGGGGCGAAAGACTAATCGAA-CCATCTAGTAGC-----------
------------------------------------------------------------
---------------------------TGGTTA---------------------------
------------------------------------------------------------
-----------------------------------------CCGCCGA------------
------------------------------------------------------------
------------------------------------------------------------
------------------------------------------------------------
------------------------------------------------------------
------------------------------------------------------------
------------------------------------------------------------
------------------------------------------------------------
------------------------------------------------------------
------------------------------------------------------------
------------------------------------------------------------
------------------------------------------------------------
------------------------------------------------------------
------------------------------------------------------------
------------------------------------------------------------
------------------------------------------------------------
----------------------------
>Apiospora_marii_CBS_497_90T
------------------------------------------------------------
-----AAAGAAAC-----CAACAG-----GGATTCCCCTAGTAACGGCGAGTGAAGCGGG
AACAGCTCAAATTTGAAATCTGGCCCTTGGGTCCGAGTTGTAATTTGCAGAGGATGCTTT
TGGTGCGGTGCCTTCCGAGTTCCCTGGAACGGGACGCCTTAGAGGGTGAGAGCCCCGTAC
GGTTGGACACCAAGCCTATGTAAAGCTCCTTCGACGAGTCGAGTAGTTTGGGAATGCTGC
TCAAAATGGGAGGTATATTTCTTCTAAAGCTAAATATTGGCCAGAGACCGATAGCGCACA
AGTAGAGTGATCGAAAGATGAAAAGCACTTTGAAAAGAGGGTTAAATAGCACGTGAAATT
GTTGAAAGGGAAGGATTTATGACCAGACTTTTTCTAGGGGGATCATCCGGTGTTCTCACC
GGTGCAC-TTCCCCTAGTTGAGGCCAGCATCGGTTTCTGTCGGGGGATAAAAGCTTCAGG
AATGTGGCTCCCTCCGGGGAGTGTTATAGCCTGTTGCATAATACCCTGACGGGGACCGAG
GTTCGCGCAT-TGCAAGGATGCTGGCGTAATGGTTATTAATCACCCGTCTTGAAACACGG
ACCAAGGAGTCG-AACATTTGTGCGAGT-GTTTGGGTGTTAAACCCTCACGCGTAATGAA
AGTGAACGGAGGTGAGAG-CCTTTCGGGGTGCATCATCGACCGATCCTGATGTCTTCGGA
TGGATTTGAGTAAGAGCATTAATGTTCGGACCCGAAAGATGGTGAACTATGCGTGGATAG
GGTGAAGCCAGAGGAAACTCTGGTGGAGGCTCGCAGCGGTTCTGACGTGCAAATCGATCG
TCAAATCTGCGCAT-GGGGGCGAAAGACTAATCGAA-CCATCTAGTAGC-----------
------------------------------------------------------------
---------------------------TGGTTA---------------------------
------------------------------------------------------------
-----------------------------------------CCGCCGA------------
------------------------------------------------------------
------------------------------------------------------------
------------------------------------------------------------
------------------------------------------------------------
------------------------------------------------------------
------------------------------------------------------------
------------------------------------------------------------
------------------------------------------------------------
------------------------------------------------------------
------------------------------------------------------------
------------------------------------------------------------
------------------------------------------------------------
------------------------------------------------------------
------------------------------------------------------------
------------------------------------------------------------
----------------------------
>Apiospora_biserialis_GZCC20-0100
------------------------------------------------------------
-----------------------G-----GGATTCCCCTAGTAACGGCGAGTGAAGCGGG
AACAGCTCAAATTTGAAATCTGGCCCTTGGGTCCGAGTTGTAATTTGCAGAGGATGCTTT
TGGTGCGGTGCCTTCCGAGTTCCCTGGAACGGGACGCCTTAGAGGGTGAGAGCCCCGTAC
GGTTGGACACCAAGCCTATGTAAAGCTCCTTCGACGAGTCGAGTAGTTTGGGAATGCTGC
TCAAAATGGGAGGTATATTTCTTCTAAAGCTAAATATTGGCCAGAGACCGATAGCGCACA
AGTAGAGTGATCGAAAGATGAAAAGCACTTTGAAAAGAGGGTTAAATAGCACGTGAAATT
GTTGAAAGGGAAGGATTTATGACCAGACTTTTTCTAGGGGGATCATCCGGTGTTCTCACC
GGTGCAC-TTCCCCTAGTTGAGGCCAGCATCGGTTTCTGTCGAGGGATAAAAGCTTTAGG
AATGTGGCTCCCTTCGGGGAGTGTTATAGCCTGTTGCATAATACCTTGACGGGGACCGAG
GTTCGCGCAT-TGCAAGGATGCTGGCGTAATGGTTATTAATCACCCGTCTTGAAACACGG
ACCAAGGAGTCG-AACATTTGTGCGAGT-GTTTGGGTGTTAAACCCTCACGCGTAATGAA
AGTGAACGGAGGTGAGAG-CCTTTCGGGGTGCATCATCGACCGATCCTGATGTCTTCGGA
TGGATTTGAGTAAGAGCATTAATGTTCGGACCCGAAAGATGGTGAACTATGCGTGGATAG
GGTGAAGCCAGAGGAAACTCTGGTGGAGGCTCGCAGCGGTTCTGACGTGCAAATCGATCG
TCAAATCTGCGCAT-GGGGGCGAAAGACTAATCGAA-CC---------------------
------------------------------------------------------------
------------------------------------------------------------
------------------------------------------------------------
------------------------------------------------------------
------------------------------------------------------------
------------------------------------------------------------
------------------------------------------------------------
------------------------------------------------------------
------------------------------------------------------------
------------------------------------------------------------
------------------------------------------------------------
------------------------------------------------------------
------------------------------------------------------------
------------------------------------------------------------
------------------------------------------------------------
------------------------------------------------------------
------------------------------------------------------------
------------------------------------------------------------
------------------------------------------------------------
----------------------------
>Apiospora_biserialis_GZCC20-0099
------------------------------------------------------------
-----------------------G-----GGATTCCCCTAGTAACGGCGAGTGAAGCGGG
AACAGCTCAAATTTGAAATCTGGCCCTTGGGTCCGAGTTGTAATTTGCAGAGGATGCTTT
TGGTGCGGTGCCTTCCGAGTTCCCTGGAACGGGACGCCTTAGAGGGTGAGAGCCCCGTAC
GGTTGGACACCAAGCCTATGTAAAGCTCCTTCGACGAGTCGAGTAGTTTGGGAATGCTGC
TCAAAATGGGAGGTATATTTCTTCTAAAGCTAAATATTGGCCAGAGACCGATAGCGCACA
AGTAGAGTGATCGAAAGATGAAAAGCACTTTGAAAAGAGGGTTAAATAGCACGTGAAATT
GTTGAAAGGGAAGGATTTATGACCAGACTTTTTCTAGGGGGATCATCCGGTGTTCTCACC
GGTGCAC-TTCCCCTAGTTGAGGCCAGCATCGGTTTCTGTCGAGGGATAAAAGCTTTAGG
AATGTGGCTCCCTTCGGGGAGTGTTATAGCCTGTTGCATAATACCTTGACGGGGACCGAG
GTTCGCGCAT-TGCAAGGATGCTGGCGTAATGGTTATTAATCACCCGTCTTGAAACACGG
ACCAAGGAGTCG-AACATTTGTGCGAGT-GTTTGGGTGTTAAACCCTCACGCGTAATGAA
AGTGAACGGAGGTGAGAG-CCTTTCGGGGTGCATCATCGACCGATCCTGATGTCTTCGGA
TGGATTTGAGTAAGAGCATTAATGTTCGGACCCGAAAGATGGTGAACTATGCGTGGATAG
GGTGAAGCCAGAGGAAACTCTGGTGGAGGCTCGCAGCGGTTCTGACGTGCAAATCGATCG
TCAAATCTGCGCAT-GGGGGCGAAAGACTAATCGAA-CC---------------------
------------------------------------------------------------
------------------------------------------------------------
------------------------------------------------------------
------------------------------------------------------------
------------------------------------------------------------
------------------------------------------------------------
------------------------------------------------------------
------------------------------------------------------------
------------------------------------------------------------
------------------------------------------------------------
------------------------------------------------------------
------------------------------------------------------------
------------------------------------------------------------
------------------------------------------------------------
------------------------------------------------------------
------------------------------------------------------------
------------------------------------------------------------
------------------------------------------------------------
------------------------------------------------------------
----------------------------
>Apiospora_biserialis_CGMCC_3_20135T
------------------------------------------------------------
-----------------------G-----GGATTCCCCTAGTAACGGCGAGTGAAGCGGG
AACAGCTCAAATTTGAAATCTGGCCCTTGGGTCCGAGTTGTAATTTGCAGAGGATGCTTT
TGGTGCGGTGCCTTCCGAGTTCCCTGGAACGGGACGCCTTAGAGGGTGAGAGCCCCGTAC
GGTTGGACACCAAGCCTATGTAAAGCTCCTTCGACGAGTCGAGTAGTTTGGGAATGCTGC
TCAAAATGGGAGGTATATTTCTTCTAAAGCTAAATATTGGCCAGAGACCGATAGCGCACA
AGTAGAGTGATCGAAAGATGAAAAGCACTTTGAAAAGAGGGTTAAATAGCACGTGAAATT
GTTGAAAGGGAAGGATTTATGACCAGACTTTTTCTAGGGGGATCATCCGGTGTTCTCACC
GGTGCAC-TTCCCCTAGTTGAGGCCAGCATCGGTTTCTGTCGGGGGATAAAAGCTTTAGG
AATGTGGCTCCCTCCGGGGAGTGTTATAGCCTGTTGCATAATACCCTGACGGGGACCGAG
GTTCGCGCAT-TGCAAGGATGCTGGCGTAATGGTTATTAATCACCCGTCTTGAAACACGG
ACCAAGGAGTCG-AACATTTGTGCGAGT-GTTTGGGTGTTAAACCCTCACGCGTAATGAA
AGTGAACGGAGGTGAGAG-CCTTTCGGGGTGCATCATCGACCGATCCTGATGTCTTCGGA
TGGATTTGAGTAAGAGCATTAATGTTCGGACCCGAAAGATGGTGAACTATGCGTGGATAG
GGTGAAGCCAGAGGAAACTCTGGTGGAGGCTCGCAGCGGTTCTGACGTGCAAATCGATCG
TCAAATCTGCGCAT-GGGGGCGAAAGACTAATCGAA-CC---------------------
------------------------------------------------------------
------------------------------------------------------------
------------------------------------------------------------
------------------------------------------------------------
------------------------------------------------------------
------------------------------------------------------------
------------------------------------------------------------
------------------------------------------------------------
------------------------------------------------------------
------------------------------------------------------------
------------------------------------------------------------
------------------------------------------------------------
------------------------------------------------------------
------------------------------------------------------------
------------------------------------------------------------
------------------------------------------------------------
------------------------------------------------------------
------------------------------------------------------------
------------------------------------------------------------
----------------------------
>Apiospora_guizhouensis_LC_5322T
------------------------------------------------------------
-----------------------------------CCCTAGTAACGGCGAGTGAAGCGGG
AACAGCTCAAATTTGAAATCTGGCCCTTGGGTCCGAGTTGTAATTTGCAGAGGATGCTTT
TGGTGCGGTGCCTTCCGAGTTCCCTGGAACGGGACGCCTTAGAGGGTGAGAGCCCCGTAC
GGTTGGACACCAAGCCTATGTAAAGCTCCTTCGACGAGTCGAGTAGTTTGGGAATGCTGC
TCAAAATGGGAGGTATATTTCTTCTAAAGCTAAATATTGGCCAGAGACCGATAGCGCACA
AGTAGAGTGATCGAAAGATGAAAAGCACTTTGAAAAGAGGGTTAAATAGCACGTGAAATT
GTTGAAAGGGAAGGATTTATGACCAGACTTTTTCTAGGGGGATCATCCGGTGTTCTCACC
GGTGCAC-TTCCCCTAGTTGAGGCCAGCATCGGTTTCTGTCGGGGGATAAAAGCTTTAGG
AATGTGGCTCCCTCCGGGGAGTGTTATAGCCTGTTGCATAATACCCTGACGGGGACCGAG
GTTCGCGCAT-TGCAAGGATGCTGGCGTAATGGTTATTAATCACCCGTCTTGAAACACGG
ACCAAGGAGTCG-AACATTTGTGCGAGT-GTTTGGGTGTTAAACCCTCACGCGTAATGAA
AGTGAACGGAGGTGAGAG-CCTTTCGGGGTGCATCATCGACCGATCCTGATGTCTTCGGA
TGGATTTGAGTAAGAGCATTAATGTTCGGACCCGAAAGATGGTGAACTATGCGTGGATAG
GGTGAAGCCAGAGGAAACTCTGGTGGAGGCTCGCAGCGGTTCTGACGTGCAAATCGATCG
TCAAATCTGCGCAT-GGGGGCGAAAGACTAATCGAA-CC---------------------
------------------------------------------------------------
------------------------------------------------------------
------------------------------------------------------------
------------------------------------------------------------
------------------------------------------------------------
------------------------------------------------------------
------------------------------------------------------------
------------------------------------------------------------
------------------------------------------------------------
------------------------------------------------------------
------------------------------------------------------------
------------------------------------------------------------
------------------------------------------------------------
------------------------------------------------------------
------------------------------------------------------------
------------------------------------------------------------
------------------------------------------------------------
------------------------------------------------------------
------------------------------------------------------------
----------------------------
>Apiospora_guizhouensis_LC_5318
------------------------------------------------------------
------------------CAACAG-----GGATTCCCCTAGTAACGGCGAGTGAAGCGGG
AACAGCTCAAATTTGAAATCTGGCCCTTGGGTCCGAGTTGTAATTTGCAGAGGATGCTTT
TGGTGCGGTGCCTTCCGAGTTCCCTGGAACGGGACGCCTTAGAGGGTGAGAGCCCCGTAC
GGTTGGACACCAAGCCTATGTAAAGCTCCTTCGACGAGTCGAGTAGTTTGGGAATGCTGC
TCAAAATGGGAGGTATATTTCTTCTAAAGCTAAATATTGGCCAGAGACCGATAGCGCACA
AGTAGAGTGATCGAAAGATGAAAAGCACTTTGAAAAGAGGGTTAAATAGCACGTGAAATT
GTTGAAAGGGAAGGATTTATGACCAGACTTTTTCTAGGGGGATCATCCGGTGTTCTCACC
GGTGCAC-TTCCCCTAGTTGAGGCCAGCATCGGTTTCTGTCGGGGGATAAAAGCTTTAGG
AATGTGGCTCCCTCCGGGGAGTGTTATAGCCTGTTGCATAATACCCTGACGGGGACCGAG
GTTCGCGCAT-TGCAAGGATGCTGGCGTAATGGTTATTAATCACCCGTCTTGAAACACGG
ACCAAGGAGTCG-AACATTTGTGCGAGT-GTTTGGGTGTTAAACCCTCACGCGTAATGAA
AGTGAACGGAGGTGAGAG-CCTTTCGGGGTGCATCATCGACCGATCCTGATGTCTTCGGA
TGGATTTGAGTAAGAGCATTAATGTTCGGACCCGAAAGATGGTGAACTATGCGTGGATAG
GGTGAAGCCAGAGGAAACTCTGGTGGAGGCTCGCAGCGGTTCTGACGTGCAAATCGATCG
TCAAATCTGCGCAT-GGGGGCGAAAGACTAATCGAA-CC---------------------
------------------------------------------------------------
------------------------------------------------------------
------------------------------------------------------------
------------------------------------------------------------
------------------------------------------------------------
------------------------------------------------------------
------------------------------------------------------------
------------------------------------------------------------
------------------------------------------------------------
------------------------------------------------------------
------------------------------------------------------------
------------------------------------------------------------
------------------------------------------------------------
------------------------------------------------------------
------------------------------------------------------------
------------------------------------------------------------
------------------------------------------------------------
------------------------------------------------------------
------------------------------------------------------------
----------------------------
>Apiospora_elliptica_ZHKUCC_22_0140
------------------------------------------------------------
---------------------------------TCCCCTAGTAACGGCGAGTGAAGCGGG
AACAGCTCAAATTTGAAATCTGGCCCTTGGGTCCGAGTTGTAATTTGCAGAGGATGCTTT
TGGTGCGGTGCCTTCCGAGTTCCCTGGAACGGGACGCCTTAGAGGGTGAGAGCCCCGTAC
GGTTGGACACCAAGCCTATGTAAAGCTCCTTCGACGAGTCGAGTAGTTTGGGAATGCTGC
TCAAAATGGGAGGTATATTTCTTCTAAAGCTAAATATTGGCCAGAGACCGATAGCGCACA
AGTAGAGTGATCGAAAGATGAAAAGCACTTTGAAAAGAGGGTTAAATAGCACGTGAAATT
GTTGAAAGGGAAGGATTTATGACCAGACTTTTTCTAGGGGGATCATCCGGTGTTCTCACC
GGTGCAC-TTCCCCTAGTTGAGGCCAGCATCGGTTTCTGTCGGGGGATAAAAGCTTTAGG
AATGTGGCTCCCTCCGGGGAGTGTTATAGCCTGTTGCATAATACCCTGACGGGGACCGAG
GTTCGCGCAT-TGCAAGGATGCTGGCGTAATGGTTATTAATCACCCGTCTTGAAACACGG
ACCAAGGAGTCG-AACATTTGTGCGAGT-GTTTGGGTGTTAAACCCTCACGCGTAATGAA
AGTGAACGGAGGTGAGAG-CCTTTCGGGGTGCATCATCGACCGATCCTGATGTCTTCGGA
TGGATTTGAGTAAGAGCATTAATGTTCGGACCCGAAAGATGGTGAACTATGCGTGGATAG
GGTGAAGCCAGAGGAAACTCTGGTGGAGGCTCGCAGCGGTTCTGACGTGCAAATCGATCG
TCAAATCTGCGCA-----------------------------------------------
------------------------------------------------------------
------------------------------------------------------------
------------------------------------------------------------
------------------------------------------------------------
------------------------------------------------------------
------------------------------------------------------------
------------------------------------------------------------
------------------------------------------------------------
------------------------------------------------------------
------------------------------------------------------------
------------------------------------------------------------
------------------------------------------------------------
------------------------------------------------------------
------------------------------------------------------------
------------------------------------------------------------
------------------------------------------------------------
------------------------------------------------------------
------------------------------------------------------------
------------------------------------------------------------
----------------------------
>Apiospora_elliptica_ZHKUCC_22_0131T
------------------------------------------------------------
---------------------------------TCCCCTAGTAACGGCGAGTGAAGCGGG
AACAGCTCAAATTTGAAATCTGGCCCTTGGGTCCGAGTTGTAATTTGCAGAGGATGCTTT
TGGTGCGGTGCCTTCCGAGTTCCCTGGAACGGGACGCCTTAGAGGGTGAGAGCCCCGTAC
GGTTGGACACCAAGCCTATGTAAAGCTCCTTCGACGAGTCGAGTAGTTTGGGAATGCTGC
TCAAAATGGGAGGTATATTTCTTCTAAAGCTAAATATTGGCCAGAGACCGATAGCGCACA
AGTAGAGTGATCGAAAGATGAAAAGCACTTTGAAAAGAGGGTTAAATAGCACGTGAAATT
GTTGAAAGGGAAGGATTTATGACCAGACTTTTTCTAGGGGGATCATCCGGTGTTCTCACC
GGTGCAC-TTCCCCTAGTTGAGGCCAGCATCGGTTTCTGTCGGGGGATAAAAGCTTTAGG
AATGTGGCTCCCTCCGGGGAGTGTTATAGCCTGTTGCATAATACCCTGACGGGGACCGAG
GTTCGCGCAT-TGCAAGGATGCTGGCGTAATGGTTATTAATCACCCGTCTTGAAACACGG
ACCAAGGAGTCG-AACATTTGTGCGAGT-GTTTGGGTGTTAAACCCTCACGCGTAATGAA
AGTGAACGGAGGTGAGAG-CCTTTCGGGGTGCATCATCGACCGATCCTGATGTCTTCGGA
TGGATTTGAGTAAGAGCATTAATGTTCGGACCCGAAAGATGGTGAACTATGCGTGGATAG
GGTGAAGCCAGAGGAAACTCTGGTGGAGGCTCGCAGCGGTTCTGACGTGCAAATCGATCG
TCAAATCTGCGCA-----------------------------------------------
------------------------------------------------------------
------------------------------------------------------------
------------------------------------------------------------
------------------------------------------------------------
------------------------------------------------------------
------------------------------------------------------------
------------------------------------------------------------
------------------------------------------------------------
------------------------------------------------------------
------------------------------------------------------------
------------------------------------------------------------
------------------------------------------------------------
------------------------------------------------------------
------------------------------------------------------------
------------------------------------------------------------
------------------------------------------------------------
------------------------------------------------------------
------------------------------------------------------------
------------------------------------------------------------
----------------------------
>Apiospora_locuta_pollinis_SAUCC 3807
------------------------------------------------------------
---------------------------------TCCCCTAGTAACGGCGAGTGAAGCGGG
AACAGCTCAAATTTGAAATCTGGCCCTTGGGTCCGAGTTGTAATTTGCAGAGGATGCTTT
TGGTGCGGTGCCTTCCGAGTTCCCTGGAACGGGACGCCTTAGAGGGTGAGAGCCCCGTAC
GGTTGGACACCAAGCCTATGTAAAGCTCCTTCGACGAGTCGAGTAGTTTGGGAATGCTGC
TCAAAATGGGAGGTATATTTCTTCTAAAGCTAAATATTGGCCAGAGACCGATAGCGCACA
AGTAGAGTGATCGAAAGATGAAAAGCACTTTGAAAAGAGGGTTAAATAGCACGTGAAATT
GTTGAAAGGGAAGGATTTATGACCAGACTTTTTCTAGGGGGATCATCCGGTGTTCTCACC
GGTGCAC-TTCCCCTAGTTGAGGCCAGCATCGGTTTCTGTCGGGGGATAAAAGCTTTAGG
AATGTGGCTCCCTCCGGGGAGTGTTATAGCCTGTTGCATAATACCCTGACGGGGACCGAG
GTTCGCGCAT-TGCAAGGATGCTGGCGTAATGGTTATTAATCACCCGTCTTGAAACACGG
ACCAAGGAGTCG-AACATTTGTGCGAGT-GTTTGGGTGTTAAACCCTCACGCGTAATGAA
AGTGAACGGAGGTGAGAG-CCTTTCGGGGTGCATCATCGACCGATCCTGATGTCTTCGGA
TGGATTTGAGTAAGAGCATTAATGTTCGGACCCGAAAGATGGTGAACTATGCGTGGATAG
GGTGAAGCCAGAGGAAACTCTGGTGGAGGCTCGCAGCGGTTCTGACGTGCAAATCGATCG
TCAAATCTGCGCA-----------------------------------------------
------------------------------------------------------------
------------------------------------------------------------
------------------------------------------------------------
------------------------------------------------------------
------------------------------------------------------------
------------------------------------------------------------
------------------------------------------------------------
------------------------------------------------------------
------------------------------------------------------------
------------------------------------------------------------
------------------------------------------------------------
------------------------------------------------------------
------------------------------------------------------------
------------------------------------------------------------
------------------------------------------------------------
------------------------------------------------------------
------------------------------------------------------------
------------------------------------------------------------
------------------------------------------------------------
----------------------------
>Apiospora_locuta_pollinis_SAUCC 3808
------------------------------------------------------------
---------------------------------TCCCCTAGTAACGGCGAGTGAAGCGGG
AACAGCTCAAATTTGAAATCTGGCCCTTGGGTCCGAGTTGTAATTTGCAGAGGATGCTTT
TGGTGCGGTGCCTTCCGAGTTCCCTGGAACGGGACGCCTTAGAGGGTGAGAGCCCCGTAC
GGTTGGACACCAAGCCTATGTAAAGCTCCTTCGACGAGTCGAGTAGTTTGGGAATGCTGC
TCAAAATGGGAGGTATATTTCTTCTAAAGCTAAATATTGGCCAGAGACCGATAGCGCACA
AGTAGAGTGATCGAAAGATGAAAAGCACTTTGAAAAGAGGGTTAAATAGCACGTGAAATT
GTTGAAAGGGAAGGATTTATGACCAGACTTTTTCTAGGGGGATCATCCGGTGTTCTCACC
GGTGCAC-TTCCCCTAGTTGAGGCCAGCATCGGTTTCTGTCGGGGGATAAAAGCTTTAGG
AATGTGGCTCCCTCCGGGGAGTGTTATAGCCTGTTGCATAATACCCTGACGGGGACCGAG
GTTCGCGCAT-TGCAAGGATGCTGGCGTAATGGTTATTAATCACCCGTCTTGAAACACGG
ACCAAGGAGTCG-AACATTTGTGCGAGT-GTTTGGGTGTTAAACCCTCACGCGTAATGAA
AGTGAACGGAGGTGAGAG-CCTTTCGGGGTGCATCATCGACCGATCCTGATGTCTTCGGA
TGGATTTGAGTAAGAGCATTAATGTTCGGACCCGAAAGATGGTGAACTATGCGTGGATAG
GGTGAAGCCAGAGGAAACTCTGGTGGAGGCTCGCAGCGGTTCTGACGTGCAAATCGATCG
TCAAATCTGCGCA-----------------------------------------------
------------------------------------------------------------
------------------------------------------------------------
------------------------------------------------------------
------------------------------------------------------------
------------------------------------------------------------
------------------------------------------------------------
------------------------------------------------------------
------------------------------------------------------------
------------------------------------------------------------
------------------------------------------------------------
------------------------------------------------------------
------------------------------------------------------------
------------------------------------------------------------
------------------------------------------------------------
------------------------------------------------------------
------------------------------------------------------------
------------------------------------------------------------
------------------------------------------------------------
------------------------------------------------------------
----------------------------
>Apiospora_septata_GZCC20-0109
------------------------------------------------------------
-----------------------G-----GGATTCCCCTAGTAACGGCGAGTGAAGCGGG
AACAGCTCAAATTTGAAATCTGGCCCTTGGGTCCGAGTTGTAATTTGCAGAGGATGCTTT
TGGTGCGGTGCCTTCCGAGTTCCCTGGAACGGGACGCCTTAGAGGGTGAGAGCCCCGTAC
GGTTGGACACCAAGCCTATGTAAAGCTCCTTCGACGAGTCGAGTAGTTTGGGAATGCTGC
TCAAAATGGGAGGTATATTTCTTCTAAAGCTAAATATTGGCCAGAGACCGATAGCGCACA
AGTAGAGTGATCGAAAGATGAAAAGCACTTTGAAAAGAGGGTTAAATAGCACGTGAAATT
GTTGAAAGGGAAGGATTTATGACCAGACTTTTTCTAGGGGGATCATCCGGTGTTCTCACC
GGTGCAC-TTCCCCTAGTTGAGGCCAGCATCGGTTTCTGTCGGGGGATAAAAGCTTTAGG
AATGTGGCTCCCTCCGGGGAGTGTTATAGCCTGTTGCATAATACCCTGACGGGGACCGAG
GTTCGCGCAT-TGCAAGGATGCTGGCGTAATGGTTATTAATCACCCGTCTTGAAACACGG
ACCAAGGAGTCG-AACATTTGTGCGAGT-GTTTGGGTGTTAAACCCTCACGCGTAATGAA
AGTGAACGGAGGTGAGAG-CCTTTCGGGGTGCATCATCGACCGATCCTGATGTCTTCGGA
TGGATTTGAGTAAGAGCATTAATGTTCGGACCCGAAAGATGGTGAACTATGCGTGGATAG
GGTGAAGCCAGAGGAAACTCTGGTGGAGGCTCGCAGCGGTTCTGACGTGCAAATCGATCG
TCAAATCTGCGCATGGGGGGCGAAAGACTAATCGAA-CCATCTA----------------
------------------------------------------------------------
------------------------------------------------------------
------------------------------------------------------------
------------------------------------------------------------
------------------------------------------------------------
------------------------------------------------------------
------------------------------------------------------------
------------------------------------------------------------
------------------------------------------------------------
------------------------------------------------------------
------------------------------------------------------------
------------------------------------------------------------
------------------------------------------------------------
------------------------------------------------------------
------------------------------------------------------------
------------------------------------------------------------
------------------------------------------------------------
------------------------------------------------------------
------------------------------------------------------------
----------------------------
>Apiospora_septata_CGMCC_3_20134T
------------------------------------------------------------
-----------------------G-----GGATTCCCCTAGTAACGGCGAGTGAAGCGGG
AACAGCTCAAATTTGAAATCTGGCCCTTGGGTCCGAGTTGTAATTTGCAGAGGATGCTTT
TGGTGCGGTGCCTTCCGAGTTCCCTGGAACGGGACGCCTTAGAGGGTGAGAGCCCCGTAC
GGTTGGACACCAAGCCTATGTAAAGCTCCTTCGACGAGTCGAGTAGTTTGGGAATGCTGC
TCAAAATGGGAGGTATATTTCTTCTAAAGCTAAATATTGGCCAGAGACCGATAGCGCACA
AGTAGAGTGATCGAAAGATGAAAAGCACTTTGAAAAGAGGGTTAAATAGCACGTGAAATT
GTTGAAAGGGAAGGATTTATGACCAGACTTTTTCTAGGGGGATCATCCGGTGTTCTCACC
GGTGCAC-TTCCCCTAGTTGAGGCCAGCATCGGTTTCTGTCGGGGGATAAAAGCTTTAGG
AATGTGGCTCCCTCCGGGGAGTGTTATAGCCTGTTGCATAATACCCTGACGGGGACCGAG
GTTCGCGCAT-TGCAAGGATGCTGGCGTAATGGTTATTAATCACCCGTCTTGAAACACGG
ACCAAGGAGTCG-AACATTTGTGCGAGT-GTTTGGGTGTTAAACCCTCACGCGTAATGAA
AGTGAACGGAGGTGAGAG-CCTTTCGGGGTGCATCATCGACCGATCCTGATGTCTTCGGA
TGGATTTGAGTAAGAGCATTAATGTTCGGACCCGAAAGATGGTGAACTATGCGTGGATAG
GGTGAAGCCAGAGGAAACTCTGGTGGAGGCTCGCAGCGGTTCTGACGTGCAAATCGATCG
TCAAATCTGCGCATGGGGGGCGAAAGACTAATCGAA-CCATCTA----------------
------------------------------------------------------------
------------------------------------------------------------
------------------------------------------------------------
------------------------------------------------------------
------------------------------------------------------------
------------------------------------------------------------
------------------------------------------------------------
------------------------------------------------------------
------------------------------------------------------------
------------------------------------------------------------
------------------------------------------------------------
------------------------------------------------------------
------------------------------------------------------------
------------------------------------------------------------
------------------------------------------------------------
------------------------------------------------------------
------------------------------------------------------------
------------------------------------------------------------
------------------------------------------------------------
----------------------------
>Apiospora_oenotherae_CFCC_58972T
------------------------------------------------------------
---------------------CAG-----GGATTCCCCTAGTAACGGCGAGTGAAGCGGG
AACAGCTCAAATTTGAAATCTGGCCCTTGGGTCCGAGTTGTAATTTGCAGAGGATGCTTT
TGGTGCGGTGCCTTCCGAGTTCCCTGGAACGGGACGCCTTAGAGGGTGAGAGCCCCGTAC
GGTTGGACACCAAGCCTATGTAAAGCTCCTTCGACGAGTCGAGTAGTTTGGGAATGCTGC
TCAAAATGGGAGGTATATTTCTTCTAAAGCTAAATATTGGCCAGAGACCGATAGCGCACA
AGTAGAGTGATCGAAAGATGAAAAGCACTTTGAAAAGAGGGTTAAATAGCACGTGAAATT
GTTGAAAGGGAAGGATTTATGACCAGACTTTTTCTAGGGGGATCATCCGGTGTTCTCACC
GGTGCAC-TTCCCCTAGTTGAGGCCAGCATCGGTTTCTGTCGGGGGATAAAAGCTTCAGG
AATGTGGCTCCCTCCGGGGAGTGTTATAGCCTGTTGCATAATACCCTGACGGGGACCGAG
GTTCGCGCAT-TGCAAGGATGCTGGCGTAATGGTTATTAATCACCCGTCTTGAAACACGG
ACCAAGGAGTCG-AACATTTGTGCGAGT-GTTTGGGTGTTAAACCCTCACGCGTAATGAA
AGTGAACGGAGGTGAGAG-CCTTTCGGGGTGCATCATCGACCGATCCTGATGTCTTCGGA
TGGATTTGAGTAAGAGCATTAATGTTCGGACCCGAAAGATGGTGAACTATGCGTGGATAG
GGTGAAGCCAGAGGAAACTCTGGTGGAGGCTCGCAGCGGTTCTGACGTGCAAATCGATCG
TCAAATCTGCGCAT-GGGGGCGAAAGACTAATCGAA-C----------------------
------------------------------------------------------------
------------------------------------------------------------
------------------------------------------------------------
------------------------------------------------------------
------------------------------------------------------------
------------------------------------------------------------
------------------------------------------------------------
------------------------------------------------------------
------------------------------------------------------------
------------------------------------------------------------
------------------------------------------------------------
------------------------------------------------------------
------------------------------------------------------------
------------------------------------------------------------
------------------------------------------------------------
------------------------------------------------------------
------------------------------------------------------------
------------------------------------------------------------
------------------------------------------------------------
----------------------------
>Apiospora_marii_CPC_18904
------GTTGACCTCGGATCAGGTAGGAATACCCGCTGAACTTAAGCATATCAATAAGCG
GAGGAAAAGAAAC-----CAACAG-----GGATTCCCCTAGTAACGGCGAGTGAAGCGGG
AACAGCTCAAATTTGAAATCTGGCCCTTGGGTCCGAGTTGTAATTTGCAGAGGATGCTTT
TGGTGCGGTGCCTTCCGAGTTCCCTGGAACGGGACGCCTTAGAGGGTGAGAGCCCCGTAC
GGTTGGACACCAAGCCTATGTAAAGCTCCTTCGACGAGTCGAGTAGTTTGGGAATGCTGC
TCAAAATGGGAGGTATATTTCTTCTAAAGCTAAATATTGGCCAGAGACCGATAGCGCACA
AGTAGAGTGATCGAAAGATGAAAAGCACTTTGAAAAGAGGGTTAAATAGCACGTGAAATT
GTTGAAAGGGAAGGATTTATGACCAGACTTTTTCTAGGGGGATCATCCGGTGTTCTCACC
GGTGCAC-TTCCCCTAGTTGAGGCCAGCATCGGTTTCTGTCGGGGGATAAAAGCTTCAGG
AATGTGGCTCCCTCCGGGGAGTGTTATAGCCTGTTGCATAATACCCTGACGGGGACCGAG
GTTCGCGCAT-TGCAAGGATGCTGGCGTAATGGTTATTAATCACCCGTCTTGAAACACGG
ACCAAGGAGTCG-AACATTTGTGCGAGT-GTTTGGGTGTTAAACCCTCACGCGTAATGAA
AGTGAACGGAGGTGAGAG-CCTTTCGGGGTGCATCATCGACCGATCCTGATGTCTTCGGA
TGGATTTGAGTAAGAGCATTAATGTTCGGACCCGAAAGATGGTGAACTATGCGTGGATAG
GGTGAAGCCAGAGGAAACTCTGGTGGAGGCTCGCAGCGGTTCTGACGTGCAAATCGATCG
TCAAATCTGCGCAT-GGGGGCGAAAGACTAATCGAA-CCATCTAGTAGC-----------
------------------------------------------------------------
---------------------------TG-------------------------------
------------------------------------------------------------
------------------------------------------------------------
------------------------------------------------------------
------------------------------------------------------------
------------------------------------------------------------
------------------------------------------------------------
------------------------------------------------------------
------------------------------------------------------------
------------------------------------------------------------
------------------------------------------------------------
------------------------------------------------------------
------------------------------------------------------------
------------------------------------------------------------
------------------------------------------------------------
------------------------------------------------------------
------------------------------------------------------------
------------------------------------------------------------
----------------------------
>Apiospora_marii_CBS_200.57
------GTTGACCTCGGATCAGGTAGGAATACCCGCTGAACTTAAGCATATCAATAAGCG
GAGGAAAAGAAAC-----CAACAG-----GGATTCCCCTAGTAACGGCGAGTGAAGCGGG
AACAGCTCAAATTTGAAATCTGGCCCTTGGGTCCGAGTTGTAATTTGCAGAGGATGCTTT
TGGTGCGGTGCCTTCCGAGTTCCCTGGAACGGGACGCCTTAGAGGGTGAGAGCCCCGTAC
GGTTGGACACCAAGCCTATGTAAAGCTCCTTCGACGAGTCGAGTAGTTTGGGAATGCTGC
TCAAAATGGGAGGTATATTTCTTCTAAAGCTAAATATTGGCCAGAGACCGATAGCGCACA
AGTAGAGTGATCGAAAGATGAAAAGCACTTTGAAAAGAGGGTTAAATAGCACGTGAAATT
GTTGAAAGGGAAGGATTTATGACCAGACTTTTTCTAGGGGGATCATCCGGTGTTCTCACC
GGTGCAC-TTCCCCTAGTTGAGGCCAGCATCGGTTTCTGTCGGGGGATAAAAGCTTCAGG
AATGTGGCTCCCTCCGGGGAGTGTTATAGCCTGTTGCATAATACCCTGACGGGGACCGAG
GTTCGCGCAT-TGCAAGGATGCTGGCGTAATGGTTATTAATCACCCGTCTTGAAACACGG
ACCAAGGAGTCG-AACATTTGTGCGAGT-GTTTGGGTGTTAAACCCTCACGCGTAATGAA
AGTGAACGGAGGTGAGAG-CCTTTCGGGGTGCATCATCGACCGATCCTGATGTCTTCGGA
TGGATTTGAGTAAGAGCATTAATGTTCGGACCCGAAAGATGGTGAACTATGCGTGGATAG
GGTGAAGCCAGAGGAAACTCTGGTGGAGGCTCGCAGCGGTTCTGACGTGCAAATCGATCG
TCAAATCTGCGCAT-GGGGGCGAAAGACTAATCGAA-CCATCTAGTAGC-----------
------------------------------------------------------------
---------------------------TGG------------------------------
------------------------------------------------------------
------------------------------------------------------------
------------------------------------------------------------
------------------------------------------------------------
------------------------------------------------------------
------------------------------------------------------------
------------------------------------------------------------
------------------------------------------------------------
------------------------------------------------------------
------------------------------------------------------------
------------------------------------------------------------
------------------------------------------------------------
------------------------------------------------------------
------------------------------------------------------------
------------------------------------------------------------
------------------------------------------------------------
------------------------------------------------------------
----------------------------
>Apiospora_bambusilentiginis_GUCC18_51_T_
------------------------------------------------------------
--------------------------------------TAGTAACGGCGAGTGAAGCGGG
AACAGCTCAAATTTGAAATCTGGCCCTTGGGTCCGAGTTGTAATTTGCAGAGGATGCTTT
TGGTGCGGTGCCTTCCGAGTTCCCTGGAACGGGACGCCTTAGAGGGTGAGAGCCCCGTAC
GGTTGGACACCAAGCCTATGTAAAGCTCCTTCGACGAGTCGAGTAGTTTGGGAATGCTGC
TCAAAATGGGAGGTATATTTCTTCTAAAGCTAAATATTGGCCAGAGACCGATAGCGCACA
AGTAGAGTGATCGAAAGATGAAAAGCACTTTGAAAAGAGGGTTAAATAGCACGTGAAATT
GTTGAAAGGGAAGGATTTATGACCAGACTTTTTCTAGGGGGATCATCCGGTGTTCTCACC
GGTGCAC-TTCCCCTAGTTGAGGCCAGCATCGGTTTCTGTCGGGGGATAAAAGCTTTAGG
AATGTGGCTCCCTCCGGGGAGTGTTATAGCCTGTTGCATAATACCCTGACGGGGACCGAG
GTTCGCGCAT-TGCAAGGATGCTGGCGTAATGGTTATTAATCACCCGTCTTGAAACACGG
ACCAAGGAGTCG-AACATTTGTGCGAGT-GTTTGGGTGTTAAACCCTCACGCGTAATGAA
AGTGAACGGAGGTGAGAG-CCTTTCGGGGTGCATCATCGACCGATCCTGATGTCTTCGGA
TGGATTTGAGTAAGAGCATTAATGTTCGGACCCGAAAGATGGTGAACTATGCGTGGATAG
GGTGAAGCCAGAGGAAACTCTGGTGGAGGCTCGCAGCGGTTCTGACGTGCAAATCGATCG
TCAAATCTGCGCAT-G--------------------------------------------
------------------------------------------------------------
------------------------------------------------------------
------------------------------------------------------------
------------------------------------------------------------
------------------------------------------------------------
------------------------------------------------------------
------------------------------------------------------------
------------------------------------------------------------
------------------------------------------------------------
------------------------------------------------------------
------------------------------------------------------------
------------------------------------------------------------
------------------------------------------------------------
------------------------------------------------------------
------------------------------------------------------------
------------------------------------------------------------
------------------------------------------------------------
------------------------------------------------------------
------------------------------------------------------------
----------------------------
>Arthrinium_sinense_HKUCC_3143
------------------------------------------------------------
--------GAAAC-----CAACAG-----GGATT-CCCTAGTAACGGCGAGTGAAGCGGG
AACAGCTCAAATTTGAAATCTGGCCCTTGGGTCCGAGTTGTAATTTGCAGAGGATGCTTT
TGGTGCGGTGCCTTCCGAGTTCCCTGGAACGGGACGCCTTAGAGGGTGAGAGCCCCGTAC
GGTTGGACACCAAGCCTATGTAAAGCTCCTTCGACGAGTCGAGTAGTTTGGGAATGCTGC
TCAAAATGGGAGGTATATTTCTTCTAAAGCTAAATATTGGCCAGAGACCGATAGCGCACA
AGTAGAGTGATCGAAAGATGAAAAGCACTTTGAAAAGAGGGTTAAATAGCACGTGAAATT
GTTGAAAGGGAAGGATTTATGACCAGACTTTTTCTAGGGGGATCATCCGGTGTTCTCACC
GGTGCAC-TTCCCCTAGTTGAGGCCAGCATCGGTTTCTGTCGGGGGATAAAAGCTTTAGG
AATGTGGCTCCCTCCGGGGAGTGTTATAGCCTGTTGCATAATACCCTGACGGGGACCGAG
GTTCGCGCAT-TGCAAGGATGCTGGCGTAATGGTTATTAATCACCCGTCTTGAAACACGG
ACCAAGGAGTCG-AACATTTGTGCGAGT-GTTTGGGTGTTAAACCCTCACGCGTAATGAA
AGTGAACGGAGGTGAGAG-CCTTTCGGGGTGCATCATCGACCGATCCTGATGTCTTCGGA
TGGATTTGAGTAAGAGCATTAATGTTCGGACCCGAAAGATGGTGAACTATGCGTGGATAG
GGTGAAGCCAGAGGAAACTCTGGTGGAGGCTCGCAGCGGTTCTGACGTGCAAATCGATCG
TCAAATCTGCGCAT-GGGGGCGAAAGACTAATCGAA-CCATCTAGT--------------
------------------------------------------------------------
------------------------------------------------------------
------------------------------------------------------------
------------------------------------------------------------
------------------------------------------------------------
------------------------------------------------------------
------------------------------------------------------------
------------------------------------------------------------
------------------------------------------------------------
------------------------------------------------------------
------------------------------------------------------------
------------------------------------------------------------
------------------------------------------------------------
------------------------------------------------------------
------------------------------------------------------------
------------------------------------------------------------
------------------------------------------------------------
------------------------------------------------------------
------------------------------------------------------------
----------------------------
>Apiospora_gelatinosa_KHAS_11962T
-------------------------------------------------ATCAATAAGCG
GAGGAAAAGAAAC-----CAACAG-----GGATTCCCCTAGTAACGGCGAGTGAAGCGGG
AACAGCTCAAATTTGAAATCTGGCCCTTGGGTCCGAGTTGTAATTTGCAGAGGATGCTTT
TGGTGCGGTGCCTTCCGAGTTCCCTGGAACGGGACGCCTTAGAGGGTGAGAGCCCCGTAC
GGTTGGACACCAAGCCTATGTAAAGCTCCTTCGACGAGTCGAGTAGTTTGGGAATGCTGC
TCAAAATGGGAGGTATATTTCTTCTAAAGCTAAATATTGGCCAGAGACCGATAGCGCACA
AGTAGAGTGATCGAAAGATGAAAAGCACTTTGAAAAGAGGGTTAAATAGCACGTGAAATT
GTTGAAAGGGAAGGATTTATGACCAGACTTTTTCTAGGGGGATCATCCGGTGTTCTCACC
GGTGCAC-TTCCCCTAGTTGAGGCCAGCATCGGTTTCTGTCGAGGGATAAAAGCTTTAGG
AATGTGGCTCCCTCCGGGGAGTGTTATAGCCTGTTGCATAATACCTTGACGGGGACCGAG
GTTCGCGCAT-TGCAAGGATGCTGGCGTAATGGTTATTAATCACCCGTCTTGAAACACGG
ACCAAGGAGTCG-AACATTTGTGCGAGT-GTTTGGGTGTTAAACCCTCACGCGTAATGAA
AGTGAACGGAGGTGAGAG-CCTTTCGGGGTGCATCATCGACCGATCCTGATGTCTTCGGA
TGGATTTGAGTAAGAGCATTAATGTTCGGACCCGAAAGATGGTGAACTATGCGTGGATAG
GGTGAAGCCAGAGGAAACTCTGGTGGAGGCTCGCAGCGGTTCTGACGTGCAAATCGATCG
TCAAATCTGCGCAT-GGGGGCGAAAGACTAATCGAA-CCATC------------------
------------------------------------------------------------
------------------------------------------------------------
------------------------------------------------------------
------------------------------------------------------------
------------------------------------------------------------
------------------------------------------------------------
------------------------------------------------------------
------------------------------------------------------------
------------------------------------------------------------
------------------------------------------------------------
------------------------------------------------------------
------------------------------------------------------------
------------------------------------------------------------
------------------------------------------------------------
------------------------------------------------------------
------------------------------------------------------------
------------------------------------------------------------
------------------------------------------------------------
------------------------------------------------------------
----------------------------
>Apiospora_bawanglingensis_SAUCC_BW0444T
------------------------------------------------------------
-------------------------------------------ACGGCGAGTGAAGCGGG
AACAGCTCAAATTTGAAATCTGGCCCTTGGGTCCGAGTTGTAATTTGCAGAGGATGCTTT
TGGTGCGGTGCCTTCCGAGTTCCCTGGAACGGGACGCCTTAGAGGGTGAGAGCCCCGTAC
GGTTGGACACCAAGCCTATGTAAAGCTCCTTCGACGAGTCGAGTAGTTTGGGAATGCTGC
TCAAAATGGGAGGTATATTTCTTCTAAAGCTAAATATTGGCCAGAGACCGATAGCGCACA
AGTAGAGTGATCGAAAGATGAAAAGCACTTTGAAAAGAGGGTTAAATAGCACGTGAAATT
GTTGAAAGGGAAGGATTTATGACCAGACTTTTTCTAGGGGGATCATCCGGTGTTCTCACC
GGTGCAC-TTCCCCTAGTTGAGGCCAGCATCGGTTTCTGTCGGGGGATAAAAGCTTCGGG
AATGTGGCTCCCTCCGGGGAGTGTTATAGCCCGTTGCATAATACCCTGACGGGGACCGAG
GTTCGCGCAT-TGCAAGGATGCTGGCGTAATGGTTATTAATCACCCGTCTTGAAACACGG
ACCAAGGAGTCG-AACATTTGTGCGAGT-GTTTGGGTGTTAAACCCTCACGCGTAATGAA
AGTGAACGGAGGTGAGAG-CCTTTCGGGGTGCATCATCGACCGATCCTGATGTCTTCGGA
TGGATTTGAGTAAGAGCATTAATGTTCGGACCCGAAAGATGGTGAACTATGCGTGGATAG
GGTGAAGCCAGAGGAAACTCTGGTGGAGGCTCGCAGCGGTTCTGACGTGCAAATCGATCG
TCAAATCTGCGCAT-GGGGGCGAAAGACTAATCGAA-CCAT-------------------
------------------------------------------------------------
------------------------------------------------------------
------------------------------------------------------------
------------------------------------------------------------
------------------------------------------------------------
------------------------------------------------------------
------------------------------------------------------------
------------------------------------------------------------
------------------------------------------------------------
------------------------------------------------------------
------------------------------------------------------------
------------------------------------------------------------
------------------------------------------------------------
------------------------------------------------------------
------------------------------------------------------------
------------------------------------------------------------
------------------------------------------------------------
------------------------------------------------------------
------------------------------------------------------------
----------------------------
>Apiospora_bawanglingensis_SAUCC_BW04441
------------------------------------------------------------
-------------------------------------------ACGGCGAGTGAAGCGGG
AACAGCTCAAATTTGAAATCTGGCCCTTGGGTCCGAGTTGTAATTTGCAGAGGATGCTTT
TGGTGCGGTGCCTTCCGAGTTCCCTGGAACGGGACGCCTTAGAGGGTGAGAGCCCCGTAC
GGTTGGACACCAAGCCTATGTAAAGCTCCTTCGACGAGTCGAGTAGTTTGGGAATGCTGC
TCAAAATGGGAGGTATATTTCTTCTAAAGCTAAATATTGGCCAGAGACCGATAGCGCACA
AGTAGAGTGATCGAAAGATGAAAAGCACTTTGAAAAGAGGGTTAAATAGCACGTGAAATT
GTTGAAAGGGAAGGATTTATGACCAGACTTTTTCTAGGGGGATCATCCGGTGTTCTCACC
GGTGCAC-TTCCCCTAGTTGAGGCCAGCATCGGTTTCTGTCGGGGGATAAAAGCTTCGGG
AATGTGGCTCCCTCCGGGGAGTGTTATAGCCCGTTGCATAATACCCTGACGGGGACCGAG
GTTCGCGCAT-TGCAAGGATGCTGGCGTAATGGTTATTAATCACCCGTCTTGAAACACGG
ACCAAGGAGTCG-AACATTTGTGCGAGT-GTTTGGGTGTTAAACCCTCACGCGTAATGAA
AGTGAACGGAGGTGAGAG-CCTTTCGGGGTGCATCATCGACCGATCCTGATGTCTTCGGA
TGGATTTGAGTAAGAGCATTAATGTTCGGACCCGAAAGATGGTGAACTATGCGTGGATAG
GGTGAAGCCAGAGGAAACTCTGGTGGAGGCTCGCAGCGGTTCTGACGTGCAAATCGATCG
TCAAATCTGCGCAT-GGGGGCGAAAGACTAATCGAA-CCATCTAGTAGC-----------
------------------------------------------------------------
---------------------------TGGTTA---------------------------
------------------------------------------------------------
-----------------------------------------CCGCCGAAGT---------
TTCCCTCAGGATAGCAGTGTTGTGTTCAGTTTTATGAGGTAAAGCGAATGATTA------
-GGGACTCGG-GGGCTATTTATTGCCTTCATCCATTCTCAAACTTTAAATATGTAAGAAG
CCCTTGTTACTTTATTGAACGTGGGCATTCGAATGTATCAACACTAGTGGGCCATTTTTG
GTAAGCAGAACTGGCGATGCGGGATGAACCGAACGCGAGGTTAAGGTGCCAGAGTAGACG
CTCATCAGACACCACAAA--AGGTGTTAGTACAT---CTTGACAGCAGGACGGTGGCCAT
GGAAGTCGGAATCCGCTAAGGACTGTGTAACAACTCACCTGCCGAATGTACTAGCCCTGA
AAATGGATGGCGCTCAAGCGTCTCACCCATACCTCGCCCTTAGGGTAGAAACGATGCCCT
AAGGAGTAGGCGGCCGTGGAGGTCAGTGACGAAGCCTA----------------------
------------------------------------------------------------
------------------------------------------------------------
------------------------------------------------------------
------------------------------------------------------------
------------------------------------------------------------
------------------------------------------------------------
------------------------------------------------------------
----------------------------
>Apiospora_armeniaca_SAUCC DL1831T
------------------------------------------------------------
---------------------------------------------GGCGAGTGAAGCGGG
AACAGCTCAAATTTGAAATCTGGCCCTTGGGTCCGAGTTGTAATTTGCAGAGGATGCTTT
TGGTGCGGTGCCTTCCGAGTTCCCTGGAACGGGACGCCTTAGAGGGTGAGAGCCCCGTAC
GGTTGGACACCAAGCCTATGTAAAGCTCCTTCGACGAGTCGAGTAGTTTGGGAATGCTGC
TCAAAATGGGAGGTATATTTCTTCTAAAGCTAAATATTGGCCAGAGACCGATAGCGCACA
AGTAGAGTGATCGAAAGATGAAAAGCACTTTGAAAAGAGGGTTAAATAGCACGTGAAATT
GTTGAAAGGGAAGGATTTATGACCAGACTTTTTCTAGGGGGATCATCCGGTGTTCTCACC
GGTGCAC-TTCCCCTAGTTGAGGCCAGCATCGGTTTCTGTCGGGGGATAAAAGCTTTAGG
AATGTGGCTCCCTCCGGGGAGTGTTATAGCCTGTTGCATAATACCCTGACGGGGACCGAG
GTTCGCGCAT-TGCAAGGATGCTGGCGTAATGGTTATTAATCACCCGTCTTGAAACACGG
ACCAAGGAGTCG-AACATTTGTGCGAGT-GTTTGGGTGTTAAACCCTCACGCGTAATGAA
AGTGAACGGAGGTGAGAG-CCTTTCGGGGTGCATCATCGACCGATCCTGATGTCTTCGGA
TGGATTTGAGTAAGAGCATTAATGTTCGGACCCGAAAGATGGTGAACTATGCGTGGATAG
GGTGAAGCCAGAGGAAACTCTGGTGGAGGCTCGCAGCGGTTCTGACGTGCAAATCGATCG
TCAAATCTGCGCAT-GGGGGCGAA------------------------------------
------------------------------------------------------------
------------------------------------------------------------
------------------------------------------------------------
------------------------------------------------------------
------------------------------------------------------------
------------------------------------------------------------
------------------------------------------------------------
------------------------------------------------------------
------------------------------------------------------------
------------------------------------------------------------
------------------------------------------------------------
------------------------------------------------------------
------------------------------------------------------------
------------------------------------------------------------
------------------------------------------------------------
------------------------------------------------------------
------------------------------------------------------------
------------------------------------------------------------
------------------------------------------------------------
----------------------------
>Apiospora_armeniaca_SAUCC DL1844
------------------------------------------------------------
---------------------------------------------GGCGAGTGAAGCGGG
AACAGCTCAAATTTGAAATCTGGCCCTTGGGTCCGAGTTGTAATTTGCAGAGGATGCTTT
TGGTGCGGTGCCTTCCGAGTTCCCTGGAACGGGACGCCTTAGAGGGTGAGAGCCCCGTAC
GGTTGGACACCAAGCCTATGTAAAGCTCCTTCGACGAGTCGAGTAGTTTGGGAATGCTGC
TCAAAATGGGAGGTATATTTCTTCTAAAGCTAAATATTGGCCAGAGACCGATAGCGCACA
AGTAGAGTGATCGAAAGATGAAAAGCACTTTGAAAAGAGGGTTAAATAGCACGTGAAATT
GTTGAAAGGGAAGGATTTATGACCAGACTTTTTCTAGGGGGATCATCCGGTGTTCTCACC
GGTGCAC-TTCCCCTAGTTGAGGCCAGCATCGGTTTCTGTCGGGGGATAAAAGCTTTAGG
AATGTGGCTCCCTCCGGGGAGTGTTATAGCCTGTTGCATAATACCCTGACGGGGACCGAG
GTTCGCGCAT-TGCAAGGATGCTGGCGTAATGGTTATTAATCACCCGTCTTGAAACACGG
ACCAAGGAGTCG-AACATTTGTGCGAGT-GTTTGGGTGTTAAACCCTCACGCGTAATGAA
AGTGAACGGAGGTGAGAG-CCTTTCGGGGTGCATCATCGACCGATCCTGATGTCTTCGGA
TGGATTTGAGTAAGAGCATTAATGTTCGGACCCGAAAGATGGTGAACTATGCGTGGATAG
GGTGAAGCCAGAGGAAACTCTGGTGGAGGCTCGCAGCGGTTCTGACGTGCAAATCGATCG
TCAAATCTGCGCAT-GGGGGCGAA------------------------------------
------------------------------------------------------------
------------------------------------------------------------
------------------------------------------------------------
------------------------------------------------------------
------------------------------------------------------------
------------------------------------------------------------
------------------------------------------------------------
------------------------------------------------------------
------------------------------------------------------------
------------------------------------------------------------
------------------------------------------------------------
------------------------------------------------------------
------------------------------------------------------------
------------------------------------------------------------
------------------------------------------------------------
------------------------------------------------------------
------------------------------------------------------------
------------------------------------------------------------
------------------------------------------------------------
----------------------------
>Apiospora_piptatheri_CBS_145149T
------------------------------------------------------------
---------------------------------------------GGCGAGTGAAGCGGG
AACAGCTCAAATTTGAAATCTGGCCCTTGGGTCCGAGTTGTAATTTGCAGAGGATGCTTT
TGGTGCGGTGCCTTCCGAGTTCCCTGGAACGGGACGCCTTAGAGGGTGAGAGCCCCGTAC
GGTTGGACACCAAGCCTATGTAAAGCTCCTTCGACGAGTCGAGTAGTTTGGGAATGCTGC
TCAAAATGGGAGGTATATTTCTTCTAAAGCTAAATATTGGCCAGAGACCGATAGCGCACA
AGTAGAGTGATCGAAAGATGAAAAGCACTTTGAAAAGAGGGTTAAATAGCACGTGAAATT
GTTGAAAGGGAAGGATTTATGACCAGACTTTTTCTAGGGGGATCATCCGGTGTTCTCACC
GGTGCAC-TTCCCCTAGTTGAGGCCAGCATCGGTTTCTGTCGAGGGATAAAAGCTTTAGG
AATGTGGCTCCCTCCGGGGAGTGTTATAGCCTGTTGCATAATACCTTGACGGGGACCGAG
GTTCGCGCAT-TGCAAGGATGCTGGCGTAATGGTTATTAATCACCCGTCTTGAAACACGG
ACCAAGGAGTCG-AACATTTGTGCGAGT-GTTTGGGTGTTAAACCCTCACGCGTAATGAA
AGTGAACGGAGGTGAGAG-CCCTTCGGGGTGCATCATCGACCGATCCTGATGTCTTCGGA
TGGATTTGAGTAAGAGCATTAATGTTCGGACCCGAAAGATGGTGAACTATGCGTGGATAG
GGTGAAGCCAGAGGAAACTCTGGTGGAGGCTCGCAGCGGTTCTGACGTGCAAATCGATCG
TCAAATCTGCGCAT-GGGGGCGAAAGACTAATCGAA-CCAT-------------------
------------------------------------------------------------
------------------------------------------------------------
------------------------------------------------------------
------------------------------------------------------------
------------------------------------------------------------
------------------------------------------------------------
------------------------------------------------------------
------------------------------------------------------------
------------------------------------------------------------
------------------------------------------------------------
------------------------------------------------------------
------------------------------------------------------------
------------------------------------------------------------
------------------------------------------------------------
------------------------------------------------------------
------------------------------------------------------------
------------------------------------------------------------
------------------------------------------------------------
------------------------------------------------------------
----------------------------
>Apiospora?xishuangbannaensis_KUMCC_21_0695T
----------------------------------------TTTTTTTATATTCAATAGCG
GAGGAAAAGAAAC-----CAACAG-----GGATTCCCCTAGTAACGGCGAGTGAAGCGGG
AACAGCTCAAATTTGAAATCTGGCCCTTGGGTCCGAGTTGTAATTTGCAGAGGATGCTTT
TGGTGCGGTGCCTTCCGAGTTCCCTGGAACGGGACGCCTTAGAGGGTGAGAGCCCCGTAC
GGTTGGACACCAAGCCTATGTAAAGCTCCTTCGACGAGTCGAGTAGTTTGGGAATGCTGC
TCAAAATGGGAGGTATATTTCTTCTAAAGCTAAATATTGGCCAGAGACCGATAGCGCACA
AGTAGAGTGATCGAAAGATGAAAAGCACTTTGAAAAGAGGGTTAAATAGCACGTGAAATT
GTTGAAAGGGAAGGATTTATGACCAGACTTTTTCTAGGGGGATCATCCGGTGTTCTCACC
GGTGCAC-TTCCCCTAGTTGAGGCCAGCATCGGTTTCTGTCGGGGGATAAAAGCTTTAGG
AATGTGGCTCCCTCCGGGGAGTGTTATAGCCTGTTGCATAATACCCTGACGGGGACCGAG
GTCCGCGCAT-TGCAAGGATGCTGGCGTAATGGTTATTAATCACCCGTCTTGAAACACGG
ACCAAGGAGTCG-AACATTTGTGCGAGT-GTTTGGGTGTTAAACCCTCACGCGTAATGAA
AGTGAACGGAGGTGAGAG-CCTTTCGGGGTGCATCATCGACCGATCCTGATGTCTTCGGA
TGGATTTGAGTAAGAGCATTAATGTTCGGACCCGAAAGATGGTGAACTATGCGTGGATAG
GGTGAAGCCAGAGGAAACTCTGGTGGAGGCTCGCAGCGGTTCTGACGTGCAAATCGATCG
TCAAATCTGCGCAT-GGGGGCGAAAGACTAATCGAA-CCATCTAGTAGC-----------
------------------------------------------------------------
---------------------------TGGT-----------------------------
------------------------------------------------------------
-----------------------------------------ACGCAGAATTTCC------
TCTCTCCAGAGAA-----------------------------------------------
------------------------------------------------------------
------------------------------------------------------------
------------------------------------------------------------
------------------------------------------------------------
------------------------------------------------------------
------------------------------------------------------------
------------------------------------------------------------
------------------------------------------------------------
------------------------------------------------------------
------------------------------------------------------------
------------------------------------------------------------
------------------------------------------------------------
------------------------------------------------------------
------------------------------------------------------------
----------------------------
>Apiospora?xishuangbannaensis_KUMCC_21-0696
--------------------------------------TTTTTTTATNNATTCAATAGCG
GAGGAAAAGAAAC-----CAACAG-----GGATTCCCCTAGTAACGGCGAGTGAAGCGGG
AACAGCTCAAATTTGAAATCTGGCCCTTGGGTCCGAGTTGTAATTTGCAGAGGATGCTTT
TGGTGCGGTGCCTTCCGAGTTCCCTGGAACGGGACGCCTTAGAGGGTGAGAGCCCCGTAC
GGTTGGACACCAAGCCTATGTAAAGCTCCTTCGACGAGTCGAGTAGTTTGGGAATGCTGC
TCAAAATGGGAGGTATATTTCTTCTAAAGCTAAATATTGGCCAGAGACCGATAGCGCACA
AGTAGAGTGATCGAAAGATGAAAAGCACTTTGAAAAGAGGGTTAAATAGCACGTGAAATT
GTTGAAAGGGAAGGATTTATGACCAGACTTTTTCTAGGGGGATCATCCGGTGTTCTCACC
GGTGCAC-TTCCCCTAGTTGAGGCCAGCATCGGTTTCTGTCGGGGGATAAAAGCTTTAGG
AATGTGGCTCCCTCCGGGGAGTGTTATAGCCTGTTGCATAATACCCTGACGGGGACCGAG
GTCCGCGCAT-TGCAAGGATGCTGGCGTAATGGTTATTAATCACCCGTCTTGAAACACGG
ACCAAGGAGTCG-AACATTTGTGCGAGT-GTTTGGGTGTTAAACCCTCACGCGTAATGAA
AGTGAACGGAGGTGAGAG-CCTTTCGGGGTGCATCATCGACCGATCCTGATGTCTTCGGA
TGGATTTGAGTAAGAGCATTAATGTTCGGACCCGAAAGATGGTGAACTATGCGTGGATAG
GGTGAAGCCAGAGGAAACTCTGGTGGAGGCTCGCAGCGGTTCTGACGTGCAAATCGATCG
TCAAATCTGCGCAT-GGGGGCGAAAGACTAATCGAA-CCATCTAGTAGC-----------
------------------------------------------------------------
---------------------------TGGTA----------------------------
------------------------------------------------------------
------------------------------------------CGCAGAATT---------
TCTCTCCAGAGAA-----------------------------------------------
------------------------------------------------------------
------------------------------------------------------------
------------------------------------------------------------
------------------------------------------------------------
------------------------------------------------------------
------------------------------------------------------------
------------------------------------------------------------
------------------------------------------------------------
------------------------------------------------------------
------------------------------------------------------------
------------------------------------------------------------
------------------------------------------------------------
------------------------------------------------------------
------------------------------------------------------------
----------------------------
>Apiospora_babylonicaSAUCC_DL1841T
------------------------------------------------------------
----------------------------------------------GCGAGTGAAGCGGG
AACAGCTCAAATTTGAAATCTGGCCCTTGGGTCCGAGTTGTAATTTGCAGAGGATGCTTT
TGGTGCGGTGCCTTCCGAGTTCCCTGGAACGGGACGCCTTAGAGGGTGAGAGCCCCGTAC
GGTTGGACACCAAGCCTATGTAAAGCTCCTTCGACGAGTCGAGTAGTTTGGGAATGCTGC
TCAAAATGGGAGGTATATTTCTTCTAAAGCTAAATATTGGCCAGAGACCGATAGCGCACA
AGTAGAGTGATCGAAAGATGAAAAGCACTTTGAAAAGAGGGTTAAATAGCACGTGAAATT
GTTGAAAGGGAAGGATTTATGACCAGACTTTTTCTAGGGGGATCATCCGGTGTTCTCACC
GGTGCAC-TTCCCCTAGTTGAGGCCAGCATCGGTTTCTGTCGGGGGATAAAAGCTTCGGG
AATGTGGCTCCCTCCGGGGAGTGTTATAGCCCGTTGCATAATACCCTGACGGGGACCGAG
GTTCGCGCAT-TGCAAGGATGCTGGCGTAATGGTTATTAATCACCCGTCTTGAAACACGG
ACCAAGGAGTCG-AACATTTGTGCGAGT-GTTTGGGTGTTAAACCCTCACGCGTAATGAA
AGTGAACGGAGGTGAGAG-CCTTTCGGGGTGCATCATCGACCGATCCTGATGTCTTCGGA
TGGATTTGAGTAAGAGCATTAATGTTCGGACCCGAAAGATGGTGAACTATGCGTGGATAG
GGTGAAGCCAGAGGAAACTCTGGTGGAGGCTCGCAGCGGTTCTGACGTGCAAATCGATCG
TCAAATCTGCGCAT-GGGGGCGAAGAC---------------------------------
------------------------------------------------------------
------------------------------------------------------------
------------------------------------------------------------
------------------------------------------------------------
------------------------------------------------------------
------------------------------------------------------------
------------------------------------------------------------
------------------------------------------------------------
------------------------------------------------------------
------------------------------------------------------------
------------------------------------------------------------
------------------------------------------------------------
------------------------------------------------------------
------------------------------------------------------------
------------------------------------------------------------
------------------------------------------------------------
------------------------------------------------------------
------------------------------------------------------------
------------------------------------------------------------
----------------------------
>Apiospora_babylonicaSAUCC_DL1864
------------------------------------------------------------
----------------------------------------------GCGAGTGAAGCGGG
AACAGCTCAAATTTGAAATCTGGCCCTTGGGTCCGAGTTGTAATTTGCAGAGGATGCTTT
TGGTGCGGTGCCTTCCGAGTTCCCTGGAACGGGACGCCTTAGAGGGTGAGAGCCCCGTAC
GGTTGGACACCAAGCCTATGTAAAGCTCCTTCGACGAGTCGAGTAGTTTGGGAATGCTGC
TCAAAATGGGAGGTATATTTCTTCTAAAGCTAAATATTGGCCAGAGACCGATAGCGCACA
AGTAGAGTGATCGAAAGATGAAAAGCACTTTGAAAAGAGGGTTAAATAGCACGTGAAATT
GTTGAAAGGGAAGGATTTATGACCAGACTTTTTCTAGGGGGATCATCCGGTGTTCTCACC
GGTGCAC-TTCCCCTAGTTGAGGCCAGCATCGGTTTCTGTCGGGGGATAAAAGCTTCGGG
AATGTGGCTCCCTCCGGGGAGTGTTATAGCCCGTTGCATAATACCCTGACGGGGACCGAG
GTTCGCGCAT-TGCAAGGATGCTGGCGTAATGGTTATTAATCACCCGTCTTGAAACACGG
ACCAAGGAGTCG-AACATTTGTGCGAGT-GTTTGGGTGTTAAACCCTCACGCGTAATGAA
AGTGAACGGAGGTGAGAG-CCTTTCGGGGTGCATCATCGACCGATCCTGATGTCTTCGGA
TGGATTTGAGTAAGAGCATTAATGTTCGGACCCGAAAGATGGTGAACTATGCGTGGATAG
GGTGAAGCCAGAGGAAACTCTGGTGGAGGCTCGCAGCGGTTCTGACGTGCAAATCGATCG
TCAAATCTGCGCAT-GGGGGCGAAGAC---------------------------------
------------------------------------------------------------
------------------------------------------------------------
------------------------------------------------------------
------------------------------------------------------------
------------------------------------------------------------
------------------------------------------------------------
------------------------------------------------------------
------------------------------------------------------------
------------------------------------------------------------
------------------------------------------------------------
------------------------------------------------------------
------------------------------------------------------------
------------------------------------------------------------
------------------------------------------------------------
------------------------------------------------------------
------------------------------------------------------------
------------------------------------------------------------
------------------------------------------------------------
------------------------------------------------------------
----------------------------
>Apiospora_hainanensis_SAUCC_1681T
------------------------------------------------------------
----------------------------------------------GCGAGTGAAGCGGG
AACAGCTCAAATTTGAAATCTGGCCCTTGGGTCCGAGTTGTAATTTGCAGAGGATGCTTT
TGGTGCGGTGCCTTCCGAGTTCCCTGGAACGGGACGCCTTAGAGGGTGAGAGCCCCGTAC
GGTTGGACACCAAGCCTATGTAAAGCTCCTTCGACGAGTCGAGTAGTTTGGGAATGCTGC
TCAAAATGGGAGGTATATTTCTTCTAAAGCTAAATATTGGCCAGAGACCGATAGCGCACA
AGTAGAGTGATCGAAAGATGAAAAGCACTTTGAAAAGAGGGTTAAATAGCACGTGAAATT
GTTGAAAGGGAAGGATTTATGACCAGACTTTTTCTAGGGGGATCATCCGGTGTTCTCACC
GGTGCAC-TTCCCCTAGTTGAGGCCAGCATCGGTTTCTGTCGGGGGATAAAAGCTTCAGG
AATGTGGCTCCCTCCGGGGAGTGTTATAGCCTGTTGCATAATACCCTGACGGGGACCGAG
GTTCGCGCAT-TGCAAGGATGCTGGCGTAATGGTTATTAATCACCCGTCTTGAAACACGG
ACCAAGGAGTCG-AACATTTGTGCGAGT-GTTTGGGTGTTAAACCCTCACGCGTAATGAA
AGTGAACGGAGGTGAGAG-CCTTTAGGGGTGCATCATCGACCGATCCTGATGTCTTCGGA
TGGATTTGAGTAAGAGCATTAATGTTCGGACCCGAAAGATGGTGAACTATGCGTGGATAG
GGTGAAGCCAGAGGAAACTCTGGTGGAGGCTCGCAGCGGTTCTGACGTGCAAATCGATCG
TCAAATCTGCGCAT----------------------------------------------
------------------------------------------------------------
------------------------------------------------------------
------------------------------------------------------------
------------------------------------------------------------
------------------------------------------------------------
------------------------------------------------------------
------------------------------------------------------------
------------------------------------------------------------
------------------------------------------------------------
------------------------------------------------------------
------------------------------------------------------------
------------------------------------------------------------
------------------------------------------------------------
------------------------------------------------------------
------------------------------------------------------------
------------------------------------------------------------
------------------------------------------------------------
------------------------------------------------------------
------------------------------------------------------------
----------------------------
>Apiospora_hainanensis_SAUCC_1682
------------------------------------------------------------
----------------------------------------------GCGAGTGAAGCGGG
AACAGCTCAAATTTGAAATCTGGCCCTTGGGTCCGAGTTGTAATTTGCAGAGGATGCTTT
TGGTGCGGTGCCTTCCGAGTTCCCTGGAACGGGACGCCTTAGAGGGTGAGAGCCCCGTAC
GGTTGGACACCAAGCCTATGTAAAGCTCCTTCGACGAGTCGAGTAGTTTGGGAATGCTGC
TCAAAATGGGAGGTATATTTCTTCTAAAGCTAAATATTGGCCAGAGACCGATAGCGCACA
AGTAGAGTGATCGAAAGATGAAAAGCACTTTGAAAAGAGGGTTAAATAGCACGTGAAATT
GTTGAAAGGGAAGGATTTATGACCAGACTTTTTCTAGGGGGATCATCCGGTGTTCTCACC
GGTGCAC-TTCCCCTAGTTGAGGCCAGCATCGGTTTCTGTCGGGGGATAAAAGCTTCAGG
AATGTGGCTCCCTCCGGGGAGTGTTATAGCCTGTTGCATAATACCCTGACGGGGACCGAG
GTTCGCGCAT-TGCAAGGATGCTGGCGTAATGGTTATTAATCACCCGTCTTGAAACACGG
ACCAAGGAGTCG-AACATTTGTGCGAGT-GTTTGGGTGTTAAACCCTCACGCGTAATGAA
AGTGAACGGAGGTGAGAG-CCTTTAGGGGTGCATCATCGACCGATCCTGATGTCTTCGGA
TGGATTTGAGTAAGAGCATTAATGTTCGGACCCGAAAGATGGTGAACTATGCGTGGATAG
GGTGAAGCCAGAGGAAACTCTGGTGGAGGCTCGCAGCGGTTCTGACGTGCAAATCGATCG
TCAAATCTGCGCAT----------------------------------------------
------------------------------------------------------------
------------------------------------------------------------
------------------------------------------------------------
------------------------------------------------------------
------------------------------------------------------------
------------------------------------------------------------
------------------------------------------------------------
------------------------------------------------------------
------------------------------------------------------------
------------------------------------------------------------
------------------------------------------------------------
------------------------------------------------------------
------------------------------------------------------------
------------------------------------------------------------
------------------------------------------------------------
------------------------------------------------------------
------------------------------------------------------------
------------------------------------------------------------
------------------------------------------------------------
----------------------------
>Apiospora_longistroma_MFLUCC_11_0479
----------------------------------------CTTAAGCATATCAATAAGCG
GAGGAAAAGAAAC-----CAACAG-----GGATTCCCCTAGTAACGGCGAGTGAAGCGGG
AACAGCTCAAATTTGAAATCTGGCCCTTGGGTCCGAGTTGTAATTTGCAGAGGATGCTTT
TGGTGCGGTGCCTTCCGAGTTCCCTGGAACGGGACGCCTTAGAGGGTGAGAGCCCCGTAC
GGTTGGACACCAAGCCTATGTAAAGCTCCTTCGACGAGTCGAGTAGTTTGGGAATGCTGC
TCAAAATGGGAGGTATATTTCTTCTAAAGCTAAATATTGGCCAGAGACCGATAGCGCACA
AGTAGAGTGATCGAAAGATGAAAAGCACTTTGAAAAGAGGGTTAAATAGCACGTGAAATT
GTTGAAAGGGAAGGATTTATGACCAGACTTTTTCTAGGGGGATCATCCGGTGTTCTCACC
GGTGCAC-TTCCCCTAGTTGAGGCCAGCATCGGTTTCTGTCGGGGGATAAAAGCTTCAGG
AATGTGGCTCCCTCCGGGGAGTGTTATAGCCTGTTGCATAATACCCTGACGGGGACCGAG
GTTCGCGCAT-TGCAAGGATGCTGGCGTAATGGTTATTAATCACCCGTCTTGAAACACGG
ACCAAGGAGTCG-AACATTTGTGCGAGT-GTTTGGGTGTTAAACCCTCACGCGTAATGAA
AGTGAACGGAGGTGAGAG-CCTTTAGGGGTGCATCATCGACCGATCCTGATGTCTTCGGA
TGGATTTGAGTAAGAGCATTAATGTTCGGACCCGAAAGATGGTGAACTATGCGTGGATAG
GGTGAAGCCAGAGGAAACTCTGGTGGAGGCTCGCAGCGGTTCTGACGTGCAAATCGATCG
TCAAATCTGCGCAT-GGGGGCGAAAGACTAATCGAA-CCATCTAGTAGC-----------
------------------------------------------------------------
---------------------------TGGTTA---------------------------
------------------------------------------------------------
-----------------------------------------CCGCCGAAG----------
------------------------------------------------------------
------------------------------------------------------------
------------------------------------------------------------
------------------------------------------------------------
------------------------------------------------------------
------------------------------------------------------------
------------------------------------------------------------
------------------------------------------------------------
------------------------------------------------------------
------------------------------------------------------------
------------------------------------------------------------
------------------------------------------------------------
------------------------------------------------------------
------------------------------------------------------------
------------------------------------------------------------
----------------------------
>Apiospora_longistroma_MFLUCC_11_0481T
------------------------------------------------------------
------------------CAACAG-----GGATTCCCCTAGTAACGGCGAGTGAAGCGGG
AACAGCTCAAATTTGAAATCTGGCCCTTGGGTCCGAGTTGTAATTTGCAGAGGATGCTTT
TGGTGCGGTGCCTTCCGAGTTCCCTGGAACGGGACGCCTTAGAGGGTGAGAGCCCCGTAC
GGTTGGACACCAAGCCTATGTAAAGCTCCTTCGACGAGTCGAGTAGTTTGGGAATGCTGC
TCAAAATGGGAGGTATATTTCTTCTAAAGCTAAATATTGGCCAGAGACCGATAGCGCACA
AGTAGAGTGATCGAAAGATGAAAAGCACTTTGAAAAGAGGGTTAAATAGCACGTGAAATT
GTTGAAAGGGAAGGATTTATGACCAGACTTTTTCTAGGGGGATCATCCGGTGTTCTCACC
GGTGCAC-TTCCCCTAGTTGAGGCCAGCATCGGTTTCTGTCGGGGGATAAAAGCTTCAGG
AATGTGGCTCCCTCCGGGGAGTGTTATAGCCTGTTGCATAATACCCTGACGGGGACCGAG
GTTCGCGCAT-TGCAAGGATGCTGGCGTAATGGTTATTAATCACCCGTCTTGAAACACGG
ACCAAGGAGTCG-AACATTTGTGCGAGT-GTTTGGGTGTTAAACCCTCACGCGTAATGAA
AGTGAACGGAGGTGAGAG-CCTTTAGGGGTGCATCATCGACCGATCCTGATGTCTTCGGA
TGGATTTGAGTAAGAGCATTAATGTTCGGACCCGAAAGATGGTGAACTATGCGTGGATAG
GGTGAAGCCAGAGGAAACTCTGGTGGAGGCTCGCAGCGGTTCTGACGTGCAAATCGATCG
TCAAATCTGCGCAT--GGGGCGAAAGACTAA-----------------------------
------------------------------------------------------------
------------------------------------------------------------
------------------------------------------------------------
------------------------------------------------------------
------------------------------------------------------------
------------------------------------------------------------
------------------------------------------------------------
------------------------------------------------------------
------------------------------------------------------------
------------------------------------------------------------
------------------------------------------------------------
------------------------------------------------------------
------------------------------------------------------------
------------------------------------------------------------
------------------------------------------------------------
------------------------------------------------------------
------------------------------------------------------------
------------------------------------------------------------
------------------------------------------------------------
----------------------------
>Apiospora_iberica_CBS_145137T
------------------------------------------------------------
-----------------------------------CCCTAGTAACGGCGAGTGAAGCGGG
AACAGCTCAAATTTGAAATCTGGCCCTTGGGTCCGAGTTGTAATTTGCAGAGGATGCTTT
TGGTGCGGTGCCTTCCGAGTTCCCTGGAACGGGACGCCTTAGAGGGTGAGAGCCCCGTAC
GGTTGGACACCAAGCCTATGTAAAGCTCCTTCGACGAGTCGAGTAGTTTGGGAATGCTGC
TCAAAATGGGAGGTATATTTCTTCTAAAGCTAAATATTGGCCAGAGACCGATAGCGCACA
AGTAGAGTGATCGAAAGATGAAAAGCACTTTGAAAAGAGGGTTAAATAGCACGTGAAATT
GTTGAAAGGGAAGGATTTATGACCAGACTTTTTCTGGGGGGATCATCCGGTGTTCTCACC
GGTGCAC-TTCCCCTAGTTGAGGCCAGCATCGGTTTCTGTCGAGGGATAAAAGCTTTAGG
AATGTGGCTCCCTTCGGGGAGTGTTATAGCCTGTTGCATAATACCTTGACGGGGACCGAG
GTTCGCGCAT-TGCAAGGATGCTGGCGTAATGGTTATTAATCACCCGTCTTGAAACACGG
ACCAAGGAGTCG-AACATTTGTGCGAGT-GTTTGGGTGTTAAACCCTCACGCGTAATGAA
AGTGAACGGAGGTGAGAG-CCTTTCGGGGTGCATCATCGACCGATCCTGATGTCTTCGGA
TGGATTTGAGTAAGAGCATAACTGTTCGGACCCGAAAGATGGTGAACTATGCGTGGATAG
GGTGAAGCCAGAGGAAACTCTGGTGGAGGCTCGCAGCGGTTCTGACGTGCAAATCGATCG
TCAAATCTGCGCAT-GGGGGCGAAAGACTAATCGAA-CCAT-------------------
------------------------------------------------------------
------------------------------------------------------------
------------------------------------------------------------
------------------------------------------------------------
------------------------------------------------------------
------------------------------------------------------------
------------------------------------------------------------
------------------------------------------------------------
------------------------------------------------------------
------------------------------------------------------------
------------------------------------------------------------
------------------------------------------------------------
------------------------------------------------------------
------------------------------------------------------------
------------------------------------------------------------
------------------------------------------------------------
------------------------------------------------------------
------------------------------------------------------------
------------------------------------------------------------
----------------------------
>Apiospora_cannae_ZHKUCC_22_0139
------------------------------------------------------------
-GCGAGAAAGAAC-----CAACAG-----GGATTCCCCTAGTAACGGCGAGTGAAGCGGG
AACAGCTCAAATTTGAAATCTGGCCCTTGGGTCCGAGTTGTAATTTGCAGAGGATGCTTT
TGGTGCGGTGCCTTCCGAGTTTCCTGGAACGGGACGCTTTAGAGGGTGAGAGCCCCGTAC
GGTTGGACACCAAGCCTATGTAAAGCTCCTTCGACGAGTCGAGTAGTTTGGGAATGCTGC
TCAAAATGGGAGGTATATTTCTTCTAAAGCTAAATATTGGCCAGAGACCGATAGCGCACA
AGTAGAGTGATCGAAAGATGAAAAGCACTTTGAAAAGAGGGTTAAATAGCACGTGAAATT
GTTGAAAGGGAAGGATTTATGACCAGACTTTTTCTAGGGGGATCATCCGGTGTTCTCACC
GGTGCAC-TTCCCCTAGTTGAGGCCAGCATCGGTTTCTGTCGGGGGATAAAAGCTTTAGG
AATGTGGCTCCCTCCGGGGAGTGTTATAGCCTGTTGCATAATACCCTGACGGGGACCGAG
GTTCGCGCAT-TGCAAGGATGCTGGCGTAATGGTTATTAATCACCCGTCTTGAAACACGG
ACCAAGGAGTCG-AACATTTGTGCGAGT-GTTTGGGTGTTAAACCCTCACGCGTAATGAA
AGTGAACGGAGGTGAGAG-CCTTTCGGGGTGCATCATCGACCGATCCTGATGTCTTCGGA
TGGATTTGAGTAAGAGCATTAATGTTCGGACCCGAAAGATGGTGAACTATGCGTGGATAG
GGTGAAGCCAGAGGAAACTCTGGTGGAGGCTCGCAGCGGTTCTGACGTGCAAATCGATCG
TCAAATCTGCGCAT-GGGGGCGAAAGACTAATCGAA-CCATC------------------
------------------------------------------------------------
------------------------------------------------------------
------------------------------------------------------------
------------------------------------------------------------
------------------------------------------------------------
------------------------------------------------------------
------------------------------------------------------------
------------------------------------------------------------
------------------------------------------------------------
------------------------------------------------------------
------------------------------------------------------------
------------------------------------------------------------
------------------------------------------------------------
------------------------------------------------------------
------------------------------------------------------------
------------------------------------------------------------
------------------------------------------------------------
------------------------------------------------------------
------------------------------------------------------------
----------------------------
>Apiospora_cannae_ZHKUCC_22_0127T
------------------------------------------------------------
-GCGAGAAAGAAC-----CAACAG-----GGATTCCCCTAGTAACGGCGAGTGAAGCGGG
AACAGCTCAAATTTGAAATCTGGCCCTTGGGTCCGAGTTGTAATTTGCAGAGGATGCTTT
TGGTGCGGTGCCTTCCGAGTTTCCTGGAACGGGACGCTTTAGAGGGTGAGAGCCCCGTAC
GGTTGGACACCAAGCCTATGTAAAGCTCCTTCGACGAGTCGAGTAGTTTGGGAATGCTGC
TCAAAATGGGAGGTATATTTCTTCTAAAGCTAAATATTGGCCAGAGACCGATAGCGCACA
AGTAGAGTGATCGAAAGATGAAAAGCACTTTGAAAAGAGGGTTAAATAGCACGTGAAATT
GTTGAAAGGGAAGGATTTATGACCAGACTTTTTCTAGGGGGATCATCCGGTGTTCTCACC
GGTGCAC-TTCCCCTAGTTGAGGCCAGCATCGGTTTCTGTCGGGGGATAAAAGCTTTAGG
AATGTGGCTCCCTCCGGGGAGTGTTATAGCCTGTTGCATAATACCCTGACGGGGACCGAG
GTTCGCGCAT-TGCAAGGATGCTGGCGTAATGGTTATTAATCACCCGTCTTGAAACACGG
ACCAAGGAGTCG-AACATTTGTGCGAGT-GTTTGGGTGTTAAACCCTCACGCGTAATGAA
AGTGAACGGAGGTGAGAG-CCTTTCGGGGTGCATCATCGACCGATCCTGATGTCTTCGGA
TGGATTTGAGTAAGAGCATTAATGTTCGGACCCGAAAGATGGTGAACTATGCGTGGATAG
GGTGAAGCCAGAGGAAACTCTGGTGGAGGCTCGCAGCGGTTCTGACGTGCAAATCGATCG
TCAAATCTGCGCAT-GGGGGCGAAAGACTAATCGAA-CCATC------------------
------------------------------------------------------------
------------------------------------------------------------
------------------------------------------------------------
------------------------------------------------------------
------------------------------------------------------------
------------------------------------------------------------
------------------------------------------------------------
------------------------------------------------------------
------------------------------------------------------------
------------------------------------------------------------
------------------------------------------------------------
------------------------------------------------------------
------------------------------------------------------------
------------------------------------------------------------
------------------------------------------------------------
------------------------------------------------------------
------------------------------------------------------------
------------------------------------------------------------
------------------------------------------------------------
----------------------------
>Apiospora bambusigena_SAUCC_2446-6
------------------------------------------------------------
--------------------------------------TAGTAACGGCGAGTGAAGCGGG
AACAGCTCAAATTTGAAATCTGGCCCTTGGGTCCGAGTTGTAATTTGCAGAGGATGCTTT
TGGTGCGGTGCCTTCCGAGTTCCCTGGAACGGGACGCCTTAGAGGGTGAGAGCCCCGTAC
GGTTGGCCACCAAGCCTGTGTAAAGCTCCTTCGACGAGTCGAGTAGTTTGGGAATGCTGC
TCAAAATGGGAGGTATATTTCTTCTAAAGCTAAATACTGGCCAGAGACCGATAGCGCACA
AGTAGAGTGATCGAAAGATGAAAAGCACTTTGAAAAGAGGGTTAAATAGCACGTGAAATT
GTTGAAAGGGAAGGATTTATGACCAGACTTTTTCTAGGGGGATCATCCGGTGTTCTCACC
GGTGCAC-TTCCCCTAGTTGAGGCCAGCATCGGTTTCTGTCGGGGGATAAAAGCTTCAGG
AATGTGGCTCCCTTCGGGGAGTGTTATAGCCTGTTGCATAATACCCTGACGGGGACCGAG
GTTCGCGCAT-TGCAAGGATGCTGGCGTAATGGTTATTAATCACCCGTCTTGAAACACGG
ACCAAGGAGTCG-AACATTTGTGCGAGT-GTTTGGGTGTTAAACCCTCACGCGTAATGAA
AGTGAACGGAGGTGAGAG-CCTTTCGGGGTGCATCATCGACCGATCCTGATGTCTTCGGA
TGGATTTGAGTAAGAGCATAACTGTTCGGACCCGAAAGATGGTGAACTATGCGTGGATAG
GGTGAAGCCAGAGGAAACTCTGGTGGAGGCTCGCAGCGGTTCTGACGTGCAAATCGATCG
TCAAATCTGCGCAT-GGGGGCGAAAGACTAATCGAA-CCATTGACCAGCGGTCAAAA--C
AATCACTAGGTGGTTAAGAGGGGGCCCGCGAGGGCCATGGAGAAAAACCTAGGCTG-TGC
C--------------------------CGGTTACCCTGTAGC------------------
----------------TACCCTGTAGC---------------------------------
------TACCCGGTAG----------CCGAGCCGGCCGACACCGCTAAAATGCGGGGACA
TCCCTTTACAGGGCCA-----AAGGCTACCGCCACGCGCTGAAAAGCGTGCT--------
---GGCACCG-AGAATAGT----GCTCTC-----------------GGGTATGGTAACAA
CGCCGGCGGCC-------------------------------------------------
--------------------GGGACGACCTG-----------------------------
--CAGCCAACCCCGCCTC--AGGGGAGAGTTCACAGACTAAACAGCGGTGGGTTGGCAGC
GCCCTTCGG---------------------------------------------------
------------------------------------------------------------
------------------------------------------------------------
------------------------------------------------------------
------------------------------------------------------------
------------------------------------------------------------
------------------------------------------------------------
------------------------------------------------------------
------------------------------------------------------------
------------------------------------------------------------
----------------------------
>Apiospora bambusigen_SAUCC_2446-2T
------------------------------------------------------------
--------------------------------------TAGTAACGGCGAGTGAAGCGGG
AACAGCTCAAATTTGAAATCTGGCCCTTGGGTCCGAGTTGTAATTTGCAGAGGATGCTTT
TGGTGCGGTGCCTTCCGAGTTCCCTGGAACGGGACGCCTTAGAGGGTGAGAGCCCCGTAC
GGTTGGCCACCAAGCCTGTGTAAAGCTCCTTCGACGAGTCGAGTAGTTTGGGAATGCTGC
TCAAAATGGGAGGTATATTTCTTCTAAAGCTAAATACTGGCCAGAGACCGATAGCGCACA
AGTAGAGTGATCGAAAGATGAAAAGCACTTTGAAAAGAGGGTTAAATAGCACGTGAAATT
GTTGAAAGGGAAGGATTTATGACCAGACTTTTTCTAGGGGGATCATCCGGTGTTCTCACC
GGTGCAC-TTCCCCTAGTTGAGGCCAGCATCGGTTTCTGTCGGGGGATAAAAGCTTCAGG
AATGTGGCTCCCTTCGGGGAGTGTTATAGCCTGTTGCATAATACCCTGACGGGGACCGAG
GTTCGCGCAT-TGCAAGGATGCTGGCGTAATGGTTATTAATCACCCGTCTTGAAACACGG
ACCAAGGAGTCG-AACATTTGTGCGAGT-GTTTGGGTGTTAAACCCTCACGCGTAATGAA
AGTGAACGGAGGTGAGAG-CCTTTCGGGGTGCATCATCGACCGATCCTGATGTCTTCGGA
TGGATTTGAGTAAGAGCATAACTGTTCGGACCCGAAAGATGGTGAACTATGCGTGGATAG
GGTGAAGCCAGAGGAAACTCTGGTGGAGGCTCGCAGCGGTTCTGACGTGCAAATCGATCG
TCAAATCTGCGCAT-GGGGGCGAAAGACTAATCGAA-CCATTGACCAGCGGTCAAAA--C
AATCACTAGGTGGTTAAGAGGGGGCCCGCGAGGGCCATGGAGAAAAACCTAGGCTG-TGC
C--------------------------CGGTTACCCTGTAGC------------------
----------------TACCCTGTAGC---------------------------------
------TACCCGGTAG----------CCGAGCCGGCCGACACCGCTAAAATGCGGGGACA
TCCCTTTACAGGGCCA-----AAGGCTACCGCCACGCGCTGAAAAGCGTGCT--------
---GGCACCG-AGAATAGT----GCTCTC-----------------GGGTATGGTAACAA
CGCCGGCGGCC-------------------------------------------------
--------------------GGGACGACCTG-----------------------------
--CAGCCAACCCCGCCTC--AGGGGAGAGTTCACAGACTAAACAGCGGTGGGTTGGCAGC
GCCCTTCGG---------------------------------------------------
------------------------------------------------------------
------------------------------------------------------------
------------------------------------------------------------
------------------------------------------------------------
------------------------------------------------------------
------------------------------------------------------------
------------------------------------------------------------
------------------------------------------------------------
------------------------------------------------------------
----------------------------
>Apiospora_ananasi_MFLU_23-0101
------------------------------------------------------------
--------------------------------------TAGTAACGGCGAGTGAAGCGGG
AACAGCTCAAATTTGAAATCTGGCCCTTGGGTCCGAGTTGTAATTTGCAGAGGATGCTTT
TGGTGCGGTGCCTTCCGAGTTCCCTGGAACGGGACGCCTTAGAGGGTGAGAGCCCCGTAC
GGTTGGCCACCAAGCCTGTGTAAAGCTCCTTCGACGAGTCGAGTAGTTTGGGAATGCTGC
TCAAAATGGGAGGTATATTTCTTCTAAAGCTAAATACTGGCCAGAGACCGATAGCGCACA
AGTAGAGTGATCGAAAGATGAAAAGCACTTTGAAAAGAGGGTTAAATAGCACGTGAAATT
GTTGAAAGGGAAGGATTTATGACCAGACTTTTTCTAGGGGGATCATCCGGTGTTCTCACC
GGTGCAC-TTCCCCTAGTTGAGGCCAGCATCGGTTTCTGTCGGGGGATAAAAGCTTCAGG
AATGTGGCTCCCTTCGGGGAGTGTTATAGCCTGTTGCATAATACCCTGACGGGGACCGAG
GTTCGCGCAT-TGCAAGGATGCTGGCGTAATGGTTATTAATCACCCGTCTTGAAACACGG
ACCAAGGAGTCG-AACATTTGTGCGAGT-GTTTGGGTGTTAAACCCTCACGCGTAATGAA
AGTGAACGGAGGTGAGAG-CCTTTCGGGGTGCATCATCGACCGATCCTGATGTCTTCGGA
TGGATTTGAGTAAGAGCATAACTGTTCGGACCCGAAAGATGGTGAACTATGCGTGGATAG
GGTGAAGCCAGAGGAAACTCTGGTGGAGGCTCGCAGC-----------------------
------------------------------------------------------------
------------------------------------------------------------
------------------------------------------------------------
------------------------------------------------------------
------------------------------------------------------------
------------------------------------------------------------
------------------------------------------------------------
------------------------------------------------------------
------------------------------------------------------------
------------------------------------------------------------
------------------------------------------------------------
------------------------------------------------------------
------------------------------------------------------------
------------------------------------------------------------
------------------------------------------------------------
------------------------------------------------------------
------------------------------------------------------------
------------------------------------------------------------
------------------------------------------------------------
------------------------------------------------------------
----------------------------
>Apiospora_ananasi_MFLU_23_0236_T
------------------------------------------------------------
--------------------------------------TAGTAACGGCGAGTGAAGCGGG
AACAGCTCAAATTTGAAATCTGGCCCTTGGGTCCGAGTTGTAATTTGCAGAGGATGCTTT
TGGTGCGGTGCCTTCCGAGTTCCCTGGAACGGGACGCCTTAGAGGGTGAGAGCCCCGTAC
GGTTGGCCACCAAGCCTGTGTAAAGCTCCTTCGACGAGTCGAGTAGTTTGGGAATGCTGC
TCAAAATGGGAGGTATATTTCTTCTAAAGCTAAATACTGGCCAGAGACCGATAGCGCACA
AGTAGAGTGATCGAAAGATGAAAAGCACTTTGAAAAGAGGGTTAAATAGCACGTGAAATT
GTTGAAAGGGAAGGATTTATGACCAGACTTTTTCTAGGGGGATCATCCGGTGTTCTCACC
GGTGCAC-TTCCCCTAGTTGAGGCCAGCATCGGTTTCTGTCGGGGGATAAAAGCTTCAGG
AATGTGGCTCCCTTCGGGGAGTGTTATAGCCTGTTGCATAATACCCTGACGGGGACCGAG
GTTCGCGCAT-TGCAAGGATGCTGGCGTAATGGTTATTAATCACCCGTCTTGAAACACGG
ACCAAGGAGTCG-AACATTTGTGCGAGT-GTTTGGGTGTTAAACCCTCACGCGTAATGAA
AGTGAACGGAGGTGAGAG-CCTTTCGGGGTGCATCATCGACCGATCCTGATGTCTTCGGA
TGGATTTGAGTAAGAGCATAACTGTTCGGACCCGAAAGATGGTGAACTATGCGTGGATAG
GGTGAAGCCAGAGGAAACTCTGGTGGAGGCTCGCAGC-----------------------
------------------------------------------------------------
------------------------------------------------------------
------------------------------------------------------------
------------------------------------------------------------
------------------------------------------------------------
------------------------------------------------------------
------------------------------------------------------------
------------------------------------------------------------
------------------------------------------------------------
------------------------------------------------------------
------------------------------------------------------------
------------------------------------------------------------
------------------------------------------------------------
------------------------------------------------------------
------------------------------------------------------------
------------------------------------------------------------
------------------------------------------------------------
------------------------------------------------------------
------------------------------------------------------------
------------------------------------------------------------
----------------------------
>Apiospora_endophytica_ZHKUCC_23_0007
------------------------------------------------------------
---------------------CAG-----GGATTCCCCTAGTAACGGCGAGTGAAGCGGG
AACAGCTCAAATTTGAAATCTGGCCCTTGGGTCCGAGTTGTAATTTGCAGAGGATGCTTT
TGGTGCGGTGCCTTCCGAGTTCCCTGGAACGGGACGCCTTAGAGGGTGAGAGCCCCGTAC
GGTTGGCCACCAAGCCTGTGTAAAGCTCCTTCGACGAGTCGAGTAGTTTGGGAATGCTGC
TCAAAATGGGAGGTATATTTCTTCTAAAGCTAAATACTGGCCAGAGACCGATAGCGCACA
AGTAGAGTGATCGAAAGATGAAAAGCACTTTGAAAAGAGGGTTAAATAGCACGTGAAATT
GTTGAAAGGGAAGGATTTATGACCAGACTTTTTCTAGGGGGATCATCCGGTGTTCTCACC
GGTGCAC-TTCCCCTAGTTGAGGCCAGCATCGGTTTCTGTCGGGGGATAAAAGCTTCAGG
AATGTGGCTCCCTTCGGGGAGTGTTATAGCCTGTTGCATAATACCCTGACGGGGACCGAG
GTTCGCGCAT-TGCAAGGATGCTGGCGTAATGGTTATTAATCACCCGTCTTGAAACACGG
ACCAAGGAGTCG-AACATTTGTGCGAGT-GTTTGGGTGTTAAACCCTCACGCGTAATGAA
AGTGAACGGAGGTGAGAG-CCTTTCGGGGTGCATCATCGACCGATCCTGATGTCTTCGGA
TGGATTTGAGTAAGAGCATAACTGTTCGGACCCGAAAGATGGTGAACTATGCGTGGATAG
GGTGAAGCCAGAGGAAACTCTGGTGGAGGCTCGCAGCGGTTCTGACGTGCAAATCGATCG
TCAAATCTGCGCAT-GGGGGCGAAAGACTAATCGAA-CCATTGACCAGCGGTCAAAA--C
AATCACTAGGTGGTTAAGAGGGGGCCCGCGAGGGCCATGGAGAAAAACCTAGGCTG-TGC
C--------------------------CGGTTACCCTGTAGC------------------
----------------TACCCTGTAGC---------------------------------
------TACCCGGTAG----------CCGAGCCGGCCGACACCGCTAAAATGCGGGGACA
TCCCTTTACAGGGCCA-----AAGGCTACCGCCACGCGCTGAAAAGCGTGCT--------
---GGCACCG-AGAATAGT----GCTCTC-----------------GGGTATGGTAACAA
CGCCGGCGGCC-------------------------------------------------
--------------------GGGACGACCTG-----------------------------
--CAGCCAACCCCGCCTC--AGGGGAGAGTTCACAGACTAAACAGCGGTGGGTTGGCAGC
GCCCTTCGGGGCTTGCCAG-----------------------------------------
---------------------------------------------------------CCT
AAGATATAGTCGACCCAGGGGCT-------------------------------------
------------------------------------------------------------
------------------------------------------------------------
------------------------------------------------------------
------------------------------------------------------------
------------------------------------------------------------
------------------------------------------------------------
------------------------------------------------------------
----------------------------
>Apiospora_endophytica_ZHKUCC_23_0006T
------------------------------------------------------------
-----------------------G-----GGATTCCCCTAGTAACGGCGAGTGAAGCGGG
AACAGCTCAAATTTGAAATCTGGCCCTTGGGTCCGAGTTGTAATTTGCAGAGGATGCTTT
TGGTGCGGTGCCTTCCGAGTTCCCTGGAACGGGACGCCTTAGAGGGTGAGAGCCCCGTAC
GGTTGGCCACCAAGCCTGTGTAAAGCTCCTTCGACGAGTCGAGTAGTTTGGGAATGCTGC
TCAAAATGGGAGGTATATTTCTTCTAAAGCTAAATACTGGCCAGAGACCGATAGCGCACA
AGTAGAGTGATCGAAAGATGAAAAGCACTTTGAAAAGAGGGTTAAATAGCACGTGAAATT
GTTGAAAGGGAAGGATTTATGACCAGACTTTTTCTAGGGGGATCATCCGGTGTTCTCACC
GGTGCAC-TTCCCCTAGTTGAGGCCAGCATCGGTTTCTGTCGGGGGATAAAAGCTTCAGG
AATGTGGCTCCCTTCGGGGAGTGTTATAGCCTGTTGCATAATACCCTGACGGGGACCGAG
GTTCGCGCAT-TGCAAGGATGCTGGCGTAATGGTTATTAATCACCCGTCTTGAAACACGG
ACCAAGGAGTCG-AACATTTGTGCGAGT-GTTTGGGTGTTAAACCCTCACGCGTAATGAA
AGTGAACGGAGGTGAGAG-CCTTTCGGGGTGCATCATCGACCGATCCTGATGTCTTCGGA
TGGATTTGAGTAAGAGCATAACTGTTCGGACCCGAAAGATGGTGAACTATGCGTGGATAG
GGTGAAGCCAGAGGAAACTCTGGTGGAGGCTCGCAGCGGTTCTGACGTGCAAATCGATCG
TCAAATCTGCGCAT-GGGGGCGAAAGACTAATCGAA-CCATTGACCAGCGGTCAAAA--C
AATCACTAGGTGGTTAAGAGGGGGCCCGCGAGGGCCATGGAGAAAAACCTAGGCTG-TGC
C--------------------------CGGTTACCCTGTAGC------------------
----------------TACCCTGTAGC---------------------------------
------TACCCGGTAG----------CCGAGCCGGCCGACACCGCTAAAATGCGGGGACA
TCCCTTTACAGGGCCA-----AAGGCTACCGCCACGCGCTGAAAAGCGTGCT--------
---GGCACCG-AGAATAGT----GCTCTC-----------------GGGTATGGTAACAA
CGCCGGCGGCC-------------------------------------------------
--------------------GGGACGACCTG-----------------------------
--CAGCCAACCCCGCCTC--AGGGGAGAGTTCACAGACTAAACAGCGGTGGGTTGGCAGC
GCCCTTCGGGGCTTGCCAG-----------------------------------------
---------------------------------------------------------CCT
AAGATATAGTCGACCCAGGGGCTTGAAAAAGCCGCCTAAACAAAGCGG------------
------------------------------------------------------------
------------------------------------------------------------
------------------------------------------------------------
------------------------------------------------------------
------------------------------------------------------------
------------------------------------------------------------
------------------------------------------------------------
----------------------------
>Apiospora_hydei_GZCC_20 C0113
------------------------------------------------------------
-----------------------G-----GGATTCCCCTAGTAACGGCGAGTGAAGCGGG
AACAGCTCAAATTTGAAATCTGGCCCTTGGGTCCGAGTTGTAATTTGCAGAGGATGCTTT
TGGTGCGGTGCCTTCCGAGTTCCCTGGAACGGGACGCCTTAGAGGGTGAGAGCCCCGTAC
GGTTGGCCACCAAGCCTGTGTAAAGCTCCTTCGACGAGTCGAGTAGTTTGGGAATGCTGC
TCAAAATGGGAGGTATATTTCTTCTAAAGCTAAATACTGGCCAGAGACCGATAGCGCACA
AGTAGAGTGATCGAAAGATGAAAAGCACTTTGAAAAGAGGGTTAAATAGCACGTGAAATT
GTTGAAAGGGAAGGATTTATGACCAGACTTTTTCTAGGGGGATCATCCGGTGTTCTCACC
GGTGCAC-TTCCCCTAGTTGAGGCCAGCATCGGTTTCTGTCGGGGGATAAAAGCTTCAGG
AATGTGGCTCCCTTCGGGGAGTGTTATAGCCTGTTGCATAATACCCTGACGGAGACCGAG
GTTCGCGCAT-TGCAAGGATGCTGGCGTAATGGTTATTAATCACCCGTCTTGAAACACGG
ACCAAGGAGTCG-AACATTTGTGCGAGT-GTTTGGGTGTTAAACCCTCACGCGTAATGAA
AGTGAACGGAGGTGAGAG-CCTTTCGGGGTGCATCATCGACCGATCCTGATGTCTTCGGA
TGGATTTGAGTAAGAGCATAACTGTTCGGACCCGAAAGATGGTGAACTATGCGTGGATAG
GGTGAAGCCAGAGGAAACTCTGGTGGAGGCTCGCAGCGGTTCTGACGTGCAAATCGATCG
TCAAATCTGCGCAT-GGGGGCGAAAGACTAATCGAA-CCATTGACCAGCGGTCAAAA--C
AATCACTAGGTGGTTAAGAGGGGGCCCGCGAGGGCCATGGAGAAAAACCTAGGCTG-TGC
C--------------------------CGGTTACCCTGTAGC------------------
----------------TACCCTGTAGC---------------------------------
------TACCCGGTAG----------CCGAGCCGGCCGACACCGCTAAAATGCGGGGACA
TCCCTTTACAGGGCCA-----AAGGCTACCGCCACGCGCTGAAAAGCGTGCT--------
---GGCACCG-AGAATAGT----GCTCTC-----------------GGGTATGGTAACGG
CGC---------------------------------------------------------
------------------------------------------------------------
------------------------------------------------------------
------------------------------------------------------------
------------------------------------------------------------
------------------------------------------------------------
------------------------------------------------------------
------------------------------------------------------------
------------------------------------------------------------
------------------------------------------------------------
------------------------------------------------------------
------------------------------------------------------------
------------------------------------------------------------
----------------------------
>Apiospora_hydei_CBS_114990T
------GTTGACCTCGGATCAGGTAGGAATACCCGCTGAACTTAAGCATATCAATAAGCG
GAGGAAAAGAAAC-----CAACAG-----GGATTCCCCTAGTAACGGCGAGTGAAGCGGG
AACAGCTCAAATTTGAAATCTGGCCCTTGGGTCCGAGTTGTAATTTGCAGAGGATGCTTT
TGGTGCGGTGCCTTCCGAGTTCCCTGGAACGGGACGCCTTAGAGGGTGAGAGCCCCGTAC
GGTTGGCCACCAAGCCTGTGTAAAGCTCCTTCGACGAGTCGAGTAGTTTGGGAATGCTGC
TCAAAATGGGAGGTATATTTCTTCTAAAGCTAAATACTGGCCAGAGACCGATAGCGCACA
AGTAGAGTGATCGAAAGATGAAAAGCACTTTGAAAAGAGGGTTAAATAGCACGTGAAATT
GTTGAAAGGGAAGGATTTATGACCAGACTTTTTCTAGGGGGATCATCCGGTGTTCTCACC
GGTGCAC-TTCCCCTAGTTGAGGCCAGCATCGGTTTCTGTCGGGGGATAAAAGCTTCAGG
AATGTGGCTCCCTTCGGGGAGTGTTATAGCCTGTTGCATAATACCCTGACGGGGACCGAG
GTTCGCGCAT-TGCAAGGATGCTGGCGTAATGGTTATTAATCACCCGTCTTGAAACACGG
ACCAAGGAGTCG-AACATTTGTGCGAGT-GTTTGGGTGTTAAACCCTCACGCGTAATGAA
AGTGAACGGAGGTGAGAG-CCTTTCGGGGTGCATCATCGACCGATCCTGATGTCTTCGGA
TGGATTTGAGTAAGAGCATAACTGTTCGGACCCGAAAGATGGTGAACTATGCGTGGATAG
GGTGAAGCCAGAGGAAACTCTGGTGGAGGCTCGCAGCGGTTCTGACGTGCAAATCGATCG
TCAAATCTGCGCAT-GGGGGCGAAAGACTAATCGAA-CCATTGACCAGCGGTCAAAA--C
AATCACTAGGTGGTTAAGAGGGGGCCCGCGAGGGCCATGGAGAAAAACCTAGGCTG-TGC
C--------------------------CGGTTACCCTGTAGC------------------
----------------TACCCTGTAGC---------------------------------
------TACCCCGTAG----------CCGAGCCGGCCGACACCGCTAAAATGCGGGGACA
TCCCTTTACAGGGCCA-----AAGGCTACCGCCACGCGCTGAAAAGCGTGCT--------
---GGCACCG-AGAATAGT----GCTCTC-----------------GGGTATGGTAACAA
CGCCGGCGGCC-------------------------------------------------
--------------------GGGACGACCTG-----------------------------
--CAGCCAACCCCGCCTC--AGGGGAGAGTTCACAGACTAAACAGCGGTGGGTTGGCAGC
GCCCTTCGGGGCCTGCCAG-----------------------------------------
---------------------------------------------------------CCT
AAGATATAGTCGACCCAGGGGC--------------------------------------
------------------------------------------------------------
------------------------------------------------------------
------------------------------------------------------------
------------------------------------------------------------
------------------------------------------------------------
------------------------------------------------------------
------------------------------------------------------------
----------------------------
>Apiospora?dematiacea_KUNCC_23_14202T
------------------------------------------------------------
------------------------------------CTTCGTAACGGCGAGTGAAGCGGG
AACAGCTCAAATTTGAAATCTGGCCCTTGGGTCCGAGTTGTAATTTGCAGAGGATGCTTT
TGGTGCGGTGCCTTCCGAGTTCCCTGGAACGGGACGCCTTAGAGGGTGAGAGCCCCGTAC
GGTTGGCCACCAAGCCTGTGTAAAGCTCCTTCGACGAGTCGAGTAGTTTGGGAATGCTGC
TCAAAATGGGAGGTATATTTCTTCTAAAGCTAAATACTGGCCAGAGACCGATAGCGCACA
AGTAGAGTGATCGAAAGATGAAAAGCACTTTGAAAAGAGGGTTAAATAGCACGTGAAATT
GTTGAAAGGGAAGGATTTATGACCAGACTTTTTCTAGGGGGATCATCCGGTGTTCTCACC
GGTGCAC-TTCCCCTAGTTGAGGCCAGCATCGGTTTCTGTCGGGGGATAAAAGCTTCAGG
AATGTGGCTCCCTTCGGGGAGTGTTATAGCCTGTTGCATAATACCCTGACGGGGACCGAG
GTTCGCGCAT-TGCAAGGATGCTGGCGTAATGGTTATTAATCACCCGTCTTGAAACACGG
ACCAAGGAGTCG-AACATTTGTGCGAGT-GTTTGGGTGTTAAACCCTCACGCGTAATGAA
AGTGAACGGAGGTGAGAG-CCTTTCGGGGTGCATCATCGACCGATCCTGATGTCTTCGGA
TGGATTTGAGTAAGAGCATAACTGTTCGGACCCGAAAGATGGTGAACTATGCGTGGATAG
GGTGAAGCCAGAGGAAACTCTGGTGGAGGCTCGCAGCGGTTCTGACGTGCAAATCGATCG
TCAAATCTGCGCAT-GGGGGCGAAAGACTAATCGAA-CCATTGACCAGCGGTCAAAA--C
AATCACTAGGTGGTTAAGAGGGGGCCCGCGAGGGCCATGGAGAAAAACCTAGGCTG-TGC
C--------------------------CGGTTACCCTGTAGC------------------
----------------TACCCTGTAGC---------------------------------
------TACCCGGTAG----------CCGAGCCGGCCGACACCGCTAAAATGCGGGGACA
TCCCTTTACAGGGCCA-----AAGGCTACCGCCACGCGCTGAAAAGCGTGCT--------
---GGCACCG-AGAATAGT----GCTCTC-----------------GGGTATGGTAACAA
CGCCGGCGGCC-------------------------------------------------
--------------------GGGACGACCTG-----------------------------
--CAGCCAACCCCGCCTC--AGGGGAGAGTTCACAGACTAAACAGCGGTGGGTTGGCAGC
GTCCTTCGGGGCCTGCCAG-----------------------------------------
---------------------------------------------------------CCT
AAGATATAGTCGACCCAGGGGCTTGAAAAAGCCG--------------------------
------------------------------------------------------------
------------------------------------------------------------
------------------------------------------------------------
------------------------------------------------------------
------------------------------------------------------------
------------------------------------------------------------
------------------------------------------------------------
----------------------------
>Apiospora_aurea_CBS_244_83T
------------------------------------------------------------
----------AAC-----CAACAG-----GGATTCCCCTAGTAACGGCGAGTGAAGCGGG
AACAGCTCAAATTTGAAATCTGGCCCTTGGGTCCGAGTTGTAATTTGCAGAGGATGCTTT
TGGTGCGGTGCCTTCCGAGTTCCCTGGAACGGGACGCCTTAGAGGGTGAGAGCCCCGTAC
GGTTGGCCACCAAGCCTGTGTAAAGCTCCTTCGACGAGTCGAGTAGTTTGGGAATGCTGC
TCAAAATGGGAGGTATATTTCTTCTAAAGCTAAATACTGGCCAGAGACCGATAGCGCACA
AGTAGAGTGATCGAAAGATGAAAAGCACTTTGAAAAGAGGGTTAAATAGCACGTGAAATT
GTTGAAAGGGAAGGATTTATGACCAGACTTTTTCTAGGGGGATCATCCGGTGTTCTCACC
GGTGCAC-TTCCCCTAGTGGAGGCCAGCATCGGTTTCTGTCGGGGGATAAAAGCTTCAGG
AATGTGGCTCCCTTCGGGGAGTGTTATAGCCTGTTGCATAATACCCTGACGGGGACCGAG
GTTCGCGCAT-TGCAAGGATGCTGGCGTAATGGTTATTAATCACCCGTCTTGAAACACGG
ACCAAGGAGTCG-AACATTTGTGCGAGT-GTTTGGGTGTTAAACCCTCACGCGTAATGAA
AGTGAACGGAGGTGAGAG-CCTTTCGGGGTGCATCATCGACCGATCCTGATGTCTTCGGA
TGGATTTGAGTAAGAGCATAACTGTTCGGACCCGAAAGATGGTGAACTATGCGTGGATAG
GGTGAAGCCAGAGGAAACTCTGGTGGAGGCTCGCAGCGGTTCTGACGTGCAAATCGATCG
TCAAATCTGCGCAT-GGGGGCGAAAGACTAATCGAA-CCATTGACCAGCGGTCAAAA--C
AATCACTAGGTGGTTAAGAGGGGGCCCGCGAGGGCCATGGACAAAAACCTAGGCTG-TGC
C--------------------------CGGTTACCCTGTAGC------------------
----------------TACCCTGTAGC---------------------------------
------TACCCGGTAG----------CCGAGCCGGCCGACACCGCTAAAATGCGGGGACA
TCCCTTTACAGGGCCA-----AAGGCTACCGCCACGCGCTGAAAAGCGTGCT--------
---GGCACCG-AGAATAGT----GCTCTC-----------------GGGTATGGTAACAA
CGCCGGCGGCC-------------------------------------------------
--------------------GGGACGACCTG-----------------------------
--CAGCCAACCCCGCCTC--AGGGGAGAGTTCACAGACTAAACAGCGGTGGGTTGGCAGC
GCCCTTCGGGGCCTGCCAG-----------------------------------------
---------------------------------------------------------CCT
AAGATATAGTCGACCCAGGGGCT-GAAAAAGCCGCCTCAACGAA----------------
------------------------------------------------------------
------------------------------------------------------------
------------------------------------------------------------
------------------------------------------------------------
------------------------------------------------------------
------------------------------------------------------------
------------------------------------------------------------
----------------------------
>Apiospora_adinandrae_SAUCC_1282B_2
------------------------------------------------------------
-------------------------------------------ACGGCGAGTGAAGCGGG
AACAGCTCAAATTTGAAATCTGGCCCTTGGGTCCGAGTTGTAATTTGCAGAGGATGCTTT
TGGTGCGGTGCCTTCCGAGTTCCCTGGAACGGGACGCCTTAGAGGGTGAGAGCCCCGTAC
GGTTGGCCACCAAGCCTGTGTAAAGCTCCTTCGACGAGTCGAGTAGTTTGGGAATGCTGC
TCAAAATGGGAGGTATATTTCTTCTAAAGCTAAATACTGGCCAGAGACCGATAGCGCACA
AGTAGAGTGATCGAAAGATGAAAAGCACTTTGAAAAGAGGGTTAAATAGCACGTGAAATT
GTTGAAAGGGAAGGATTTATGACCAGACTTTTTCTAGGGGGATCATCCGGTGTTCTCACC
GGTGCAC-TTCCCCTAGTTGAGGCCAGCATCGGTTTCTGCCGGGGGATAAAAGCTTCGGG
AATGTGGCTCCCTTCGGGGAGTGTTATAGCCTGTTGCATAATACCCTGGCGGGGACCGAG
GTTCGCGCAT-TGCAAGGATGCTGGCGTAATGGTTATTAATCACCCGTCTTGAAACACGG
ACCAAGGAGTCG-AACATTTGTGCGAGT-GTTTGGGTGTTAAACCCTCACGCGTAATGAA
AGTGAACGGAGGTGAGAG-CCTTTCGGGGTGCATCATCGACCGATCCTGATGTCTTCGGA
TGGATTTGAGTAAGAGCATAACTGTTCGGACCCGAAAGATGGTGAACTATGCGTGGATAG
GGTGAAGCCAGAGGAAACTCTGGTGGAGGCTCGCAGCGGTTCTGACGTGCAAATCGATCG
TCAAATCTGCGCAT-GGGGGCGAAAGACTAATCGAA-CCAT-------------------
------------------------------------------------------------
------------------------------------------------------------
------------------------------------------------------------
------------------------------------------------------------
------------------------------------------------------------
------------------------------------------------------------
------------------------------------------------------------
------------------------------------------------------------
------------------------------------------------------------
------------------------------------------------------------
------------------------------------------------------------
------------------------------------------------------------
------------------------------------------------------------
------------------------------------------------------------
------------------------------------------------------------
------------------------------------------------------------
------------------------------------------------------------
------------------------------------------------------------
------------------------------------------------------------
----------------------------
>Apiospora_adinandrae_SAUCC_1282B_1T
------------------------------------------------------------
-------------------------------------------ACGGCGAGTGAAGCGGG
AACAGCTCAAATTTGAAATCTGGCCCTTGGGTCCGAGTTGTAATTTGCAGAGGATGCTTT
TGGTGCGGTGCCTTCCGAGTTCCCTGGAACGGGACGCCTTAGAGGGTGAGAGCCCCGTAC
GGTTGGCCACCAAGCCTGTGTAAAGCTCCTTCGACGAGTCGAGTAGTTTGGGAATGCTGC
TCAAAATGGGAGGTATATTTCTTCTAAAGCTAAATACTGGCCAGAGACCGATAGCGCACA
AGTAGAGTGATCGAAAGATGAAAAGCACTTTGAAAAGAGGGTTAAATAGCACGTGAAATT
GTTGAAAGGGAAGGATTTATGACCAGACTTTTTCTAGGGGGATCATCCGGTGTTCTCACC
GGTGCAC-TTCCCCTAGTTGAGGCCAGCATCGGTTTCTGCCGGGGGATAAAAGCTTCGGG
AATGTGGCTCCCTTCGGGGAGTGTTATAGCCTGTTGCATAATACCCTGGCGGGGACCGAG
GTTCGCGCAT-TGCAAGGATGCTGGCGTAATGGTTATTAATCACCCGTCTTGAAACACGG
ACCAAGGAGTCG-AACATTTGTGCGAGT-GTTTGGGTGTTAAACCCTCACGCGTAATGAA
AGTGAACGGAGGTGAGAG-CCTTTCGGGGTGCATCATCGACCGATCCTGATGTCTTCGGA
TGGATTTGAGTAAGAGCATAACTGTTCGGACCCGAAAGATGGTGAACTATGCGTGGATAG
GGTGAAGCCAGAGGAAACTCTGGTGGAGGCTCGCAGCGGTTCTGACGTGCAAATCGATCG
TCAAATCTGCGCAT-GGGGGCGAAAGACTAATCGAA-CCAT-------------------
------------------------------------------------------------
------------------------------------------------------------
------------------------------------------------------------
------------------------------------------------------------
------------------------------------------------------------
------------------------------------------------------------
------------------------------------------------------------
------------------------------------------------------------
------------------------------------------------------------
------------------------------------------------------------
------------------------------------------------------------
------------------------------------------------------------
------------------------------------------------------------
------------------------------------------------------------
------------------------------------------------------------
------------------------------------------------------------
------------------------------------------------------------
------------------------------------------------------------
------------------------------------------------------------
----------------------------
>Apiospora_coryli_CFCC_58979
------------------------------------------------------------
------------------------------------------------------------
----GCTCAAATTTGAAATCTGGCCCTTGGGTCCGAGTTGTAATTTGCAGAGGATGCTTT
TGGTGCGGTGCCTTCCGAGTTCCCTGGAACGGGACGCCTTAGAGGGTGAGAGCCCCGTAC
GGTTGGACACCAAGCCTATGTAAAGCTCCTTCGACGAGTCGAGTAGTTTGGGAATGCTGC
TCAAAATGGGAGGTATATTTCTTCTAAAGCTAAATATTGGCCAGAGACCGATAGCGCACA
AGTAGAGTGATCGAAAGATGAAAAGCACTTTGAAAAGAGGGTTAAATAGCACGTGAAATT
GTTGAAAGGGAAGGATTTATGACCAGACTTTTTCTAGGGGAATCATCCGGTGTTCTCACC
GGTGCAC-TTCCCCTAGTTGAGGCCAGCATCGGTTTCTGTCGAGGGATAAAAGCTTTAGG
AATGTGGCTCCCTCCGGGGAGTGTTATAGCCTGTTGCATAATACCTTGACGGGGACCGAG
GTTCGCGCAT-TGCAAGGATGCTGGCGTAATGGTTATTAATCACCCGTCTTGAAACACGG
ACCAAGGAGTCG-AACATTTGTGCGAGT-GTTTGGGTGTTAAACCCTCACGCGTAATGAA
AGTGAACGGAGGTGAGAG-CCTTTAGGGGTGCATCATCGACCGATCCTGATGTCTTCGGA
TGGATTTGAGTAAGAGCATAACTGTTCGGACCCGAAAGATGGTGAACTATGCGTGGATAG
GGTGAAGCCAGAGGAAACTCTGGTGGAGGCTCGCAGCGGTTCTGACGTGCAAATCGATCG
TCAAATCTGCGCAT-GGGGGCGAAAGACTAATCGAA-CCATTGACCAGCGGTCAAAA--C
AATCACTAGGTGGTTAAGAGGGGGTCCGCGAGGACCAT-TAGAAAAACCTAGGCTG-AGC
C--------------------------CGGTTACCCTGTAGC------------------
---GC-----------TACCCTGTAGCC--------------------------------
------TACCCGGTAG----------CCGGTCCGGCCGACACCGCTAAAATGCGGGGACA
TCCCTTTACAGGGCCA-----AAGGCTACCGCCACGCGCTGAAAAGCGTGCT--------
---GGCACCG-AGGATAGT----GACCTC-----------------GGGTATGGTAATAA
CGCCTGCGGCT-------------------------------------------------
--------------------GGGACGACCTG-----------------------------
--CAGCCAACCCCGCCC---AGGGGAGAGTTCACAGACTAAACAGCGGTGGGTTGGCAGC
GCCTCTCGGGGCCTGCCAG-----------------------------------------
---------------------------------------------------------CCT
AAGATATAGTCGACCCAGGGGCC-------------------------------------
------------------------------------------------------------
------------------------------------------------------------
------------------------------------------------------------
------------------------------------------------------------
------------------------------------------------------------
------------------------------------------------------------
------------------------------------------------------------
----------------------------
>Apiospora_coryli_CFCC_58978T
------------------------------------------------------------
------------------------------------------------------------
----GCTCAAATTTGAAATCTGGCCCTTGGGTCCGAGTTGTAATTTGCAGAGGATGCTTT
TGGTGCGGTGCCTTCCGAGTTCCCTGGAACGGGACGCCTTAGAGGGTGAGAGCCCCGTAC
GGTTGGACACCAAGCCTATGTAAAGCTCCTTCGACGAGTCGAGTAGTTTGGGAATGCTGC
TCAAAATGGGAGGTATATTTCTTCTAAAGCTAAATATTGGCCAGAGACCGATAGCGCACA
AGTAGAGTGATCGAAAGATGAAAAGCACTTTGAAAAGAGGGTTAAATAGCACGTGAAATT
GTTGAAAGGGAAGGATTTATGACCAGACTTTTTCTAGGGGAATCATCCGGTGTTCTCACC
GGTGCAC-TTCCCCTAGTTGAGGCCAGCATCGGTTTCTGTCGAGGGATAAAAGCTTTAGG
AATGTGGCTCCCTCCGGGGAGTGTTATAGCCTGTTGCATAATACCTTGACGGGGACCGAG
GTTCGCGCAT-TGCAAGGATGCTGGCGTAATGGTTATTAATCACCCGTCTTGAAACACGG
ACCAAGGAGTCG-AACATTTGTGCGAGT-GTTTGGGTGTTAAACCCTCACGCGTAATGAA
AGTGAACGGAGGTGAGAG-CCTTTAGGGGTGCATCATCGACCGATCCTGATGTCTTCGGA
TGGATTTGAGTAAGAGCATAACTGTTCGGACCCGAAAGATGGTGAACTATGCGTGGATAG
GGTGAAGCCAGAGGAAACTCTGGTGGAGGCTCGCAGCGGTTCTGACGTGCAAATCGATCG
TCAAATCTGCGCAT-GGGGGCGAAAGACTAATCGAA-CCATTGACCAGCGGTCAAAA--C
AATCACTAGGTGGTTAAGAGGGGGTCCGCGAGGACCAT-TAGAAAAACCTAGGCTG-AGC
C--------------------------CGGTTACCCTGTAGC------------------
---GC-----------TACCCTGTAGCC--------------------------------
------TACCCGGTAG----------CCGGTCCGGCCGACACCGCTAAAATGCGGGGACA
TCCCTTTACAGGGCCA-----AAGGCTACCGCCACGCGCTGAAAAGCGTGCT--------
---GGCACCG-AGGATAGT----GACCTC-----------------GGGTATGGTAATAA
CGCCTGCGGCT-------------------------------------------------
--------------------GGGACGACCTG-----------------------------
--CAGCCAACCCCGCCC---AGGGGAGAGTTCACAGACTAAACAGCGGTGGGTTGGCAGC
GCCTCTCG----------------------------------------------------
------------------------------------------------------------
------------------------------------------------------------
------------------------------------------------------------
------------------------------------------------------------
------------------------------------------------------------
------------------------------------------------------------
------------------------------------------------------------
------------------------------------------------------------
------------------------------------------------------------
----------------------------
>Apiospora_obovata_LC_8177
------------------------------------------------------------
------------------------------------------------------------
-----------TTTGAAATCTGGCCCTTGGGTCCGAGTTGTAATTTGCAGAGGATGCTTT
TGGTGCGGTGCCTTCCGAGTTCCCTGGAACGGGACGCCTTAGAGGGTGAGAGCCCCGTAC
GGTTGGACACCAAGCCTATGTAAAGCTCCTTCGACGAGTCGAGTAGTTTGGGAATGCTGC
TCAAAATGGGAGGTATATTTCTTCTAAAGCTAAATATTGGCCAGAGACCGATAGCGCACA
AGTAGAGTGATCGAAAGATGAAAAGCACTTTGAAAAGAGGGTTAAATAGCACGTGAAATT
GTTGAAAGGGAAGGATTTATGACCAGACTTTTTCTAGGGGAATCATCCGGTGTTCTCACC
GGTGCAC-TTCCCCTAGTTGAGGCCAGCATCGGTTTCTGTCGAGGGATAAAAGCTTTAGG
AATGTGGCACCCTCCGGGGTGTGTTATAGCCTGTTGCATAATACCTTGACGGGGACCGAG
GTTCGCGCAT-TGCAAGGATGCTGGCGTAATGGTTATTAATCACCCGTCTTGAAACACGG
ACCAAGGAGTCG-AACATTTGTGCGAGT-GTTTGGGTGTTAAACCCTCACGCGTAATGAA
AGTGAACGGAGGTGAGAG-CCTTTAGGGGTGCATCATCGACCGATCCTGATGTCTTCGGA
TGGATTTGAGTAAGAGCATAACTGTTCGGACCCGAAAGATGGTGAACTATGCGTGGATAG
GGTGAAGCCAGAGGAAACTCTGGTGGAGGCTCGCAGCGGTTCTGACGTGCAAATCGATCG
TCAAATCTGCGCAT-GGGGGCGAAAGACTAATCGAA-CCATTGACCAGCGGTCAAAA--C
AATCACTAGGTGGTTAAGAGGGGGTCCGCGAGGACCAT-TTGAAAAACCTAGGCTG-AG-
C--------------------------CGGTTACCCTGTAGC------------------
---GC-----------TACCCTGTAGCT--------------------------------
------TACCCGGTAA----------CCGGTCCGGCCGACACCGCTAAAATGCGGGGACA
TCCCTTTACAGGGCCA-----AAGGCTACCGCCACGCGCTGAAAAGCGTGCT--------
---GGCACCG-AGGATAGT----GACCTC-----------------GGGTATGGTAATAA
CGCCTGCGGCT-------------------------------------------------
--------------------GGGACGACCTG-----------------------------
--CAGCCAACCCCGCCT---AGGGGAGAGTTCACAGACTAAACAGCGGTGGGTTGGCAGC
GCCTTTCGGGGCCTGCCAG-----------------------------------------
---------------------------------------------------------CCT
AAGATATAGTCG------------------------------------------------
------------------------------------------------------------
------------------------------------------------------------
------------------------------------------------------------
------------------------------------------------------------
------------------------------------------------------------
------------------------------------------------------------
------------------------------------------------------------
----------------------------
>Apiospora_obovata_LC_4940T
------------------------------------------------------------
------------------------------------------------------------
-----------TTTGAAATCTGGCCCTTGGGTCCGAGTTGTAATTTGCAGAGGATGCTTT
TGGTGCGGTGCCTTCCGAGTTCCCTGGAACGGGACGCCTTAGAGGGTGAGAGCCCCGTAC
GGTTGGACACCAAGCCTATGTAAAGCTCCTTCGACGAGTCGAGTAGTTTGGGAATGCTGC
TCAAAATGGGAGGTATATTTCTTCTAAAGCTAAATATTGGCCAGAGACCGATAGCGCACA
AGTAGAGTGATCGAAAGATGAAAAGCACTTTGAAAAGAGGGTTAAATAGCACGTGAAATT
GTTGAAAGGGAAGGATTTATGACCAGACTTTTTCTAGGGGAATCATCCGGTGTTCTCACC
GGTGCAC-TTCCCCTAGTTGAGGCCAGCATCGGTTTCTGTCGAGGGATAAAAGCTTTAGG
AATGTGGCACCCTCCGGGGTGTGTTATAGCCTGTTGCATAATACCTTGACGGGGACCGAG
GTTCGCGCAT-TGCAAGGATGCTGGCGTAATGGTTATTAATCACCCGTCTTGAAACACGG
ACCAAGGAGTCG-AACATTTGTGCGAGT-GTTTGGGTGTTAAACCCTCACGCGTAATGAA
AGTGAACGGAGGTGAGAG-CCTTTAGGGGTGCATCATCGACCGATCCTGATGTCTTCGGA
TGGATTTGAGTAAGAGCATAACTGTTCGGACCCGAAAGATGGTGAACTATGCGTGGATAG
GGTGAAGCCAGAGGAAACTCTGGTGGAGGCTCGCAGCGGTTCTGACGTGCAAATCGATCG
TCAAATCTGCGCAT-GGGGGCGAAAGACTAATCGAA-CCATTGACCAGCGGTCAAAA--C
AATCACTAGGTGGTTAAGAGGGGGTCCGCGAGGACCAT-TTGAAAAACCTAGGCTG-AG-
C--------------------------CGGTTACCCTGTAGC------------------
---GC-----------TACCCTGTAGCT--------------------------------
------TACCCGGTAA----------CCGGTCCGGCCGACACCGCTAAAATGCGGGGACA
TCCCTTTACAGGGCCA-----AAGGCTACCGCCACGCGCTGAAAAGCGTGCT--------
---GGCACCG-AGGATAGT----GACCTC-----------------GGGTATGGTAATAA
CGCCTGCGGCT-------------------------------------------------
--------------------GGGACGACCTG-----------------------------
--CAGCCAACCCCGCCT---AGGGGAGAGTTCACAGACTAAACAGCGGTGGGTTGGCAGC
GCCTTTCGGGGCCTGCCAG-----------------------------------------
---------------------------------------------------------CCT
AAGATATAGTCG------------------------------------------------
------------------------------------------------------------
------------------------------------------------------------
------------------------------------------------------------
------------------------------------------------------------
------------------------------------------------------------
------------------------------------------------------------
------------------------------------------------------------
----------------------------
>Apiospora_bambusiparasitica_RCEF20000
------------------------------------------------------------
----------------------------------CCCCTAGTAACGGCGAGTGAAGCGGG
AACAGCTCAAATTTGAAATCTGGCCCTTGGGTCCGAGTTGTAATTTGCAGAGGATGCTTT
TGGTGCGGTGCCTTCCGAGTTCCCTGGAACGGGACGCCTTAGAGGGTGAGAGCCCCGTAC
GGTTGGACACCAAGCCTATGTAAAGCTCCTTCGACGAGTCGAGTAGTTTGGGAATGCTGC
TCAAAATGGGAGGTATATTTCTTCTAAAGCTAAATATTGGCCAGAGACCGATAGCGCACA
AGTAGAGTGATCGAAAGATGAAAAGCACTTTGAAAAGAGGGTTAAATAGCACGTGAAATT
GTTGAAAGGGAAGGATTTATGACCAGACTTTTTCTAGGGGGATCATCCGGTGTTCTCACT
GGTGCAC-TTCCCCTAGTTGAGGCCAGCATCGGTTTCCGTCGAGGGATAAAAGCTTTAGG
AATGTGGCACCCTCCGGGGTGTGTTATAGCCTGTTGCATAATACCTTGATGGGGACCGAG
GTTCGCGCAT-TGCAAGGATGCTGGCGTAATGGTTATTAATCACCCGTCTTGAAACACGG
ACCAAGGAGTCG-AACATTTGTGCGAGT-GTTTGGGTGTTAAACCCTCACGCGTAATGAA
AGTGAACGGAGGTGAGAG-CCTTTAGGGGTGCATCATCGACCGATCCTGATGTCTTCGGA
TGGATTTGAGTAAGAGCATAACTGTTCGGACCCGAAAGATGGTGAACTATGCGTGGATAG
GGTGAAGCCAGAGGAAACTCTGGTGGAGGCTCGCAGCGGTTCTGACGTGCAAATCGATCG
TCAAATCTGCGCAT-GGGGGCGAAAGACTAATCGAA-CCATTGACCAGCGGTCAAAA--C
AATCACTAGGTGGTTAAGAGGGGGTCCGCGAGGACCAT-TTGAAAAACCTAGGCTG-AGC
CGGTTACCCTGTAGCGCTACCCTGTAGCGGTTACCCTGTAGC------------------
---GC-----------TACCCTGTAGCGG---------TTACCCTGTAGCGCTACCCTGT
AGCGGTTACCCTGTAGCCACATGGTACCCGGCCGGCCGACACCGCTAAAATGCGGGGACA
TCCCTTTACAGGGCCA-----AAGGCTACCGCCACGCGCTGAAAAGCGTGCT--------
---GGCACCG-AGGATAGT----GACCTC-----------------GGGTATGGTAATAA
CGCCTGCGGCT-------------------------------------------------
--------------------GGGACGACCTG-----------------------------
--CAGCCAACCCCGCCT---AGGGGAGAGTTCACAGACTAAACAGCGGTGGGTTGGCAGC
GCCTCTCGGGGCCTGCCAG-----------------------------------------
---------------------------------------------------------CCT
AAGATATAGTCGACCCAGGGGCCTGAAAAGGTCACCTAAACAA-----------------
------------------------------------------------------------
------------------------------------------------------------
------------------------------------------------------------
------------------------------------------------------------
------------------------------------------------------------
------------------------------------------------------------
------------------------------------------------------------
----------------------------
>Apiospora_bambusiparasitica_RCEF20003T
------------------------------------------------------------
----------------------------------CCCCTAGTAACGGCGAGTGAAGCGGG
AACAGCTCAAATTTGAAATCTGGCCCTTGGGTCCGAGTTGTAATTTGCAGAGGATGCTTT
TGGTGCGGTGCCTTCCGAGTTCCCTGGAACGGGACGCCTAAGAGGGTGAGAGCCCCGTAC
GGTTGGACACCAAGCCTATGTAAAGCTCCTTCGACGAGTCGAGTAGTTTGGGAATGCTGC
TCAAAATGGGAGGTATATTTCTTCTAAAGCTAAATATTGGCCAGAGACCGATAGCGCACA
AGTAGAGTGATCGAAAGATGAAAAGCACTTTGAAAAGAGGGTTAAATAGCACGTGAAATT
GTTGAAAGGGAAGGATTTATGACCAGACTTTTTCTAGGGGGATCATCCGGTGTTCTCACT
GGTGCAC-TTCCCCTAGTTGAGGCCAGCATCGGTTTCTGTCGAGGGATAAAAGCTTTAGG
AATGTGGCACCCTCCGGGGTGTGTTATAGCCTGTTGCATAATACCTTGATGGGGACCGAG
GTTCGCGCAT-TGCAAGGATGCTGGCGTAATGGTTATTAATCACCCGTCTTGAAACACGG
ACCAAGGAGTCG-AACATTTGTGCGAGT-GTTTGGGTGTTAAACCCTCACGCGTAATGAA
AGTGAACGGAGGTGAGAG-CCTTTAGGGGTGCATCATCGACCGATCCTGATGTCTTCGGA
TGGATTTGAGTAAGAGCATAACTGTTCGGACCCGAAAGATGGTGAACTATGCGTGGATAG
GGTGAAGCCAGAGGAAACTCTGGTGGAGGCTCGCAGCGGTTCTGACGTGCAAATCGATCG
TCAAATCTGCGCAT-GGGGGCGAAAGACTAATCGAA-CCATTGACCAGCGGTCAAAA--C
AATCACTAGGTGGTTAAGAGGGGGTCCGCGAGGACCAT-TTGAAAAACCTAGGCTG-AGC
C---------------------------GGTTACCCTGTAGC------------------
---GC-----------TACCCTGTAGCGG---------TTACCCTGTAGCGCTACCCTGT
AGCGGTTACCCTGTAGCCACATGGTACCCGGCCGGCCGACACCGCTAAAATGCGGGGACA
TCCCTTTACAGGGCCA-----ACGGCTACCGCCACGCGCTGAAAAGCGTGCT--------
---GGCACCG-AGGATAGT----GACCTC-----------------GGGTATGGTAATAA
CGCCTGCGGCT-------------------------------------------------
--------------------GGGACGACCTG-----------------------------
--CAGCCAACCCCGCCC---AGGGGAGAGTTCACAGACTAAACAGCGGTGGGTTGGCAGC
GCCCCTCGGGGCCTGCCAG-----------------------------------------
---------------------------------------------------------CCT
AAGATATAGTCGACCCAGGGGCCTGAAAA-------------------------------
------------------------------------------------------------
------------------------------------------------------------
------------------------------------------------------------
------------------------------------------------------------
------------------------------------------------------------
------------------------------------------------------------
------------------------------------------------------------
----------------------------
>Apiospora_dongyingensis_SAUCC_0302T
------------------------------------------------------------
----------------------------------------------GCGAGTGAAGCGGG
AACAGCTCAAATTTGAAATCTGGCCCTTGGGTCCGAGTTGTAATTTGCAGAGGATGCTTT
TGGTGCGGTGCCTTCCGAGTTCCCTGGAACGGGACGCCTTAGAGGGTGAGAGCCCCGTAC
GGTTGGACACCAAGCCTATGTAAAGCTCCTTCGACGAGTCGAGTAGTTTGGGAATGCTGC
TCAAAATGGGAGGTATATTTCTTCTAAAGCTAAATATTGGCCAGAGACCGATAGCGCACA
AGTAGAGTGATCGAAAGATGAAAAGCACTTTGAAAAGAGGGTTAAATAGCACGTGAAATT
GTTGAAAGGGAAGGATTTATGACCAGACTTTTTCTGGGGGGATCATCCGGTGTTCTCACC
GGTGCACTTTCCCCCAGTTGAGGCCAGCATCGGTTTCTGTCGAGGGATAAAAGCTTTAGG
AATGTGGCTCCTCTCGGGGAGTGTTATAGCCTGTTGCATAATACCTTGACGGGGACCGAG
GTTCGCGCAT-TGCAAGGATGCTGGCGTAATGGTTATTAATCACCCGTCTTGAAACACGG
ACCAAGGAGTCG-AACATTTGTGCGAGT-GTTTGGGTGTTAAACCCTCACGCGTAATGAA
AGTGAACGGAGGTGAGAG-CCTTTAGGGGTGCATCATCGACCGATCCTGATGTCTTCGGA
TGGATTTGAGTAAGAGCATAACTGTTCGGACCCGAAAGATGGTGAACTATGCGTGGATAG
GGTGAAGCCAGAGGAAACTCTGGTGGAGGCTCGCAGCGGTTCTGACGTGCAAATCGATCG
TCAAATCTGCGCAT-GGGGGCGAAAGACTAATCGAA-CCATTGACCAGCGGTCAAAA--C
AATCACTAGGTGGTTAAGAGGGGGTCCGCGAGGACCAT-TTGAAAAACCTAGGCTG-TGC
C--------------------------CGGTTACCCTGTATC------------------
---GT-----------TACCCTGTAGCG--------------------------------
-----CTACCCGGTA-----------CCGAGCCGGCCGACACCGCTAAAATGCGGGGACA
TCCCTTTACAGGGCCA-----AAGGCTACCGCCACGCGCTGAAAAGCGTGCT--------
---GGCACCG-AGGATAGT----GACCTC-----------------GGGTATGGTAATAA
CGCCTGCGGCT-------------------------------------------------
--------------------GGGACGACCTG-----------------------------
--CAGCCAACCCCGCCT---AGGGGAGAGTTCACAGACTAAACAGCGGTGGGTTGGCAGC
GCCTCTCGGGGCCTGCCAG-----------------------------------------
---------------------------------------------------------CCT
AAGATATAGTCGACCCA-------------------------------------------
------------------------------------------------------------
------------------------------------------------------------
------------------------------------------------------------
------------------------------------------------------------
------------------------------------------------------------
------------------------------------------------------------
------------------------------------------------------------
----------------------------
>Apiospora_dongyingensis_SAUCC_0303
------------------------------------------------------------
----------------------------------------------GCGAGTGAAGCGGG
AACAGCTCAAATTTGAAATCTGGCCCTTGGGTCCGAGTTGTAATTTGCAGAGGATGCTTT
TGGTGCGGTGCCTTCCGAGTTCCCTGGAACGGGACGCCTTAGAGGGTGAGAGCCCCGTAC
GGTTGGACACCAAGCCTATGTAAAGCTCCTTCGACGAGTCGAGTAGTTTGGGAATGCTGC
TCAAAATGGGAGGTATATTTCTTCTAAAGCTAAATATTGGCCAGAGACCGATAGCGCACA
AGTAGAGTGATCGAAAGATGAAAAGCACTTTGAAAAGAGGGTTAAATAGCACGTGAAATT
GTTGAAAGGGAAGGATTTATGACCAGACTTTTTCTGGGGGGATCATCCGGTGTTCTCACC
GGTGCACTTTCCCCCAGTTGAGGCCAGCATCGGTTTCTGTCGAGGGATAAAAGCTTTAGG
AATGTGGCTCCTCTCGGGGAGTGTTATAGCCTGTTGCATAATACCTTGACGGGGACCGAG
GTTCGCGCAT-TGCAAGGATGCTGGCGTAATGGTTATTAATCACCCGTCTTGAAACACGG
ACCAAGGAGTCG-AACATTTGTGCGAGT-GTTTGGGTGTTAAACCCTCACGCGTAATGAA
AGTGAACGGAGGTGAGAG-CCTTTAGGGGTGCATCATCGACCGATCCTGATGTCTTCGGA
TGGATTTGAGTAAGAGCATAACTGTTCGGACCCGAAAGATGGTGAACTATGCGTGGATAG
GGTGAAGCCAGAGGAAACTCTGGTGGAGGCTCGCAGCGGTTCTGACGTGCAAATCGATCG
TCAAATCTGCGCAT-GGGGGCGAAAGACTAATCGAA-CCATTGACCAGCGGTCAAAA--C
AATCACTAGGTGGTTAAGAGGGGGTCCGCGAGGACCAT-TTGAAAAACCTAGGCTG-TGC
C--------------------------CGGTTACCCTGTATC------------------
---GT-----------TACCCTGTAGCG--------------------------------
-----CTACCCGGTA-----------CCGAGCCGGCCGACACCGCTAAAATGCGGGGACA
TCCCTTTACAGGGCCA-----AAGGCTACCGCCACGCGCTGAAAAGCGTGCT--------
---GGCACCG-AGGATAGT----GACCTC-----------------GGGTATGGTAATAA
CGCCTGCGGCT-------------------------------------------------
--------------------GGGACGACCTG-----------------------------
--CAGCCAACCCCGCCT---AGGGGAGAGTTCACAGACTAAACAGCGGTGGGTTGGCAGC
GCCTCTCGGGGCCTGCCAG-----------------------------------------
---------------------------------------------------------CCT
AAGATATAGTCGACCCA-------------------------------------------
------------------------------------------------------------
------------------------------------------------------------
------------------------------------------------------------
------------------------------------------------------------
------------------------------------------------------------
------------------------------------------------------------
------------------------------------------------------------
----------------------------
>Apiospora_camelliae_sinensis_LC_5007T
------------------------------------------------------------
--------------------------------------------CGGCGAGTGAAGCGGG
AACAGCTCAAATTTGAAATCTGGCCCTTGGGTCCGAGTTGTAATTTGCAGAGGATGCTTT
TGGTGCGGTGCCTTCCGAGTTCCCTGGAACGGGACGCCTTAGAGGGTGAGAGCCCCGTAC
GGTTGGACACCAAGCCTATGTAAAGCTCCTTCGACGAGTCGAGTAGTTTGGGAATGCTGC
TCAAAATGGGAGGTATATTTCTTCTAAAGCTAAATATTGGCCAGAGACCGATAGCGCACA
AGTAGAGTGATCGAAAGATGAAAAGCACTTTGAAAAGAGGGTTAAATAGCACGTGAAATT
GTTGAAAGGGAAGGATTTATGACCAGACTTTTTCTGGGGGGATCATCCGGTGTTCTCACC
GGTGCAC-TTCTCCCAGTTGAGGCCAGCATCGGTTTCTGTCGAGGGATAAAAGCTTTAGG
AATGTGGCTCCTCTCGGGGAGTGTTATAGCCTGTTGCATAATACCTTGACGGGGACCGAG
GTTCGCGCAT-TGCAAGGATGCTGGCGTAATGGTTATTAATCACCCGTCTTGAAACACGG
ACCAAGGAGTCG-AACATTTGTGCGAGT-GTTTGGGTGTTAAACCCTCACGCGTAATGAA
AGTGAACGGAGGTGAGAG-CCTTTAGGGGTGCATCATCGACCGATCCTGATGTCTTCGGA
TGGATTTGAGTAAGAGCATAACTGTTCGGACCCGAAAGATGGTGAACTATGCGTGGATAG
GGTGAAGCCAGAGGAAACTCTGGTGGAGGCTCGCAGCGGTTCTGACGTGCAAATCGATCG
TCAAATCTGCGCAT-GGGGGCGAAAGACTAATCGAA-CCATTGACCAGCGGTCAAAA--C
AATCACTAGGTGGTTAAGAGGGGGTCCGCGAGGACCAT-TTGAAAAACCTAGGCTG-TGC
C--------------------------CGGTTACCCTGTAGC------------------
---GT-----------TACCCTGTAGCG--------------------------------
-----CTACCCGGTA-----------CCGAGCCGGCCGACACCGCTAAAATGCGGGGACA
TCCCTTTACAGGGCCA-----AAGGCTACCGCCACGCGCTGAAAAGCGTGCT--------
---GGCACCG-AGGATAGT----GACCTC-----------------GGGTATGGTAATAA
CGCCTGCGGCT-------------------------------------------------
--------------------GGGACGACCTG-----------------------------
--CAGCCAACCCCGCCT---AGGGGAGAGTTCACAGACTAAACAGCGGTGGGTTGGCAGC
GCCTCTCGGGGCCTGCCAG-----------------------------------------
---------------------------------------------------------CCT
AAGATATAGTCGACCCAGGGGCCTG-----------------------------------
------------------------------------------------------------
------------------------------------------------------------
------------------------------------------------------------
------------------------------------------------------------
------------------------------------------------------------
------------------------------------------------------------
------------------------------------------------------------
----------------------------
>Apiospora_camelliae_sinensis_LC_8181
------------------------------------------------------------
--------------------------------------TAGTAACGGCGAGTGAAGCGGG
AACAGCTCAAATTTGAAATCTGGCCCTTGGGTCCGAGTTGTAATTTGCAGAGGATGCTTT
TGGTGCGGTGCCTTCCGAGTTCCCTGGAACGGGACGCCTTAGAGGGTGAGAGCCCCGTAC
GGTTGGACACCAAGCCTATGTAAAGCTCCTTCGACGAGTCGAGTAGTTTGGGAATGCTGC
TCAAAATGGGAGGTATATTTCTTCTAAAGCTAAATATTGGCCAGAGACCGATAGCGCACA
AGTAGAGTGATCGAAAGATGAAAAGCACTTTGAAAAGAGGGTTAAATAGCACGTGAAATT
GTTGAAAGGGAAGGATTTATGACCAGACTTTTTCTGGGGGGATCATCCGGTGTTCTCACC
GGTGCAC-TTCCCCCAGTTGAGGCCAGCATCGGTTTCTGTCGAGGGATAAAAGCTTTAGG
AATGTGGCTCCTCTCGGGGAGTGTTATAGCCTGTTGCATAATACCTTGACGGGGACCGAG
GTTCGCGCAT-TGCAAGGATGCTGGCGTAATGGTTATTAATCACCCGTCTTGAAACACGG
ACCAAGGAGTCG-AACATTTGTGCGAGT-GTTTGGGTGTTAAACCCTCACGCGTAATGAA
AGTGAACGGAGGTGAGAG-CCTTTAGGGGTGCATCATCGACCGATCCTGATGTCTTCGGA
TGGATTTGAGTAAGAGCATAACTGTTCGGACCCGAAAGATGGTGAACTATGCGTGGATAG
GGTGAAGCCAGAGGAAACTCTGGTGGAGGCTCGCAGCGGTTCTGACGTGCAAATCGATCG
TCAAATCTGCGCAT-GGGGGCGAAAGACTAATCGAA-CCATTGACCAGCGGTCAAAA--C
AATCACTAGGTGGTTAAGAGGGGGTCCGCGAGGACCAT-TTGAAAAACCTAGGCTG-TGC
C--------------------------CGGTTACCCTGTAGC------------------
---GT-----------TACCCTGTAGCG--------------------------------
-----CTACCCGGTA-----------CCGAGCCGGCCGACACCGCTAAAATGCGGGGACA
TCCCTTTACAGGGCCA-----AAGGCTACCGCCACGCGCTGAAAAGCGTGCT--------
---GGCACCG-AGGATAGT----GACCTC-----------------GGGTATGGTAATAA
CGCCTGCGGCT-------------------------------------------------
--------------------GGGACGACCTG-----------------------------
--CAGCCAACCCCGCCT---AGGGGAGAGTTCACAGACTAAACAGCGGTGGGTTGGCAGC
------------------------------------------------------------
------------------------------------------------------------
------------------------------------------------------------
------------------------------------------------------------
------------------------------------------------------------
------------------------------------------------------------
------------------------------------------------------------
------------------------------------------------------------
------------------------------------------------------------
------------------------------------------------------------
----------------------------
>Apiospora_sargassi_KUC21232
------------------------------------------------------------
-------------------------------ATTGCCCTAGTAACGGCGAGTGAAGCGGG
AACAGCTCAAATTTGAAATCTGGCCCTTTTGTCCGAGTTGTAATTTGCAGAGGATGCTTT
TGGTGCGGTGCCTTCCGAGTTCCCTGGAACGGGACGCCTTAGAGGGTGAGAGCCCCGTAC
GGTTGGCCACCAAGCCTGTGTAAAGCTCCTTCGACGAGTCGAGTAGTTTGGGAATGCTGC
TCAAAATGGGAGGTATATTTCTTCTAAAGCTAAATACTGGCCAGAGACCGATAGCGCACA
AGTAGAGTGATCGAAAGATGAAAAGCACTTTGAAAAGAGGGTTAAATAGCACGTGAAATT
GTTGAAAGGGAAGGATTTATGACCAGACTTTTTCTGGGGGGATCATCCGGTGTTCTCACC
GGTGCAC-TTCCCCCAGTTGAGGCCAGCATCGGTTTCTGCCGGGGGATAAAAGCTTCGGG
AATGTGGCTCCCTTCGGGGAGTGTTATAGCCTGTTGCATAATACCCTGGCGGGGACCGAG
GTTCGCGCAT-TGCAAGGATGCTGGCGTAATGGTTATTAATCACCCGTCTTGAAACACGG
ACCAAGGAGTCG-AACATTTGTGCGAGT-GTTTGGGTGTTAAACCCTCACGCGTAATGAA
AGTGAACGGAGGTGAGAG-CCTTTCGGGGTGCATCATCGACCGATCCTGATGTCTTCGGA
TGGATTTGAGTAAGAGCATAACTGTTCGGACCCGAAAGATGGTGAACTATGCGTGGATAG
GGTGAAGCCAGAGGAAACTCTGGTGGAGGCTCGCAGCGGTTCTGACGTGCAAATCGATCG
TCAAATCTGCGCAT-GGGGGCGAAAGACTAATCGAA-CCATTGACCAGCGGTCAAAA--C
AATCACTAGGTGGTTAAGAGGGGGCCCGCGAGGGCCATGGAGAAAAACCTAG--------
------------------------------------------------------------
------------------------------------------------------------
------------------------------------------------------------
------------------------------------------------------------
------------------------------------------------------------
------------------------------------------------------------
------------------------------------------------------------
------------------------------------------------------------
------------------------------------------------------------
------------------------------------------------------------
------------------------------------------------------------
------------------------------------------------------------
------------------------------------------------------------
------------------------------------------------------------
------------------------------------------------------------
------------------------------------------------------------
------------------------------------------------------------
------------------------------------------------------------
----------------------------
>Apiospora_cylindrica_CC_BYG98_1T
------------------------------------------------------------
-------------------------------ATTCCCCTAGTAACGGCGAGTGAAGCGGG
AACAGCTCAAATTTGAAATCTGGCCCTTGGGTCCGAGTTGTAATTTGCAGAGGATGCTTT
TGGTGAGGTGCCTTCCGAGTTCCCTGGAACGGGACGCCTTAGAGGGTGAGAGCCCCGTAC
GGTTGGACACCAAGCCTATGTAAAGCTCCTTCGACGAGTCGAGTAGTTTGGGAATGCTGC
TCAAAATGGGAGGTATATTTCTTCTAAAGCTAAATATTGGCCAGAGACCGATAGCGCACA
AGTAGAGTGATCGAAAGATGAAAAGCACTTTGAAAAGAGGGTTAAATAGCACGTGAAATT
GTTGAAAGGGAAGGATTTATGACCAGACTTTTTCTAGGGGGATCATCCGGTGTTCTCACT
GGTGCAC-TTCCCCTAGTTGAGGCCAGCATCGGTTCTTGTCGAGGGATAAAAGCTTTAGG
AATGTGGCTCCCTC--GGGAGTGTTATAGCCTGTTGCATAATACCTTGACGGGGACCGAG
GTTCGCGCAT-TGCAAGGATGCTGGCGTAATGGTTATTAATCACCCGTCTTGAAACACGG
ACCAAGGAGTCG-AACATTTGTGCGAGT-GTTTGGGTGTTAAACCCTCACGCGTAATGAA
AGTGAACGGAGGTGAGAG-CCTTTAGGGGTGCATCATCGACCGATCCTGATGTCTTCGGA
TGGATTTGAGTAAGAGCATTAATGTTCGGACCCGAAAGATGGTGAACTATGCGTGGATAG
GGTGAAGCCAGAGGAAACTCTGGTGGAGGCTCGCAGCGGTTCTGACGTGCAAATCGATCG
TCAAATCTGCGCAT-GGGGGG---------------------------------------
------------------------------------------------------------
------------------------------------------------------------
------------------------------------------------------------
------------------------------------------------------------
------------------------------------------------------------
------------------------------------------------------------
------------------------------------------------------------
------------------------------------------------------------
------------------------------------------------------------
------------------------------------------------------------
------------------------------------------------------------
------------------------------------------------------------
------------------------------------------------------------
------------------------------------------------------------
------------------------------------------------------------
------------------------------------------------------------
------------------------------------------------------------
------------------------------------------------------------
------------------------------------------------------------
----------------------------
>Apiospora_hongheensis_ZHKUCC_23_0793
TTTCCCCGGGGGTTTGTGTC----------TCCCCCCCCGTATATCTACATTCATTAGCG
GAGGAAAAGAAAC-----CAACAG-----GGATTCCCCTAGTAACGGCGAGTGAAGCGGG
AACAGCTCAAATTTGAAATCTGGCCCTTGGGTCCGAGTTGTAATTTGCAGAGGATGCTTT
TGGTGCGGTGCCTTCCGAGTTCCCTGGAACGGGACGCCTTAGAGGGTGAGAGCCCCGTAC
GGTTGGACACCAAGCCTATGTAAAGCTCCTTCGACGAGTCGAGTAGTTTGGGAATGCTGC
TCAAAATGGGAGGTATATTTCTTCTAAAGCTAAATATTGGCCAGAGACCGATAGCGCACA
AGTAGAGTGATCGAAAGATGAAAAGCACTTTGAAAAGAGGGTTAAATAGCACGTGAAATT
GTTGAAAGGGAAGGATTTATGACCAGACTTTTTCTAGGGGGATCATCCGGTGTTCTCACC
GGTGCAC-TTCCCCTAGTTGAGGCCAGCATCGGTTTCTGTCGAGGGATAAAAGCTTTAGG
AATGTGGCTCCCTCCGGGGAGTGTTATAGCCTGTTGCATAATACCTTGACGGGGACCGAG
GTTCGCGCAT-TGCAAGGATGCTGGCGTAATGGTTATTAATCACCCGTCTTGAAACACGG
ACCAAGGAGTCG-AACATTTGTGCGAGT-GTTTGGGTGTTAAACCCTCACGCGTAATGAA
AGTGAACGGAGGTGAGAG-CCTTTAGGGGTGCATCATCGACCGATCCTGATGTCTTCGGA
TGGATTTGAGTAAGAGCATTAATGTTCGGACCCGAAAGATGGTGAACTATGCGTGGATAG
GGTGAAGCCAGAGGAAACTCTGGTGGAGGCTCGCAGCGGTTCTGACGTGCAAATCGATCG
TCAAATCTGCGCAT-GGGGGCGAAAGACTAATCGAA-CCATCTA----------------
------------------------------------------------------------
------------------------------------------------------------
------------------------------------------------------------
-----GTACTGGTAC------------------------------------GCAGATATT
TCTCCTCTCCAGAGAAA----AAGG-----------------------------------
------------------------------------------------------------
------------------------------------------------------------
------------------------------------------------------------
------------------------------------------------------------
------------------------------------------------------------
------------------------------------------------------------
------------------------------------------------------------
------------------------------------------------------------
------------------------------------------------------------
------------------------------------------------------------
------------------------------------------------------------
------------------------------------------------------------
------------------------------------------------------------
------------------------------------------------------------
----------------------------
>Apiospora_hongheensis_ZHKUCC_23_0792_T
TTTCCCCGGGGGTTTGTGTC----------TCCCCCCCCGTATATCTACATTCATTAGCG
GAGGAAAAGAAAC-----CAACAG-----GGATTCCCCTAGTAACGGCGAGTGAAGCGGG
AACAGCTCAAATTTGAAATCTGGCCCTTGGGTCCGAGTTGTAATTTGCAGAGGATGCTTT
TGGTGCGGTGCCTTCCGAGTTCCCTGGAACGGGACGCCTTAGAGGGTGAGAGCCCCGTAC
GGTTGGACACCAAGCCTATGTAAAGCTCCTTCGACGAGTCGAGTAGTTTGGGAATGCTGC
TCAAAATGGGAGGTATATTTCTTCTAAAGCTAAATATTGGCCAGAGACCGATAGCGCACA
AGTAGAGTGATCGAAAGATGAAAAGCACTTTGAAAAGAGGGTTAAATAGCACGTGAAATT
GTTGAAAGGGAAGGATTTATGACCAGACTTTTTCTAGGGGGATCATCCGGTGTTCTCACC
GGTGCAC-TTCCCCTAGTTGAGGCCAGCATCGGTTTCTGTCGAGGGATAAAAGCTTTAGG
AATGTGGCTCCCTCCGGGGAGTGTTATAGCCTGTTGCATAATACCTTGACGGGGACCGAG
GTTCGCGCAT-TGCAAGGATGCTGGCGTAATGGTTATTAATCACCCGTCTTGAAACACGG
ACCAAGGAGTCG-AACATTTGTGCGAGT-GTTTGGGTGTTAAACCCTCACGCGTAATGAA
AGTGAACGGAGGTGAGAG-CCTTTAGGGGTGCATCATCGACCGATCCTGATGTCTTCGGA
TGGATTTGAGTAAGAGCATTAATGTTCGGACCCGAAAGATGGTGAACTATGCGTGGATAG
GGTGAAGCCAGAGGAAACTCTGGTGGAGGCTCGCAGCGGTTCTGACGTGCAAATCGATCG
TCAAATCTGCGCAT-GGGGGCGAAAGACTAATCGAA-CCATCTA----------------
------------------------------------------------------------
------------------------------------------------------------
------------------------------------------------------------
-----GTACTGGTAC------------------------------------GCAGATATT
TCTCCTCTCCAGAGAAA----AAGG-----------------------------------
------------------------------------------------------------
------------------------------------------------------------
------------------------------------------------------------
------------------------------------------------------------
------------------------------------------------------------
------------------------------------------------------------
------------------------------------------------------------
------------------------------------------------------------
------------------------------------------------------------
------------------------------------------------------------
------------------------------------------------------------
------------------------------------------------------------
------------------------------------------------------------
------------------------------------------------------------
----------------------------
>Apiospora_fermenti_KUC21288
------------------------------------------------------------
------------------------------------------------------------
-------------------CTGGCCCTTGGGTCCGAGTTGTAATTTGCAGAGGATGCTTT
TGGTGCGGTGCCTTCCGAGTTCCCTGGAACGGGACGCCTTAGAGGGTGAGAGCCCCGTAC
GGTTGGACACCAAGCCTATGTAAAGCTCCTTCGACGAGTCGAGTAGTTTGGGAATGCTGC
TCAAAATGGGAGGTATATTTCTTCTAAAGCTAAATATTGGCCAGAGACCGATAGCGCACA
AGTAGAGTGATCGAAAGATGAAAAGCACTTTGAAAAGAGGGTTAAATAGCACGTGAAATT
GTTGAAAGGGAAGGATTTATGACCAGACTTTTTCTAGGGGGATCATCCGGTGTTCTCACC
GGTGCAC-TTCCCCTAGTTGAGGCCAGCATCGGTTTCTGTCGAGGGATAAAAGCTTCAGG
AATGTGGCTCCCTCCGGGGAGTGTTATAGCCTGTTGCATAATACCTTGACGGGGACCGAG
GTTCGCGCAT-TGCAAGGATGCTGGCGTAATGGTTATTAATCACCCGTCTTGAAACACGG
ACCAAGGAGTCG-AACATTTGTGCGAGT-GTTTGGGTGTTAAACCCTCACGCGTAATGAA
AGTGAACGGAGGTGAGAG-CCTTTAGGGGTGCATCATCGACCGATCCTGATGTCTTCGGA
TGGATTTGAGTAAGAGCATTAATGTTCGGACCCGAAAGATGGTGAACTATGCGTGGATAG
GGTGAAGCCAGAGGAAACTCTGGTGGAGGCTCGCAGCGGTTCTGACGTGCAAATCGATCG
TCAAATCTGCGCAT-GGGGGCGAAAGACTAATCGAA-CCATCTA----------------
------------------------------------------------------------
------------------------------------------------------------
------------------------------------------------------------
-----GTAGCTGGTT------------------------------------ACCGCCGAA
GTTTCCCTCAGGATAGC----AGTGTT--------------------GTGTTCAGTTTTA
TGAGGTAAAG-CGAATGATTA-GGGACTC-----------------G-------------
------------------------------------------------------------
--------------------GGGGCTATTTAT------------------------TGCC
TTCATCCATTCTCAAAC-------------------------------------------
------------------------------------------------------------
--------------------------------------------------------TTTA
AATATGTAAGAAGCCCT-------------------------------------------
------------------------------------------------------------
------------------------------------------------------------
------------------------------------------------------------
------------------------------------------------------------
------------------------------------------------------------
------------------------------------------------------------
------------------------------------------------------------
----------------------------
>Apiospora_fermenti_KUC21289T
------------------------------------------------------------
-------------------------------ATTCCCCTAGTAACGGCGAGTGAAGCGGG
AACAGCTCAAATTTGAAATCTGGCCCTTGGGTCCGAGTTGTAATTTGCAGAGGATGCTTT
TGGTGCGGTGCCTTCCGAGTTCCCTGGAACGGGACGCCTTAGAGGGTGAGAGCCCCGTAC
GGTTGGACACCAAGCCTATGTAAAGCTCCTTCGACGAGTCGAGTAGTTTGGGAATGCTGC
TCAAAATGGGAGGTATATTTCTTCTAAAGCTAAATATTGGCCAGAGACCGATAGCGCACA
AGTAGAGTGATCGAAAGATGAAAAGCACTTTGAAAAGAGGGTTAAATAGCACGTGAAATT
GTTGAAAGGGAAGGATTTATGACCAGACTTTTTCTAGGGGGATCATCCGGTGTTCTCACC
GGTGCAC-TTCCCCTAGTTGAGGCCAGCATCGGTTTCTGTCGAGGGATAAAAGCTTCAGG
AATGTGGCTCCCTCCGGGGAGTGTTATAGCCTGTTGCATAATACCTTGACGGGGACCGAG
GTTCGCGCAT-TGCAAGGATGCTGGCGTAATGGTTATTAATCACCCGTCTTGAAACACGG
ACCAAGGAGTCG-AACATTTGTGCGAGT-GTTTGGGTGTTAAACCCTCACGCGTAATGAA
AGTGAACGGAGGTGAGAG-CCTTTAGGGGTGCATCATCGACCGATCCTGATGTCTTCGGA
TGGATTTGAGTAAGAGCATTAATGTTCGGACCCGAAAGATGGTGAACTATGCGTGGATAG
GGTGAAGCCAGAGGAAACTCTGGTGGAGGCTCGCAGCGGTTCTGACGTGCAAATCGATCG
TCAAATCTGCGCAT-GGGGGCGAAAGACTAATCGAA-CCATCTA----------------
------------------------------------------------------------
------------------------------------------------------------
------------------------------------------------------------
-----GTAGCTGGTT------------------------------------ACCGCCGAA
GTTTCCCTCAGGATAGC----AGTGTT--------------------GTGTTCAGTTTTA
TGAGGTAAAG-CGAATGATTA-GGGACTC-----------------G-------------
------------------------------------------------------------
--------------------GGGGCTATTTAT------------------------TGCC
TTCATCCATTCTCAAAC-------------------------------------------
------------------------------------------------------------
--------------------------------------------------------TTTA
AATATGTAAGAAGCCCT-------------------------------------------
------------------------------------------------------------
------------------------------------------------------------
------------------------------------------------------------
------------------------------------------------------------
------------------------------------------------------------
------------------------------------------------------------
------------------------------------------------------------
----------------------------
>Apiospora_paraphaeosperma_MFLUCC_13_0644T
---------------------------------------ACTTAAGCATATCAATAAGCG
GAGGAAAAGAAAC-----CAACAG-----GGATTCCCCTAGTAACGGCGAGTGAAGCGGG
AACAGCTCAAATTTGAAATCTGGCCCTTGGGTCCGAGTTGTAATTTGCAGAGGATGCTTT
TGGTGCGGTGCCTTCCGAGTTCCCTGGAACGGGACGCCTTAGAGGGTGAGAGCCCCGTAC
GGTTGGCCACCAAGCCTGTGTAAAGCTCCTTCGACGAGTCGAGTAGTTTGGGAATGCTGC
TCAAAATGGGAGGTATATTTCTTCTAAAGCTAAATACTGGCCAGAGACCGATAGCGCACA
AGTAGAGTGATCGAAAGATGAAAAGCACTTTGAAAAGAGGGTTAAATAGCACGTGAAATT
GTTGAAAGGGAAGGATTTATGACCAGACTTTTTCTAGGGGGATCATCCGGTGTTCTCACC
GGTGCAC-TTCCCCTAGTTGAGGCCAGCATCGGTTTCTGTCGGGGGATAAAAGCTTCAGG
AATGTGGCTCCCTCCGGGGAGTGTTATAGCCTGTTGCATAATACCCTGACGGGGACCGAG
GTTCGCGCAT-TGCAAGGATGCTGGCGTAATGGTTATTAATCACCCGTCTTGAAACACGG
ACCAAGGAGTCG-AACATTTGTGCGAGT-GTTTGGGTGTTAAACCCTCACGCGTAATGAA
AGTGAACGGAGGTGAGAG-CCCTTCGGGGTGCATCATCGACCGATCCTGATGTCTTCGGA
TGGATTTGAGTAAGAGCATAACTGTTCGGACCCGAAAGATGGTGAACTATGCGTGGATAG
GGTGAAGCCAGAGGAAACTCTGGTGGAGGCTCGCAGCGGTTCTGACGTGCAAATCGATCG
TCAAATCTGCGCAT--GGGGCGAAAGACTAATCGA--CCAT-------------------
------------------------------------------------------------
------------------------------------------------------------
------------------------------------------------------------
------------------------------------------------------------
------------------------------------------------------------
------------------------------------------------------------
------------------------------------------------------------
------------------------------------------------------------
------------------------------------------------------------
------------------------------------------------------------
------------------------------------------------------------
------------------------------------------------------------
------------------------------------------------------------
------------------------------------------------------------
------------------------------------------------------------
------------------------------------------------------------
------------------------------------------------------------
------------------------------------------------------------
------------------------------------------------------------
----------------------------
>Apiospora_serenensis_IMI_326869T
------------------------------------------------------------
------------------------------------------------------------
------------------------------------------------------------
------------------------------------------------------------
------------------------------------------------------------
--------------------------------------------AGACCGATAGCGAACA
AGTAGAGTGATCGAAAGATGAAAAGCACTTTGAAAAGAGGGTTAAATAGCACGTGAAATT
GTTGAAAGGGAAGGATTTATGACCAGACTTTTTCTGGGGGGATCATCCGGTGTTCTCACC
GGTGCAC-TTCCCCCAGTTGAGGCCAGCATCGGTTTCTGTCGAGGGATAAAAGCTTTAGG
AATGTGGCTCTCTCCGGGGAGTGTTATAGCCTGTTGCATAATACCTTGACGGGGACCGAG
GTTCGCGCAT-TGCAAGGATGCTGGCGTAATGGTTATTAATCACCCGTCTTGAAACACGG
ACCAAG------------------------------------------------------
------------------------------------------------------------
------------------------------------------------------------
------------------------------------------------------------
------------------------------------------------------------
------------------------------------------------------------
------------------------------------------------------------
------------------------------------------------------------
------------------------------------------------------------
------------------------------------------------------------
------------------------------------------------------------
------------------------------------------------------------
------------------------------------------------------------
------------------------------------------------------------
------------------------------------------------------------
------------------------------------------------------------
------------------------------------------------------------
------------------------------------------------------------
------------------------------------------------------------
------------------------------------------------------------
------------------------------------------------------------
------------------------------------------------------------
------------------------------------------------------------
------------------------------------------------------------
----------------------------
>Apiospora_serenensis_ATCC_76309
------------------------------------------------------------
------------------------------------------------------------
------------------------------------------------------------
------------------------------------------------------------
------------------------------------------------------------
--------------------------------------------AGACCGATAGCGAACA
AGTAGAGTGATCGAAAGATGAAAAGCACTTTGAAAAGAGGGTTAAATAGCACGTGAAATT
GTTGAAAGGGAAGGATTTATGACCAGACTTTTTCTGGGGGGATCATCCGGTGTTCTCACC
GGTGCAC-TTCCCCCAGTTGAGGCCAGCATCGGTTTCTGTCGAGGGATAAAAGCTTTAGG
AATGTGGCTCTCTCCGGGGAGTGTTATAGCCTGTTGCATAATACCTTGACGGGGACCGAG
GTTCGCGCAT-TGCAAGGATGCTGGCGTAATGGTTATTAATCACCCGTCTTGAAACACGG
ACCAAG------------------------------------------------------
------------------------------------------------------------
------------------------------------------------------------
------------------------------------------------------------
------------------------------------------------------------
------------------------------------------------------------
------------------------------------------------------------
------------------------------------------------------------
------------------------------------------------------------
------------------------------------------------------------
------------------------------------------------------------
------------------------------------------------------------
------------------------------------------------------------
------------------------------------------------------------
------------------------------------------------------------
------------------------------------------------------------
------------------------------------------------------------
------------------------------------------------------------
------------------------------------------------------------
------------------------------------------------------------
------------------------------------------------------------
------------------------------------------------------------
------------------------------------------------------------
------------------------------------------------------------
----------------------------
>Apiospora_mediterranea_IMI_326875T
------------------------------------------------------------
------------------------------------------------------------
------------------------------------------------------------
------------------------------------------------------------
------------------------------------------------------------
--------------------------------------------AGACCGATAGCGAACA
AGTAGAGTGATCGAAAGATGAAAAGCACTTTGAAAAGAGGGTTAAATAGCACGTGAAATT
GTTGAAAGGGAAGGATTTATGACCAGACTTTTTCTAGGGGGATCATCCGGTGTTCTCACC
GGTGCAC-TTCCCCTAGTTGAGGCCAGCATCGGTTTCTGTCGGGGGATAAAAGCTTCAGG
AATGTGGCTCCCTCCGGGGAGTGTTATAGCCTGTTGCATAATACCCTGACGGGGACCGAG
GTTCGCGCAT-TGCAAGGATGCTGGCGTAATGGTTATTAATCACCCGTCTTGAAACACGG
ACCAAG------------------------------------------------------
------------------------------------------------------------
------------------------------------------------------------
------------------------------------------------------------
------------------------------------------------------------
------------------------------------------------------------
------------------------------------------------------------
------------------------------------------------------------
------------------------------------------------------------
------------------------------------------------------------
------------------------------------------------------------
------------------------------------------------------------
------------------------------------------------------------
------------------------------------------------------------
------------------------------------------------------------
------------------------------------------------------------
------------------------------------------------------------
------------------------------------------------------------
------------------------------------------------------------
------------------------------------------------------------
------------------------------------------------------------
------------------------------------------------------------
------------------------------------------------------------
------------------------------------------------------------
----------------------------
>Apiospora_hispanica_IMI_326877T
------------------------------------------------------------
------------------------------------------------------------
------------------------------------------------------------
------------------------------------------------------------
------------------------------------------------------------
--------------------------------------------AGACCGATAGCGAACA
AGTAGAGTGATCGAAAGATGAAAAGCACTTTGAAAAGAGGGTTAAATAGCACGTGAAATT
GTTGAAAGGGAAGGATTTATGACCAGACTTTTTCTAGGGGGATCATCCGGTGTTCTCACC
GGTGCAC-TTCCCCTAGTTGAGGCCAGCATCGGTTTCTGTCGGGGGATAAAAGCTTCAGG
AATGTGGCTCCCTCCGGGGAGTGTTATAGCCTGTTGCATAATACCCTGACGGGGACCGAG
GTTCGCGCAT-TGCAAGGATGCTGGCGTAATGGTTATTAATCACCCGTCTTGAAACACGG
ACCAAG------------------------------------------------------
------------------------------------------------------------
------------------------------------------------------------
------------------------------------------------------------
------------------------------------------------------------
------------------------------------------------------------
------------------------------------------------------------
------------------------------------------------------------
------------------------------------------------------------
------------------------------------------------------------
------------------------------------------------------------
------------------------------------------------------------
------------------------------------------------------------
------------------------------------------------------------
------------------------------------------------------------
------------------------------------------------------------
------------------------------------------------------------
------------------------------------------------------------
------------------------------------------------------------
------------------------------------------------------------
------------------------------------------------------------
------------------------------------------------------------
------------------------------------------------------------
------------------------------------------------------------
----------------------------
>Apiospora_sasae_23P495
------------------------------------------------------------
------------A-----CAACAG-----GGATTCCCCTAGTAACGGCGAGTGAAGCGGG
AACAGCTCAAATTTGAAATCTGGCCCTCGGGTCCGAGTTGTAATTTGCAGAGGATGCTTT
TGGCGCGGTGCCTTCCGAGTTCCCTGGAACGGGACGCCTTAGAGGGTGAGAGCCCCGTAC
GGTTGGCCACCAAGCCTGTGTAAAGCTCCTTCGACGAGTCGAGTAGTTTGGGAATGCTGC
TCAAAACGGGAGGTATATTTCTTCTAAAGCTAAATACTGGCCAGAGACCGATAGCGCACA
AGTAGAGTGATCGAAAGATGAAAAGCACTTTGAAAAGAGGGTTAAATAGCACGTGAAATT
GTTGAAAGGGAAGGGTTTATGACCAGACTTTTTCTAGGGGGATCATCCGGTGTTCTCACC
GGTGCAC-TTCCCCTAGTTGAGGCCAGCATCGGTTTCTGCCGGGGGATAAAAGCTTCGGG
AATGTGGCTCCTTC--GGGAGTGTTATAGCCCGTTGTATAATACCCTGGCGGGGACCGAG
GTTCGCGCATTCGCAAGGATGCTGGCGTAATGGTTATTAACCACCCGTCTTGAAACACGG
ACCAAGGAGTCG-AACATTTGTGCGAGT-GTTTGGGTGTTAAACCCTCACGCGTAATGAA
AGTGAACGGAGGTGAGAG-CCTTTAGGGGTGCATCATCGACCGATCCTGATGTCTTCGGA
TGGATTTGAGTAGGAGCATCACTGTTCGGACCCGAAAGATGGTGAACTATGCGTGGATAG
GGTGAAGCCAGAGGAAACTCTGGTGGAGGCTCGCAGCGGTTCTGACGTGCAAATCGATCG
TCAAATCTGCGCAT-GGTGGCGAAAGACTAATCGAA-CCATCTAGTAGCTG---------
------------------------------------------------------------
------------------------------------------------------------
------------------------------------------------------------
------------------------------------------------------------
------------------------------------------------------------
---GTTACCG-CCGA---------------------------------------------
------------------------------------------------------------
------------------------------------------------------------
------------------------------------------------------------
------------------------------------------------------------
------------------------------------------------------------
------------------------------------------------------------
------------------------------------------------------------
------------------------------------------------------------
------------------------------------------------------------
------------------------------------------------------------
------------------------------------------------------------
------------------------------------------------------------
------------------------------------------------------------
----------------------------
>Apiospora_hysterina_KUC21438
---------------------------------------------GCATATCAATAAGCG
GAGGAAAAGAAAC-----CAACAG-----GGATTCCCCTAGTAACGGCGAGTGAAGCGGG
AACAGCTCAAATTTGAAATCTGGCCCTCGGGTCCGAGTTGTAATTTGCAGAGGATGCTTT
TGGCGCGGTGCCTTCCGAGTTCCCTGGAACGGGACGCCTTAGAGGGTGAGAGCCCCGTAC
GGTTGGCCACCAAGCCTGTGTAAAGCTCCTTCGACGAGTCGAGTAGTTTGGGAATGCTGC
TCAAAACGGGAGGTATATTTCTTCTAAAGCTAAATACTGGCCAGAGACCGATAGCGCACA
AGTAGAGTGATCGAAAGATGAAAAGCACTTTGAAAAGAGGGTTAAATAGCACGTGAAATT
GTTGAAAGGGAAGGGTTTATGACCAGACTTTTTCTAGGGGGATCATCCGGTGTTCTCACC
GGTGCAC-TTCCCCTAGTTGAGGCCAGCATCGGTTTCTGCCGGGGGATAAAAGCTTCGGG
AATGTGGCTCCTTC--GGGAGTGTTATAGCCCGTTGTATAATACCCTGGCGGGGACCGAG
GTTCGCGCATTCGCAAGGATGCTGGCGTAATGGTTATTAACCACCCGTCTTGAAACACGG
ACCAAGGAGTCG-AACATTTGTGCGAGT-GTTTGGGTGTTAAACCCTCACGCGTAATGAA
AGTGAACGGAGGTGAGAG-CCTTTAGGGGTGCATCATCGACCGATCCTGATGTCTTCGGA
TGGATTTGAGTAGGAGCATCACTGTTCGGACCCGAAAGATGGTGAACTATGCGTGGATAG
GGTGAAGCCAGAGGAAACTCTGGTGGAGGCTCGCAGCGGTTCTGACGTGCAAATCGATCG
TCAAATCTGCGCAT-GGGGGCGAAAGACTAATCGAA-CCATCTAGTAGCTG---------
------------------------------------------------------------
------------------------------------------------------------
------------------------------------------------------------
------------------------------------------------------------
------------------------------------------------------------
---GTTACCG-CC-----------------------------------------------
------------------------------------------------------------
------------------------------------------------------------
------------------------------------------------------------
------------------------------------------------------------
------------------------------------------------------------
------------------------------------------------------------
------------------------------------------------------------
------------------------------------------------------------
------------------------------------------------------------
------------------------------------------------------------
------------------------------------------------------------
------------------------------------------------------------
------------------------------------------------------------
----------------------------
>Apiospora_hysterina_KUC21437
---------------------------------------------GCATATCAATAAGCG
GAGGAAAAGAAAC-----CAACAG-----GGATTCCCCTAGTAACGGCGAGTGAAGCGGG
AACAGCTCAAATTTGAAATCTGGCCCTCGGGTCCGAGTTGTAATTTGCAGAGGATGCTTT
TGGCGCGGTGCCTTCCGAGTTCCCTGGAACGGGACGCCTTAGAGGGTGAGAGCCCCGTAC
GGTTGGCCACCAAGCCTGTGTAAAGCTCCTTCGACGAGTCGAGTAGTTTGGGAATGCTGC
TCAAAACGGGAGGTATATTTCTTCTAAAGCTAAATACTGGCCAGAGACCGATAGCGCACA
AGTAGAGTGATCGAAAGATGAAAAGCACTTTGAAAAGAGGGTTAAATAGCACGTGAAATT
GTTGAAAGGGAAGGGTTTATGACCAGACTTTTTCTAGGGGGATCATCCGGTGTTCTCACC
GGTGCAC-TTCCCCTAGTTGAGGCCAGCATCGGTTTCTGCCGGGGGATAAAAGCTTCGGG
AATGTGGCTCCTTC--GGGAGTGTTATAGCCCGTTGTATAATACCCTGGCGGGGACCGAG
GTTCGCGCATTCGCAAGGATGCTGGCGTAATGGTTATTAACCACCCGTCTTGAAACACGG
ACCAAGGAGTCG-AACATTTGTGCGAGT-GTTTGGGTGTTAAACCCTCACGCGTAATGAA
AGTGAACGGAGGTGAGAG-CCTTTAGGGGTGCATCATCGACCGATCCTGATGTCTTCGGA
TGGATTTGAGTAGGAGCATCACTGTTCGGACCCGAAAGATGGTGAACTATGCGTGGATAG
GGTGAAGCCAGAGGAAACTCTGGTGGAGGCTCGCAGCGGTTCTGACGTGCAAATCGATCG
TCAAATCTGCGCAT-GGGGGCGAAAGACTAATCGAA-CCATCTAGTAGCTG---------
------------------------------------------------------------
------------------------------------------------------------
------------------------------------------------------------
------------------------------------------------------------
------------------------------------------------------------
---GTTACCG-CC-----------------------------------------------
------------------------------------------------------------
------------------------------------------------------------
------------------------------------------------------------
------------------------------------------------------------
------------------------------------------------------------
------------------------------------------------------------
------------------------------------------------------------
------------------------------------------------------------
------------------------------------------------------------
------------------------------------------------------------
------------------------------------------------------------
------------------------------------------------------------
------------------------------------------------------------
----------------------------
>Apiospora_sasae_CBS_146808T
------------------------------------------------------------
--------------------------------------------------------CGGG
AACAGCTCAAATTTGAAATCTGGCCCTCGGGTCCGAGTTGTAATTTGCAGAGGATGCTTT
TGGCGCGGTGCCTTCCGAGTTCCCTGGAACGGGACGCCTTAGAGGGTGAGAGCCCCGTAC
GGTTGGCCACCAAGCCTGTGTAAAGCTCCTTCGACGAGTCGAGTAGTTTGGGAATGCTGC
TCAAAACGGGAGGTATATTTCTTCTAAAGCTAAATACTGGCCAGAGACCGATAGCGCACA
AGTAGAGTGATCGAAAGATGAAAAGCACTTTGAAAAGAGGGTTAAATAGCACGTGAAATT
GTTGAAAGGGAAGGGTTTATGACCAGACTTTTTCTAGGGGGATCATCCGGTGTTCTCACC
GGTGCAC-TTCCCCTAGTTGAGGCCAGCATCGGTTTCTGCCGGGGGATAAAAGCTTCGGG
AATGTGGCTCCTTC--GGGAGTGTTATAGCCCGTTGTATAATACCCTGGCGGGGACCGAG
GTTCGCGCATTCGCAAGGATGCTGGCGTAATGGTTATTAACCACCCGTCTTGAAACACGG
ACCAAGGAGTCG-AACATTTGTGCGAGT-GTTTGGGTGTTAAACCCTCACGCGTAATGAA
AGTGAACGGAGGTGAGAG-CCTTTAGGGGTGCATCATCGACCGATCCTGATGTCTTCGGA
TGGATTTGAGTAGGAGCATCACTGTTCGGACCCGAAAGATGGTGAACTATGCGTGGATAG
GGTGAAGCCAGAGGAAACTCTGGTGGAGGCTCGCAGCGGTTCTGACGTGCAAATCGATCG
TCAAATCTGCGCAT-GGGGGCGAAAGACTAATCGAA-CCATCTAGTAGCT----------
------------------------------------------------------------
------------------------------------------------------------
------------------------------------------------------------
------------------------------------------------------------
------------------------------------------------------------
------------------------------------------------------------
------------------------------------------------------------
------------------------------------------------------------
------------------------------------------------------------
------------------------------------------------------------
------------------------------------------------------------
------------------------------------------------------------
------------------------------------------------------------
------------------------------------------------------------
------------------------------------------------------------
------------------------------------------------------------
------------------------------------------------------------
------------------------------------------------------------
------------------------------------------------------------
----------------------------
>Apiospora_hysterina_ICPM_6889T
------------------------------------------------------------
-----------------------------------CCCTAGTAACGGCGAGTGAAGCGGG
AACAGCTCAAATTTGAAATCTGGCCCTCGGGTCCGAGTTGTAATTTGCAGAGGATGCTTT
TGGCGCGGTGCCTTCCGAGTTCCCTGGAACGGGACGCCTTAGAGGGTGAGAGCCCCGTAC
GGTTGGCCACCAAGCCTGTGTAAAGCTCCTTCGACGAGTCGAGTAGTTTGGGAATGCTGC
TCAAAACGGGAGGTATATTTCTTCTAAAGCTAAATACTGGCCAGAGACCGATAGCGCACA
AGTAGAGTGATCGAAAGATGAAAAGCACTTTGAAAAGAGGGTTAAATAGCACGTGAAATT
GTTGAAAGGGAAGGGTTTATGACCAGACTTTTTCTAGGGGGATCATCCGGTGTTCTCACC
GGTGCAC-TTCCCCTAGTTGAGGCCAGCATCGGTTTCTGCCGGGGGATAAAAGCTTCGGG
AATGTGGCTCCTTC--GGGAGTGTTATAGCCCGTTGTATAATACCCTGGCGGGGACCGAG
GTTCGCGCATTCGCAAGGATGCTGGCGTAATGGTTATTAACCACCCGTCTTGAAACACGG
ACCAAGGAGTCG-AACATTTGTGCGAGT-GTTTGGGTGTTAAACCCTCACGCGTAATGAA
AGTGAACGGAGGTGAGAG-CCTTTAGGGGTGCATCATCGACCGATCCTGATGTCTTCGGA
TGGATTTGAGTAGGAGCATCACTGTTCGGACCCGAAAGATGGTGAACTATGCGTGGATAG
GGTGAAGCCAGAGGAAACTCTGGTGGAGGCTCGCAGCGGTTCTGACGTGCAAATCGATCG
TCAAATCTGCGCAT-GGGGGCGAAAGACTAATCGAA-CCAT-------------------
------------------------------------------------------------
------------------------------------------------------------
------------------------------------------------------------
------------------------------------------------------------
------------------------------------------------------------
------------------------------------------------------------
------------------------------------------------------------
------------------------------------------------------------
------------------------------------------------------------
------------------------------------------------------------
------------------------------------------------------------
------------------------------------------------------------
------------------------------------------------------------
------------------------------------------------------------
------------------------------------------------------------
------------------------------------------------------------
------------------------------------------------------------
------------------------------------------------------------
------------------------------------------------------------
----------------------------
>Apiospora_nanmingensis_sp._nov_GUCC_25-0087T
-------------------------------------------------ATCAATAAGCG
GAGGAAAAGAAAC-----CAACAG-----GGATTCCCCTAGTAACGGCGAGTGAAGCGGG
AACAGCTCAAATTTGAAATCTGGCCCTCGGGTCCGAGTTGTAATTTGCAGAGGATGCTTT
TGGCGCGGTGCCTTCCGAGTTCCCTGGAACGGGACGCCTTAGAGGGTGAGAGCCCCGTAC
GGTTGGCCACCAAGCCTGTGTAAAGCTCCTTCGACGAGTCGAGTAGTTTGGGAATGCTGC
TCAAAACGGGAGGTATATTTCTTCTAAAGCTAAATACTGGCCAGAGACCGATAGCGCACA
AGTAGAGTGATCGAAAGATGAAAAGCACTTTGAAAAGAGGGTTAAATAGCACGTGAAATT
GTTGAAAGGGAAGGGTTTATGACCAGACTTTTTCTAGGGGGATCATCCGGTGTTCTCACC
GGTGCAC-TTCCCCTAGTTGAGGCCAGCATCGGTTTCTGCCGGGGGATAAAAGCTTCGGG
AATGTGGCTCCTTC--GGGAGTGTTATAGCCCGCTGTATAATACCCTGGCGGGGACCGAG
GTTCGCGCATTCGCAAGGATGCTGGCGTAATGGTTATTAACCACCCGTCTTGAAACACGG
ACCAAGGAGTCG-AACATTTGTGCGAGT-GTTTGGGTGTTAAACCCTCACGCGTAATGAA
AGTGAACGGAGGTGAGAG-CCTTTAGGGGTGCATCATCGACCGATCCTGATGTCTTCGGA
TGGATTTGAGTAGGAGCATCACTGTTCGGACCCGAAAGATGGTGAACTATGCGTGGATAG
GGTGAAGCCAGAGGAAACTCTGGTGGAGGCTCGCAGCGGTTCTGACGTGCAAATCGATCG
TCAAATCTGCGCAT-GGGGGCGAAAGACTAATCGAA-CCATCTAGTAGCTG---------
------------------------------------------------------------
------------------------------------------------------------
------------------------------------------------------------
------------------------------------------------------------
------------------------------------------------------------
---GGTACCG--------------------------------------------------
------------------------------------------------------------
------------------------------------------------------------
------------------------------------------------------------
------------------------------------------------------------
------------------------------------------------------------
------------------------------------------------------------
------------------------------------------------------------
------------------------------------------------------------
------------------------------------------------------------
------------------------------------------------------------
------------------------------------------------------------
------------------------------------------------------------
------------------------------------------------------------
----------------------------
>Apiospora_nanmingensis_sp._nov_GUCC_25-0088
---------------------------------------------------CAATAAGCG
GAGGAAAAGAAAC-----CAACAG-----GGATTCCCCTAGTAACGGCGAGTGAAGCGGG
AACAGCTCAAATTTGAAATCTGGCCCTCGGGTCCGAGTTGTAATTTGCAGAGGATGCTTT
TGGCGCGGTGCCTTCCGAGTTCCCTGGAACGGGACGCCTTAGAGGGTGAGAGCCCCGTAC
GGTTGGCCACCAAGCCTGTGTAAAGCTCCTTCGACGAGTCGAGTAGTTTGGGAATGCTGC
TCAAAACGGGAGGTATATTTCTTCTAAAGCTAAATACTGGCCAGAGACCGATAGCGCACA
AGTAGAGTGATCGAAAGATGAAAAGCACTTTGAAAAGAGGGTTAAATAGCACGTGAAATT
GTTGAAAGGGAAGGGTTTATGACCAGACTTTTTCTAGGGGGATCATCCGGTGTTCTCACC
GGTGCAC-TTCCCCTAGTTGAGGCCAGCATCGGTTTCTGCCGGGGGATAAAAGCTTCGGG
AATGTGGCTCCTTC--GGGAGTGTTATAGCCCGCTGTATAATACCCTGGCGGGGACCGAG
GTTCGCGCATTCGCAAGGATGCTGGCGTAATGGTTATTAACCACCCGTCTTGAAACACGG
ACCAAGGAGTCG-AACATTTGTGCGAGT-GTTTGGGTGTTAAACCCTCACGCGTAATGAA
AGTGAACGGAGGTGAGAG-CCTTTAGGGGTGCATCATCGACCGATCCTGATGTCTTCGGA
TGGATTTGAGTAGGAGCATCACTGTTCGGACCCGAAAGATGGTGAACTATGCGTGGATAG
GGTGAAGCCAGAGGAAACTCTGGTGGAGGCTCGCAGCGGTTCTGACGTGCAAATCGATCG
TCAAATCTGCGCAT-GGGGGCGAAAGACTAATCGAA-CCATCTAGTAGCTG---------
------------------------------------------------------------
------------------------------------------------------------
------------------------------------------------------------
------------------------------------------------------------
------------------------------------------------------------
---GGTACCG--------------------------------------------------
------------------------------------------------------------
------------------------------------------------------------
------------------------------------------------------------
------------------------------------------------------------
------------------------------------------------------------
------------------------------------------------------------
------------------------------------------------------------
------------------------------------------------------------
------------------------------------------------------------
------------------------------------------------------------
------------------------------------------------------------
------------------------------------------------------------
------------------------------------------------------------
----------------------------
>Apiospora_yunnana_DDQ_00281
----------TTATTGTACC------------CGGTTTAACTTAAGCATATCAATAAGCG
GAGGAAAAGAAAC-----CAACAG-----GGATTCCCCTAGTAACGGCGAGTGAAGCGGG
AACAGCTCAAATTTGAAATCTGGCCCTCGGGTCCGAGTTGTAATTTGCAGAGGATGCTTT
TGGCGCGGTGCCTTCCGAGTTCCCTGGAACGGGACGCCTTAGAGGGTGAGAGCCCCGTAC
GGTTGGCCACCAAGCCTGTGTAAAGCTCCTTCGACGAGTCGAGTAGTTTGGGAATGCTGC
TCAAAACGGGAGGTATATTTCTTCTAAAGCTAAATACTGGCCAGAGACCGATAGCGCACA
AGTAGAGTGATCGAAAGATGAAAAGCACTTTGAAAAGAGGGTTAAATAGCACGTGAAATT
GTTGAAAGGGAAGGGTTTATGACCAGACTTTTTCTAGGGGGATCATCCGGTGTTCTCACC
GGTGCAC-TTCCCCTAGTTGAGGCCAGCATCGGTTTCCGCCGGGGGATAAAAGCTTCGGG
AATGTGGCTCCTTC--GGGAGTGTTATAGCCCGCTGCATAATACCCTGGCGGGGACCGAG
GTTCGCGCATTCGCAAGGATGCTGGCGTAATGGTTATTAACCACCCGTCTTGAAACACGG
ACCAAGGAGTCG-AACATTTGTGCGAGT-GTTTGGGTGTTAAACCCTCACGCGTAATGAA
AGTGAACGGAGGTGAGAG-CCTTTAGGGGTGCATCATCGACCGATCCTGATGTCTTCGGA
TGGATTTGAGTAGGAGCATCACTGTTCGGACCCGAAAGATGGTGAACTATGCGTGGATAG
GGTGAAGCCAGAGGAAACTCTGGTGGAGGCTCGCAGCGGTTCTGACGTGCAAATCGATCG
TCAAATCTGCGCAT--GGGGCGAAAGACTAA-----------------------------
------------------------------------------------------------
------------------------------------------------------------
------------------------------------------------------------
------------------------------------------------------------
------------------------------------------------------------
------------------------------------------------------------
------------------------------------------------------------
------------------------------------------------------------
------------------------------------------------------------
------------------------------------------------------------
------------------------------------------------------------
------------------------------------------------------------
------------------------------------------------------------
------------------------------------------------------------
------------------------------------------------------------
------------------------------------------------------------
------------------------------------------------------------
------------------------------------------------------------
------------------------------------------------------------
----------------------------
>Apiospora_yunnana_MFLUCC_15_1002T
----------TTATTGTACC------------CGGTTTAACTTAAGCATATCAATAAGCG
GAGGAAAAGAAAC-----CAACAG-----GGATTCCCCTAGTAACGGCGAGTGAAGCGGG
AACAGCTCAAATTTGAAATCTGGCCCTCGGGTCCGAGTTGTAATTTGCAGAGGATGCTTT
TGGCGCGGTGCCTTCCGAGTTCCCTGGAACGGGACGCCTTAGAGGGTGAGAGCCCCGTAC
GGTTGGCCACCAAGCCTGTGTAAAGCTCCTTCGACGAGTCGAGTAGTTTGGGAATGCTGC
TCAAAACGGGAGGTATATTTCTTCTAAAGCTAAATACTGGCCAGAGACCGATAGCGCACA
AGTAGAGTGATCGAAAGATGAAAAGCACTTTGAAAAGAGGGTTAAATAGCACGTGAAATT
GTTGAAAGGGAAGGGTTTATGACCAGACTTTTTCTAGGGGGATCATCCGGTGTTCTCACC
GGTGCAC-TTCCCCTAGTTGAGGCCAGCATCGGTTTCCGCCGGGGGATAAAAGCTTCGGG
AATGTGGCTCCTTC--GGGAGTGTTATAGCCCGCTGCATAATACCCTGGCGGGGACCGAG
GTTCGCGCATTCGCAAGGATGCTGGCGTAATGGTTATTAACCACCCGTCTTGAAACACGG
ACCAAGGAGTCG-AACATTTGTGCGAGT-GTTTGGGTGTTAAACCCTCACGCGTAATGAA
AGTGAACGGAGGTGAGAG-CCTTTAGGGGTGCATCATCGACCGATCCTGATGTCTTCGGA
TGGATTTGAGTAGGAGCATCACTGTTCGGACCCGAAAGATGGTGAACTATGCGTGGATAG
GGTGAAGCCAGAGGAAACTCTGGTGGAGGCTCGCAGCGGTTCTGACGTGCAAATCGATCG
TCAAATCTGCGCAT--GGGGCGAAAGACTAATCGAA-CCATC------------------
------------------------------------------------------------
------------------------------------------------------------
------------------------------------------------------------
------------------------------------------------------------
------------------------------------------------------------
------------------------------------------------------------
------------------------------------------------------------
------------------------------------------------------------
------------------------------------------------------------
------------------------------------------------------------
------------------------------------------------------------
------------------------------------------------------------
------------------------------------------------------------
------------------------------------------------------------
------------------------------------------------------------
------------------------------------------------------------
------------------------------------------------------------
------------------------------------------------------------
------------------------------------------------------------
----------------------------
>Apiospora_bambusicaulis_GUCC17_42
-----------TTGTGTGTC---------CCCCCGGCGGG-AGTAGCATATCAATAAGCG
GAGGAAAAGAAACGCGATCACGGG-----GGATTCCCCTAGTAACGGCGAGTGAAGCGGG
AACAGCTCAAATTTGAAATCTGGCCCTTGGGTCCGAGTTGTAATTTGCAGAGGATGCTTT
TGGTGCGGTGCCTTCCGAGTTCCCTGGAACGGGACGCCTTAGAGGGTGAGAGCCCCGTAC
GGTTGGCCACCAAGCCTGTGTAAAGCTCCTTCGACGAGTCGAGTAGTTTGGGAATGCTGC
TCAAAATGGGAGGTATATTTCTTCTAAAGCTAAATACTGGCCAGAGACCGATAGCGCACA
AGTAGAGTGATCGAAAGATGAAAAGCACTTTGAAAAGAGGGTTAAATAGCACGTGAAATT
GTTGAAAGGGAAGGATTTATGACCAGACTTTTTCTGGGGGGATCATCCGGTGTTCTCACC
GGTGCAC-TTCCCCCAGTTGAGGCCAGCATCGGTTTCTGCCGGGGGATAAAAGCTTCGGG
AATGTGGCTCCTTC--GGGAGTGTTATAGCCCGTTGCATAATACCCTGGCGGGGACCGAG
GTTCGCGCAT-TGCAAGGATGCTGGCGTAATGGTTATTAATCACCCGTCTTGAAACACGG
ACCAAGGAGTCG-AACATTTGTGCGAGT-GTTTGGGTGTTAAACCCTCACGCGTAATGAA
AGTGAACGGAGGTGAGAG-CCCCTCGGGGTGCATCATCGACCGATCCTGATGTCTTCGGA
TGGATTTGAGTAAGAGCATAACTGTTCGGACCCGAAAGATGGTGAACTATGCGTGGATAG
GGTGAAGCCAGAGGAAACTCTGGTGGAGGCTCGCAGCGGTTCTGACGTGCAAATCGATCG
TCAAATCTGCGCAT-GGGGGCGAAAGACTAATCGAACCCATTTAGTAGCTG---------
------------------------------------------------------------
------------------------------------------------------------
------------------------------------------------------------
------------------------------------------------------------
------------------------------------------------------------
---GTTACCG-CGATCTCT---CTCTCTC-------------------------------
------------------------------------------------------------
--------------------ACGAATATATA-----------------------------
---------------------------------------AA-------------------
------------------------------------------------------------
------------------------------------------------------------
------------------------------------------------------------
------------------------------------------------------------
------------------------------------------------------------
------------------------------------------------------------
------------------------------------------------------------
------------------------------------------------------------
------------------------------------------------------------
------------------------------------------------------------
----------------------------
>Apiospora_trachycarpi_KUNCC23_15559
------------------------------------------------------------
---------------------------------------------GGCGAGTGAAGCGGG
AACAGCTCAAATTTGAAATCTGGCCCTTGGGTCCGAGTTGTAATTTGCAGAGGATGCTTT
TGGTGCGGTGCCTTCCGAGTTCCCTGGAACGGGACGCCTTAGAGGGTGAGAGCCCCGTAC
GGTTGGCCACCAAGCCTGTGTAAAGCTCCTTCGACGAGTCGAGTAGTTTGGGAATGCTGC
TCAAAATGGGAGGTATATTTCTTCTAAAGCTAAATACTGGCCAGAGACCGATAGCGCACA
AGTAGAGTGATCGAAAGATGAAAAGCACTTTGAAAAGAGGGTTAAATAGCACGTGAAATT
GTTGAAAGGGAAGGATTTATGACCAGACTTTTTCTGGGGGGATCATCCGGTGTTCTCACC
GGTGCAC-TTCCCCCAGTTGAGGCCAGCATCGGTTTCTGCCGGGGGATAAAAGCTTTGGG
AATGTGGCTCCTTC--GGGAGTGTTATAGCCCGTTGCATAATACCCTGGCGGGGACCGAG
GTTC-CGCAT-TGCAAGGATGCTGGCGTAATGGTTATTAATCACCCGTCTTGAAACACGG
ACCAAGGAGTCG-AACATTTGTGCGAGT-GTTTGGGTGTTAAACCCTCACGCGTAATGAA
AGTGAACGGAGGTGAGAG-CCTTTAGGGGTGCATCATCGACCGATCCTGATGTCTTCGGA
TGGATTTGAGTAAGAGCATAACTGTTCGGACCCGAAAGATGGTGAACTATGCGTGGATAG
GGTGAAGCCAGAGGAAACTCTGGTGGAGGCTCGCAGCGGTTCTGACGTGCAAATCGATCG
TCAAATCTGCGCAT-GGGGGCGAAAGA---------------------------------
------------------------------------------------------------
------------------------------------------------------------
------------------------------------------------------------
------------------------------------------------------------
------------------------------------------------------------
------------------------------------------------------------
------------------------------------------------------------
------------------------------------------------------------
------------------------------------------------------------
------------------------------------------------------------
------------------------------------------------------------
------------------------------------------------------------
------------------------------------------------------------
------------------------------------------------------------
------------------------------------------------------------
------------------------------------------------------------
------------------------------------------------------------
------------------------------------------------------------
------------------------------------------------------------
----------------------------
>Apiospora_trachycarpi_KUNCC23_15558T
------------------------------------------------------------
---------------------------------------------GGCGAGTGAAGCGGG
AACAGCTCAAATTTGAAATCTGGCCCTTGGGTCCGAGTTGTAATTTGCAGAGGATGCTTT
TGGTGCGGTGCCTTCCGAGTTCCCTGGAACGGGACGCCTTAGAGGGTGAGAGCCCCGTAC
GGTTGGCCACCAAGCCTGTGTAAAGCTCCTTCGACGAGTCGAGTAGTTTGGGAATGCTGC
TCAAAATGGGAGGTATATTTCTTCTAAAGCTAAATACTGGCCAGAGACCGATAGCGCACA
AGTAGAGTGATCGAAAGATGAAAAGCACTTTGAAAAGAGGGTTAAATAGCACGTGAAATT
GTTGAAAGGGAAGGATTTATGACCAGACTTTTTCTGGGGGGATCATCCGGTGTTCTCACC
GGTGCAC-TTCCCCCAGTTGAGGCCAGCATCGGTTTCTGCCGGGGGATAAAAGCTTTGGG
AATGTGGCTCCTTC--GGGAGTGTTATAGCCCGTTGCATAATACCCTGGCGGGGACCGAG
GTTC-CGCAT-TGCAAGGATGCTGGCGTAATGGTTATTAATCACCCGTCTTGAAACACGG
ACCAAGGAGTCG-AACATTTGTGCGAGT-GTTTGGGTGTTAAACCCTCACGCGTAATGAA
AGTGAACGGAGGTGAGAG-CCTTTAGGGGTGCATCATCGACCGATCCTGATGTCTTCGGA
TGGATTTGAGTAAGAGCATAACTGTTCGGACCCGAAAGATGGTGAACTATGCGTGGATAG
GGTGAAGCCAGAGGAAACTCTGGTGGAGGCTCGCAGCGGTTCTGACGTGCAAATCGATCG
TCAAATCTGCGCAT-GGGGGCGAAAGA---------------------------------
------------------------------------------------------------
------------------------------------------------------------
------------------------------------------------------------
------------------------------------------------------------
------------------------------------------------------------
------------------------------------------------------------
------------------------------------------------------------
------------------------------------------------------------
------------------------------------------------------------
------------------------------------------------------------
------------------------------------------------------------
------------------------------------------------------------
------------------------------------------------------------
------------------------------------------------------------
------------------------------------------------------------
------------------------------------------------------------
------------------------------------------------------------
------------------------------------------------------------
------------------------------------------------------------
----------------------------
>Apiospora_senecionis_KUNCC_23-15557
------------------------------------------------------------
---------------------------------------------GGCGAGTGAAGCGGG
AACAGCTCAAATTTGAAATCTGGCCCTTGGGTCCGAGTTGTAATTTGCAGAGGATGCTTT
TGGTGCGGTGCCTTCCGAGTTCCCTGGAACGGGACGCCTTAGAGGGTGAGAGCCCCGTAC
GGTTGGCCACCAAGCCTGTGTAAAGCTCCTTCGACGAGTCGAGTAGTTTGGGAATGCTGC
TCAAAATGGGAGGTATATTTCTTCTAAAGCTAAATACTGGCCAGAGACCGATAGCGCACA
AGTAGAGTGATCGAAAGATGAAAAGCACTTTGAAAAGAGGGTTAAATAGCACGTGAAATT
GTTGAAAGGGAAGGATTTATGACCAGACTTTTTCTGGGGGGATCATCCGGTGTTCTCACC
GGTGCAC-TTCCCCCAGTTGAGGCCAGCATCGGTTTCTGCCGGGGGATAAAAGCTTTGGG
AATGTGGCTCCTTC--GGGAGTGTTATAGCCCGTTGCATAATACCCTGGCGGGGACCGAG
GTTC-CGCAT-TGCAAGGATGCTGGCGTAATGGTTATTAATCACCCGTCTTGAAACACGG
ACCAAGGAGTCG-AACATTTGTGCGAGT-GTTTGGGTGTTAAACCCTCACGCGTAATGAA
AGTGAACGGAGGTGAGAG-CCTTTAGGGGTGCATCATCGACCGATCCTGATGTCTTCGGA
TGGATTTGAGTAAGAGCATAACTGTTCGGACCCGAAAGATGGTGAACTATGCGTGGATAG
GGTGAAGCCAGAGGAAACTCTGGTGGAGGCTCGCAGCGGTTCTGACGTGCAAATCGATCG
TCAAATCTGCGCAT-GGGGGCGAAAGA---------------------------------
------------------------------------------------------------
------------------------------------------------------------
------------------------------------------------------------
------------------------------------------------------------
------------------------------------------------------------
------------------------------------------------------------
------------------------------------------------------------
------------------------------------------------------------
------------------------------------------------------------
------------------------------------------------------------
------------------------------------------------------------
------------------------------------------------------------
------------------------------------------------------------
------------------------------------------------------------
------------------------------------------------------------
------------------------------------------------------------
------------------------------------------------------------
------------------------------------------------------------
------------------------------------------------------------
----------------------------
>Apiospora_senecionis_HKAS_127245T
------------------------------------------------------------
---------------------------------------------GGCGAGTGAAGCGGG
AACAGCTCAAATTTGAAATCTGGCCCTTGGGTCCGAGTTGTAATTTGCAGAGGATGCTTT
TGGTGCGGTGCCTTCCGAGTTCCCTGGAACGGGACGCCTTAGAGGGTGAGAGCCCCGTAC
GGTTGGCCACCAAGCCTGTGTAAAGCTCCTTCGACGAGTCGAGTAGTTTGGGAATGCTGC
TCAAAATGGGAGGTATATTTCTTCTAAAGCTAAATACTGGCCAGAGACCGATAGCGCACA
AGTAGAGTGATCGAAAGATGAAAAGCACTTTGAAAAGAGGGTTAAATAGCACGTGAAATT
GTTGAAAGGGAAGGATTTATGACCAGACTTTTTCTGGGGGGATCATCCGGTGTTCTCACC
GGTGCAC-TTCCCCCAGTTGAGGCCAGCATCGGTTTCTGCCGGGGGATAAAAGCTTTGGG
AATGTGGCTCCTTC--GGGAGTGTTATAGCCCGTTGCATAATACCCTGGCGGGGACCGAG
GTTC-CGCAT-TGCAAGGATGCTGGCGTAATGGTTATTAATCACCCGTCTTGAAACACGG
ACCAAGGAGTCG-AACATTTGTGCGAGT-GTTTGGGTGTTAAACCCTCACGCGTAATGAA
AGTGAACGGAGGTGAGAG-CCTTTAGGGGTGCATCATCGACCGATCCTGATGTCTTCGGA
TGGATTTGAGTAAGAGCATAACTGTTCGGACCCGAAAGATGGTGAACTATGCGTGGATAG
GGTGAAGCCAGAGGAAACTCTGGTGGAGGCTCGCAGCGGTTCTGACGTGCAAATCGATCG
TCAAATCTGCGCAT-GGGGGCGAAAGA---------------------------------
------------------------------------------------------------
------------------------------------------------------------
------------------------------------------------------------
------------------------------------------------------------
------------------------------------------------------------
------------------------------------------------------------
------------------------------------------------------------
------------------------------------------------------------
------------------------------------------------------------
------------------------------------------------------------
------------------------------------------------------------
------------------------------------------------------------
------------------------------------------------------------
------------------------------------------------------------
------------------------------------------------------------
------------------------------------------------------------
------------------------------------------------------------
------------------------------------------------------------
------------------------------------------------------------
----------------------------
>Apiospora_menglaensis_KUNCC_24_17547
------------------------------------------------------------
---------------------------------------------GGCGAGTGAAGCGGG
AACAGCTCAAATTTGAAATCTGGCCCTTGGGTCCGAGTTGTAATTTGCAGAGGATGCTTT
TGGTGCGGTGCCTTCCGAGTTCCCTGGAACGGGACGCCTTAGAGGGTGAGAGCCCCGTAC
GGTTGGCCACCAAGCCTGTGTAAAGCTCCTTCGACGAGTCGAGTAGTTTGGGAATGCTGC
TCAAAATGGGAGGTATATTTCTTCTAAAGCTAAATACTGGCCAGAGACCGATAGCGCACA
AGTAGAGTGATCGAAAGATGAAAAGCACTTTGAAAAGAGGGTTAAATAGCACGTGAAATT
GTTGAAAGGGAAGGATTTATGACCAGACTTTTTCTGGGGGGATCATCCGGTGTTCTCACC
GGTGCAC-TTCCCCCAGTTGAGGCCAGCATCGGTTTCTGCCGGGGGATAAAAGCTTCGGG
AATGTGGCTCCTTC--GGGAGTGTTATAGCCCGTTGCATAATACCCTGGCGGGGACCGAG
GTTC-CGCAT-TGCAAGGATGCTGGCGTAATGGTTATTAATCACCCGTCTTGAAACACGG
ACCAAGGAGTCG-AACATTTGTGCGAGT-GTTTGGGTGTTAAACCCTCACGCGTAATGAA
AGTGAACGGAGGTGAGAG-CCCCTCGGGGTGCATCATCGACCGATCCTGATGTCTTCGGA
TGGATTTGAGTAAGAGCATAACTGTTCGGACCCGAAAGATGGTGAACTATGCGTGGATAG
GGTGAAGCCAGAGGAAACTCTGGTGGAGGCTCGCAGCGGTTCTGACGTGCAAATCGATCG
TCAAATCTGCGCAT-GGGGGCGAAAGA---------------------------------
------------------------------------------------------------
------------------------------------------------------------
------------------------------------------------------------
------------------------------------------------------------
------------------------------------------------------------
------------------------------------------------------------
------------------------------------------------------------
------------------------------------------------------------
------------------------------------------------------------
------------------------------------------------------------
------------------------------------------------------------
------------------------------------------------------------
------------------------------------------------------------
------------------------------------------------------------
------------------------------------------------------------
------------------------------------------------------------
------------------------------------------------------------
------------------------------------------------------------
------------------------------------------------------------
----------------------------
>Apiospora_menglaensis_KUNCC_24_17546T
------------------------------------------------------------
---------------------------------------------GGCGAGTGAAGCGGG
AACAGCTCAAATTTGAAATCTGGCCCTTGGGTCCGAGTTGTAATTTGCAGAGGATGCTTT
TGGTGCGGTGCCTTCCGAGTTCCCTGGAACGGGACGCCTTAGAGGGTGAGAGCCCCGTAC
GGTTGGCCACCAAGCCTGTGTAAAGCTCCTTCGACGAGTCGAGTAGTTTGGGAATGCTGC
TCAAAATGGGAGGTATATTTCTTCTAAAGCTAAATACTGGCCAGAGACCGATAGCGCACA
AGTAGAGTGATCGAAAGATGAAAAGCACTTTGAAAAGAGGGTTAAATAGCACGTGAAATT
GTTGAAAGGGAAGGATTTATGACCAGACTTTTTCTGGGGGGATCATCCGGTGTTCTCACC
GGTGCAC-TTCCCCCAGTTGAGGCCAGCATCGGTTTCTGCCGGGGGATAAAAGCTTCGGG
AATGTGGCTCCTTC--GGGAGTGTTATAGCCCGTTGCATAATACCCTGGCGGGGACCGAG
GTTC-CGCAT-TGCAAGGATGCTGGCGTAATGGTTATTAATCACCCGTCTTGAAACACGG
ACCAAGGAGTCG-AACATTTGTGCGAGT-GTTTGGGTGTTAAACCCTCACGCGTAATGAA
AGTGAACGGAGGTGAGAG-CCCCTCGGGGTGCATCATCGACCGATCCTGATGTCTTCGGA
TGGATTTGAGTAAGAGCATAACTGTTCGGACCCGAAAGATGGTGAACTATGCGTGGATAG
GGTGAAGCCAGAGGAAACTCTGGTGGAGGCTCGCAGCGGTTCTGACGTGCAAATCGATCG
TCAAATCTGCGCAT-GGGGGCGAAAGA---------------------------------
------------------------------------------------------------
------------------------------------------------------------
------------------------------------------------------------
------------------------------------------------------------
------------------------------------------------------------
------------------------------------------------------------
------------------------------------------------------------
------------------------------------------------------------
------------------------------------------------------------
------------------------------------------------------------
------------------------------------------------------------
------------------------------------------------------------
------------------------------------------------------------
------------------------------------------------------------
------------------------------------------------------------
------------------------------------------------------------
------------------------------------------------------------
------------------------------------------------------------
------------------------------------------------------------
----------------------------
>Apiospora_koreana_KUNCC23-15553
------------------------------------------------------------
---------------------------------------------GGCGAGTGAAGCGGG
AACAGCTCAAATTTGAAATCTGGCCCTTGGGTCCGAGTTGTAATTTGCAGAGGATGCTTT
TGGTGAGGTGCCTTCCGAGTTCCCTGGAACGGGACGCCTTAGAGGGTGAGAGCCCCGTAC
GGTTGGCCACCAAGCCTGTGTAAAGCTCCTTCGACGAGTCGAGTAGTTTGGGAATGCTGC
TCAAAATGGGAGGTATATTTCTTCTAAAGCTAAATACTGGCCAGAGACCGATAGCGCACA
AGTAGAGTGATCGAAAGATGAAAAGCACTTTGAAAAGAGGGTTAAATAGCACGTGAAATT
GTTGAAAGGGAAGGATTTATGACCAGACTTTTTCTGGGGGGATCATCCGGTGTTCTCACC
GGTGCAC-TTCCCCCAGTTGAGGCCAGCATCGGTTTCTGTCGGGGGATAAAAGCTTCAGG
AATGTGGCTCCTTC--GGGAGTGTTATAGCCTGTTGCATAATACCCTGACGGGGACCGAG
GTTC-CGCAT-TGCAAGGATGCTGGCGTAATGGTTATTAATCACCCGTCTTGAAACACGG
ACCAAGGAGTCG-AACATTTGTGCGAGT-GTTTGGGTGTTAAACCCTCACGCGTAATGAA
AGTGAACGGAGGTGAGAG-CCTTTAGGGGTGCATCATCGACCGATCCTGATGTCTTCGGA
TGGATTTGAGTAAGAGCATAACTGTTCGGACCCGAAAGATGGTGAACTATGCGTGGATAG
GGTGAAGCCAGAGGAAACTCTGGTGGAGGCTCGCAGCGGTTCTGACGTGCAAATCGATCG
TCAAATCTGCGCAT-GGGGGCGAAAGA---------------------------------
------------------------------------------------------------
------------------------------------------------------------
------------------------------------------------------------
------------------------------------------------------------
------------------------------------------------------------
------------------------------------------------------------
------------------------------------------------------------
------------------------------------------------------------
------------------------------------------------------------
------------------------------------------------------------
------------------------------------------------------------
------------------------------------------------------------
------------------------------------------------------------
------------------------------------------------------------
------------------------------------------------------------
------------------------------------------------------------
------------------------------------------------------------
------------------------------------------------------------
------------------------------------------------------------
----------------------------
>Apiospora_chiangraiense_KUNCC_24-17543
------------------------------------------------------------
---------------------------------------------GGCGAGTGAAGCGGG
AACAGCTCAAATTTGAAATCTGGCCTTCGGGTCCGAGTTGTAATTTGCAGAGGATGCTTT
TGGTGCGGTGCCTTCCGAGTTCCCTGGAACGGGACGCCTTAGAGGGTGAGAGCCCCGTAC
GGTTGGCCACCAAGCCTGTGTAAAGCTCCTTCGACGAGTCGAGTAGTTTGGGAATGCTGC
TCAAAATGGGAGGTATATTTCTTCTAAAGCTAAATACTGGCCAGAGACCGATAGCGCACA
AGTAGAGTGATCGAAAGATGAAAAGCACTTTGAAAAGAGGGTTAAATAGCACGTGAAATT
GTTGAAAGGGAAGGATTTATGACCAGACTTTTTCTAGGGGGATCATCCGGTGTTCTCACC
GGTGCAC-TTCCCCTAGTTGAGGCCAGCATCGGTTTCTGCCGGGGGATAAAAGCTTCGGG
AATGTGGCTCCTTC--GGGAGTGTTATAGCCCGTTGCATAATACCCTGGCGGGGACCGAG
GTTC-CGCATCTGCAAGGATGCTGGCGTAATGGTTATTAATCACCCGTCTTGAAACACGG
ACCAAGGAGTCG-AACATTTGTGCGAGT-GTTTGGGTGTTAAACCCTCACGCGTAATGAA
AGTGAACGGAGGTGAGAG-CCCTTCGGGGTGCATCATCGACCGATCCTGATGTCTTCGGA
TGGATTTGAGTAAGAGCATAACTGTTCGGACCCGAAAGATGGTGAACTATGCGTGGATAG
GGTGAAGCCAGAGGAAACTCTGGTGGAGGCTCGCAGCGGTTCTGACGTGCAAATCGATCG
TCAAATCTGCGCAT-GGGGGCGAAAGA---------------------------------
------------------------------------------------------------
------------------------------------------------------------
------------------------------------------------------------
------------------------------------------------------------
------------------------------------------------------------
------------------------------------------------------------
------------------------------------------------------------
------------------------------------------------------------
------------------------------------------------------------
------------------------------------------------------------
------------------------------------------------------------
------------------------------------------------------------
------------------------------------------------------------
------------------------------------------------------------
------------------------------------------------------------
------------------------------------------------------------
------------------------------------------------------------
------------------------------------------------------------
------------------------------------------------------------
----------------------------
>Apiospora_arecacearum_HKAS_133085
------------------------------------------------------------
---------------------------------------------GGCGAGTGAAGCGGG
AACAGCTCAAATTTGAAATCTGGCCCTTGGGTCCGAGTTGTAATTTGCAGAGGATGCTTT
TGGTGCGGTGCCTTCCGAGTTCCCTGGAACGGGACGCCTTAGAGGGTGAGAGCCCCGTAC
GGTTGGACACCAAGCCTATGTAAAGCTCCTTCGACGAGTCGAGTAGTTTGGGAATGCTGC
TCAAAATGGGAGGTATATTTCTTCTAAAGCTAAATATTGGCCAGAGACCGATAGCGCACA
AGTAGAGTGATCGAAAGATGAAAAGCACTTTGAAAAGAGGGTTAAATAGCACGTGAAATT
GTTGAAAGGGAAGGATTTATGACCAGACTTTTTCTAGGGGAATCATCCGGTGTTCTCACC
GGTGCAC-TTCCCCTAGTTGAGGCCAGCATCGGTTTCTGTCGAGGGATAAAAGCTTTAGG
AATGTGGCACCCTC--GGGTGTGTTATAGCCTGTTGCATAATACCTTGACGGGGACCGAG
GTTC-CGCAT-TGCAAGGATGCTGGCGTAATGGTTATTAATCACCCGTCTTGAAACACGG
ACCAAGGAGTCG-AACATTTGTGCGAGT-GTTTGGGTGTTAAACCCTCACGCGTAATGAA
AGTGAACGGAGGTGAGAG-CCTTTAGGGGTGCATCATCGACCGATCCTGATGTCTTCGGA
TGGATTTGAGTAAGAGCATAACTGTTCGGACCCGAAAGATGGTGAACTATGCGTGGATAG
GGTGAAGCCAGAGGAAACTCTGGTGGAGGCTCGCAGCGGTTCTGACGTGCAAATCGATCG
TCAAATCTGCGCAT-GGGGGCGAAAGA---------------------------------
------------------------------------------------------------
------------------------------------------------------------
------------------------------------------------------------
------------------------------------------------------------
------------------------------------------------------------
------------------------------------------------------------
------------------------------------------------------------
------------------------------------------------------------
------------------------------------------------------------
------------------------------------------------------------
------------------------------------------------------------
------------------------------------------------------------
------------------------------------------------------------
------------------------------------------------------------
------------------------------------------------------------
------------------------------------------------------------
------------------------------------------------------------
------------------------------------------------------------
------------------------------------------------------------
----------------------------
>Apiospora_arecacearum_KUNCC_23_15555
------------------------------------------------------------
---------------------------------------------GGCGAGTGAAGCGGG
AACAGCTCAAATTTGAAATCTGGCCCTTGGGTCCGAGTTGTAATTTGCAGAGGATGCTTT
TGGTGCGGTGCCTTCCGAGTTCCCTGGAACGGGACGCCTTAGAGGGTGAGAGCCCCGTAC
GGTTGGACACCAAGCCTATGTAAAGCTCCTTCGACGAGTCGAGTAGTTTGGGAATGCTGC
TCAAAATGGGAGGTATATTTCTTCTAAAGCTAAATATTGGCCAGAGACCGATAGCGCACA
AGTAGAGTGATCGAAAGATGAAAAGCACTTTGAAAAGAGGGTTAAATAGCACGTGAAATT
GTTGAAAGGGAAGGATTTATGACCAGACTTTTTCTAGGGGAATCATCCGGTGTTCTCACC
GGTGCAC-TTCCCCTAGTTGAGGCCAGCATCGGTTTCTGTCGAGGGATAAAAGCTTTAGG
AATGTGGCACCCTC--GGGTGTGTTATAGCCTGTTGCATAATACCTTGACGGGGACCGAG
GTTC-CGCAT-TGCAAGGATGCTGGCGTAATGGTTATTAATCACCCGTCTTGAAACACGG
ACCAAGGAGTCG-AACATTTGTGCGAGT-GTTTGGGTGTTAAACCCTCACGCGTAATGAA
AGTGAACGGAGGTGAGAG-CCTTTAGGGGTGCATCATCGACCGATCCTGATGTCTTCGGA
TGGATTTGAGTAAGAGCATAACTGTTCGGACCCGAAAGATGGTGAACTATGCGTGGATAG
GGTGAAGCCAGAGGAAACTCTGGTGGAGGCTCGCAGCGGTTCTGACGTGCAAATCGATCG
TCAAATCTGCGCAT-GGGGGCGAAAGA---------------------------------
------------------------------------------------------------
------------------------------------------------------------
------------------------------------------------------------
------------------------------------------------------------
------------------------------------------------------------
------------------------------------------------------------
------------------------------------------------------------
------------------------------------------------------------
------------------------------------------------------------
------------------------------------------------------------
------------------------------------------------------------
------------------------------------------------------------
------------------------------------------------------------
------------------------------------------------------------
------------------------------------------------------------
------------------------------------------------------------
------------------------------------------------------------
------------------------------------------------------------
------------------------------------------------------------
----------------------------
>Apiospora_arecacearum_KUNCC_23_15554T
------------------------------------------------------------
---------------------------------------------GGCGAGTGAAGCGGG
AACAGCTCAAATTTGAAATCTGGCCCTTGGGTCCGAGTTGTAATTTGCAGAGGATGCTTT
TGGTGCGGTGCCTTCCGAGTTCCCTGGAACGGGACGCCTTAGAGGGTGAGAGCCCCGTAC
GGTTGGACACCAAGCCTATGTAAAGCTCCTTCGACGAGTCGAGTAGTTTGGGAATGCTGC
TCAAAATGGGAGGTATATTTCTTCTAAAGCTAAATATTGGCCAGAGACCGATAGCGCACA
AGTAGAGTGATCGAAAGATGAAAAGCACTTTGAAAAGAGGGTTAAATAGCACGTGAAATT
GTTGAAAGGGAAGGATTTATGACCAGACTTTTTCTAGGGGAATCATCCGGTGTTCTCACC
GGTGCAC-TTCCCCTAGTTGAGGCCAGCATCGGTTTCTGTCGAGGGATAAAAGCTTTAGG
AATGTGGCACCCTC--GGGTGTGTTATAGCCTGTTGCATAATACCTTGACGGGGACCGAG
GTTC-CGCAT-TGCAAGGATGCTGGCGTAATGGTTATTAATCACCCGTCTTGAAACACGG
ACCAAGGAGTCG-AACATTTGTGCGAGT-GTTTGGGTGTTAAACCCTCACGCGTAATGAA
AGTGAACGGAGGTGAGAG-CCTTTAGGGGTGCATCATCGACCGATCCTGATGTCTTCGGA
TGGATTTGAGTAAGAGCATAACTGTTCGGACCCGAAAGATGGTGAACTATGCGTGGATAG
GGTGAAGCCAGAGGAAACTCTGGTGGAGGCTCGCAGCGGTTCTGACGTGCAAATCGATCG
TCAAATCTGCGCAT-GGGGGCGAAAGA---------------------------------
------------------------------------------------------------
------------------------------------------------------------
------------------------------------------------------------
------------------------------------------------------------
------------------------------------------------------------
------------------------------------------------------------
------------------------------------------------------------
------------------------------------------------------------
------------------------------------------------------------
------------------------------------------------------------
------------------------------------------------------------
------------------------------------------------------------
------------------------------------------------------------
------------------------------------------------------------
------------------------------------------------------------
------------------------------------------------------------
------------------------------------------------------------
------------------------------------------------------------
------------------------------------------------------------
----------------------------
>Apiospora_bambusicaulis_GUCC17_41_T
-----------------------------------------TTAAGCATATCAATAAGCG
GAGGAAAAGAAAC-----CAACAG-----GGATTCCCCTAGTAACGGCGAGTGAAGCGGG
AACAGCTCAAATTTGAAATCTGGCCCTTGGGTCCGAGTTGTAATTTGCAGAGGATGCTTT
TGGTGCGGTGCCTTCCGAGTTCCCTGGAACGGGACGCCTTAGAGGGTGAGAGCCCCGTAC
GGTTGGCCACCAAGCCTGTGTAAAGCTCCTTCGACGAGTCGAGTAGTTTGGGAATGCTGC
TCAAAATGGGAGGTATATTTCTTCTAAAGCTAAATACTGGCCAGAGACCGATAGCGCACA
AGTAGAGTGATCGAAAGATGAAAAGCACTTTGAAAAGAGGGTTAAATAGCACGTGAAATT
GTTGAAAGGGAAGGATTTATGACCAGACTTTTTCTGGGGGGATCATCCGGTGTTCTCACC
GGTGCAC-TTCCCCCAGTTGAGGCCAGCATCGGTTTCTGCCGGGGGATAAAAGCTTCGGG
AATGTGGCTCCTTC--GGGAGTGTTATAGCCCGTTGCATAATACCCTGGCGGGGACCGAG
GTTCGCGCAT-TGCAAGGATGCTGGCGTAATGGTTATTAATCACCCGTCTTGAAACACGG
ACCAAGGAGTCG-AACATTTGTGCGAGT-GTTTGGGTGTTAAACCCTCACGCGTAATGAA
AGTGAACGGAGGTGAGAG-CCCCTCGGGGTGCATCATCGACCGATCCTGATGTCTTCGGA
TGGATTTGAGTAAGAGCATAACTGTTCGGACCCGAAAGATGGTGAACTATGCGTGGATAG
GGTGAAGCCAGAGGAAACTCTGGTGGAGGCTCGCAGCGGTTCTGACGTGCAAATCGATCG
TCAAATCTGCGCAT-GGGGGCGAAAGACTAGTCGAA-CCATCTAGTAGCTG---------
------------------------------------------------------------
------------------------------------------------------------
------------------------------------------------------------
------------------------------------------------------------
------------------------------------------------------------
---GTTACCG-CCGAG--------------------------------------------
------------------------------------------------------------
------------------------------------------------------------
------------------------------------------------------------
------------------------------------------------------------
------------------------------------------------------------
------------------------------------------------------------
------------------------------------------------------------
------------------------------------------------------------
------------------------------------------------------------
------------------------------------------------------------
------------------------------------------------------------
------------------------------------------------------------
------------------------------------------------------------
----------------------------
>Apiospora_malaysiana_CBS_102053T
-----------------------------------------TTAAGCATATCAATAAGCG
GAGGAAAAGAAAC-----CAACAG-----GGATTCCCCTAGTAACGGCGAGTGAAGCGGG
AACAGCTCAAATTTGAAATCTGGCCCTTGGGTCCGAGTTGTAATTTGCAGAGGATGCTTT
TGGTGCGGTGCCTTCCGAGTTCCCTGGAACGGGACGCCTTAGAGGGTGAGAGCCCCGTAC
GGTTGGCCACCAAGCCTGTGTAAAGCTCCTTCGACGAGTCGAGTAGTTTGGGAATGCTGC
TCAAAATGGGAGGTATATTTCTTCTAAAGCTAAATACTGGCCAGAGACCGATAGCGCACA
AGTAGAGTGATCGAAAGATGAAAAGCACTTTGAAAAGAGGGTTAAATAGCACGTGAAATT
GTTGAAAGGGAAGGATTTATGACCAGACTTTTTCTGGGGGGATCATCCGGTGTTCTCACC
GGTGCAC-TTCCCCCAGTGGAGGCCAGCATCGGTTTCTGCCGGGGGATAAAAGCTTCGGG
AATGTGGCTCCTTC--GGGAGTGTTATAGCCCGTTGCATAATACCCTGGCGGGGACCGAG
GTTCGCGCAT-TGCAAGGATGCTGGCGTAATGGTTATTAATCACCCGTCTTGAAACACGG
ACCAAGGAGTCG-AACATTTGTGCGAGT-GTTTGGGTGTTAAACCCTCACGCGTAATGAA
AGTGAACGGAGGTGAGAG-CCCCTCGGGGTGCATCATCGACCGATCCTGATGTCTTCGGA
TGGATTTGAGTAAGAGCATAACTGTTCGGACCCGAAAGATGGTGAACTATGCGTGGATAG
GGTGAAGCCAGAGGAAACTCTGGTGGAGGCTCGCAGCGGTTCTGACGTGCAAATCGATCG
TCAAATCTGCGCAT-GGGGGCGAAAGACTAATCGAA-CCATCTAGTAGCTG---------
------------------------------------------------------------
------------------------------------------------------------
------------------------------------------------------------
------------------------------------------------------------
------------------------------------------------------------
---GTTACCG-CC-----------------------------------------------
------------------------------------------------------------
------------------------------------------------------------
------------------------------------------------------------
------------------------------------------------------------
------------------------------------------------------------
------------------------------------------------------------
------------------------------------------------------------
------------------------------------------------------------
------------------------------------------------------------
------------------------------------------------------------
------------------------------------------------------------
------------------------------------------------------------
------------------------------------------------------------
----------------------------
>Apiospora_phragmitis_CBS_145145
------------------------------------------------------------
-----------------------------------CCCTAGTAACGGCGAGTGAAGCGGG
AACAGCTCAAATTTGAAATCTGGCCCTTGGGTCCGAGTTGTAATTTGCAGAGGATGCTTT
TGGTGCGGTGCCTTCCGAGTTCCCTGGAACGGGACGCCTTAGAGGGTGAGAGCCCCGTAC
GGTTGGCCACCAAGCCTGTGTAAAGCTCCTTCGACGAGTCGAGTAGTTTGGGAATGCTGC
TCAAAATGGGAGGTATATTTCTTCTAAAGCTAAATACTGGCCAGAGACCGATAGCGCACA
AGTAGAGTGATCGAAAGATGAAAAGCACTTTGAAAAGAGGGTTAAATAGCACGTGAAATT
GTTGAAAGGGAAGGATTTATGACCAGACTTTTTCTAGGGGGATCATCCGGTGTTCTCACC
GGTGCAC-TTCCCCTAGTTGAGGCCAGCATCGGTTTCTGTCGGGGGATAAAAGCTTCAGG
AATGTGGCTCCTTC--GGGAGTGTTATAGCCTGTTGCATAATACCCTGACGGGGACCGAG
GTTCGCGCAT-TGCAAGGATGCTGGCGTAATGGTTATTAATCACCCGTCTTGAAACACGG
ACCAAGGAGTCG-AACATTTGTGCGAGT-GTTTGGGTGTTAAACCCTCACGCGTAATGAA
AGTGAACGGAGGTGAGAG-CCCTTCGGGGTGCATCATCGACCGATCCTGATGTCTTCGGA
TGGATTTGAGTAAGAGCATAACTGTTCGGACCCGAAAGATGGTGAACTATGCGTGGATAG
GGTGAAGCCAGAGGAAACTCTGGTGGAGGCTCGCAGCGGTTCTGACGTGCAAATCGATCG
TCAAATCTGCGCAT-GGGGGCGAAAGACTAATCGAA-CCAT-------------------
------------------------------------------------------------
------------------------------------------------------------
------------------------------------------------------------
------------------------------------------------------------
------------------------------------------------------------
------------------------------------------------------------
------------------------------------------------------------
------------------------------------------------------------
------------------------------------------------------------
------------------------------------------------------------
------------------------------------------------------------
------------------------------------------------------------
------------------------------------------------------------
------------------------------------------------------------
------------------------------------------------------------
------------------------------------------------------------
------------------------------------------------------------
------------------------------------------------------------
------------------------------------------------------------
----------------------------
>Apiospora_descalsii_CBS_145130T
------------------------------------------------------------
-----------------------------------CCCTAGTAACGGCGAGTGAAGCGGG
AACAGCTCAAATTTGAAATCTGGCCCTTGGGTCCGAGTTGTAATTTGCAGAGGATGCTTT
TGGTGCGGTGCCTTCCGAGTTCCCTGGAACGGGACGCCTTAGAGGGTGAGAGCCCCGTAC
GGTTGGCCACCAAGCCTGTGTAAAGCTCCTTCGACGAGTCGAGTAGTTTGGGAATGCTGC
TCAAAATGGGAGGTATATTTCTTCTAAAGCTAAATACTGGCCAGAGACCGATAGCGCACA
AGTAGAGTGATCGAAAGATGAAAAGCACTTTGAAAAGAGGGTTAAATAGCACGTGAAATT
GTTGAAAGGGAAGGATTTATGACCAGACTTTTTCTAGGGGGATCATCCGGTGTTCTCACC
GGTGCAC-TTCCCCTAGTGGAGGCCAGCATCGGTTTCTGTCGGGGGATAAAAGCTTCAGG
AATGTGGCTCCTTC--GGGAGTGTTATAGCCTGTTGCATAATACCCTGACGGGGACCGAG
GTTCGCGCAT-TGCAAGGATGCTGGCGTAATGGTTATTAATCACCCGTCTTGAAACACGG
ACCAAGGAGTCG-AACATTTGTGCGAGT-GTTTGGGTGTTAAACCCTCACGCGTAATGAA
AGTGAACGGAGGTGAGAG-CCCTTCGGGGTGCATCATCGACCGATCCTGATGTCTTCGGA
TGGATTTGAGTAAGAGCATAACTGTTCGGACCCGAAAGATGGTGAACTATGCGTGGATAG
GGTGAAGCCAGAGGAAACTCTGGTGGAGGCTCGCAGCGGTTCTGACGTGCAAATCGATCG
TCAAATCTGCGCAT-GGGGGCGAAAGACTAATCGAA-CCAT-------------------
------------------------------------------------------------
------------------------------------------------------------
------------------------------------------------------------
------------------------------------------------------------
------------------------------------------------------------
------------------------------------------------------------
------------------------------------------------------------
------------------------------------------------------------
------------------------------------------------------------
------------------------------------------------------------
------------------------------------------------------------
------------------------------------------------------------
------------------------------------------------------------
------------------------------------------------------------
------------------------------------------------------------
------------------------------------------------------------
------------------------------------------------------------
------------------------------------------------------------
------------------------------------------------------------
----------------------------
>Apiospora_balearica_CBS_145129T
------------------------------------------------------------
-----------------------------------CCCTAGTAACGGCGAGTGAAGCGGG
AACAGCTCAAATTTGAAATCTGGCCCTTGGGTCCGAGTTGTAATTTGCAGAGGATGCTTT
TGGTGCGGTGCCTTCCGAGTTCCCTGGAACGGGACGCCTTAGAGGGTGAGAGCCCCGTAC
GGTTGGCCACCAAGCCTGTGTAAAGCTCCTTCGACGAGTCGAGTAGTTTGGGAATGCTGC
TCAAAATGGGAGGTATATTTCTTCTAAAGCTAAATACTGGCCAGAGACCGATAGCGCACA
AGTAGAGTGATCGAAAGATGAAAAGCACTTTGAAAAGAGGGTTAAATAGCACGTGAAATT
GTTGAAAGGGAAGGATTTATGACCAGACTTTTTCTAGGGGGATCATCCGGTGTTCTCACC
GGTGCAC-TTCCCCTGGTTGAGGCCAGCATCGGTTTCTGTCGGGGGATAAAAGCTTCGGG
AATGTGGCTCCTTC--GGGAGTGTTATAGCCTGTTGCATAATACCCTGACGGGGACCGAG
GTTCGCGCAT-TGCAAGGATGCTGGCGTAATGGTTATTAATCACCCGTCTTGAAACACGG
ACCAAGGAGTCG-AACATTTGTGCGAGT-GTTTGGGTGTTAAACCCTCACGCGTAATGAA
AGTGAACGGAGGTGAGAG-CCCTTCGGGGTGCATCATCGACCGATCCTGATGTCTTCGGA
TGGATTTGAGTAAGAGCATAACTGTTCGGACCCGAAAGATGGTGAACTATGCGTGGATAG
GGTGAAGCCAGAGGAAACTCTGGTGGAGGCTCGCAGCGGTTCTGACGTGCAAATCGATCG
TCAAATCTGCGCAT-GGGGGCGAAAGACTAATCGAA-CCAT-------------------
------------------------------------------------------------
------------------------------------------------------------
------------------------------------------------------------
------------------------------------------------------------
------------------------------------------------------------
------------------------------------------------------------
------------------------------------------------------------
------------------------------------------------------------
------------------------------------------------------------
------------------------------------------------------------
------------------------------------------------------------
------------------------------------------------------------
------------------------------------------------------------
------------------------------------------------------------
------------------------------------------------------------
------------------------------------------------------------
------------------------------------------------------------
------------------------------------------------------------
------------------------------------------------------------
----------------------------
>Apiospora_esporlensis_CBS_145136T
------------------------------------------------------------
-----------------------------------CCCTAGTAACGGCGAGTGAAGCGGG
AACAGCTCAAATTTGAAATCTGGCCCTTGGGTCCGAGTTGTAATTTGCAGAGGATGCTTT
TGGTGCGGTGCCTTCCGAGTTCCCTGGAACGGGACGCCTTAGAGGGTGAGAGCCCCGTAC
GGTTGGCCACCAAGCCTGTGTAAAGCTCCTTCGACGAGTCGAGTAGTTTGGGAATGCTGC
TCAAAATGGGAGGTATATTTCTTCTAAAGCTAAATACTGGCCAGAGACCGATAGCGCACA
AGTAGAGTGATCGAAAGATGAAAAGCACTTTGAAAAGAGGGTTAAATAGCACGTGAAATT
GTTGAAAGGGAAGGATTTATGACCAGACTTTTTCTGGGGGGATCATCCGGTGTTCTCACC
GGTGCAC-TTCCCCCAGTTGAGGCCAGCATCGGTTTCTGTCGGGGGATAAAAGCTTCAGG
AATGTGGCTCCTTC--GGGAGTGTTATAGCCTGTTGCATAATACCCTGACGGGGACCGAG
GTTCGCGCAT-TGCAAGGATGCTGGCGTAATGGTTATTAATCACCCGTCTTGAAACACGG
ACCAAGGAGTCG-AACATTTGTGCGAGT-GTTTGGGTGTTAAACCCTCACGCGTAATGAA
AGTGAACGGAGGTGAGAG-CCTTTCGGGGTGCATCATCGACCGATCCTGATGTCTTCGGA
TGGATTTGAGTAAGAGCATAACTGTTCGGACCCGAAAGATGGTGAACTATGCGTGGATAG
GGTGAAGCCAGAGGAAACTCTGGTGGAGGCTCGCAGCGGTTCTGACGTGCAAATCGATCG
TCAAATCTGCGCAT-GGGGGCGAAAGACTAATCGAA-CCAT-------------------
------------------------------------------------------------
------------------------------------------------------------
------------------------------------------------------------
------------------------------------------------------------
------------------------------------------------------------
------------------------------------------------------------
------------------------------------------------------------
------------------------------------------------------------
------------------------------------------------------------
------------------------------------------------------------
------------------------------------------------------------
------------------------------------------------------------
------------------------------------------------------------
------------------------------------------------------------
------------------------------------------------------------
------------------------------------------------------------
------------------------------------------------------------
------------------------------------------------------------
------------------------------------------------------------
----------------------------
>Apiospora_italica_AP29118
------------------------------------------------------------
-----------------------------------CCCTAGTAACGGCGAGTGAAGCGGG
AACAGCTCAAATTTGAAATCTGGCCCTTGGGTCCGAGTTGTAATTTGCAGAGGATGCTTT
TGGTGCGGTGCCTTCCGAGTTCCCTGGAACGGGACGCCTTAGAGGGTGAGAGCCCCGTAC
GGTTGGCCACCAAGCCTGTGTAAAGCTCCTTCGACGAGTCGAGTAGTTTGGGAATGCTGC
TCAAAATGGGAGGTATATTTCTTCTAAAGCTAAATACTGGCCAGAGACCGATAGCGCACA
AGTAGAGTGATCGAAAGATGAAAAGCACTTTGAAAAGAGGGTTAAATAGCACGTGAAATT
GTTGAAAGGGAAGGATTTATGACCAGACTTTTTCTGGGGGGATCATCCGGTGTTCTCACC
GGTGCAC-TTCCCCCAGTGGAGGCCAGCATCGGTTTCTGCCGGGGGACAAAAGCTTCGGG
AATGTGGCTCCTTC--GGGAGTGTTATAGCCCGTTGCATAATACCCTGGCGGGGACCGAG
GTTCGCGCAT-TGCAAGGATGCTGGCGTAATGGTTATTAATCACCCGTCTTGAAACACGG
ACCAAGGAGTCG-AACATTTGTGCGAGT-GTTTGGGTGTTAAACCCTCACGCGTAATGAA
AGTGAACGGAGGTGAGAG-CCCCTCGGGGTGCATCATCGACCGATCCTGATGTCTTCGGA
TGGATTTGAGTAAGAGCATAACTGTTCGGACCCGAAAGATGGTGAACTATGCGTGGATAG
GGTGAAGCCAGAGGAAACTCTGGTGGAGGCTCGCAGCGGTTCTGACGTGCAAATCGATCG
TCAAATCTGCGCAT-GGGGGCGAAAGACTAATCGAA-CCAT-------------------
------------------------------------------------------------
------------------------------------------------------------
------------------------------------------------------------
------------------------------------------------------------
------------------------------------------------------------
------------------------------------------------------------
------------------------------------------------------------
------------------------------------------------------------
------------------------------------------------------------
------------------------------------------------------------
------------------------------------------------------------
------------------------------------------------------------
------------------------------------------------------------
------------------------------------------------------------
------------------------------------------------------------
------------------------------------------------------------
------------------------------------------------------------
------------------------------------------------------------
------------------------------------------------------------
----------------------------
>Apiospora_italica_CBS_145138T
------------------------------------------------------------
-----------------------------------CCCTAGTAACGGCGAGTGAAGCGGG
AACAGCTCAAATTTGAAATCTGGCCCTTGGGTCCGAGTTGTAATTTGCAGAGGATGCTTT
TGGTGCGGTGCCTTCCGAGTTCCCTGGAACGGGACGCCTTAGAGGGTGAGAGCCCCGTAC
GGTTGGCCACCAAGCCTGTGTAAAGCTCCTTCGACGAGTCGAGTAGTTTGGGAATGCTGC
TCAAAATGGGAGGTATATTTCTTCTAAAGCTAAATACTGGCCAGAGACCGATAGCGCACA
AGTAGAGTGATCGAAAGATGAAAAGCACTTTGAAAAGAGGGTTAAATAGCACGTGAAATT
GTTGAAAGGGAAGGATTTATGACCAGACTTTTTCTGGGGGGATCATCCGGTGTTCTCACC
GGTGCAC-TTCCCCCAGTGGAGGCCAGCATCGGTTTCTGCCGGGGGACAAAAGCTTCGGG
AATGTGGCTCCTTC--GGGAGTGTTATAGCCCGTTGCATAATACCCTGGCGGGGACCGAG
GTTCGCGCAT-TGCAAGGATGCTGGCGTAATGGTTATTAATCACCCGTCTTGAAACACGG
ACCAAGGAGTCG-AACATTTGTGCGAGT-GTTTGGGTGTTAAACCCTCACGCGTAATGAA
AGTGAACGGAGGTGAGAG-CCCCTCGGGGTGCATCATCGACCGATCCTGATGTCTTCGGA
TGGATTTGAGTAAGAGCATAACTGTTCGGACCCGAAAGATGGTGAACTATGCGTGGATAG
GGTGAAGCCAGAGGAAACTCTGGTGGAGGCTCGCAGCGGTTCTGACGTGCAAATCGATCG
TCAAATCTGCGCAT-GGGGGCGAAAGACTAATCGAA-CCAT-------------------
------------------------------------------------------------
------------------------------------------------------------
------------------------------------------------------------
------------------------------------------------------------
------------------------------------------------------------
------------------------------------------------------------
------------------------------------------------------------
------------------------------------------------------------
------------------------------------------------------------
------------------------------------------------------------
------------------------------------------------------------
------------------------------------------------------------
------------------------------------------------------------
------------------------------------------------------------
------------------------------------------------------------
------------------------------------------------------------
------------------------------------------------------------
------------------------------------------------------------
------------------------------------------------------------
----------------------------
>Apiospora_thailandica_MFLUCC_15_0202T
-----------------------------------------CTTAGCATATCAATAAGCG
GAGGAAAAGAAAC-----CAACAG-----GGATTCCCCTAGTAACGGCGAGTGAAGCGGG
AACAGCTCAAATTTGAAATCTGGCCCTTGGGTCCGAGTTGTAATTTGCAGAGGATGCTTT
TGGTGCGGTGCCTTCCGAGTTCCCTGGAACGGGACGCCTTAGAGGGTGAGAGCCCCGTAC
GGTTGGCCACCAAGCCTGTGTAAAGCTCCTTCGACGAGTCGAGTAGTTTGGGAATGCTGC
TCAAAATGGGAGGTATATTTCTTCTAAAGCTAAATACTGGCCAGAGACCGATAGCGCACA
AGTAGAGTGATCGAAAGATGAAAAGCACTTTGAAAAGAGGGTTAAATAGCACGTGAAATT
GTTGAAAGGGAAGGATTTATGACCAGACTTTTTCTGGGGGGATCATCCGGTGTTCTCACC
GGTGCAC-TTCCCCCAGTGAAGGCCAGCATCGGTTTCTGCCGGGGGATAAAAGCTTCGGG
AATGTGGCTCCTTC--GGGAGTGTTATAGCCCGTTGCATAATACCCTGGCGGGGACCGAG
GTTCGCGCAT-TGCAAGGATGCTGGCGTAATGGTTATTAATCACCCGTCTTGAAACACGG
ACCAAGGAGTCG-AACATTTGTGCGAGT-GTTTGGGTGTTAAACCCTCACGCGTAATGAA
AGTGAACGGAGGTGAGAG-CCCCTCGGGGTGCATCATCGACCGATCCTGATGTCTTCGGA
TGGATTTGAGTAAGAGCATAACTGTTCGGACCCGAAAGATGGTGAACTATGCGTGGATAG
GGTGAAGCCAGAGGAAACTCTGGTGGAGGCTCGCAGCGGTTCTGACGTGCAAATCGATCG
TCAAATCTGCGCAT-GGGGGCGAAAGACTAATCGAT-CCAT-------------------
------------------------------------------------------------
------------------------------------------------------------
------------------------------------------------------------
------------------------------------------------------------
------------------------------------------------------------
------------------------------------------------------------
------------------------------------------------------------
------------------------------------------------------------
------------------------------------------------------------
------------------------------------------------------------
------------------------------------------------------------
------------------------------------------------------------
------------------------------------------------------------
------------------------------------------------------------
------------------------------------------------------------
------------------------------------------------------------
------------------------------------------------------------
------------------------------------------------------------
------------------------------------------------------------
----------------------------
>Apiospora_chromolaenae_MFLUCC_17_1505T
-------------------------------------------TAGCATATCAATAAGCG
GAGGAAAAGAAAC-----CAACAG-----GGATTCCCCTAGTAACGGCGAGTGAAGCGGG
AACAGCTCAAATTTGAAATCTGGCCCTTGGGTCCGAGTTGTAATTTGCAGAGGATGCTTT
TGGTGCGGTGCCTTCCGAGTTCCCTGGAACGGGACGCCTTAGAGGGTGAGAGCCCCGTAC
GGTTGGCCACCAAGCCTGTGTAAAGCTCCTTCGACGAGTCGAGTAGTTTGGGAATGCTGC
TCAAAATGGGAGGTATATTTCTTCTAAAGCTAAATACTGGCCAGAGACCGATAGCGCACA
AGTAGAGTGATCGAAAGATGAAAAGCACTTTGAAAAGAGGGTTAAATAGCACGTGAAATT
GTTGAAAGGGAAGGATTTATGACCAGACTTTTTCTGGGGGGATCATCCGGTGTTCTCACC
GGTGCAC-TTCCCCCAGTGGAGGCCAGCATCGGTTTCTGCCGGGGGATAAAAGCTTCGGG
AATGTGGCTCCTTC--GGGAGTGTTATAGCCCGTTGCATAATACCCTGGCGGGGACCGAG
GTTCGCGCAT-TGCAAGGATGCTGGCGTAATGGTTATTAATCACCCGTCTTGAAACACGG
ACCAAGGAGTCG-AACATTTGTGCGAGT-GTTTGGGTGTTAAACCCTCACGCGTAATGAA
AGTGAACGGAGGTGAGAG-CCCCTCGGGGTGCATCATCGACCGATCCTGATGTCTTCGGA
TGGATTTGAGTAAGAGCATAACTGTTCGGACCCGAAAGATGGTGAACTATGCGTGGATAG
GGTGAAGCCAGAGGAAACTCTGGTGGAGGCTCGCAGCGGTTCTGACGTGCAAATCGATCG
TCAAATCTGCGCAT-GGGGGCGAAAGACTAATCGAA-CCATCTAGTAGCTG---------
------------------------------------------------------------
------------------------------------------------------------
------------------------------------------------------------
------------------------------------------------------------
------------------------------------------------------------
---GT-------------------------------------------------------
------------------------------------------------------------
------------------------------------------------------------
------------------------------------------------------------
------------------------------------------------------------
------------------------------------------------------------
------------------------------------------------------------
------------------------------------------------------------
------------------------------------------------------------
------------------------------------------------------------
------------------------------------------------------------
------------------------------------------------------------
------------------------------------------------------------
------------------------------------------------------------
----------------------------
>Apiospora_ovata_CBS_115042T
------GTTGACCTCGGATCAGGTAGGAATACCCGCTGAACTTAAGCATATCAATAAGCG
GAGGAAAAGAAAC-----CAACAG-----GGATTCCCCTAGTAACGGCGAGTGAAGCGGG
AACAGCTCAAATTTGAAATCTGGCCCTTGGGTCCGAGTTGTAATTTGCAGAGGATGCTTT
TGGTGCGGTGCCTTCCGAGTTCCCTGGAACGGGACGCCTTAGAGGGTGAGAGCCCCGTAC
GGTTGGCCACCAAGCCTGTGTAAAGCTCCTTCGACGAGTCGAGTAGTTTGGGAATGCTGC
TCAAAATGGGAGGTATATTTCTTCTAAAGCTAAATACTGGCCAGAGACCGATAGCGCACA
AGTAGAGTGATCGAAAGATGAAAAGCACTTTGAAAAGAGGGTTAAATAGCACGTGAAATT
GTTGAAAGGGAAGGGTTTATGACCAGACTTTTTCTAGGGGGATCATCCGGTGTTCTCACC
GGTGCAC-TTCCCCTAGTTGAGGCCAGCATCGGTTTCTGCCGGGGGATAAAAGCTTCGGG
AATGTGGCTCCTTC--GGGAGTGTTATAGCCCGTTGCATAATACCCTGGCGGGGACCGAG
GTTCGCGCAT-TGCAAGGATGCTGGCGTAATGGTTATTAACCACCCGTCTTGAAACACGG
ACCAAGGAGTCG-AACATTTGTGCGAGT-GTTTGGGTGTTAAACCCTCACGCGTAATGAA
AGTGAACGGAGGTGAGAG-CCCTTCGGGGTGCATCATCGACCGATCCTGATGTCTTCGGA
TGGATTTGAGTAAGAGCATAACTGTTCGGACCCGAAAGATGGTGAACTATGCGTGGATAG
GGTGAAGCCAGAGGAAACTCTGGTGGAGGCTCGCAGCGGTTCTGACGTGCAAATCGATCG
TCAAATCTGCGCAT-GGGGGCGAAAGACTAATCGAA-CCATCTAGTAGCTG---------
------------------------------------------------------------
------------------------------------------------------------
------------------------------------------------------------
------------------------------------------------------------
------------------------------------------------------------
---G--------------------------------------------------------
------------------------------------------------------------
------------------------------------------------------------
------------------------------------------------------------
------------------------------------------------------------
------------------------------------------------------------
------------------------------------------------------------
------------------------------------------------------------
------------------------------------------------------------
------------------------------------------------------------
------------------------------------------------------------
------------------------------------------------------------
------------------------------------------------------------
------------------------------------------------------------
----------------------------
>Apiospora_kogelbergensis_CBS_113333T
------GTTGACCTCGGATCAGGTAGGAATACCCGCTGAACTTAAGCATATCAATAAGCG
GAGGAAAAGAAAC-----CAACAG-----GGATTCCCCTAGTAACGGCGAGTGAAGCGGG
AACAGCTCAAATTTGAAATCTGGCCCTTGGGTCCGAGTTGTAATTTGCAGAGGATGCTTT
TGGTGCGGTGCCTTCCGAGTTCCCTGGAACGGGACGCCTTAGAGGGTGAGAGCCCCGTAC
GGTTGGCCACCAAGCCTGTGTAAAGCTCCTTCGACGAGTCGAGTAGTTTGGGAATGCTGC
TCAAAATGGGAGGTATATTTCTTCTAAAGCTAAATACTGGCCAGAGACCGATAGCGCACA
AGTAGAGTGATCGAAAGATGAAAAGCACTTTGAAAAGAGGGTTAAATAGCACGTGAAATT
GTTGAAAGGGAAGGATTTATGACCAGACTTTTTCTGGGGGGATCATCCGGTGTTCTCACC
GGTGCAC-TTCCCCCAGTTGAGGCCAGCATCGGTTTCTGCCGGGGGATAAAAGCTTCGGG
AATGTGGCTCCTTC--GGGAGTGTTATAGCCCGTTGCATAATACCCTGGCGGGGACCGAG
GTTCGCGCAT-TGCAAGGATGCTGGCGTAATGGTTATTAATCACCCGTCTTGAAACACGG
ACCAAGGAGTCG-AACATTTGTGCGAGT-GTTTGGGTGTTAAACCCTCACGCGTAATGAA
AGTGAACGGAGGTGAGAG-CCTTTCGGGGTGCATCATCGACCGATCCTGATGTCTTCGGA
TGGATTTGAGTAAGAGCATAACTGTTCGGACCCGAAAGATGGTGAACTATGCGTGGATAG
GGTGAAGCCAGAGGAAACTCTGGTGGAGGCTCGCAGCGGTTCTGACGTGCAAATCGATCG
TCAAATCTGCGCAT-GGGGGCGAAAGACTAATCGAA-CCATCTAGTAGCTG---------
------------------------------------------------------------
------------------------------------------------------------
------------------------------------------------------------
------------------------------------------------------------
------------------------------------------------------------
---G--------------------------------------------------------
------------------------------------------------------------
------------------------------------------------------------
------------------------------------------------------------
------------------------------------------------------------
------------------------------------------------------------
------------------------------------------------------------
------------------------------------------------------------
------------------------------------------------------------
------------------------------------------------------------
------------------------------------------------------------
------------------------------------------------------------
------------------------------------------------------------
------------------------------------------------------------
----------------------------
>Apiospora_malaysiana_CBS_251.29
------GTTGACCTCGGATCAGGTAGGAATACCCGCTGAACTTAAGCATATCAATAAGCG
GAGGAAAAGAAAC-----CAACAG-----GGATTCCCCTAGTAACGGCGAGTGAAGCGGG
AACAGCTCAAATTTGAAATCTGGCCCTTGGGTCCGAGTTGTAATTTGCAGAGGATGCTTT
TGGTGCGGTGCCTTCCGAGTTCCCTGGAACGGGACGCCTTAGAGGGTGAGAGCCCCGTAC
GGTTGGCCACCAAGCCTGTGTAAAGCTCCTTCGACGAGTCGAGTAGTTTGGGAATGCTGC
TCAAAATGGGAGGTATATTTCTTCTAAAGCTAAATACTGGCCAGAGACCGATAGCGCACA
AGTAGAGTGATCGAAAGATGAAAAGCACTTTGAAAAGAGGGTTAAATAGCACGTGAAATT
GTTGAAAGGGAAGGATTTATGACCAGACTTTTTCTGGGGGGATCATCCGGTGTTCTCACC
GGTGCAC-TTCCCCCAGTGGAGGCCAGCATCGGTTTCTGCCGGGGGATAAAAGCTTCGGG
AATGTGGCTCCTTC--GGGAGTGTTATAGCCCGTTGCATAATACCCTGGCGGGGACCGAG
GTTCGCGCAT-TGCAAGGATGCTGGCGTAATGGTTATTAATCACCCGTCTTGAAACACGG
ACCAAGGAGTCG-AACATTTGTGCGAGT-GTTTGGGTGTTAAACCCTCACGCGTAATGAA
AGTGAACGGAGGTGAGAG-CCCCTCGGGGTGCATCATCGACCGATCCTGATGTCTTCGGA
TGGATTTGAGTAAGAGCATAACTGTTCGGACCCGAAAGATGGTGAACTATGCGTGGATAG
GGTGAAGCCAGAGGAAACTCTGGTGGAGGCTCGCAGCGGTTCTGACGTGCAAATCGATCG
TCAAATCTGCGCAT-GGGGGCGAAAGACTAATCGAA-CCATCTAGTAGCTG---------
------------------------------------------------------------
------------------------------------------------------------
------------------------------------------------------------
------------------------------------------------------------
------------------------------------------------------------
---G--------------------------------------------------------
------------------------------------------------------------
------------------------------------------------------------
------------------------------------------------------------
------------------------------------------------------------
------------------------------------------------------------
------------------------------------------------------------
------------------------------------------------------------
------------------------------------------------------------
------------------------------------------------------------
------------------------------------------------------------
------------------------------------------------------------
------------------------------------------------------------
------------------------------------------------------------
----------------------------
>Apiospora?lophatheri_CFCC_58975T
------------------------------------------------------------
---------------------CAG-----GGATTCCCCTAGTAACGGCGAGTGAAGCGGG
AACAGCTCAAATTTGAAATCTGGCCCTTGGGTCCGAGTTGTAATTTGCAGAGGATGCTTT
TGGTGCGGTGCCTTCCGAGTTCCCTGGAACGGGACGCCTTAGAGGGTGAGAGCCCCGTAC
GGTTGGCCACCAAGCCTGTGTAAAGCTCCTTCGACGAGTCGAGTAGTTTGGGAATGCTGC
TCAAAATGGGAGGTATATTTCTTCTAAAGCTAAATACTGGCCAGAGACCGATAGCGCACA
AGTAGAGTGATCGAAAGATGAAAAGCACTTTGAAAAGAGGGTTAAATAGCACGTGAAATT
GTTGAAAGGGAAGGATTTATGACCAGACTTTTTCTGGGGGGATCATCCGGTGTTCTCACC
GGTGCAC-TTCCCCCAGTGGAGGCCAGCATCGGTTTCGGCCGGGGGATAAAAGCTTCGGG
AATGTGGCTCCTTC--GGGAGTGTTATAGCCCGTTGCATAATACCCTGGCGGGGACCGAG
GTTCGCGCAT-TGCAAGGATGCTGGCGTAATGGTTATTAATCACCCGTCTTGAAACACGG
ACCAAGGAGTCG-AACATTTGTGCGAGT-GTTTGGGTGTTAAACCCTCACGCGTAATGAA
AGTGAACGGAGGTGAGAG-CCCCTCGGGGTGCATCATCGACCGATCCTGATGTCTTCGGA
TGGATTTGAGTAAGAGCATAACTGTTCGGACCCGAAAGATGGTGAACTATGCGTGGATAG
GGTGAAGCCAGAGGAAACTCTGGTGGAGGCTCGCAGCGGTTCTGACGTGCAAATCGATCG
TCAAATCTGCGCAT-G--------------------------------------------
------------------------------------------------------------
------------------------------------------------------------
------------------------------------------------------------
------------------------------------------------------------
------------------------------------------------------------
------------------------------------------------------------
------------------------------------------------------------
------------------------------------------------------------
------------------------------------------------------------
------------------------------------------------------------
------------------------------------------------------------
------------------------------------------------------------
------------------------------------------------------------
------------------------------------------------------------
------------------------------------------------------------
------------------------------------------------------------
------------------------------------------------------------
------------------------------------------------------------
------------------------------------------------------------
----------------------------
>Apiospora_phyllostachydis_MFLUCC_18_1101T
---------CGCTTTGTACC------------CCCGTGAAAAATAGCATATCAATAAGCG
GAGGAARAGMMAC-----CAACAG-----GGATTCCCCTAGTAACGGCGAGTGAAGCGGG
AACAGCTCAAATTTGAAATCTGGCCCTTGGGTCCGAGTTGTAATTTGCAGAGGATGCTTT
TGGTGCGGTGCCTTCCGAGTTCCCTGGAACGGGACGCCTTAGAGGGTGAGAGCCCCGTAC
GGTTGGCCACCAAGCCTGTGTAAAGCTCCTTCGACGAGTCGAGTAGTTTGGGAATGCTGC
TCAAAATGGGAGGTATATTTCTTCTAAAGCTAAATACTGGCCAGAGACCGATAGCGCACA
AGTAGAGTGATCGAAAGATGAAAAGCACTTTGAAAAGAGGGTTAAATAGCACGTGAAATT
GTTGAAAGGGAAGGATTTATGACCAGACTTTTTCTGGGGGGATCATCCGGTGTTCTCACC
GGTGCAC-TTCCCCCAGTGGAGGCCAGCATCGGTTTCGGCCGGGGGATAAAAGCTTCGGG
AATGTGGCTCCTTC--GGGAGTGTTATAGCCCGTTGCATAATACCCTGGCGGGGACCGAG
GTTCGCGCAT-TGCAAGGATGCTGGCGTAATGGTTATTAATCACCCGTCTTGAAACACGG
ACCAAGGAGTCG-AACATTTGTGCGAGT-GTTTGGGTGTTAAACCCTCACGCGTAATGAA
AGTGAACGGAGGTGAGAG-CCCCTCGGGGTGCATCATCGACCGATCCTGATGTCTTCGGA
TGGATTTGAGTAAGAGCATAACTGTTCGGACCCGAAAGATGGTGAACTATGCGTGGATAG
GGTGAAGCCAGAGGAAACTCTGGTGGAGGCTCGCAGCGGTTCTGACGTGCAAATCGATCG
TCAAATCTGCGCAT-GGGGGCGAAAGACTAATCGAA-CCATCWRRTAGCTG---------
------------------------------------------------------------
------------------------------------------------------------
------------------------------------------------------------
------------------------------------------------------------
------------------------------------------------------------
---GT-ACCG-CGAGTTTC---CTTCCCC-------------------------------
------------------------------------------------------------
--------------------GGATAAAACTT-----------------------------
------------------------------------------------------------
------------------------------------------------------------
------------------------------------------------------------
------------------------------------------------------------
------------------------------------------------------------
------------------------------------------------------------
------------------------------------------------------------
------------------------------------------------------------
------------------------------------------------------------
------------------------------------------------------------
------------------------------------------------------------
----------------------------
>Apiospora_guangdongensis_ZHKUCC_23_0005
------------------------------------------------TATCAATAAGCG
GAGGAAAAGAAAC-----CAACAG-----GGATTCCCCTAGTAACGGCGAGTGAAGCGGG
AACAGCTCAAATTTGAAATCTGGCCCTTGGGTCCGAGTTGTAATTTGCAGAGGATGCTTT
TGGTGCGGTGCCTTCCGAGTTCCCTGGAACGGGACGCCTTAGAGGGTGAGAGCCCCGTAC
GGTTGGCCACCAAGCCTGTGTAAAGCTCCTTCGACGAGTCGAGTAGTTTGGGAATGCTGC
TCAAAATGGGAGGTATATTTCTTCTAAAGCTAAATACTGGCCAGAGACCGATAGCGCACA
AGTAGAGTGATCGAAAGATGAAAAGCACTTTGAAAAGAGGGTTAAATAGCACGTGAAATT
GTTGAAAGGGAAGGATTTATGACCAGACTTTTTCTGGGGGGATCATCCGGTGTTCTCACC
GGTGCAC-TTCCCCCAGTTGAGGCCAGCATCGGTTTCTGCCGGGGGATAAAAGCTTTGGG
AATGTGGCTCCTTC--GGGAGTGTTATAGCCCGTTGCATAATACCCTGGCGGGGACCGAG
GTTCGCGCAT-TGCAAGGATGCTGGCGTAATGGTTATTAATCACCCGTCTTGAAACACGG
ACCAAGGAGTCG-AACATTTGTGCGAGT-GTTTGGGTGTTAAACCCTCACGCGTAATGAA
AGTGAACGGAGGTGAGAG-CCTTTAGGGGTGCATCATCGACCGATCCTGATGTCTTCGGA
TGGATTTGAGTAAGAGCATAACTGTTCGGACCCGAAAGATGGTGAACTATGCGTGGATAG
GGTGAAGCCAGAGGAAACTCTGGTGGAGGCTCGCAGCGGTTCTGACGTGCAAATCGATCG
TCAAATCTGCGCAT-GGGGGCGAAAGACTAATCGAA-CCATCTAGTAGCTG---------
------------------------------------------------------------
------------------------------------------------------------
------------------------------------------------------------
------------------------------------------------------------
------------------------------------------------------------
---GTTACCG-CAGA---------------------------------------------
------------------------------------------------------------
------------------------------------------------------------
------------------------------------------------------------
------------------------------------------------------------
------------------------------------------------------------
------------------------------------------------------------
------------------------------------------------------------
------------------------------------------------------------
------------------------------------------------------------
------------------------------------------------------------
------------------------------------------------------------
------------------------------------------------------------
------------------------------------------------------------
----------------------------
>Apiospora_arundinis_CBS_449_92
--------------------------------------------AGCATATCAATAAGCG
GAGGAAAAGAAAC-----CAACAG-----GGATTCCCCTAGTAACGGCGAGTGAAGCGGG
AACAGCTCAAATTTGAAATCTGGCCCTTGGGTCCGAGTTGTAATTTGCAGAGGATGCTTT
TGGTGCGGTGCCTTCCGAGTTCCCTGGAACGGGACGCCTTAGAGGGTGAGAGCCCCGTAC
GGTTGGCCACCAAGCCTGTGTAAAGCTCCTTCGACGAGTCGAGTAGTTTGGGAATGCTGC
TCAAAATGGGAGGTATATTTCTTCTAAAGCTAAATACTGGCCAGAGACCGATAGCGCACA
AGTAGAGTGATCGAAAGATGAAAAGCACTTTGAAAAGAGGGTTAAATAGCACGTGAAATT
GTTGAAAGGGAAGGATTTATGACCAGACTTTTTCTGGGGGGATCATCCGGTGTTCTCACC
GGTGCAC-TTCCCCCAGTTGAGGCCAGCATCGGTTTCTGCCGGGGGATAAAAGCTTTGGG
AATGTGGCTCCTTC--GGGAGTGTTATAGCCCGTTGCATAATACCCTGGCGGGGACCGAG
GTTCGCGCAT-TGCAAGGATGCTGGCGTAATGGTTATTAATCACCCGTCTTGAAACACGG
ACCAAGGAGTCG-AACATTTGTGCGAGT-GTTTGGGTGTTAAACCCTCACGCGTAATGAA
AGTGAACGGAGGTGAGAG-CCTTTAGGGGTGCATCATCGACCGATCCTGATGTCTTCGGA
TGGATTTGAGTAAGAGCATAACTGTTCGGACCCGAAAGATGGTGAACTATGCGTGGATAG
GGTGAAGCCAGAGGAAACTCTGGTGGAGGCTCGCAGCGGTTCTGACGTGCAAATCGATCG
TCAAATCTGCGCAT-GGGGGCGAAAGACTAATCGAA-CCATCTAGTAGCTG---------
------------------------------------------------------------
------------------------------------------------------------
------------------------------------------------------------
------------------------------------------------------------
------------------------------------------------------------
---GTTACCG-CCGA---------------------------------------------
------------------------------------------------------------
------------------------------------------------------------
------------------------------------------------------------
------------------------------------------------------------
------------------------------------------------------------
------------------------------------------------------------
------------------------------------------------------------
------------------------------------------------------------
------------------------------------------------------------
------------------------------------------------------------
------------------------------------------------------------
------------------------------------------------------------
------------------------------------------------------------
----------------------------
>Apiospora_stipae_CBS_146804T
-------------------------------------------AAGCATATCAATAAGCG
GAGGAAAAGAAAC-----CAACAG-----GGATTCCCCTAGTAACGGCGAGTGAAGCGGG
AACAGCTCAAATTTGAAATCTGGCCCTTGGGTCCGAGTTGTAATTTGCAGAGGATGCTTT
TGGTGCGGTGCCTTCCGAGTTCCCTGGAACGGGACGCCTTAGAGGGTGAGAGCCCCGTAC
GGTTGGCCACCAAGCCTGTGTAAAGCTCCTTCGACGAGTCGAGTAGTTTGGGAATGCTGC
TCAAAATGGGAGGTATATTTCTTCTAAAGCTAAATACTGGCCAGAGACCGATAGCGCACA
AGTAGAGTGATCGAAAGATGAAAAGCACTTTGAAAAGAGGGTTAAATAGCACGTGAAATT
GTTGAAAGGGAAGGATTTATGACCAGACTTTTTCTGGGGGGATCATCCGGTGTTCTCACC
GGTGCAC-TTCCCCCAGTTGAGGCCAGCATCGGTTTCTGTCGGGGGATAAAAGCTTCAGG
AATGTGGCTCCTTC--GGGAGTGTTATAGCCTGTTGCATAATACCCTGACGGGGACCGAG
GTTCGCGCAT-TGCAAGGATGCTGGCGTAATGGTTATTAATCACCCGTCTTGAAACACGG
ACCAAGGAGTCG-AACATTTGTGCGAGT-GTTTGGGTGTTAAACCCTCACGCGTAATGAA
AGTGAACGGAGGTGAGAG-CCTTTAGGGGTGCATCATCGACCGATCCTGATGTCTTCGGA
TGGATTTGAGTAAGAGCATAACTGTTCGGACCCGAAAGATGGTGAACTATGCGTGGATAG
GGTGAAGCCAGAGGAAACTCTGGTGGAGGCTCGCAGCGGTTCTGACGTGCAAATCGATCG
TCAAATCTGCGCAT-GGGGGCGAAAGACTAATCGAA-CCATCTAGTAGCTG---------
------------------------------------------------------------
------------------------------------------------------------
------------------------------------------------------------
------------------------------------------------------------
------------------------------------------------------------
---GTTACCG-CCGA---------------------------------------------
------------------------------------------------------------
------------------------------------------------------------
------------------------------------------------------------
------------------------------------------------------------
------------------------------------------------------------
------------------------------------------------------------
------------------------------------------------------------
------------------------------------------------------------
------------------------------------------------------------
------------------------------------------------------------
------------------------------------------------------------
------------------------------------------------------------
------------------------------------------------------------
----------------------------
>Apiospora_phragmitis_CPC_18900T
------GTTGACCTCGGATCAGGTAGGAATACCCGCTGAACTTAAGCATATCAATAAGCG
GAGGAAAAGAAAC-----CAACAG-----GGATTCCCCTAGTAACGGCGAGTGAAGCGGG
AACAGCTCAAATTTGAAATCTGGCCCTTGGGTCCGAGTTGTAATTTGCAGAGGATGCTTT
TGGTGCGGTGCCTTCCGAGTTCCCTGGAACGGGACGCCTTAGAGGGTGAGAGCCCCGTAC
GGTTGGCCACCAAGCCTGTGTAAAGCTCCTTCGACGAGTCGAGTAGTTTGGGAATGCTGC
TCAAAATGGGAGGTATATTTCTTCTAAAGCTAAATACTGGCCAGAGACCGATAGCGCACA
AGTAGAGTGATCGAAAGATGAAAAGCACTTTGAAAAGAGGGTTAAATAGCACGTGAAATT
GTTGAAAGGGAAGGATTTATGACCAGACTTTTTCTAGGGGGATCATCCGGTGTTCTCACC
GGTGCAC-TTCCCCTAGTTGAGGCCAGCATCGGTTTCTGTCGGGGGATAAAAGCTTCAGG
AATGTGGCTCCTTC--GGGAGTGTTATAGCCTGTTGCATAATACCCTGACGGGGACCGAG
GTTCGCGCAT-TGCAAGGATGCTGGCGTAATGGTTATTAATCACCCGTCTTGAAACACGG
ACCAAGGAGTCG-AACATTTGTGCGAGT-GTTTGGGTGTTAAACCCTCACGCGTAATGAA
AGTGAACGGAGGTGAGAG-CCCTTCGGGGTGCATCATCGACCGATCCTGATGTCTTCGGA
TGGATTTGAGTAAGAGCATAACTGTTCGGACCCGAAAGATGGTGAACTATGCGTGGATAG
GGTGAAGCCAGAGGAAACTCTGGTGGAGGCTCGCAGCGGTTCTGACGTGCAAATCGATCG
TCAAATCTGCGCAT-GGGGGCGAAAGACTAATCGAA-CCATCTAGTAGCTG---------
------------------------------------------------------------
------------------------------------------------------------
------------------------------------------------------------
------------------------------------------------------------
------------------------------------------------------------
---GTTACCG-CCGA---------------------------------------------
------------------------------------------------------------
------------------------------------------------------------
------------------------------------------------------------
------------------------------------------------------------
------------------------------------------------------------
------------------------------------------------------------
------------------------------------------------------------
------------------------------------------------------------
------------------------------------------------------------
------------------------------------------------------------
------------------------------------------------------------
------------------------------------------------------------
------------------------------------------------------------
----------------------------
>Apiospora_guangdongensis_ZHKUCC_23_0004T
-----------------------------TACCCGCTGAAACTAAGCATATCAATAAGCG
GAGGAAAAGAAAC-----CAACAG-----GGATTCCCCTAGTAACGGCGAGTGAAGCGGG
AACAGCTCAAATTTGAAATCTGGCCCTTGGGTCCGAGTTGTAATTTGCAGAGGATGCTTT
TGGTGCGGTGCCTTCCGAGTTCCCTGGAACGGGACGCCTTAGAGGGTGAGAGCCCCGTAC
GGTTGGCCACCAAGCCTGTGTAAAGCTCCTTCGACGAGTCGAGTAGTTTGGGAATGCTGC
TCAAAATGGGAGGTATATTTCTTCTAAAGCTAAATACTGGCCAGAGACCGATAGCGCACA
AGTAGAGTGATCGAAAGATGAAAAGCACTTTGAAAAGAGGGTTAAATAGCACGTGAAATT
GTTGAAAGGGAAGGATTTATGACCAGACTTTTTCTGGGGGGATCATCCGGTGTTCTCACC
GGTGCAC-TTCCCCCAGTTGAGGCCAGCATCGGTTTCTGCCGGGGGATAAAAGCTTTGGG
AATGTGGCTCCTTC--GGGAGTGTTATAGCCCGTTGCATAATACCCTGGCGGGGACCGAG
GTTCGCGCAT-TGCAAGGATGCTGGCGTAATGGTTATTAATCACCCGTCTTGAAACACGG
ACCAAGGAGTCG-AACATTTGTGCGAGT-GTTTGGGTGTTAAACCCTCACGCGTAATGAA
AGTGAACGGAGGTGAGAG-CCTTTAGGGGTGCATCATCGACCGATCCTGATGTCTTCGGA
TGGATTTGAGTAAGAGCATAACTGTTCGGACCCGAAAGATGGTGAACTATGCGTGGATAG
GGTGAAGCCAGAGGAAACTCTGGTGGAGGCTCGCAGCGGTTCTGACGTGCAAATCGATCG
TCAAATCTGCGCAT-GGGGGCGAAAGACTAATCGAA-CCATCTAGTAGCTG---------
------------------------------------------------------------
------------------------------------------------------------
------------------------------------------------------------
------------------------------------------------------------
------------------------------------------------------------
---GTTACCG-CCGAATTT---TCCCTTC-------------------------------
------------------------------------------------------------
--------------------AGAAAA----------------------------------
------------------------------------------------------------
------------------------------------------------------------
------------------------------------------------------------
------------------------------------------------------------
------------------------------------------------------------
------------------------------------------------------------
------------------------------------------------------------
------------------------------------------------------------
------------------------------------------------------------
------------------------------------------------------------
------------------------------------------------------------
----------------------------
>Apiospora_vietnamensis_KUMCC_21-0428
-------------ATTTATC-----------------------------ATCAATAAGCG
GAGGAAAAGAAAC-----CAACAG-----GGATTCCCCTAGTAACGGCGAGTGAAGCGGG
AACAGCTCAAATTTGAAATCTGGCCCTTGGGTCCGAGTTGTAATTTGCAGAGGATGCTTT
TGGTGCGGTGCCTTCCGAGTTCCCTGGAACGGGACGCCTTAGAGGGTGAGAGCCCCGTAC
GGTTGGCCACCAAGCCTGTGTAAAGCTCCTTCGACGAGTCGAGTAGTTTGGGAATGCTGC
TCAAAATGGGAGGTATATTTCTTCTAAAGCTAAATACTGGCCAGAGACCGATAGCGCACA
AGTAGAGTGATCGAAAGATGAAAAGCACTTTGAAAAGAGGGTTAAATAGCACGTGAAATT
GTTGAAAGGGAAGGATTTATGACCAGACTTTTTCTGGGGGGATCATCCGGTGTTCTCACC
GGTGCAC-TTCCCCCAGTGGAGGCCAGCATCGGTTTCTGCCGGGGGATAAAAGCTTCGGG
AATGTGGCTCCTTC--GGGAGTGTTATAGCCCGTTGCATAATACCCTGGCGGGGACCGAG
GTTCGCGCAT-TGCAAGGATGCTGGCGTAATGGTTATTAATCACCCGTCTTGAAACACGG
ACCAAGGAGTCG-AACATTTGTGCGAGT-GTTTGGGTGTTAAACCCTCACGCGTAATGAA
AGTGAACGGAGGTGAGAG-CCCCTCGGGGTGCATCATCGACCGATCCTGATGTCTTCGGA
TGGATTTGAGTAAGAGCATAACTGTTCGGACCCGAAAGATGGTGAACTATGCGTGGATAG
GGTGAAGCCAGAGGAAACTCTGGTGGAGGCTCGCAGCGGTTCTGACGTGCAAATCGATCG
TCAAATCTGCGCAT-GGGGGCGAAAGACTAATCGAA-CCATCTAGTAGCTG---------
------------------------------------------------------------
------------------------------------------------------------
------------------------------------------------------------
------------------------------------------------------------
------------------------------------------------------------
---GTTAC---GCAAGTTT---TTCTC---------------------------------
------------------------------------------------------------
------------------------------------------------------------
------------------------------------------------------------
------------------------------------------------------------
------------------------------------------------------------
------------------------------------------------------------
------------------------------------------------------------
------------------------------------------------------------
------------------------------------------------------------
------------------------------------------------------------
------------------------------------------------------------
------------------------------------------------------------
------------------------------------------------------------
----------------------------
>Apiospora_vietnamensis_KUMCC_21-0429
----------------TATC-----------------------------ATCAATAAGCG
GAGGAAAAGAAAC-----CAACAG-----GGATTCCCCTAGTAACGGCGAGTGAAGCGGG
AACAGCTCAAATTTGAAATCTGGCCCTTGGGTCCGAGTTGTAATTTGCAGAGGATGCTTT
TGGTGCGGTGCCTTCCGAGTTCCCTGGAACGGGACGCCTTAGAGGGTGAGAGCCCCGTAC
GGTTGGCCACCAAGCCTGTGTAAAGCTCCTTCGACGAGTCGAGTAGTTTGGGAATGCTGC
TCAAAATGGGAGGTATATTTCTTCTAAAGCTAAATACTGGCCAGAGACCGATAGCGCACA
AGTAGAGTGATCGAAAGATGAAAAGCACTTTGAAAAGAGGGTTAAATAGCACGTGAAATT
GTTGAAAGGGAAGGATTTATGACCAGACTTTTTCTGGGGGGATCATCCGGTGTTCTCACC
GGTGCAC-TTCCCCCAGTGGAGGCCAGCATCGGTTTCTGCCGGGGGATAAAAGCTTCGGG
AATGTGGCTCCTTC--GGGAGTGTTATAGCCCGTTGCATAATACCCTGGCGGGGACCGAG
GTTCGCGCAT-TGCAAGGATGCTGGCGTAATGGTTATTAATCACCCGTCTTGAAACACGG
ACCAAGGAGTCG-AACATTTGTGCGAGT-GTTTGGGTGTTAAACCCTCACGCGTAATGAA
AGTGAACGGAGGTGAGAG-CCCCTCGGGGTGCATCATCGACCGATCCTGATGTCTTCGGA
TGGATTTGAGTAAGAGCATAACTGTTCGGACCCGAAAGATGGTGAACTATGCGTGGATAG
GGTGAAGCCAGAGGAAACTCTGGTGGAGGCTCGCAGCGGTTCTGACGTGCAAATCGATCG
TCAAATCTGCGCAT-GGGGGCGAAAGACTAATCGAA-CCATCTAGTAGCTG---------
------------------------------------------------------------
------------------------------------------------------------
------------------------------------------------------------
------------------------------------------------------------
------------------------------------------------------------
---GTTAC---GCAAGTTT---TTCTCCC-------------------------------
------------------------------------------------------------
------------------------------------------------------------
------------------------------------------------------------
------------------------------------------------------------
------------------------------------------------------------
------------------------------------------------------------
------------------------------------------------------------
------------------------------------------------------------
------------------------------------------------------------
------------------------------------------------------------
------------------------------------------------------------
------------------------------------------------------------
------------------------------------------------------------
----------------------------
>Apiospora_vietnamensis_IMI_99670T
------------------------------------------------------------
-----------------------------------CCCTAGTAACGGCGAGTGAAGCGGG
AACAGCTCAAATTTGAAATCTGGCCCTTGGGTCCGAGTTGTAATTTGCAGAGGATGCTTT
TGGTGCGGTGCCTTCCGAGTTCCCTGGAACGGGACGCCTTAGAGGGTGAGAGCCCCGTAC
GGTTGGCCACCAAGCCTGTGTAAAGCTCCTTCGACGAGTCGAGTAGTTTGGGAATGCTGC
TCAAAATGGGAGGTATATTTCTTCTAAAGCTAAATACTGGCCAGAGACCGATAGCGCACA
AGTAGAGTGATCGAAAGATGAAAAGCACTTTGAAAAGAGGGTTAAATAGCACGTGAAATT
GTTGAAAGGGAAGGATTTATGACCAGACTTTTTCTGGGGGGATCATCCGGTGTTCTCACC
GGTGCAC-TTCCCCCAGTGGAGGCCAGCATCGGTTTCTGCCGGGGGATAAAAGCTTCGGG
AATGTGGCTCCTTC--GGGAGTGTTATAGCCCGTTGCATAATACCCTGGCGGGGACCGAG
GTTCGCGCAT-TGCAAGGATGCTGGCGTAATGGTTATTAATCACCCGTCTTGAAACACGG
ACCAAGGAGTCGAAACATTTGTGCGAGT-GTTTGGGTGTTAAACCCTCACGCGTAATGAA
AGTGAACGGAGGTGAGAG-CCCCTCGGGGTGCATCATCGACCGATCCTGATGTCTTCGGA
TGGATTTGAGTAAGAGCATAACTGTTCGGACCCGAAAGATGGTGAACTATGCGTGGATAG
GGTGAAGCCAGAGGAAACTCTGGTGGAGGCTCGCAGCGGTTCTGACGTGCAAATCGATCG
TCAAATCTGCGCA-----------------------------------------------
------------------------------------------------------------
------------------------------------------------------------
------------------------------------------------------------
------------------------------------------------------------
------------------------------------------------------------
------------------------------------------------------------
------------------------------------------------------------
------------------------------------------------------------
------------------------------------------------------------
------------------------------------------------------------
------------------------------------------------------------
------------------------------------------------------------
------------------------------------------------------------
------------------------------------------------------------
------------------------------------------------------------
------------------------------------------------------------
------------------------------------------------------------
------------------------------------------------------------
------------------------------------------------------------
----------------------------
>Apiospora_marianiae_AP301119
----------------------------------------------CATATCAATAAGCG
GAGGAAAAGAAAC-----CAACAG-----GGATTCCCCTAGTAACGGCGAGTGAAGCGGG
AACAGCTCAAATTTGAAATCTGGCCCTTGGGTCCGAGTTGTAATTTGCAGAGGATGCTTT
TGGTGCGGTGCCTTCCGAGTTCCCTGGAACGGGACGCCTTAGAGGGTGAGAGCCCCGTAC
GGTTGGCCACCAAGCCTGTGTAAAGCTCCTTCGACGAGTCGAGTAGTTTGGGAATGCTGC
TCAAAATGGGAGGTATATTTCTTCTAAAGCTAAATACTGGCCAGAGACCGATAGCGCACA
AGTAGAGTGATCGAAAGATGAAAAGCACTTTGAAAAGAGGGTTAAATAGCACGTGAAATT
GTTGAAAGGGAAGGGTTTATGACCAGACTTTTTCTAGGGGGATCATCCGGTGTTCTCACC
GGTGCAC-TTCCCCTAGTTGAGGCCAGCATCGGTTTCTGTCGGGGGATAAAAGCTTCGGG
AATGTGGCTCCTTC--GGGAGTGTTATAGCCTGTTGCATAATACCTTGACGGGGACCGAG
GTTCGCGCAT-TGCAAGGATGCTGGCGTAATGGTTATTAACCACCCGTCTTGAAACACGG
ACCAAGGAGTCG-AACATTTGTGCGAGT-GTTTGGGTGTTAAACCCTCACGCGTAATGAA
AGTGAACGGAGGTGAGAG-CCCTTCGGGGTGCATCATCGACCGATCCTGATGTCTTCGGA
TGGATTTGAGTAAGAGCATAACTGTTCGGACCCGAAAGATGGTGAACTATGCGTGGATAG
GGTGAAGCCAGAGGAAACTCTGGTGGAGGCTCGCAGCGGTTCTGACGTGCAAATCGATCG
TCAAATCTGCGCAT--GGGGCGAAAGACTAA-----------------------------
------------------------------------------------------------
------------------------------------------------------------
------------------------------------------------------------
------------------------------------------------------------
------------------------------------------------------------
------------------------------------------------------------
------------------------------------------------------------
------------------------------------------------------------
------------------------------------------------------------
------------------------------------------------------------
------------------------------------------------------------
------------------------------------------------------------
------------------------------------------------------------
------------------------------------------------------------
------------------------------------------------------------
------------------------------------------------------------
------------------------------------------------------------
------------------------------------------------------------
------------------------------------------------------------
----------------------------
>Apiospora_marianiae_AP18219
----------------------------------------------CATATCAATAAGCG
GAGGAAAAGAAAC-----CAACAG-----GGATTCCCCTAGTAACGGCGAGTGAAGCGGG
AACAGCTCAAATTTGAAATCTGGCCCTTGGGTCCGAGTTGTAATTTGCAGAGGATGCTTT
TGGTGCGGTGCCTTCCGAGTTCCCTGGAACGGGACGCCTTAGAGGGTGAGAGCCCCGTAC
GGTTGGCCACCAAGCCTGTGTAAAGCTCCTTCGACGAGTCGAGTAGTTTGGGAATGCTGC
TCAAAATGGGAGGTATATTTCTTCTAAAGCTAAATACTGGCCAGAGACCGATAGCGCACA
AGTAGAGTGATCGAAAGATGAAAAGCACTTTGAAAAGAGGGTTAAATAGCACGTGAAATT
GTTGAAAGGGAAGGGTTTATGACCAGACTTTTTCTAGGGGGATCATCCGGTGTTCTCACC
GGTGCAC-TTCCCCTAGTTGAGGCCAGCATCGGTTTCTGTCGGGGGATAAAAGCTTCGGG
AATGTGGCTCCTTC--GGGAGTGTTATAGCCTGTTGCATAATACCTTGACGGGGACCGAG
GTTCGCGCAT-TGCAAGGATGCTGGCGTAATGGTTATTAACCACCCGTCTTGAAACACGG
ACCAAGGAGTCG-AACATTTGTGCGAGT-GTTTGGGTGTTAAACCCTCACGCGTAATGAA
AGTGAACGGAGGTGAGAG-CCCTTCGGGGTGCATCATCGACCGATCCTGATGTCTTCGGA
TGGATTTGAGTAAGAGCATAACTGTTCGGACCCGAAAGATGGTGAACTATGCGTGGATAG
GGTGAAGCCAGAGGAAACTCTGGTGGAGGCTCGCAGCGGTTCTGACGTGCAAATCGATCG
TCAAATCTGCGCAT-GGGG-----------------------------------------
------------------------------------------------------------
------------------------------------------------------------
------------------------------------------------------------
------------------------------------------------------------
------------------------------------------------------------
------------------------------------------------------------
------------------------------------------------------------
------------------------------------------------------------
------------------------------------------------------------
------------------------------------------------------------
------------------------------------------------------------
------------------------------------------------------------
------------------------------------------------------------
------------------------------------------------------------
------------------------------------------------------------
------------------------------------------------------------
------------------------------------------------------------
------------------------------------------------------------
------------------------------------------------------------
----------------------------
>Apiospora_marianiae_CBS_148710T
----------------------------------------------CATATCAATAAGCG
GAGGAAAAGAAAC-----CAACAG-----GGATTCCCCTAGTAACGGCGAGTGAAGCGGG
AACAGCTCAAATTTGAAATCTGGCCCTTGGGTCCGAGTTGTAATTTGCAGAGGATGCTTT
TGGTGCGGTGCCTTCCGAGTTCCCTGGAACGGGACGCCTTAGAGGGTGAGAGCCCCGTAC
GGTTGGCCACCAAGCCTGTGTAAAGCTCCTTCGACGAGTCGAGTAGTTTGGGAATGCTGC
TCAAAATGGGAGGTATATTTCTTCTAAAGCTAAATACTGGCCAGAGACCGATAGCGCACA
AGTAGAGTGATCGAAAGATGAAAAGCACTTTGAAAAGAGGGTTAAATAGCACGTGAAATT
GTTGAAAGGGAAGGGTTTATGACCAGACTTTTTCTAGGGGGATCATCCGGTGTTCTCACC
GGTGCAC-TTCCCCTAGTTGAGGCCAGCATCGGTTTCTGTCGGGGGATAAAAGCTTCGGG
AATGTGGCTCCTTC--GGGAGTGTTATAGCCTGTTGCATAATACCTTGACGGGGACCGAG
GTTCGCGCAT-TGCAAGGATGCTGGCGTAATGGTTATTAACCACCCGTCTTGAAACACGG
ACCAAGGAGTCG-AACATTTGTGCGAGT-GTTTGGGTGTTAAACCCTCACGCGTAATGAA
AGTGAACGGAGGTGAGAG-CCCTTCGGGGTGCATCATCGACCGATCCTGATGTCTTCGGA
TGGATTTGAGTAAGAGCATAACTGTTCGGACCCGAAAGATGGTGAACTATGCGTGGATAG
GGTGAAGCCAGAGGAAACTCTGGTGGAGGCTCGCAGCGGTTCTGACGTGCAAATCGATCG
TCAAATCTGCGCAT-GGGG-----------------------------------------
------------------------------------------------------------
------------------------------------------------------------
------------------------------------------------------------
------------------------------------------------------------
------------------------------------------------------------
------------------------------------------------------------
------------------------------------------------------------
------------------------------------------------------------
------------------------------------------------------------
------------------------------------------------------------
------------------------------------------------------------
------------------------------------------------------------
------------------------------------------------------------
------------------------------------------------------------
------------------------------------------------------------
------------------------------------------------------------
------------------------------------------------------------
------------------------------------------------------------
------------------------------------------------------------
----------------------------
>Apiospora_dicranopteridis_KUNCC_23_14171T
------------------------------------------------------------
--------------------ACAG-----GGATTCCCCTAGTAACGGCGAGTGAAGCGGG
AACAGCTCAAATTTGAAATCTGGCCCTTGGGTCCGAGTTGTAATTTGCAGAGGATGCTTT
TGGTGCGGTGCCTTCCGAGTTCCCTGGAACGGGACGCCTAAGAGGGTGAGAGCCCCGTAC
GGTTGGCCACCAAGCCTGTGTAAAGCTCCTTCGACGAGTCGAGTAGTTTGGGAATGCTGC
TCAAAATGGGAGGTATATTTCTTCTAAAGCTAAATACTGGCCAGAGACCGATAGCGCACA
AGTAGAGTGATCGAAAGATGAAAAGCACTTTGAAAAGAGGGTTAAATAGCACGTGAAATT
GTTGAAAGGGAAGGATTTATGACCAGACTTTTTCTGGGGGGATCATCCGGCGTTCTCGCC
GGTGCAC-TTCCCCCAGTGGAGGCCAGCATCGGTTTCTGCCGGGGGACAAAAGCTTCGGG
AATGTGGCTCCTTC--GGGAGTGTTATAGCCCGTTGCATAATACCCTGGCGGGGACCGAG
GTTCGCGCAT-TGCAAGGATGCTGGCGTAATGGTTATTAATCACCCGTCTTGAAACACGG
ACCAAGGAGTCG-AACATTTGTGCGAGT-GTTTGGGTGTTAAACCCTCACGCGTAATGAA
AGTGAACGGAGGTGAGAG-CCTTTAGGGGTGCATCATCGACCGATCCTGATGTCTTCGGA
TGGATTTGAGTAAGAGCATAACTGTTCGGACCCGAAAGATGGTGAACTATGCGTGGATAG
GGTGAAGCCAGAGGAAACTCTGGTGGAGGCTCGCAGCGGTTCTGACGTGCAAATCGATCG
TCAAATCTGCGCAT-GGGGGCGAAAGACTAATCGAA-CCATCTAGTAGCTG---------
------------------------------------------------------------
------------------------------------------------------------
------------------------------------------------------------
------------------------------------------------------------
------------------------------------------------------------
---GTTACCG--------------------------------------------------
------------------------------------------------------------
------------------------------------------------------------
------------------------------------------------------------
------------------------------------------------------------
------------------------------------------------------------
------------------------------------------------------------
------------------------------------------------------------
------------------------------------------------------------
------------------------------------------------------------
------------------------------------------------------------
------------------------------------------------------------
------------------------------------------------------------
------------------------------------------------------------
----------------------------
>Apiospora?dendrobii_MFLUCC_14_0152T
---------------------------------------------------------GCG
GAGGAAAAGAAAC-----CAACAG-----GGATTCCCCTAGTAACGGCGAGTGAAGCGGG
AACAGCTCAAATTTGAAATCTGGCCCTTGGGTCCGAGTTGTAATTTGCAGAGGATGCTTT
TGGTGCGGTGCCTTCCGAGTTCCCTGGAACGGGACGCCTTAGAGGGTGAGAGCCCCGTAC
GGTTGGCCACCAAGCCTGTGTAAAGCTCCTTCGACGAGTCGAGTAGTTTGGGAATGCTGC
TCAAAATGGGAGGTATATTTCTTCTAAAGCTAAATACTGGCCAGAGACCGATAGCGCACA
AGTAGAGTGATCGAAAGATGAAAAGCACTTTGAAAAGAGGGTTAAATAGCACGTGAAATT
GTTGAAAGGGAAGGATTTATGACCAGACTTTTTCTGGGGGGATCATCCGGTGTTCTCACC
GGTGCAC-TTCCCCCAGTGGAGGCCAGCATCGGTTCCTGTCGGGGGACAAAAGCCTCGGG
AATGTGGCTCCTCC--GGGAGTGTTATAGCCCGTTGCATAATACCCTGACGGGGACCGAG
GTTCGCGCATCTGCAAGGATGCTGGCGTAATGGTCATCAATCACCCGTCTTGAAACACGG
ACCAAGGAGTCG-AACATTTGTGCGAGT-GTTTGGGTGTTAAACCCTCACGCGTAATGAA
AGTGAACGGAGGTGAGAG-CCCCTCGGGGTGCATCATCGACCGATCCTGATGTCTTCGGA
TGGATTTGAGTAAGAGCATAACTGTTCGGACCCGAAAGATGGTGAACTATGCGTGGATAG
GGTGAAGCCAGAGGAAACTCTGGTGGAGGCTCGCAGCGGTTCTGACGTGCAAATCGATCG
TCAAATCTGCGCATGGGGGGCGAAAGACTAATCGAA-CC---------------------
------------------------------------------------------------
------------------------------------------------------------
------------------------------------------------------------
------------------------------------------------------------
------------------------------------------------------------
------------------------------------------------------------
------------------------------------------------------------
------------------------------------------------------------
------------------------------------------------------------
------------------------------------------------------------
------------------------------------------------------------
------------------------------------------------------------
------------------------------------------------------------
------------------------------------------------------------
------------------------------------------------------------
------------------------------------------------------------
------------------------------------------------------------
------------------------------------------------------------
------------------------------------------------------------
----------------------------
>Apiospora_xenocordella_CBS_595.66
------GTTGACCTCGGATCAGGTAGGAATACCCGCTGAACTTAAGCATATCAATAAGCG
GAGGAAAAGAAAC-----CAACAG-----GGATTCCCCTAGTAACGGCGAGTGAAGCGGG
AACAGCTCAAATTTGAAATCTGGCCCTCGGGTCCGAGTTGTAATTTGCAGAGGATGCTTT
TGGTGCGGTGCCTTCCGAGTTCCCTGGAACGGGACGCCTTAGAGGGTGAGAGCCCCGTAC
GGTTGGCCACCAAGCCTGTGTAAAGCTCCTTCGACGAGTCGAGTAGTTTGGGAATGCTGC
TCAAAATGGGAGGTATATTTCTTCTAAAGCTAAATACTGGCCAGAGACCGATAGCGCACA
AGTAGAGTGATCGAAAGATGAAAAGCACTTTGAAAAGAGGGTTAAATAGCACGTGAAATT
GTTGAAAGGGAAGGATTTATGACCAGACTTTTTCTGGGGGGATCATCCGGTGTTCTCACC
GGTGCAC-TTCCCCCAGTGGAGGCCAGCATCGGTTCCTGTCGGGGGACAAAAGCTTCGGG
AATGTGGCTCCTCC--GGGAGTGTTATAGCCCGTTGCATAATACCCTGACGGGGACCGAG
GTTCGCGCATCTGCAAGGATGCTGGCGTAATGGTCATCAATCACCCGTCTTGAAACACGG
ACCAAGGAGTCG-AACATTTGTGCGAGT-GTTTGGGTGTTAAACCCTCACGCGTAATGAA
AGTGAACGGAGGTGAGAG-CCCCTCGGGGTGCATCATCGACCGATCCTGATGTCTTCGGA
TGGATTTGAGTAAGAGCATAACTGTTCGGACCCGAAAGATGGTGAACTATGCGTGGATAG
GGTGAAGCCAGAGGAAACTCTGGTGGAGGCTCGCAGCGGTTCTGACGTGCAAATCGATCG
TCAAATCTGCGCAT-GGGGGCGAAAGACTAATCGAA-CCATCTAGTAGCTG---------
------------------------------------------------------------
------------------------------------------------------------
------------------------------------------------------------
------------------------------------------------------------
------------------------------------------------------------
---GTTACCG-CCGA---------------------------------------------
------------------------------------------------------------
------------------------------------------------------------
------------------------------------------------------------
------------------------------------------------------------
------------------------------------------------------------
------------------------------------------------------------
------------------------------------------------------------
------------------------------------------------------------
------------------------------------------------------------
------------------------------------------------------------
------------------------------------------------------------
------------------------------------------------------------
------------------------------------------------------------
----------------------------
>Apiospora_xenocordella_CBS_478_86T
------GTTGACCTCGGATCAGGTAGGAATACCCGCTGAACTTAAGCATATCAATAAGCG
GAGGAAAAGAAAC-----CAACAG-----GGATTCCCCTAGTAACGGCGAGTGAAGCGGG
AACAGCTCAAATTTGAAATCTGGCCCTCGGGTCCGAGTTGTAATTTGCAGAGGATGCTTT
TGGTGCGGTGCCTTCCGAGTTCCCTGGAACGGGACGCCTTAGAGGGTGAGAGCCCCGTAC
GGTTGGCCACCAAGCCTGTGTAAAGCTCCTTCGACGAGTCGAGTAGTTTGGGAATGCTGC
TCAAAATGGGAGGTATATTTCTTCTAAAGCTAAATACTGGCCAGAGACCGATAGCGCACA
AGTAGAGTGATCGAAAGATGAAAAGCACTTTGAAAAGAGGGTTAAATAGCACGTGAAATT
GTTGAAAGGGAAGGATTTATGACCAGACTTTTTCTGGGGGGATCATCCGGTGTTCTCACC
GGTGCAC-TTCCCCCAGTGGAGGCCAGCATCGGTTCCTGTCGGGGGACAAAAGCTTCGGG
AATGTGGCTCCTCC--GGGAGTGTTATAGCCCGTTGCATAATACCCTGACGGGGACCGAG
GTTCGCGCATCTGCAAGGATGCTGGCGTAATGGTCATCAATCACCCGTCTTGAAACACGG
ACCAAGGAGTCG-AACATTTGTGCGAGT-GTTTGGGTGTTAAACCCTCACGCGTAATGAA
AGTGAACGGAGGTGAGAG-CCCCTCGGGGTGCATCATCGACCGATCCTGATGTCTTCGGA
TGGATTTGAGTAAGAGCATAACTGTTCGGACCCGAAAGATGGTGAACTATGCGTGGATAG
GGTGAAGCCAGAGGAAACTCTGGTGGAGGCTCGCAGCGGTTCTGACGTGCAAATCGATCG
TCAAATCTGCGCAT-GGGGGCGAAAGACTAATCGAA-CCATCTAGTAGCTG---------
------------------------------------------------------------
------------------------------------------------------------
------------------------------------------------------------
------------------------------------------------------------
------------------------------------------------------------
---GTTACCG-C------------------------------------------------
------------------------------------------------------------
------------------------------------------------------------
------------------------------------------------------------
------------------------------------------------------------
------------------------------------------------------------
------------------------------------------------------------
------------------------------------------------------------
------------------------------------------------------------
------------------------------------------------------------
------------------------------------------------------------
------------------------------------------------------------
------------------------------------------------------------
------------------------------------------------------------
----------------------------
>Apiospora_dicranopteridis_KUNCC_23_14177
-------------------------------------------------------AAGCG
GAGGAAAAGAAAC-----CAACAG-----GGATTCCCCTAGTAACGGCGAGTGAAGCGGG
AACAGCTCAAATTTGAAATCTGGCCCTTGGGTCCGAGTTGTAATTTGCAGAGGATGCTTT
TGGTGCGGTGCCTTCCGAGTTCCCTGGAACGGGACGCCTAAGAGGGTGAGAGCCCCGTAC
GGTTGGCCACCAAGCCTGTGTAAAGCTCCTTCGACGAGTCGAGTAGTTTGGGAATGCTGC
TCAAAATGGGAGGTATATTTCTTCTAAAGCTAAATACTGGCCAGAGACCGATAGCGCACA
AGTAGAGTGATCGAAAGATGAAAAGCACTTTGAAAAGAGGGTTAAATAGCACGTGAAATT
GTTGAAAGGGAAGGATTTATGACCAGACTTTTTCTGGGGGGATCATCCGGCGTTCTCGCC
GGTGCAC-TTCCCCCAGTGGAGGCCAGCATCGGTTTCTGCCGGGGGACAAAAGCTTCGGG
AATGTGGCTCCTTC--GGGAGTGTTATAGCCCGTTGCATAATACCCTGGCGGGGACCGAG
GTTCGCGCAT-TGCAAGGATGCTGGCGTAATGGTTATTAATCACCCGTCTTGAAACACGG
ACCAAGGAGTCG-AACATTTGTGCGAGT-GTTTGGGTGTTAAACCCTCACGCGTAATGAA
AGTGAACGGAGGTGAGAG-CCTTTAGGGGTGCATCATCGACCGATCCTGATGTCTTCGGA
TGGATTTGAGTAAGAGCATAACTGTTCGGACCCGAAAGATGGTGAACTATGCGTGGATAG
GGTGAAGCCAGAGGAAACTCTGGTGGAGGCTCGCAGCGGTTCTGACGTGCAAATCGATCG
TCAAATCTGCGCAT-GGGGGCGAAAGACTAATCGAA-CCTCT------------------
------------------------------------------------------------
------------------------------------------------------------
------------------------------------------------------------
------------------------------------------------------------
------------------------------------------------------------
-----------AGAACT-------------------------------------------
------------------------------------------------------------
------------------------------------------------------------
------------------------------------------------------------
------------------------------------------------------------
------------------------------------------------------------
------------------------------------------------------------
------------------------------------------------------------
------------------------------------------------------------
------------------------------------------------------------
------------------------------------------------------------
------------------------------------------------------------
------------------------------------------------------------
------------------------------------------------------------
----------------------------
>Apiospora_yunnanensis_ZHKUCC_23_0015
-----------------------------------------------------ATAAGCG
G-GAGAAAGAAAC-----CAACAG-----GGATTCCCCTAGTAACGGCGAGTGAAGCGGG
AACAGCTCAAATTTGAAATCTGGCCCTTGGGTCCGAGTTGTAATTTGCAGAGGATGCTTT
TGGTGCGGTGCCTTCCGAGTTCCCTGGAACGGGACGCCTAAGAGGGTGAGAGCCCCGTAC
GGTTGGCCACCAAGCCTGTGTAAAGCTCCTTCGACGAGTCGAGTAGTTTGGGAATGCTGC
TCAAAATGGGAGGTATATTTCTTCTAAAGCTAAATATTGGCCAGAGACCGATAGCGCACA
AGTAGAGTGATCGAAAGATGAAAAGCACTTTGAAAAGAGGGTTAAATAGCACGTGAAATT
GTTGAAAGGGAAGGATTTATGACCAGACTTTTTCTGGGGGGATCATCCGGTGTTCTCACC
GGTGCAC-TTCCCCCAGTGGAGGCCAGCATCGGTTTCTGCCGGGGGATAAAAGCTTCGGG
AATGTGGCTCCTTC--GGGAGTGTTATAGCCCGTTGCATAATACCCTGGCGGGGACCGAG
GTTCGCGCAT-TGCAAGGATGCTGGCGTAATGGTTATTAATCACCCGTCTTGAAACACGG
ACCAAGGAGTCG-AACATTTGTGCGAGT-GTTTGGGTGTTAAACCCTCACGCGTAATGAA
AGTGAACGGAGGTGAGAG-CCTTTAGGGGTGCATCATCGACCGATCCTGATGTCTTCGGA
TGGATTTGAGTAAGAGCATAACTGTTCGGACCCGAAAGATGGTGAACTATGCGTGGATAG
GGTGAAGCCAGAGGAAACTCTGGTGGAGGCTCGCAGCGGTTCTGACGTGCAAATCGATCG
TCAAATCTGCGCAT-GGGGGCGAAAGACTAATCGAA-CCTCTTAGTAGCTG---------
------------------------------------------------------------
------------------------------------------------------------
------------------------------------------------------------
------------------------------------------------------------
------------------------------------------------------------
---GTACCCG-AGA----------------------------------------------
------------------------------------------------------------
------------------------------------------------------------
------------------------------------------------------------
------------------------------------------------------------
------------------------------------------------------------
------------------------------------------------------------
------------------------------------------------------------
------------------------------------------------------------
------------------------------------------------------------
------------------------------------------------------------
------------------------------------------------------------
------------------------------------------------------------
------------------------------------------------------------
----------------------------
>Apiospora_yunnanensis_ZHKUCC_23_0014T
------------------------------------------------------------
--GGAGAAAGAAC-----CCACAG-----GGATTCCCCTAGTAACGGCGAGTGAAGCGGG
AACAGCTCAAATTTGAAATCTGGCCCTTGGGTCCGAGTTGTAATTTGCAGAGGATGCTTT
TGGTGCGGTGCCTTCCGAGTTCCCTGGAACGGGACGCCTAAGAGGGTGAGAGCCCCGTAC
GGTTGGCCACCAAGCCTGTGTAAAGCTCCTTCGACGAGTCGAGTAGTTTGGGAATGCTGC
TCAAAATGGGAGGTATATTTCTTCTAAAGCTAAATATTGGCCAGAGACCGATAGCGCACA
AGTAGAGTGATCGAAAGATGAAAAGCACTTTGAAAAGAGGGTTAAATAGCACGTGAAATT
GTTGAAAGGGAAGGATTTATGACCAGACTTTTTCTGGGGGGATCATCCGGTGTTCTCACC
GGTGCAC-TTCCCCCAGTGGAGGCCAGCATCGGTTTCTGCCGGGGGATAAAAGCTTCGGG
AATGTGGCTCCTTC--GGGAGTGTTATAGCCCGTTGCATAATACCCTGGCGGGGACCGAG
GTTCGCGCAT-TGCAAGGATGCTGGCGTAATGGTTATTAATCACCCGTCTTGAAACACGG
ACCAAGGAGTCG-AACATTTGTGCGAGT-GTTTGGGTGTTAAACCCTCACGCGTAATGAA
AGTGAACGGAGGTGAGAG-CCTTTAGGGGTGCATCATCGACCGATCCTGATGTCTTCGGA
TGGATTTGAGTAAGAGCATAACTGTTCGGACCCGAAAGATGGTGAACTATGCGTGGATAG
GGTGAAGCCAGAGGAAACTCTGGTGGACGCTCGCAGCGGTTCTGACGTGCAAATCGATCG
TC----------------------------------------------------------
------------------------------------------------------------
------------------------------------------------------------
------------------------------------------------------------
------------------------------------------------------------
------------------------------------------------------------
------------------------------------------------------------
------------------------------------------------------------
------------------------------------------------------------
------------------------------------------------------------
------------------------------------------------------------
------------------------------------------------------------
------------------------------------------------------------
------------------------------------------------------------
------------------------------------------------------------
------------------------------------------------------------
------------------------------------------------------------
------------------------------------------------------------
------------------------------------------------------------
------------------------------------------------------------
----------------------------
>Apiospora_pseudospegazzinii_CBS_102052T
-----------------------------------------TTAAGCATATCAATAAGCG
GAGGAAAAGAAAC-----CAACAG-----GGATTCCCCTAGTAACGGCGAGTGAAGCGGG
AACAGCTCAAATTTGAAATCTGGCCCTTGGGTCCGAGTTGTAATTTGCAGAGGATGCTTT
TGGTGCGGTGCCTTCCGAGTTCCCTGGAACGGGACGCCTTAGAGGGTGAGAGCCCCGTAC
GGTTGGACACCAAGCCTATGTAAAGCTCCTTCGACGAGTCGAGTAGTTTGGGAATGCTGC
TCAAAATGGGAGGTATATTTCTTCTAAAGCTAAATATTGGCCAGAGACCGATAGCGCACA
AGTAGAGTGATCGAAAGATGAAAAGCACTTTGAAAAGAGGGTTAAATAGCACGTGAAATT
GTTGAAAGGGAAGGATTTATGACCAGACTTTTTCTAGGGGGATCATCCGGTGTTCTCACC
GGTGCAC-TTCCCCTAGTGGAGGCCAGCATCGGTTTCTGTCGGGGGATAAAAGCTTCGGG
AATGTGGCTCTCTCCGGGGAGTGTTATAGCCCGTTGCATAATACCCTGACGGGGACCGAG
GTTCGCGCAT-TGCAAGGATGCTGGCGTAATGGTTATTAATCACCCGTCTTGAAACACGG
ACCAAGGAGTCG-AACATTTGTGCGAGT-GTTTGGGTGTTAAACCCTCACGCGTAATGAA
AGTGAACGGAGGTGAGAG-CCTTTCGGGGTGCATCATCGACCGATCCTGATGTCTTCGGA
TGGATTTGAGTAAGAGCATAACTGTTCGGACCCGAAAGATGGTGAACTATGCGTGGATAG
GGTGAAGCCAGAGGAAACTCTGGTGGAGGCTCGCAGCGGTTCTGACGTGCAAATCGATCG
TCAAATCTGCGCAT-GGGGGCGAAAGACTAATCGAA-CCATCTAGTAGCTG---------
------------------------------------------------------------
------------------------------------------------------------
------------------------------------------------------------
------------------------------------------------------------
------------------------------------------------------------
---GTTACCG-CC-----------------------------------------------
------------------------------------------------------------
------------------------------------------------------------
------------------------------------------------------------
------------------------------------------------------------
------------------------------------------------------------
------------------------------------------------------------
------------------------------------------------------------
------------------------------------------------------------
------------------------------------------------------------
------------------------------------------------------------
------------------------------------------------------------
------------------------------------------------------------
------------------------------------------------------------
----------------------------
>Apiospora_chiangraiense_MFLUCC_21_0053T
---------------------------------------------------CAATACGAG
G-----AAAGAAC-----CAACAG-----GGATTCCCCTAGTAACGGCGAGTGAAGCGGG
AACAGCTCAAATTTGAAATCTGGCCCTCGGGTCCGAGTTGTAATTTGCAGAGGATGCTTT
TGGTGCGGTGCCTTCCGAGTTCCCTGGAACGGGACGCCTTAGAGGGTGAGAGCCCCGTAC
GGTTGGCCACCAAGCCTGTGTAAAGCTCCTTCGACGAGTCGAGTAGTTTGGGAATGCTGC
TCAAAATGGGAGGTATATTTCTTCTAAAGCTAAATACTGGCCAGAGACCGATAGCGCACA
AGTAGAGTGATCGAAAGATGAAAAGCACTTTGAAAAGAGGGTTAAATAGCACGTGAAATT
GTTGAAAGGGAAGGATTTATGACCAGACTTTTTCTAGGGGGATCATCTGGTGTTCTCACC
GGTGCAC-TTCCCCTAGTGGAGGCCAGCATCGGTTTCTGCCGGGGGATAAAAGCTTCGGG
AATGTGGCTCCTTC--GGGAGTGTTATAGCCCGTTGCATAATACCCTGGCGGGGACCGAG
GTTCGCGCATCTGCAAGGATGCTGGCGTAATGGTTATTAATCACCCGTCTTGAAACACGG
ACCAAGGAGTCG-AACATTTGTGCGAGT-GTTTGGGTGTTAAACCCTCACGCGTAATGAA
AGTGAACGGAGGTGAGAG-CCCCTCGGGGTGCATCATCGACCGATCCTGATGTCTTCGGA
TGGATTTGAGTAAGAGCATAACTGTTCGGACCCGAAAGATGGTGAACTATGCGTGGATAG
GGTGAAGCCAGAGGAAACTCTGGTGGAGGCTCGCAGCGGTTCTGACGTGCAAATCGATCG
TCAAATCTGCGCAT-GGGGGCGAAAGACTAATCGAACCTCTATAGTGTCG----------
------------------------------------------------------------
------------------------------------------------------------
------------------------------------------------------------
------------------------------------------------------------
------------------------------------------------------------
------------------------------------------------------------
------------------------------------------------------------
------------------------------------------------------------
------------------------------------------------------------
------------------------------------------------------------
------------------------------------------------------------
------------------------------------------------------------
------------------------------------------------------------
------------------------------------------------------------
------------------------------------------------------------
------------------------------------------------------------
------------------------------------------------------------
------------------------------------------------------------
------------------------------------------------------------
----------------------------
>Apiospora_bambusicola_MFLUCC_20_0144T
------------------------------------------------------------
----------------------------------CCCCTAGTAACGGCGAGTGAAGCGGG
AACAGCTCAAATTTGAAATCTGGCCTTCGGGTCCGAGTTGTAATTTGCAGAGGATGCTTT
TGGTGCGGTGCCTTCCGAGTTCCCTGGAACGGGACGCCTTAGAGGGTGAGAGCCCCGTAC
GGTTGGCCACCAAGCCTGTGTAAAGCTCCTTCGACGAGTCGAGTAGTTTGGGAATGCTGC
TCAAAATGGGAGGTATATTTCTTCTAAAGCTAAATACTGGCCAGAGACCGATAGCGCACA
AGTAGAGTGATCGAAAGATGAAAAGCACTTTGAAAAGAGGGTTAAATAGCACGTGAAATT
GTTGAAAGGGAAGGATTTATGACCAGACTTTTTCTGGGGGGATCATCCGGTGTTCTCACC
GGTGCAC-TTCCCCCAGTTGAGGCCAGCATCGGTTTCTGCCGGGGGATAAAAGCTTCGGG
AATGTGGCTCCTTC--GGGAGTGTTATAGCCCGTTGCATAATACCCTGGCGGGGACCGAG
GTTCGCGCATCTGCAAGGATGCTGGCGTAATGGTTATTAATCACCCGTCTTGAAACACGG
ACCAAGGAGTCG-AACATTTGTGCGAGT-GTTTGGGTGTTAAACCCTCACGCGTAATGAA
AGTGAACGGAGGTGAGAG-CCCTTTAGGGTGCATCATCGACCGATCCTGATGTCTTCGGA
TGGATTTGAGTAAGAGCATAACTGTTCGGACCCGAAAGATGGTGAACTATGCGTGGATAG
GGTGAAGCCAGAGGAAACTCTGGTGGAGGCTCGCAGCGGTTCTGACGTGCAAATCGATCG
TCAAATCTGCGCAT----------------------------------------------
------------------------------------------------------------
------------------------------------------------------------
------------------------------------------------------------
------------------------------------------------------------
------------------------------------------------------------
------------------------------------------------------------
------------------------------------------------------------
------------------------------------------------------------
------------------------------------------------------------
------------------------------------------------------------
------------------------------------------------------------
------------------------------------------------------------
------------------------------------------------------------
------------------------------------------------------------
------------------------------------------------------------
------------------------------------------------------------
------------------------------------------------------------
------------------------------------------------------------
------------------------------------------------------------
----------------------------
>Apiospora_jinanensis_SAUCC_DL1981T
------------------------------------------------------------
----------------------------------------------GCGAGTGAAGCGGG
AACAGCTCAAATTTGAAATCTGGCCCTTGGGTCCGAGTTGTAATTTGCAGAGGATGCTTT
TGGTGCGGTGCCTTCCGAGTTCCCTGGAACGGGACGCCTTAGAGGGTGAGAGCCCCGTAC
GGTTGGCCACCAAGCCTGTGTAAAGCTCCTTCGACGAGTCGAGTAGTTTGGGAATGCTGC
TCAAAATGGGAGGTATATTTCTTCTAAAGCTAAATACTGGCCAGAGACCGATAGCGCACA
AGTAGAGTGATCGAAAGATGAAAAGCACTTTGAAAAGAGGGTTAAATAGCACGTGAAATT
GTTGAAAGGGAAGGATTTATGACCAGACTTTTTCTGGGGGGATCATCCGGTGTTCTCACC
GGTGCAC-TTCCCCCAGTGAAGGCCAGCATCGGTTTCTGCCGGGGGATAAAAGCTTCGGG
AATGTGGCTCCTTC--GGGAGTGTTATAGCCCGTTGCATAATACCCTGGCGGGGACCGAG
GTTCGCGCAT-TGCAAGGATGCTGGCGTAATGGTTATTAATCACCCGTCTTGAAACACGG
ACCAAGGAGTCG-AACATTTGTGCGAGT-GTTTGGGTGTTAAACCCTCACGCGTAATGAA
AGTGAACGGAGGTGAGAG-CCCCTCGGGGTGCATCATCGACCGATCCTGATGTCTTCGGA
TGGATTTGAGTAAGAGCATAACTGTTCGGACCCGAAAGATGGTGAACTATGCGTGGATAG
GGTGAAGCCAGAGGAAACTCTGGTGGAGGCTCGCAGCGGTTCTGACGTGCAAATCGATCG
TCCAATCTGCGCAT-GGGGGCGAAGA-----------CTATCGA----------------
------------------------------------------------------------
------------------------------------------------------------
------------------------------------------------------------
------------------------------------------------------------
------------------------------------------------------------
------------------------------------------------------------
------------------------------------------------------------
------------------------------------------------------------
------------------------------------------------------------
------------------------------------------------------------
------------------------------------------------------------
------------------------------------------------------------
------------------------------------------------------------
------------------------------------------------------------
------------------------------------------------------------
------------------------------------------------------------
------------------------------------------------------------
------------------------------------------------------------
------------------------------------------------------------
----------------------------
>Apiospora_jinanensis_SAUCC_DL2000
------------------------------------------------------------
----------------------------------------------GCGAGTGAAGCGGG
AACAGCTCAAATTTGAAATCTGGCCCTTGGGTCCGAGTTGTAATTTGCAGAGGATGCTTT
TGGTGCGGTGCCTTCCGAGTTCCCTGGAACGGGACGCCTTAGAGGGTGAGAGCCCCGTAC
GGTTGGCCACCAAGCCTGTGTAAAGCTCCTTCGACGAGTCGAGTAGTTTGGGAATGCTGC
TCAAAATGGGAGGTATATTTCTTCTAAAGCTAAATACTGGCCAGAGACCGATAGCGCACA
AGTAGAGTGATCGAAAGATGAAAAGCACTTTGAAAAGAGGGTTAAATAGCACGTGAAATT
GTTGAAAGGGAAGGATTTATGACCAGACTTTTTCTGGGGGGATCATCCGGTGTTCTCACC
GGTGCAC-TTCCCCCAGTGAAGGCCAGCATCGGTTTCTGCCGGGGGATAAAAGCTTCGGG
AATGTGGCTCCTTC--GGGAGTGTTATAGCCCGTTGCATAATACCCTGGCGGGGACCGAG
GTTCGCGCAT-TGCAAGGATGCTGGCGTAATGGTTATTAATCACCCGTCTTGAAACACGG
ACCAAGGAGTCG-AACATTTGTGCGAGT-GTTTGGGTGTTAAACCCTCACGCGTAATGAA
AGTGAACGGAGGTGAGAG-CCCCTCGGGGTGCATCATCGACCGATCCTGATGTCTTCGGA
TGGATTTGAGTAAGAGCATAACTGTTCGGACCCGAAAGATGGTGAACTATGCGTGGATAG
GGTGAAGCCAGAGGAAACTCTGGTGGAGGCTCGCAGCGGTTCTGACGTGCAAATCGATCG
TCCAATCTGCGCAT-GGGGGCGAAGA-----------CTATCGA----------------
------------------------------------------------------------
------------------------------------------------------------
------------------------------------------------------------
------------------------------------------------------------
------------------------------------------------------------
------------------------------------------------------------
------------------------------------------------------------
------------------------------------------------------------
------------------------------------------------------------
------------------------------------------------------------
------------------------------------------------------------
------------------------------------------------------------
------------------------------------------------------------
------------------------------------------------------------
------------------------------------------------------------
------------------------------------------------------------
------------------------------------------------------------
------------------------------------------------------------
------------------------------------------------------------
----------------------------
>Apiospora_magnispora_ZHKUCC_22_0001
------------------------------------------------------------
---------GAAC-CATCTAGTAGCTGGTACATTCCCCTAGTAACGGCGAGTGAAGCGGG
AACAGCTCAAATTTGAAATCTGGCCCTTGGGTCCGAGTTGTAATTTGCAGAGGATGCTTT
TGGTGCGGTGCCTTCCGAGTTCCCTGGAACGGGACGCCTTAGAGGGTGAGAGCCCCGTAC
GGTTGGCCACCAAGCCTGTGTAAAGCTCCTTCGACGAGTCGAGTAGTTTGGGAATGCTGC
TCAAAATGGGAGGTATATTTCTTCTAAAGCTAAATACTGGCCAGAGACCGATAGCGCACA
AGTAGAGTGATCGAAAGATGAAAAGCACTTTGAAAAGAGGGTTAAATAGCACGTGAAATT
GTTGAAAGGGAAGGATTTATGACCAGACTTTTTCTGGGGGGATCATCCGGTGTTCTCACC
GGTGCAC-TTCCCCCAGTGGAGGCCAGCATCGGTTTCTGCCGGGGGATAAAAGCTTCGGG
AATGTGGCTCCTTC--GGGAGTGTTATAGCCCGTTGCATAATACCCTGGCGGGGACCGAG
GTTCGCGCAT-TGCAAGGATGCTGGCGTAATGGTTATTAATCACCCGTCTTGAAACACGG
ACCAAGGAGTCG-AACATTTGTGCGAGT-GTTTGGGTGTTAAACCCTCACGCGTAATGAA
AGTGAACGGAGGTGAGAG-CCCCTCGGGGTGCATCATCGACCGATCCTGATGTCTTCGGA
TGGATTTGAGTAAGAGCATAACTGTTCGGACCCGAAAGATGGTGAACTATGCGTGGATAG
GGTGAAGCCAGAGGAAACTCTGGTGGAGGCTCGCAGCGGTTCTGACGTGCAAATCGATCG
TCAAATCTGCGCAT-GGGGGCGAAAGACTAATC----ATATCAATAAGCGG---------
------------------------------------------------------------
------------------------------------------------------------
------------------------------------------------------------
------------------------------------------------------------
------------------------------------------------------------
---AGGAAAA-GAAACCC------------------------------------------
------------------------------------------------------------
------------------------------------------------------------
----------------------------------------AACAGGG-------------
------------------------------------------------------------
------------------------------------------------------------
------------------------------------------------------------
------------------------------------------------------------
------------------------------------------------------------
------------------------------------------------------------
------------------------------------------------------------
------------------------------------------------------------
------------------------------------------------------------
------------------------------------------------------------
----------------------------
>Apiospora_shangrilaensis_GMBCC1020
------------------------------------------------------------
------------------------------GATTCCCCTAGTAACGGCGAGTGAAGCGGG
AACAGCTCAAATTTGAAATCTGGCCCTTGGGTCCGAGTTGTAATTTGCAGAGGATGCTTT
TGGTGCGGTGCCTTCCGAGTTCCCTGGAACGGGACGCCTAAGAGGGTGAGAGCCCCGTAC
GGTTGGCCACCAAGCCTGTGTAAAGCTCCTTCGACGAGTCGAGTAGTTTGGGAATGCTGC
TCAAAATGGGAGGTATATTTCTTCTAAAGCTAAATACTGGCCAGAGACCGATAGCGCACA
AGTAGAGTGATCGAAAGATGAAAAGCACTTTGAAAAGAGGGTTAAATAGCACGTGAAATT
GTTGAAAGGGAAGGATTTATGACCAGACTTTTTCTAGGGGGATCATCCGGTGTTCTCACC
GGTGCAC-TTCCCCTAGTTGAGGCCAGCATCGGTTTCTGTCGGGGGATAAAAGCTTCGGG
AATGTGGCTCCTTC--GGGAGTGTTATAGCCCGTTGCATAATACCCTGGCGGGGACCGAG
GTTCGCGCAT-TGCAAGGATGCTGGCGTAATGGTTATTAATCACCCGTCTTGAAACACGG
ACCAAGGAGTCG-AACATTTGTGCGAGT-GTTTGGGTGTTAAACCCTCACGCGTAATGAA
AGTGAACGGAGGTGAGAG-CCTTTAGGGGTGCATCATCGACCGATCCTGATGTCTTCGGA
TGGATTTGAGTAAGAGCATAACTGTTCGGACCCGAAAGATGGTGAACTATGCGTGGATAG
GGTGAAGCCAGAGGAAACTCTGGTGGAGGCTCGCAGCGGTTCTGACGTGCAAATCGATCG
TCAAATCTGCGCAT-GGGGGCGAAAGACTAATCGAA-CCATTGACCAGCGGTCAAAA--C
AATCACTAGGTGGTTAAGAGGGGGCCCGCGAGGGCCAT-GGAGAAAACCTAGGCCG-TGC
C--------------------------CGGTTACCCTGTAGT------------------
----------------TACCCTGTAG----------------------------------
-----CTACCCTGTAG----------CCGAGCCGGCCGACACCGCTAAAATGCGGGGACA
TCCCTTTACAGGGCCA-----AGGGCTACCGCCACGCGCTGAAAAGCGTGCT--------
---GGCACCG-AGAATAGT----GCTCTC-----------------GGGTACGGTAATAA
CGCCTGCGGCC-------------------------------------------------
--------------------GGGACGACCTG-----------------------------
--CAGCCAACCCCGCCCC--AGGGGAGAGTTCACAGACTAAACAGCGGTGGGTCGGCAGC
GCCTTTCGGGGCCTGCCGG-----------------------------------------
---------------------------------------------------------CCT
AAGATATAGTCGACCCAGGGGCTT------------------------------------
------------------------------------------------------------
------------------------------------------------------------
------------------------------------------------------------
------------------------------------------------------------
------------------------------------------------------------
------------------------------------------------------------
------------------------------------------------------------
----------------------------
>Apiospora_shangrilaensis_GMBCC1019T
------------------------------------------------------------
------------------------------GATTCCCCTAGTAACGGCGAGTGAAGCGGG
AACAGCTCAAATTTGAAATCTGGCCCTTGGGTCCGAGTTGTAATTTGCAGAGGATGCTTT
TGGTGCGGTGCCTTCCGAGTTCCCTGGAACGGGACGCCTAAGAGGGTGAGAGCCCCGTAC
GGTTGGCCACCAAGCCTGTGTAAAGCTCCTTCGACGAGTCGAGTAGTTTGGGAATGCTGC
TCAAAATGGGAGGTATATTTCTTCTAAAGCTAAATACTGGCCAGAGACCGATAGCGCACA
AGTAGAGTGATCGAAAGATGAAAAGCACTTTGAAAAGAGGGTTAAATAGCACGTGAAATT
GTTGAAAGGGAAGGATTTATGACCAGACTTTTTCTAGGGGGATCATCCGGTGTTCTCACC
GGTGCAC-TTCCCCTAGTTGAGGCCAGCATCGGTTTCTGTCGGGGGATAAAAGCTTCGGG
AATGTGGCTCCTTC--GGGAGTGTTATAGCCCGTTGCATAATACCCTGGCGGGGACCGAG
GTTCGCGCAT-TGCAAGGATGCTGGCGTAATGGTTATTAATCACCCGTCTTGAAACACGG
ACCAAGGAGTCG-AACATTTGTGCGAGT-GTTTGGGTGTTAAACCCTCACGCGTAATGAA
AGTGAACGGAGGTGAGAG-CCTTTAGGGGTGCATCATCGACCGATCCTGATGTCTTCGGA
TGGATTTGAGTAAGAGCATAACTGTTCGGACCCGAAAGATGGTGAACTATGCGTGGATAG
GGTGAAGCCAGAGGAAACTCTGGTGGAGGCTCGCAGCGGTTCTGACGTGCAAATCGATCG
TCAAATCTGCGCAT-GGGGGCGAAAGACTAATCGAA-CCATTGACCAGCGGTCAAAA--C
AATCACTAGGTGGTTAAGAGGGGGCCCGCGAGGGCCAT-GGAGAAAACCTAGGCCG-TGC
C--------------------------CGGTTACCCTGTAGT------------------
----------------TACCCTGTAG----------------------------------
-----CTACCCTGTAG----------CCGAGCCGGCCGACACCGCTAAAATGCGGGGACA
TCCCTTTACAGGGCCA-----AGGGCTACCGCCACGCGCTGAAAAGCGTGCT--------
---GGCACCG-AGAATAGT----GCTCTC-----------------GGGTACGGTAATAA
CGCCTGCGGCC-------------------------------------------------
--------------------GGGACGACCTG-----------------------------
--CAGCCAACCCCGCCCC--AGGGGAGAGTTCACAGACTAAACAGCGGTGGGTCGGCAGC
GCCTTTCGGGGCCTGCCGG-----------------------------------------
---------------------------------------------------------CCT
AAGA--------------------------------------------------------
------------------------------------------------------------
------------------------------------------------------------
------------------------------------------------------------
------------------------------------------------------------
------------------------------------------------------------
------------------------------------------------------------
------------------------------------------------------------
----------------------------
>Apiospora_anshunensis_GMB6208T
------------------------------------------------------------
---------------------CAG-----GGATTCCCCTAGTAACGGCGAGTGAAGCGGG
AACAGCTCAAATTTGAAATCTGGCCTTCGGGTCCGAGTTGTAATTTGCAGAGGATGCTTT
TGGTGCGGTGCCTTCCGAGTTCCCTGGAACGGGACGCCTTAGAGGGTGAGAGCCCCGTAC
GGTTGGCCACCAAGCCTGTGTAAAGCTCCTTCGACGAGTCGAGTAGTTTGGGAATGCTGC
TCAAAATGGGAGGTATATTTCTTCTAAAGCTAAATACTGGCCAGAGACCGATAGCGCACA
AGTAGAGTGATCGAAAGATGAAAAGCACTTTGAAAAGAGGGTTAAATAGCACGTGAAATT
GTTGAAAGGGAAGGGTTTATGACCAGACCTTTTCTAGGGGGATCATCCGGTGTTCTCACC
GGTGCAC-TTCCCCTAGTTGAGGCCAGCATCGGTTTCTGCAGGGGGATAAAAGCTTCGGG
AATGTGGCTCCTTC--GGGAGTGTTATAGCCCGTTGCATAATACCCTTGCGGGGACCGAG
GTCCGCGCTTCGGCTAGGATGCTGGCGTAATGGTTATTAACCACCCGTCTTGAAACACGG
ACCAAGGAGTCG-AACATTTGTGCGAGT-GTTTGGGTGTTAAACCCTCACGCGTAATGAA
AGTGAACGGAGGTGAGAG-CCCTCACGGGTGCATCATCGACCGATCCTGATGTCTTCGGA
TGGATTTGAGTAAGAGCATAACTGTTCGGACCCGAAAGATGGTGAACTATGCGTGGATAG
GGTGAAGCCAGAGGAAACTCTGGTGGAGGCTCGCAGCGGTTCTGACGTGCAAATCGATCG
TCAAATCTGCGCAT-GGGGGCGAAAGACTAATCG--------------------------
------------------------------------------------------------
------------------------------------------------------------
------------------------------------------------------------
------------------------------------------------------------
------------------------------------------------------------
------------------------------------------------------------
------------------------------------------------------------
------------------------------------------------------------
------------------------------------------------------------
------------------------------------------------------------
------------------------------------------------------------
------------------------------------------------------------
------------------------------------------------------------
------------------------------------------------------------
------------------------------------------------------------
------------------------------------------------------------
------------------------------------------------------------
------------------------------------------------------------
------------------------------------------------------------
----------------------------
>Apiospora_anshunensis_GMB6207
------------------------------------------------------------
---------------------CAG-----GGATTCCCCTAGTAACGGCGAGTGAAGCGGG
AACAGCTCAAATTTGAAATCTGGCCTTCGGGTCCGAGTTGTAATTTGCAGAGGATGCTTT
TGGTGCGGTGCCTTCCGAGTTCCCTGGAACGGGACGCCTTAGAGGGTGAGAGCCCCGTAC
GGTTGGCCACCAAGCCTGTGTAAAGCTCCTTCGACGAGTCGAGTAGTTTGGGAATGCTGC
TCAAAATGGGAGGTATATTTCTTCTAAAGCTAAATACTGGCCAGAGACCGATAGCGCACA
AGTAGAGTGATCGAAAGATGAAAAGCACTTTGAAAAGAGGGTTAAATAGCACGTGAAATT
GTTGAAAGGGAAGGGTTTATGACCAGACCTTTTCTAGGGGGATCATCCGGTGTTCTCACC
GGTGCAC-TTCCCCTAGTTGAGGCCAGCATCGGTTTCTGCAGGGGGATAAAAGCTTCGGG
AATGTGGCTCCTTC--GGGAGTGTTATAGCCCGTTGCATAATACCCTTGCGGGGACCGAG
GTCCGCGCTTCGGCTAGGATGCTGGCGTAATGGTTATTAACCACCCGTCTTGAAACACGG
ACCAAGGAGTCG-AACATTTGTGCGAGT-GTTTGGGTGTTAAACCCTCACGCGTAATGAA
AGTGAACGGAGGTGAGAG-CCCTCACGGGTGCATCATCGACCGATCCTGATGTCTTCGGA
TGGATTTGAGTAAGAGCATAACTGTTCGGACCCGAAAGATGGTGAACTATGCGTGGATAG
GGTGAAGCCAGAGGAAACTCTGGTGGAGGCTCGCAGCGGTTCTGACGTGCAAATCGATCG
TCAAATCTGCGCAT-GGGGGCGAAAGACTAATCG--------------------------
------------------------------------------------------------
------------------------------------------------------------
------------------------------------------------------------
------------------------------------------------------------
------------------------------------------------------------
------------------------------------------------------------
------------------------------------------------------------
------------------------------------------------------------
------------------------------------------------------------
------------------------------------------------------------
------------------------------------------------------------
------------------------------------------------------------
------------------------------------------------------------
------------------------------------------------------------
------------------------------------------------------------
------------------------------------------------------------
------------------------------------------------------------
------------------------------------------------------------
------------------------------------------------------------
----------------------------
>Apiospora_pseudohyphopodii_KUC21684
---------------------------------------------GCATATCAATAAGCG
GAGGAAAAGAAAC-----CAACAG-----GGATTCCCCTAGTAACGGCGAGTGAAGCGGG
AACAGCTCAAATTTGAAATCTGGCCTTCGGGTCCGAGTTGTAATTTGCAGAGGATGCTTT
TGGTGCGGTGCCTTCCGAGTTCCCTGGAACGGGACGCCTTAGAGGGTGAGAGCCCCGTAC
GGTTGGCCACCAAGCCTGTGTAAAGCTCCTTCGACGAGTCGAGTAGTTTGGGAATGCTGC
TCAAAATGGGAGGTATATTTCTTCTAAAGCTAAATACTGGCCAGAGACCGATAGCGCACA
AGTAGAGTGATCGAAAGATGAAAAGCACTTTGAAAAGAGGGTTAAATAGCACGTGAAATT
GTTGAAAGGGAAGGGTTTATGACCAGACCTTTTCTAGGGGGATCATCCGGTGTTCTCACC
GGTGCAC-TTCCCCTAGTTGAGGCCAGCATCGGTTTCTGTAGGGGGATAAAAGCTTCGGG
AATGTGGCTCCTTC--GGGAGTGTTATAGCCCGTTGCATAATACCCTTACGGGGACCGAG
GTCCGCGCTTCGGCTAGGATGCTGGCGTAATGGTTATTAACCACCCGTCTTGAAACACGG
ACCAAGGAGTCG-AACATTTGTGCGAGT-GTTTGGGTGTTAAACCCTCACGCGTAATGAA
AGTGAACGGAGGTGAGAG-CCCTCACGGGTGCATCATCGACCGATCCTGATGTCTTCGGA
TGGATTTGAGTAAGAGCATAACTGTTCGGACCCGAAAGATGGTGAACTATGCGTGGATAG
GGTGAAGCCAGAGGAAACTCTGGTGGAGGCTCGCAGCGGTTCTGACGTGCAAATCGATCG
TCAAATCTGCGCAT-GGGGGCGAAAGACTAATCGAA-CCATCTAGTAGCTG---------
------------------------------------------------------------
------------------------------------------------------------
------------------------------------------------------------
------------------------------------------------------------
------------------------------------------------------------
---GTTACCG--------------------------------------------------
------------------------------------------------------------
------------------------------------------------------------
------------------------------------------------------------
------------------------------------------------------------
---------------------------------------------------------CC-
------------------------------------------------------------
------------------------------------------------------------
------------------------------------------------------------
------------------------------------------------------------
------------------------------------------------------------
------------------------------------------------------------
------------------------------------------------------------
------------------------------------------------------------
----------------------------
>Apiospora_pseudohyphopodii_KUC21680T
---------------------------------------------GCATATCAATAAGCG
GAGGAAAAGAAAC-----CAACAG-----GGATTCCCCTAGTAACGGCGAGTGAAGCGGG
AACAGCTCAAATTTGAAATCTGGCCTTCGGGTCCGAGTTGTAATTTGCAGAGGATGCTTT
TGGTGCGGTGCCTTCCGAGTTCCCTGGAACGGGACGCCTTAGAGGGTGAGAGCCCCGTAC
GGTTGGCCACCAAGCCTGTGTAAAGCTCCTTCGACGAGTCGAGTAGTTTGGGAATGCTGC
TCAAAATGGGAGGTATATTTCTTCTAAAGCTAAATACTGGCCAGAGACCGATAGCGCACA
AGTAGAGTGATCGAAAGATGAAAAGCACTTTGAAAAGAGGGTTAAATAGCACGTGAAATT
GTTGAAAGGGAAGGGTTTATGACCAGACCTTTTCTAGGGGGATCATCCGGTGTTCTCACC
GGTGCAC-TTCCCCTAGTTGAGGCCAGCATCGGTTTCTGTAGGGGGATAAAAGCTTCGGG
AATGTGGCTCCTTC--GGGAGTGTTATAGCCCGTTGCATAATACCCTTACGGGGACCGAG
GTCCGCGCTTCGGCTAGGATGCTGGCGTAATGGTTATTAACCACCCGTCTTGAAACACGG
ACCAAGGAGTCG-AACATTTGTGCGAGT-GTTTGGGTGTTAAACCCTCACGCGTAATGAA
AGTGAACGGAGGTGAGAG-CCCTCACGGGTGCATCATCGACCGATCCTGATGTCTTCGGA
TGGATTTGAGTAAGAGCATAACTGTTCGGACCCGAAAGATGGTGAACTATGCGTGGATAG
GGTGAAGCCAGAGGAAACTCTGGTGGAGGCTCGCAGCGGTTCTGACGTGCAAATCGATCG
TCAAATCTGCGCAT-GGGGGCGAAAGACTAATCGAA-CCATCTAGTAGCTG---------
------------------------------------------------------------
------------------------------------------------------------
------------------------------------------------------------
------------------------------------------------------------
------------------------------------------------------------
---GTTACCG--------------------------------------------------
------------------------------------------------------------
------------------------------------------------------------
------------------------------------------------------------
------------------------------------------------------------
---------------------------------------------------------CCG
AAGTT-------------------------------------------------------
----------------TCCC----------------------------------------
------------------------------------------------------------
------------------------------------------------------------
------------------------------------------------------------
------------------------------------------------------------
------------------------------------------------------------
------------------------------------------------------------
----------------------------
>Apiospora_hyphopodii_SICAUCC_22-0034
------------------------------------------------------------
------------------CAACAG-----GGATTCCCCTAGTAACGGCGAGTGAAGCGGG
AACAGCTCAAATTTGAAATCTGGCCTTCGGGTCCGAGTTGTAATTTGCAGAGGATGCTTT
TGGTGCGGTGCCTTCCGAGTTCCCTGGAACGGGACGCCTTAGAGGGTGAGAGCCCCGTAC
GGTTGGCCACCAAGCCTGTGTAAAGCTCCTTCGACGAGTCGAGTAGTTTGGGAATGCTGC
TCAAAATGGGAGGTATATTTCTTCTAAAGCTAAATACTGGCCAGAGACCGATAGCGCACA
AGTAGAGTGATCGAAAGATGAAAAGCACTTTGAAAAGAGGGTTAAATAGCACGTGAAATT
GTTGAAAGGGAAGGGTTTATGACCAGACCTTTTCTAGGGGGATCATCCGGTGTTCTCACC
GGTGCAC-TTCCCCTAGTTGAGGCCAGCATCGGTTTCTGTAGGGGGATAAAAGCTTCGGG
AATGTGGCTCCCTC--GGGAGTGTTATAGCCCGTTGCATAATACCCTTACGGGGACCGAG
GTCCGCGCTTCGGCTAGGATGCTGGCGTAATGGTTATTAACCACCCGTCTTGAAACACGG
ACCAAGGAGTCG-AACATTTGTGCGAGT-GTTTGGGTGTTAAACCCTCACGCGTAATGAA
AGTGAACGGAGGTGAGAG-CCCTCACGGGTGCATCATCGACCGATCCTGATGTCTTCGGA
TGGATTTGAGTAAGAGCATAACTGTTCGGACCCGAAAGATGGTGAACTATGCGTGGATAG
GGTGAAGCCAGAGGAAACTCTGGTGGAGGCTCGCAGCGGTTCTGACGTGCAAATCGATCG
TCAAATCTGCGCAT-GGGGGCGAAAGACTAATCGA-------------------------
------------------------------------------------------------
------------------------------------------------------------
------------------------------------------------------------
------------------------------------------------------------
------------------------------------------------------------
------------------------------------------------------------
------------------------------------------------------------
------------------------------------------------------------
------------------------------------------------------------
------------------------------------------------------------
------------------------------------------------------------
------------------------------------------------------------
------------------------------------------------------------
------------------------------------------------------------
------------------------------------------------------------
------------------------------------------------------------
------------------------------------------------------------
------------------------------------------------------------
------------------------------------------------------------
----------------------------
>Apiospora_sichuanensis_AP121220
----------------------------------------------CATATCAATAAGCG
GAGGAAAAGAAAC-----CAACAG-----GGATTCCCCTAGTAACGGCGAGTGAAGCGGG
AACAGCTCAAATTTGAAATCTGGCCTTCGGGTCCGAGTTGTAATTTGCAGAGGATGCTTT
TGGTGCGGTGCCTTCCGAGTTCCCTGGAACGGGACGCCTTAGAGGGTGAGAGCCCCGTAC
GGTTGGCCACCAAGCCTTTGTAAAGCTCCTTCGACGAGTCGAGTAGTTTGGGAATGCTGC
TCAAAATGGGAGGTATATTTCTTCTAAAGCTAAATACTGGCCAGAGACCGATAGCGCACA
AGTAGAGTGATCGAAAGATGAAAAGCACTTTGAAAAGAGGGTTAAATAGCACGTGAAATT
GTTGAAAGGGAAGGGTTTATGACCAGACCTTTTCTAGGGGGATCATCCGGTGTTCTCACC
GGTGCAC-TTCCCCTAGTTGAGGCCAGCATCGGTTTCTGTAGGGGGATAAAAGCTTCGGG
AATGTGGCTCCTTC--GGGAGTGTTATAGCCCGTTGCATAATACCCTTACGGGGACCGAG
GTCCGCGCTTCGGCTAGGATGCTGGCGTAATGGTTATTAACCACCCGTCTTGAAACACGG
ACCAAGGAGTCG-AACATTTGTGCGAGT-GTTTGGGTGTTAAACCCTCACGCGTAATGAA
AGTGAACGGAGGTGAGAG-CCCTTCGGGGTGCATCATCGACCGATCCTGATGTCTTCGGA
TGGATTTGAGTAAGAGCATAACTGTTCGGACCCGAAAGATGGTGAACTATGCGTGGATAG
GGTGAAGCCAGAGGAAACTCTGGTGGAGGCTCGCAGCGGTTCTGACGTGCAAATCGATCG
TCAAATCTGCGCA-----------------------------------------------
------------------------------------------------------------
------------------------------------------------------------
------------------------------------------------------------
------------------------------------------------------------
------------------------------------------------------------
------------------------------------------------------------
------------------------------------------------------------
------------------------------------------------------------
------------------------------------------------------------
------------------------------------------------------------
------------------------------------------------------------
------------------------------------------------------------
------------------------------------------------------------
------------------------------------------------------------
------------------------------------------------------------
------------------------------------------------------------
------------------------------------------------------------
------------------------------------------------------------
------------------------------------------------------------
----------------------------
>Apiospora_sichuanensis_AP151120
----------------------------------------------CATATCAATAAGCG
GAGGAAAAGAAAC-----CAACAG-----GGATTCCCCTAGTAACGGCGAGTGAAGCGGG
AACAGCTCAAATTTGAAATCTGGCCTTCGGGTCCGAGTTGTAATTTGCAGAGGATGCTTT
TGGTGCGGTGCCTTCCGAGTTCCCTGGAACGGGACGCCTTAGAGGGTGAGAGCCCCGTAC
GGTTGGCCACCAAGCCTTTGTAAAGCTCCTTCGACGAGTCGAGTAGTTTGGGAATGCTGC
TCAAAATGGGAGGTATATTTCTTCTAAAGCTAAATACTGGCCAGAGACCGATAGCGCACA
AGTAGAGTGATCGAAAGATGAAAAGCACTTTGAAAAGAGGGTTAAATAGCACGTGAAATT
GTTGAAAGGGAAGGGTTTATGACCAGACCTTTTCTAGGGGGATCATCCGGTGTTCTCACC
GGTGCAC-TTCCCCTAGTTGAGGCCAGCATCGGTTTCTGTAGGGGGATAAAAGCTTCGGG
AATGTGGCTCCTTC--GGGAGTGTTATAGCCCGTTGCATAATACCCTTACGGGGACCGAG
GTCCGCGCTTCGGCTAGGATGCTGGCGTAATGGTTATTAACCACCCGTCTTGAAACACGG
ACCAAGGAGTCG-AACATTTGTGCGAGT-GTTTGGGTGTTAAACCCTCACGCGTAATGAA
AGTGAACGGAGGTGAGAG-CCCTTCGGGGTGCATCATCGACCGATCCTGATGTCTTCGGA
TGGATTTGAGTAAGAGCATAACTGTTCGGACCCGAAAGATGGTGAACTATGCGTGGATAG
GGTGAAGCCAGAGGAAACTCTGGTGGAGGCTCGCAGCGGTTCTGACGTGCAAATCGATCG
TCAAATCTGCGCAT--GGGGCGAAAGACTAATCG--------------------------
------------------------------------------------------------
------------------------------------------------------------
------------------------------------------------------------
------------------------------------------------------------
------------------------------------------------------------
------------------------------------------------------------
------------------------------------------------------------
------------------------------------------------------------
------------------------------------------------------------
------------------------------------------------------------
------------------------------------------------------------
------------------------------------------------------------
------------------------------------------------------------
------------------------------------------------------------
------------------------------------------------------------
------------------------------------------------------------
------------------------------------------------------------
------------------------------------------------------------
------------------------------------------------------------
----------------------------
>Apiospora_pseudoparenchymatica_GZCC_20 C0117
------------------------------------------------------------
-----------------------G-----GGATTCCCCTAGTAACGGCGAGTGAAGCGGG
AACAGCTCAAATTTGAAATCTGGCCTTCGGGTCCGAGTTGTAATTTGCAGAGGATGCTTT
TGGTGCGGTGCTTTCCGAGTTCCCTGGAACGGGACGCCTTAGAGGGTGAGAGCCCCGTAC
GGTTGGCCACCAAGCCTGTGTAAAGCTCCTTCGACGAGTCGAGTAGTTTGGGAATGCTGC
TCAAAATGGGAGGTATATTTCTTCTAAAGCTAAATACTGGCCAGAGACCGATAGCGCACA
AGTAGAGTGATCGAAAGATGAAAAGCACTTTGAAAAGAGGGTTAAATAGCACGTGAAATT
GTTGAAAGGGAAGGGTTTATGACCAGACCTTTTCTAGGGGGATCATCCGGTGTTCTCACC
GGTGCAC-TTCCCCTAGTTGAGGCCAGCATCGGTTTCTGTAGGGGGATAAAAGCTTCGGG
AATGTGGCTCCTTC--GGGAGTGTTATAGCCCGTTGCATAATACCCTTACGGGGACCGAG
GTCCGCGCTTCGGCTAGGATGCTGGCGTAATGGTTATTAACCACCCGTCTTGAAACACGG
ACCAAGGAGTCG-AACATTTGTGCGAGT-GTTTGGGTGTTAAACCCTCACGCGTAATGAA
AGTGAACGGAGGTGAGAG-CCCTTCGGGGTGCATCATCGACCGATCCTGATGTCTTCGGA
TGGATTTGAGTAAGAGCATAACTGTTCGGACCCGAAAGATGGTGAACTATGCGTGGATAG
GGTGAAGCCAGAGGAAACTCTGGTGGAGGCTCGCAGCGGTTCTGACGTGCAAATCGATCG
TCAAATCTGCGCA-----------------------------------------------
------------------------------------------------------------
------------------------------------------------------------
------------------------------------------------------------
------------------------------------------------------------
------------------------------------------------------------
------------------------------------------------------------
------------------------------------------------------------
------------------------------------------------------------
------------------------------------------------------------
------------------------------------------------------------
------------------------------------------------------------
------------------------------------------------------------
------------------------------------------------------------
------------------------------------------------------------
------------------------------------------------------------
------------------------------------------------------------
------------------------------------------------------------
------------------------------------------------------------
------------------------------------------------------------
----------------------------
>Apiospora_sichuanensis_HKAS_107008T
----------------------------------------CTTAAGCATATCAATAAGCG
GAGGAAAAGAAAC-----CAACAG-----GGATTCCCCTAGTAACGGCGAGTGAAGCGGG
AACAGCTCAAATTTGAAATCTGGCCTTCGGGTCCGAGTTGTAATTTGCAGAGGATGCTTT
TGGTGCGGTGCCTTCCGAGTTCCCTGGAACGGGACGCCTTAGAGGGTGAGAGCCCCGTAC
GGTTGGCCACCAAGCCTTTGTAAAGCTCCTTCGACGAGTCGAGTAGTTTGGGAATGCTGC
TCAAAATGGGAGGTATATTTCTTCTAAAGCTAAATACTGGCCAGAGACCGATAGCGCACA
AGTAGAGTGATCGAAAGATGAAAAGCACTTTGAAAAGAGGGTTAAATAGCACGTGAAATT
GTTGAAAGGGAAGGGTTTATGACCAGACCTTTTCTAGGGGGATCATCCGGTGTTCTCACC
GGTGCAC-TTCCCCTAGTTGAGGCCAGCATCGGTTTCTGTAGGGGGATAAAAGCTTCGGG
AATGTGGCTCCTTC--GGGAGTGTTATAGCCCGTTGCATAATACCCTTACGGGGACCGAG
GTCCGCGCTTCGGCTAGGATGCTGGCGTAATGGTTATTAACCACCCGTCTTGAAACACGG
ACCAAGGAGTCG-AACATTTGTGCGAGT-GTTTGGGTGTTAAACCCTCACGCGTAATGAA
AGTGAACGGAGGTGAGAG-CCCTTCGGGGTGCATCATCGACCGATCCTGATGTCTTCGGA
TGGATTTGAGTAAGAGCATAACTGTTCGGACCCGAAAGATGGTGAACTATGCGTGGATAG
GGTGAAGCCAGAGGAAACTCTGGTGGAGGCTCGCAGCGGTTCTGACGTGCAAATCGATCG
TCAAATCTGCGCAT-GGGGGCGAAAGACTAATCGAA-CCATT------------------
------------------------------------------------------------
------------------------------------------------------------
------------------------------------------------------------
------------------------------------------------------------
------------------------------------------------------------
------------------------------------------------------------
------------------------------------------------------------
------------------------------------------------------------
------------------------------------------------------------
------------------------------------------------------------
------------------------------------------------------------
------------------------------------------------------------
------------------------------------------------------------
------------------------------------------------------------
------------------------------------------------------------
------------------------------------------------------------
------------------------------------------------------------
------------------------------------------------------------
------------------------------------------------------------
----------------------------
>Apiospora_pseudoparenchymatica_LC8173
------------------------------------------------------------
------------------CAACAG-----GGATTCCCCTAGTAACGGCGAGTGAAGCGGG
AACAGCTCAAATTTGAAATCTGGCCTTCGGGTCCGAGTTGTAATTTGCAGAGGATGCTTT
TGGTGCGGTGCTTTCCGAGTTCCCTGGAACGGGACGCCTTAGAGGGTGAGAGCCCCGTAC
GGTTGGCCACCAAGCCTGTGTAAAGCTCCTTCGACGAGTCGAGTAGTTTGGGAATGCTGC
TCAAAATGGGAGGTATATTTCTTCTAAAGCTAAATACTGGCCAGAGACCGATAGCGCACA
AGTAGAGTGATCGAAAGATGAAAAGCACTTTGAAAAGAGGGTTAAATAGCACGTGAAATT
GTTGAAAGGGAAGGGTTTATGACCAGACCTTTTCTAGGGGGATCATCCGGTGTTCTCACC
GGTGCAC-TTCCCCTAGTTGAGGCCAGCATCGGTTTCTGTAGGGGGATAAAAGCTTCGGG
AATGTGGCTCCTTC--GGGAGTGTTATAGCCCGTTGCATAATACCCTTACGGGGACCGAG
GTCCGCGCTTCGGCTAGGATGCTGGCGTAATGGTTATTAACCACCCGTCTTGAAACACGG
ACCAAGGAGTCG-AACATTTGTGCGAGT-GTTTGGGTGTTAAACCCTCACGCGTAATGAA
AGTGAACGGAGGTGAGAG-CCCTTCGGGGTGCATCATCGACCGATCCTGATGTCTTCGGA
TGGATTTGAGTAAGAGCATAACTGTTCGGACCCGAAAGATGGTGAACTATGCGTGGATAG
GGTGAAGCCAGAGGAAACTCTGGTGGAGGCTCGCAGCGGTTCTGACGTGCAAATCGATCG
TCAAATCTGCGCAT-GGGGGCGAAAGACTAATCGAA------------------------
------------------------------------------------------------
------------------------------------------------------------
------------------------------------------------------------
------------------------------------------------------------
------------------------------------------------------------
------------------------------------------------------------
------------------------------------------------------------
------------------------------------------------------------
------------------------------------------------------------
------------------------------------------------------------
------------------------------------------------------------
------------------------------------------------------------
------------------------------------------------------------
------------------------------------------------------------
------------------------------------------------------------
[truncated: 127,927 more chars]
