# Supplementary material for: Novel species and new host records of Apiospora and Nigrospora (Amphisphaeriales, Apiosporaceae) from Yunnan-Guizhou Plateau, China
Source: IMA Fungus. 2026 Apr 24;17:e177246. doi: 10.3897/imafungus.17.177246 (PMC13135200; doi:10.3897/imafungus.17.177246)
Supplement: Supplementary material 2 — Suppl. data 1-7: the sequences after mafft for Apiospora and Nigrospora [file imafungus-17-e177246-s002.zip › Supplementary data 3 Apiospora tef1-α mafft.fasta]

>Apiospora_sasae_23P495
------------------------------------------------------------
------------------------------------------------------------
------------------------------------------------------------
------------------------------------------------------------
------------------------------------------------------------
------------------------------------------------------------
------------------------------------------------------------
------------------------------------------------------------
------------------------------------------------------------
------------------------------------------------------------
------------------------------------------------------------
------------------------------------------------------------
------------------------------------------------------------
------------------------------------------------------------
------------------------------------------------------------
----ATGGACACCACCAAGTGGTCTGAGGCCCGTTACAAGGAGATCATCAAGGAGACCTC
CTCTTTCATCAAGAAGGTCGGCTACAACCCCAAGGAGGTCGCTTTCGTCCCCATCTCCGG
TTTCCACGGTGACAACATGTTGGAGGAGTCCTCCAACATGCCCTGGTACAAGGGTTGGGA
GAAGGAGACCAAGCAGGGTGGCAAGAAGACCGGCAAGACCCTCTTCCAGGCCATCGATGC
CATCAACTCCCCCACTCGTCCCACCGACAAGCCCCTCCGTCTTCCCCTTCAGGATGTCTA
CAAGATCGGTGGTATCGGC-----------------------------------------
------------------------------------------------------------
------------------------------------------------------------
------------------------------------------------------------
------------------------------------------------------------
------------------------------------------------------------
------------------------------------------------------------
------------------------------------------------------------
----------------------------------------------------
>Apiospora_marianiae_AP18219
------------------------------------------------------------
------------------------------------------------------------
------------------------------------------------------------
------------------------------------------------------------
------------------------------------------------------------
------------------------------------------------------------
------------------------------------------------------------
------------------------------------------------------------
------------------------------------------------------------
------------------------------------------------------------
------------------------------------------------------------
------------------------------------------------------------
--------------ATCAAGAACATGATCACTGG--TACCTCGCAGGCCGACTGCGCTAT
CCTCATCATTGCCGCTGGTACTGGTGAGTTTGAGGCTGGTATCTCCAAGGATGGCCAGAC
TCGTGAGCACGCTTTGCTCGCTTTCACCCTGGGTGTCAAGCAGCTTATCGTCGCCATCAA
CAAGATGGACACCACCAAGTGGTCTGAGGCCCGTTACAAGGAGATCATCAAGGAGACCTC
CTCTTTCATCAAGAAGGTCGGCTACAACCCCAAGGAGGTCGCTTTCGTCCCCATCTCCGG
TTTCCACGGTGACAACATGTTGGAGGAGTCCGCCAACATGCCCTGGTACAAGGGTTGGGA
GAAGGAGACCAAGCAGGGTGGCAAGAAGACCGGCAAGACCCTCTTCCAGGCCATCGATGC
CATCAACTCCCCCACTCGTCCTACCGACAAGCCCCTCCGTCTTCCCCTTCAGGATGTCTA
CAAGATCGGTGGTATTGGCACTGTGCCCGTCGGCCGTATCGAGACCGGTACTCTGAAGCC
CGGTATGGTCGTCACCTTCGCTCCCGCCAATGTCACCACTGAGGTCAAGTCCGTCGAGAT
GCACCACCAGCAGCTTCCTGAGGGTTTCCCCGGTGACAATGTTGGTTTCAACGTCAAGAA
CGTCTCCGTCAAGGAGATTCGCCGTGGCAACGTCGCAGGTGACTCCAAGAACGACCCCCC
TCTGGGTGCCGCTTCTTTCAACGCTCAGGTCATTGTCCTGAACCACCCTGGTCAGATCGG
TGCCGGTTACGCTCCCGTCCTCGACTGCCACACCGCYCACATTGSTTGCAAGTTCTCTGA
GCTTCTTGAGAAGATCGACCGCCGTACTGGTAAGTCGGTTGAGAACTCTCCCAAGTTCGT
CAAGTCTGGTGATGCCGCCATCGTCAAGA-------------------------------
----------------------------------------------------
>Apiospora_anshunensis_GMB6208T
------------------------------------------------------------
------------------------------------------------------------
------------------------------------------------------------
------------------------------------------------------------
------------------------------------------------------------
------------------------------------------------------------
------------------------------------------------------------
------------------------------------------------------------
------------------------------------------------------------
------------------------------------------------------------
------------------------------------------------------------
------------------------------------------------------------
-------------------------------------------------GACTGCGCTAT
TCTCATCATTGCTGCCGGTACTGGTGAGTTCGAGGCTGGTATCTCCAAGGATGGCCAGAC
CCGTGAGCACGCTCTGCTCGCTTTCACCCTCGGTGTCAAGCAGCTCATCGTTGCCATCAA
CAAGATGGACACCGCCAAGTGGTCTGAGGCCCGTTACAAGGAGATCATCAAGGAGACCTC
CTCTTTCATCAAGAAGGTCGGCTACAACCCCAAGGAGGTGCCTTTCGTCCCCATCTCCGG
TTTCCACGGTGACAACATGTTGGAGGAGAGCAGCAACATGCCCTGGTACAAGGGTTGGGA
GAAGGACACCAAGCAGGGTGGTGCCCGTACCGGCAAGACCCTCTTCCAGGCCATCGACAA
CATCAACCCCCCCACTCGTCCCACCGAGAAGCCCCTCCGCCTTCCCCTTCAGGATGTCTA
CAAGATCGGTGGTATTGGCACTGTGCCCGTCGGCCGTATCGAGACTGGTACTCTGAAGCC
CGGTATGGTCGTTACCTTCGCTCCCGCCAACGTCACCACTGAGGTCAAGTCCGTCGAGAT
GCACCACCAGCAGCTTCCCGAGGGTTTCCCGGGTGACAACGTTGGTTTCAACGTCAAGAA
CGTCTCCGTCAAGGAGATCCGTCGTGGCAACGTTGCCGGTGACTCCAAGAACGACCCCCC
TATGGGTGCCGCCTCTTTCAACGCTCAGGTCATTGTCCTGAACCACCCTGGTCAGATTGG
TGCCGGTTACGCCCCCGTTCTCGACTGCCACACCGCCCACATTGCTTGCAAGTTCTCTGA
GCTTCTCGAGAAGATCGACCGCCGTACTGGTAAGTCGGTTGAGAACTCTCCCAAGTTCGT
CAAGTCTGGTGATGCCGCCATCGTCAAGATGGTTCCCTCCAAGCCCATGTGTGTTGAGGC
TTTCACCGACTACCCTCCTCTGGGT---------------------------
>Apiospora_anshunensis_GMB6207
------------------------------------------------------------
------------------------------------------------------------
------------------------------------------------------------
------------------------------------------------------------
------------------------------------------------------------
------------------------------------------------------------
------------------------------------------------------------
------------------------------------------------------------
------------------------------------------------------------
------------------------------------------------------------
------------------------------------------------------------
------------------------------------------------------------
------------------------------------------------CGACTGCGCTAT
TCTCATCATTGCTGCCGGTACTGGTGAGTTCGAGGCTGGTATCTCCAAGGATGGCCAGAC
CCGTGAGCACGCTCTGCTCGCTTTCACCCTCGGTGTCAAGCAGCTCATCGTTGCCATCAA
CAAGATGGACACCGCCAAGTGGTCTGAGGCCCGTTACAAGGAGATCATCAAGGAGACCTC
CTCTTTCATCAAGAAGGTCGGCTACAACCCCAAGGAGGTGCCTTTCGTCCCCATCTCCGG
TTTCCACGGTGACAACATGTTGGAGGAGAGCAGCAACATGCCCTGGTACAAGGGTTGGGA
GAAGGACACCAAGCAGGGTGGTGCCCGTACCGGCAAGACCCTCTTCCAGGCCATCGACAA
CATCAACCCCCCCACTCGTCCCACCGAGAAGCCCCTCCGCCTTCCCCTTCAGGATGTCTA
CAAGATCGGTGGTATTGGCACTGTGCCCGTCGGCCGTATCGAGACTGGTACTCTGAAGCC
CGGTATGGTCGTTACCTTCGCTCCCGCCAACGTCACCACTGAGGTCAAGTCCGTCGAGAT
GCACCACCAGCAGCTTCCCGAGGGTTTCCCGGGTGACAACGTTGGTTTCAACGTCAAGAA
CGTCTCCGTCAAGGAGATCCGTCGTGGCAACGTTGCCGGTGACTCCAAGAACGACCCCCC
TATGGGTGCCGCCTCTTTCAACGCTCAGGTCATTGTCCTGAACCACCCTGGTCAGATTGG
TGCCGGTTACGCCCCCGTTCTCGACTGCCACACCGCCCACATTGCTTGCAAGTTCTCTGA
GCTTCTCGAGAAGATCGACCGCCGTACTGGTAAGTCGGTTGAGAACTCTCCCAAGTTCGT
CAAGTCTGGTGATGCCGCCATCGTCAAGATGGTTCCCTCCAAGCCCATGTGTGTTGAGGC
TTTCACCGACTACCCTCCTCTGGGTCGC------------------------
>Apiospora_sichuanensis_HKAS_107008T
------------------------------------------------------------
------------------------------------------------------------
------------------------------------------------------------
------------------------------------------------------------
------------------------------------------------------------
------------------------------------------------------------
------------------------------------------------------------
------------------------------------------------------------
------------------------------------------------------------
------------------------------------------------------------
------------------------------------------------------------
------------------------------------------------------------
----------------------------------------TCGCAGGCCGACTGCGCCAT
TCTCATCATTGCTGCCGGTACTGGTGAGTTCGAAGCTGGTATCTCCAAGGATGGCCAGAC
CCGTGAGCACGCTCTGCTCGCTTTCACCCTTGGTGTCAAGCAGCTCATTGTTGCCATCAA
CAAGATGGACACCACCAAGTGGTCTGAGGCCCGTTTCAAGGAGATCATCAAGGAGACCTC
CTCTTTCATCAAGAAGGTCGGCTACAATCCCAAGGAGGTCGCTTTCGTCCCCATCTCCGG
TTTCCACGGTGACAACATGTTGGAGGAGTCCACCAACATGCCCTGGTACAAGGGTTGGGA
GAAGGAGACCAAGCAGGGTGGTGCCCGTACTGGCAAGACCCTCTTCCAGGCTATCGATGC
CATCAACCCCCCCACTCGTCCCACCGACAAGCCCCTCCGTCTTCCCCTCCAGGATGTCTA
CAAGATTGGTGGTATTGGCACTGTGCCCGTCGGCCGTATCGAGACTGGTACTCTGAAGCC
CGGTATGGTCGTCACCTTCGCTCCCGCCAACGTCACCACTGAGGTCAAGTCCGTCGAGAT
GCACCACCAGCAGCTTCCCGAGGGTTTCCCCGGTGACAACGTTGGTTTCAACGTCAAGAA
CGTCTCCGTCAAGGAGATCCGTCGTGGCAACGTTGCCGGTGACTCCAAGAACGACCCCCC
CTTGGGTGCCGCCTCCTTCAACGCTCAGGTCATTGTCCTGAACCACCCTGGTCAGATTGG
TGCCGGTTACGCTCCTGTCCTCGACTGCCACACCGCCCACATTGCCTGCAAGTTCTCTGA
GCTTCTTGAGAAGATCGACCGCCGTACTGGTAAGTCGGTTGAGAACTCTCCCAAGTTCGT
CAAGTCTGGTGATGCCGCCATCGTCAAGATGGTTCCCTCCAAGCCCATGTGTGTTGAGGC
TTTCACCGACTACCCTCCTCTGGGTCGTTTCGCCGTCCGTGACATGCGTCAA
>Apiospora_sichuanensis_AP121220
------------------------------------------------------------
------------------------------------------------------------
------------------------------------------------------------
------------------------------------------------------------
------------------------------------------------------------
------------------------------------------------------------
------------------------------------------------------------
------------------------------------------------------------
------------------------------------------------------------
------------------------------------------------------------
------------------------------------------------------------
------------------------------------------------------------
--------------ATCAAGAACATGATTACTGG--TACCTCGCAGGCCGACTGCGCCAT
TCTCATCATTGCTGCCGGTACTGGTGAGTTCGAAGCTGGTATCTCCAAGGATGGCCAGAC
CCGTGAGCACGCTCTGCTCGCTTTCACCCTTGGTGTCAAGCAGCTCATTGTTGCCATCAA
CAAGATGGACACCACCAAGTGGTCTGAGGCCCGTTTCAAGGAGATCATCAAGGAGACCTC
CTCTYTCATCAAGAAGGTCGGCTACAATCCCAAGGAGGTCGCTTTCGTCCCCATCTCCGG
TTTCCACGGTGACAACATGTTGGAGGAGTCCACCAACATSCCCTGGTACAAGGGTTGGGA
GAAGGAGACCAAGCAGGGTGGTGCCCGTACTSGCAAGACCCTCTTCCAGGCTATCGATGC
CATCAACCCCCCCACTCGTCCCACCGACAAGCCCCTCCGTCTTCCCCTCCAGGATGTCTA
CAAGATTGGTGGTATTGGCACTGTGCCCGTCGGCCGTATCGAGACTGGTACTCTGAAGCC
CGGTATGGTCGTCACCTTCGCTCCCGCCAACGTCACCACTGAGGTCAAGTCCGTCGAGAT
GCACCACCAGCAGCTTCCCGAGGGTTTCCCCGGTGACAACGTTGGTTTCAACGTCAAGAA
CGTCTCCGTCAAGGAGATCCGTCGTGGCAACGTTGCCGGTGACTCCAAGAACGACCCCCC
CTTGGGTGCCGCCTCCTTCAACGCTCAGGTCATTGTCCTGAACCWCCCTGGTCAGATTGG
TGCCGGTTACGCTCCTGTCCTCGACTGCCACACCGCCCACATTGCCTGCAAGTTSTCTGA
GCTTCTTGAGAAGATCGACCGCCGTAC---------------------------------
------------------------------------------------------------
----------------------------------------------------
>Apiospora_senecionis_KUNCC_23-15557
------------------------------------------------------------
------------------------------------------------------------
------------------------------------------------------------
------------------------------------------------------------
------------------------------------------------------------
------------------------------------------------------------
------------------------------------------------------------
------------------------------------------------------------
------------------------------------------------------------
------------------------------------------------------------
------------------------------------------------------------
------------------------------------------------------------
----------------------------------------TCGCACGCTGACTGCGCCAT
TCTCATCATTGCCGCTGGTACTGGTGAGTTCGAGGCTGGTATCTCCAAGGATGGCCAGAC
TCGTGAGCACGCTCTGCTCGCCTTCACCCTCGGTGTCAAGCAGCTCATCGTCGCCATCAA
CAAGATGGACACCACCAAGTGGTCTGAGGCCCGTTACAAGGAGATCATCAAGGAGACCTC
CTCTTTCATCAAGAAGGTCGGCTACAACCCCAAGGAGGTCGCTTTCGTCCCCATCTCCGG
CTTCCACGGCGACAACATGCTGGAGGAGTCCGGCAACATGCCCTGGTACAAGGGTTGGGA
GAAGGAGACCAAGGCTGGCGGCAAGAAGACCGGCAAGACCCTGTTCCAGGCCATCGATGC
CATCAACTCTCCCCAGCGTCCTACCGACAAGCCCCTCCGTCTTCCCCTCCAGGATGTTTA
CAAGATCGGTGGTATTGGCACTGTGCCCGTCGGCCGTATCGAGACCGGTACTCTGAAGCC
CGGTATGGTCGTCACCTTCGCTCCCGCCAACGTCACCACTGAGGTCAAGTCCGTCGAGAT
GCACCACCAGCAGCTTCCCGAGGGTTTCCCCGGTGACAACGTTGGTTTCAACGTCAAGAA
CGTCTCCGTCAAGGAGATCCGTCGTGGCAACGTTGCCGGTGACTCCAAGAACGACCCCCC
TCTGGGTGCCGCTTCTTTCAACGCCCAGGTCATTGTCCTCAACCACCCTGGCCAGATCGG
TGCCGGTTACGCTCCCGTCCTCGATTGCCACACCGCCCACATTGCTTGCAAGTTCTCTGA
GCTTCTTGAGAAGATCGACCGCCGTACTGGTAAGTCGGTTGAGAACTCTCCCAAGTTCGT
CAAGTCTGGTGATGCCGCCATCGTCAAGATGATTCCCTCCAAGCCCATGTGCGTTGAGGC
TTTCACCGACTACCCTCCTCTGGGTCGTTTCGCCGTCCGTGACATGCGTCAG
>Apiospora_senecionis_HKAS_127245T
------------------------------------------------------------
------------------------------------------------------------
------------------------------------------------------------
------------------------------------------------------------
------------------------------------------------------------
------------------------------------------------------------
------------------------------------------------------------
------------------------------------------------------------
------------------------------------------------------------
------------------------------------------------------------
------------------------------------------------------------
------------------------------------------------------------
----------------------------------------TCGCACGCTGACTGCGCCAT
TCTCATCATTGCCGCTGGTACTGGTGAGTTCGAGGCTGGTATCTCCAAGGATGGCCAGAC
TCGTGAGCACGCTCTGCTCGCCTTCACCCTCGGTGTCAAGCAGCTCATCGTCGCCATCAA
CAAGATGGACACCACCAAGTGGTCTGAGGCCCGTTACAAGGAGATCATCAAGGAGACCTC
CTCTTTCATCAAGAAGGTCGGCTACAACCCCAAGGAGGTCGCTTTCGTCCCCATCTCCGG
CTTCCACGGCGACAACATGCTGGAGGAGTCCGGCAACATGCCCTGGTACAAGGGTTGGGA
GAAGGAGACCAAGGCTGGCGGCAAGAAGACCGGCAAGACCCTGTTCCAGGCCATCGATGC
CATCAACTCTCCCCAGCGTCCTACCGACAAGCCCCTCCGTCTTCCCCTCCAGGATGTTTA
CAAGATCGGTGGTATTGGCACTGTGCCCGTCGGCCGTATCGAGACCGGTACTCTGAAGCC
CGGTATGGTCGTCACCTTCGCTCCCGCCAACGTCACCACTGAGGTCAAGTCCGTCGAGAT
GCACCACCAGCAGCTTCCCGAGGGTTTCCCCGGTGACAACGTTGGTTTCAACGTCAAGAA
CGTCTCCGTCAAGGAGATCCGTCGTGGCAACGTTGCCGGTGACTCCAAGAACGACCCCCC
TCTGGGTGCCGCTTCTTTCAACGCCCAGGTCATTGTCCTCAACCACCCTGGCCAGATCGG
TGCCGGTTACGCTCCCGTCCTCGATTGCCACACCGCCCACATTGCTTGCAAGTTCTCTGA
GCTTCTTGAGAAGATCGACCGCCGTACTGGTAAGTCGGTTGAGAACTCTCCCAAGTTCGT
CAAGTCTGGTGATGCCGCCATCGTCAAGATGATTCCCTCCAAGCCCATGTGCGTTGAGGC
TTTCACCGACTACCCTCCTCTGGGTCGTTTCGCCGTCCGTGACATGCGTCAG
>Apiospora_guiyangensis_HKAS:125898
------------------------------------------------------------
------------------------------------------------------------
------------------------------------------------------------
------------------------------------------------------------
------------------------------------------------------------
------------------------------------------------------------
------------------------------------------------------------
------------------------------------------------------------
------------------------------------------------------------
------------------------------------------------------------
------------------------------------------------------------
------------------------------------------------------------
----------------------------------------TCGCAGGCTGACTGCGCCAT
TCTCATCATTGCCGCTGGTACTGGTGAGTTCGAGGCTGGTATCTCCAAGGATGGCCAGAC
TCGTGAGCACGCTCTGCTCGCTTTCACCCTTGGTGTCAAGCAGCTCATCGTCGCCATCAA
CAAGATGGACACCACCAAGTGGTCTGAGGCCCGCTACAAGGAGATCATCAAGGAGACCTC
CTCTTTCATCAAGAAGGTTGGCTACAACCCCAAGGAGGTCGCTTTCGTCCCCATCTCCGG
TTTCCACGGCGACAACATGCTGGAGGAGTCCGCCAACATGGGCTGGTACAAGGGATGGGA
GAAGGAGACCAAGGCTGGCGGCAAGAAGACCGGCAAGACCCTGTTCCAGGCCATCGATGC
CATCAACTCTCCCCAGCGTCCCACCGACAAGCCCCTCCGTCTTCCCCTTCAGGATGTTTA
CAAGATCGGTGGTATTGGCACTGTGCCTGTCGGCCGTATCGAGACCGGTACTCTGAAGCC
CGGTATGGTCGTCACCTTCGCTCCCGCCAACGTCACCACTGAGGTCAAGTCCGTCGAGAT
GCACCACCAGCAGCTTACTGAGGGTCTCCCCGGTGACAACGTTGGCTTCAACGTCAAGAA
CGTCTCCGTCAAGGAGATCCGTCGTGGCAACGTCGCCGGTGACTCCAAGAACGACCCCCC
TCTGGGTGCCGCTTCTTTCAACGCCCAGGTCATTGTCCTCAACCACCCTGGTCAGATCGG
TGCCGGTTACGCTCCCGTCCTCGATTGCCACACCGCCCACATTGCTTGCAAGTTCTCTGA
GCTTCTTGAGAAGATCGATCGCCGTACTGGTAAGTCGGTTGAGAACTCTCCCAAGTTCGT
CAAGTCCGGTGATGCCGCCATCGTCAAGATGATTCCCTCCAAGCCCATGTGCGTTGAGGC
TTTCACCGACTACCCTCCTCTG------------------------------
>Apiospora_guiyangensis_HKAS_102403T
------------------------------------------------------------
------------------------------------------------------------
------------------------------------------------------------
------------------------------------------------------------
------------------------------------------------------------
------------------------------------------------------------
------------------------------------------------------------
------------------------------------------------------------
------------------------------------------------------------
------------------------------------------------------------
------------------------------------------------------------
------------------------------------------------------------
----------------------------------------TCGCAGGCTGACTGCGCCAT
TCTCATCATTGCCGCTGGTACTGGTGAGTTCGAGGCTGGTATCTCCAAGGATGGCCAGAC
TCGTGAGCACGCTCTGCTCGCTTTCACCCTTGGTGTCAAGCAGCTCATCGTCGCCATCAA
CAAGATGGACACCACCAAGTGGTCTGAGGCCCGCTACAAGGAGATCATCAAGGAGACCTC
CTCTTTCATCAAGAAGGTTGGCTACAACCCCAAGGAGGTCGCTTTCGTCCCCATCTCCGG
TTTCCACGGCGACAACATGCTGGAGGAGTCCGCCAACATGGGCTGGTACAAGGGATGGGA
GAAGGAGACCAAGGCTGGCGGCAAGAAGACCGGCAAGACCCTGTTCCAGGCCATCGATGC
CATCAACTCTCCCCAGCGTCCCACCGACAAGCCCCTCCGTCTTCCCCTTCAGGATGTTTA
CAAGATCGGTGGTATTGGCACTGTGCCTGTCGGCCGTATCGAGACCGGTACTCTGAAGCC
CGGTATGGTCGTCACCTTCGCTCCCGCCAACGTCACCACTGAGGTCAAGTCCGTCGAGAT
GCACCACCAGCAGCTTACTGAGGGTCTCCCCGGTGACAACGTTGGCTTCAACGTCAAGAA
CGTCTCCGTCAAGGAGATCCGTCGTGGCAACGTCGCCGGTGACTCCAAGAACGACCCCCC
TCTGGGTGCCGCTTCTTTCAACGCCCAGGTCATTGTCCTCAACCACCCTGGTCAGATCGG
TGCCGGTTACGCTCCCGTCCTCGATTGCCACACCGCCCACATTGCTTGCAAGTTCTCTGA
GCTTCTTGAGAAGATCGATCGCCGTACTGATAAGTCGGTTGAGAACTCTCCCAAGTTCGT
CAAGTCCGGTGATGCCGCCATCGTCAAGATGATTCCCTCCAAGCCCATGTGCGTTGAGGC
TTTCACCGACTACCCTCCTCTGGGTCGTTTCGCCGTCCGTGACATGCGTCAA
>Apiospora_chromolaenae_MFLUCC_17_1505T
------------------------------------------------------------
------------------------------------------------------------
------------------------------------------------------------
------------------------------------------------------------
------------------------------------------------------------
------------------------------------------------------------
------------------------------------------------------------
------------------------------------------------------------
------------------------------------------------------------
------------------------------------------------------------
------------------------------------------------------------
------------------------------------------------------------
----------------------------------------------------TGCGCCAT
TCTCATCATTGCCGCTGGTACTGGTGAGTTCGAGGCTGGTATCTCCAAGGATGGCCAGAC
TCGTGAGCACGCTCTGCTCGCCTTCACCCTCGGTGTCAAGCAGCTCATTGTCGCCATCAA
CAAGATGGACACCACCAAGTGGTCTGAGGCCCGTTACAAGGAGATCATCAAGGAGACCTC
CTCTTTCATCAAGAAGGTTGGCTACAACCCCAAGGAGGTCGCTTTCGTCCCCATCTCCGG
CTTCCACGGCGACAACATGCTGGAGGAGTCCGGCAACATGCCCTGGTACAAGGGTTGGGA
GAAGGAGACCAAGGCTGGCGGCAAGAAGACCGGCAAGACCCTGTTCCAGGCCATCGACGC
CATCAACCCTCCCCAGCGTCCCACCGACAAGCCCCTCCGTCTTCCCCTCCAGGATGTTTA
------------------------------------------------------------
------------------------------------------------------------
------------------------------------------------------------
------------------------------------------------------------
------------------------------------------------------------
------------------------------------------------------------
------------------------------------------------------------
------------------------------------------------------------
----------------------------------------------------
>Apiospora_piptatheri_CBS_145149T
------------------------------------------------------------
------------------------------------------------------------
------------------------------------------------------------
------------------------------------------------------------
------------------------------------------------------------
------------------------------------------------------------
------------------------------------------------------------
------------------------------------------------------------
------------------------------------------------------------
------------------------------------------------------------
------------------------------------------------------------
------------------------------------------------------------
------------------------------------------------TGACTGCGCCAT
TCTCATCATTGCCGCTGGTACTGGTGAGTTCGAGGCTGGTATCTCCAAGGATGGCCAGAC
TCGTGAGCACGCTCTGCTCGCTTTCACCCTCGGTGTCAAGCAGCTCATCGTCGCCATCAA
CAAGATGGACACCACCAAGTGGTCTGAGGCCCGTTACAAGGAGATCATCAAGGAGACCTC
CTCTTTCATCAAGAAGGTTGGCTACAACCCCAAGGAGGTCGCTTTCGTCCCCATCTCCGG
TTTCCACGGTGACAACATGCTGGAGGAGTCCGGCAACATGCCCTGGTACAAGGGTTGGGA
GAAGGAGACCAAGGCTGGCGGCAAGAAGACCGGCAAGACCCTGTTCCAGGCCATCGATGC
CATCAACCCCCCCCAGCGTCCCACCGACAAGCCCCTCCGTCTTCCCCTTCAGGATGTCTA
------------------------------------------------------------
------------------------------------------------------------
------------------------------------------------------------
------------------------------------------------------------
------------------------------------------------------------
------------------------------------------------------------
------------------------------------------------------------
------------------------------------------------------------
----------------------------------------------------
>Apiospora_iberica_CBS_145137T
------------------------------------------------------------
------------------------------------------------------------
------------------------------------------------------------
------------------------------------------------------------
------------------------------------------------------------
------------------------------------------------------------
------------------------------------------------------------
------------------------------------------------------------
------------------------------------------------------------
------------------------------------------------------------
------------------------------------------------------------
------------------------------------------------------------
----------------------------------------------------TGCGCCAT
TCTCATCATTGCCGCTGGTACTGGTGAGTTCGAGGCTGGTATCTCCAAGGATGGCCAGAC
TCGTGAGCACGCTCTGCTCGCTTTCACCCTCGGTGTCAAGCAGCTCATCGTCGCCATCAA
CAAGATGGACACCACCAAGTGGTCTGAGGCCCGTTACAAGGAGATCATCAAGGAGACCTC
CTCTTTCATCAAGAAGGTTGGCTACAACCCCAAGGAGGTCGCTTTCGTCCCCATCTCCGG
TTTCCACGGTGACAACATGCTGGAGGAGTCCGGCAACATGCCCTGGTACAAGGGTTGGGA
GAAGGAGACCAAGGCTGGCGGCAAGAAGACCGGCAAGACCCTGTTCCAGGCCATCGATGC
CATCAACTCTCCCCAGCGTCCCACCGACAAGCCCCTCCGTCTTCCCCTTCAGGATGTCTA
------------------------------------------------------------
------------------------------------------------------------
------------------------------------------------------------
------------------------------------------------------------
------------------------------------------------------------
------------------------------------------------------------
------------------------------------------------------------
------------------------------------------------------------
----------------------------------------------------
>Apiospora_italica_AP29118
------------------------------------------------------------
------------------------------------------------------------
------------------------------------------------------------
------------------------------------------------------------
------------------------------------------------------------
------------------------------------------------------------
------------------------------------------------------------
------------------------------------------------------------
------------------------------------------------------------
------------------------------------------------------------
------------------------------------------------------------
------------------------------------------------------------
-----------------------------------------------------GCGCCAT
TCTCATCATTGCCGCCGGTACTGGTGAGTTCGAGGCTGGTATCTCCAAGGATGGCCAGAC
TCGTGAGCACGCTCTGCTCGCCTTCACCCTGGGTGTCAAGCAGCTCATCGTCGCCATCAA
CAAGATGGACACCACCAAGTGGTCTGAGGCCCGTTACAAGGAGATCATCAAGGAGACCTC
CTCTTTCATCAAGAAGGTTGGCTACAACCCCAAGGAGGTCGCTTTCGTCCCCATCTCCGG
TTTCCACGGCGACAACATGCTGGAGGAGTCCGGCAACATGCCCTGGTACAAGGGCTGGGA
GAAGGAGACCAAGGCTGGCGGCAAGAAGACCGGCAAGACCCTGTTCCAGGCCATCGATGC
CATCAACCCTCCCCARCGTCCCACCGACAAGCCCCTCCGTCTTCCCCTCCAGGATGTTTA
------------------------------------------------------------
------------------------------------------------------------
------------------------------------------------------------
------------------------------------------------------------
------------------------------------------------------------
------------------------------------------------------------
------------------------------------------------------------
------------------------------------------------------------
----------------------------------------------------
>Apiospora_phragmitis_CBS_145145
------------------------------------------------------------
------------------------------------------------------------
------------------------------------------------------------
------------------------------------------------------------
------------------------------------------------------------
------------------------------------------------------------
------------------------------------------------------------
------------------------------------------------------------
------------------------------------------------------------
------------------------------------------------------------
------------------------------------------------------------
------------------------------------------------------------
-----------------------------------------------------GCGCTAT
TCTCATCATTGCCGCCGGTACTGGTGAGTTCGAGGCTGGTATCTCCAAGGATGGCCAGAC
TCGTGAGCACGCTCTGCTCGCTTTCACCCTCGGTGTCAAGCAGCTCATTGTCGCCATCAA
CAAGATGGACACCACCAAGTGGTCTGAGGCCCGTTACAAGGAGATCATCAAGGAGACCTC
CTCTTTCATCAAGAAGGTTGGCTACAACCCCAAGGAGGTCGCTTTCGTCCCCATCTCCGG
TTTCCACGGCGACAACATGCTGGAGGACTCCACCAACATGCCCTGGTACAAGGGATGGGA
GAAGGAGACCAAGGCTGGCGGCAAGAAGACCGGCAAGACCCTGTTCCAGGCTATCGACGC
TATCAACTCTCCCCAGCGTCCCACCGACAAGCCCCTCCGTCTTCCCCTCCAGGATGTCTA
------------------------------------------------------------
------------------------------------------------------------
------------------------------------------------------------
------------------------------------------------------------
------------------------------------------------------------
------------------------------------------------------------
------------------------------------------------------------
------------------------------------------------------------
----------------------------------------------------
>Apiospora_balearica_CBS_145129T
------------------------------------------------------------
------------------------------------------------------------
------------------------------------------------------------
------------------------------------------------------------
------------------------------------------------------------
------------------------------------------------------------
------------------------------------------------------------
------------------------------------------------------------
------------------------------------------------------------
------------------------------------------------------------
------------------------------------------------------------
------------------------------------------------------------
-----------------------------------------------------GCGCTAT
TCTCATCATTGCCGCCGGCACTGGTGAGTTCGAGGCTGGTATCTCCAAGGATGGCCAGAC
TCGTGAGCACGCTCTGCTCGCTTTCACCCTCGGTGTCAAGCAGCTCATCGTCGCCATCAA
CAAGATGGACACCACCAAGTGGTCTGAGGCCCGTTACAAGGAGATCATCAAGGAGACCTC
CTCTTTCATCAAGAAGGTTGGCTACAACCCCAAGGAGGTCGCTTTCGTCCCCATCTCCGG
TTTCCACGGCGACAACATGCTGGAGGACTCCACCAACATGCCCTGGTACAAGGGATGGGA
GAAGGAGACCAAGGCTGGCGGCAAGAAGACCGGCAAGACCCTGTTCCAGGCTATCGATGC
AATCAACTCTCCCCAGCGTCCCACCGACAAGCCCCTCCGTCTTCCCCTCCAGGATGTCTA
------------------------------------------------------------
------------------------------------------------------------
------------------------------------------------------------
------------------------------------------------------------
------------------------------------------------------------
------------------------------------------------------------
------------------------------------------------------------
------------------------------------------------------------
----------------------------------------------------
>Apiospora_sasae_CBS_146808T
------------------------------------------------------------
------------------------------------------------------------
------------------------------------------------------------
------------------------------------------------------------
------------------------------------------------------------
------------------------------------------------------------
------------------------------------------------------------
------------------------------------------------------------
------------------------------------------------------------
------------------------------------------------------------
------------------------------------------------------------
------------------------------------------------------------
----------------------------------------------------TGCGCTAT
TCTCATCATTGCCGCTGGTACTGGTGAGTTCGAGGCTGGTATCTCCAAGGATGGCCAGAC
TCGTGAGCACGCTCTGCTCGCTTTCACCCTTGGTGTCAAGCAGCTTATCGTCGCCATCAA
CAAGATGGACACCACCAAGTGGTCTGAGGCCCGTTACAAGGAGATCATCAAGGAGACCTC
CTCTTTCATCAAGAAGGTCGGCTACAACCCCAAGGAGGTCGCTTTCGTCCCCATCTCCGG
TTTCCACGGTGACAACATGTTGGAGGAGTCCGCCAACATGCCCTGGTACAAGGGTTGGGA
GAAGGAGACCAAGGCAGGTGGCAAGAAGACCGGCAAGACCCTCTTCCAGGCTATTGATGC
CATCAACCCCCCCAGCCGTCCCACCGACAAGCCCCTCCGTCTTCCCCTTCAGGATGTTTA
CAAGATCGGTGGTATTGGCACTGTGCCCGTCGGCCGTATCGAGACCGGTACTCTGAAGCC
CGGTATGGTCGTCACCTTCGCTCCCGCCAACGTCACCACTGAAGTCAAGTCCGTCGAGAT
GCACCACCAGCAGCTTGCCGAGGGTTTCCCCGGTGACAACGTTGGTTTCAACGTCAAGAA
CGTCTCCGTCAAGGAGATCCGTCGTGGCAACGTCGCCGGTGACTCCAAGAACGACCCCCC
TCTGGGTGCCGCTTCTTTCAACGCCCAGGTCATTGTCCTCAACCACCCTGGTCAGATCGG
TGCCGGTTACGCTCCCGTCCTCGATTGCCACACTGCTCACATTGCTTGCAAGTTCTCTGA
GCTTCTTGAGAAGATCGACCGCCGTACTGGTAAGTCGGTTGAGAACTCTCCCAAGTTCGT
CAAGTCTGGTGATGCTGCCATCGTCAAGATGGTTCCCTCCAAGCCCATGTGTGTTGAGGC
----------------------------------------------------
>Apiospora_esporlensis_CBS_145136T
------------------------------------------------------------
------------------------------------------------------------
------------------------------------------------------------
------------------------------------------------------------
------------------------------------------------------------
------------------------------------------------------------
------------------------------------------------------------
------------------------------------------------------------
------------------------------------------------------------
------------------------------------------------------------
------------------------------------------------------------
------------------------------------------------------------
---------------------------------------------------CTGCGCCAT
TCTCATCATTGCCGCTGGTACTGGTGAGTTCGAGGCTGGTATCTCCAAGGATGGCCAGAC
TCGTGAGCACGCTCTGCTCGCTTTCACCCTGGGAGTCAAGCAGCTCATCGTTGCCATCAA
CAAGATGGACACGACCAAGTGGTCCGAGGCCCGTTACAAGGAGATCATCAAGGAGACCTC
CTCTTTCATCAAGAAGGTCGGCTACAACCCCAAGGAGGTCGCTTTCGTCCCCATCTCCGG
TTTCCACGGCGACAACATGCTGGAGGAGTCCGGCAACATGCCCTGGTACAAGGGTTGGGA
GAAGGAGACCAAGGCTGGCGGCAAGAAGACGGGCAAGACCCTGTTCCAGGCCATTGACGC
CATCAACTCTCCCCAGCGTCCCACCGACAAGCCCCTGCGTCTTCCCCTCCAGGATGTCTA
------------------------------------------------------------
------------------------------------------------------------
------------------------------------------------------------
------------------------------------------------------------
------------------------------------------------------------
------------------------------------------------------------
------------------------------------------------------------
------------------------------------------------------------
----------------------------------------------------
>Apiospora_mukdahanensis_MFLUCC_22_0056T
------------------------------------------------------------
------------------------------------------------------------
------------------------------------------------------------
------------------------------------------------------------
------------------------------------------------------------
------------------------------------------------------------
------------------------------------------------------------
------------------------------------------------------------
------------------------------------------------------------
------------------------------------------------------------
------------------------------------------------------------
------------------------------------------------------------
------------------------------------------------CGACTGCGCTAT
TCTCATCATCGCTGCCGGTACTGGTGAGTTCGAGGCTGGTATCTCCAAGGATGGCCAGAC
TCGTGAGCACGCTCTGCTCGCTTTCACCCTCGGTGTCAAGCAGCTCATCGTCGCCATCAA
CAAGATGGACACCACCAAGTGGTCTGAGGCCCGTTACAAGGAAATCATCAAGGAGACTTC
CTCTTTCATCAAGAAGGTCGGCTACAACCCCAAGGAGGTCGCTTTCGTCCCCATCTCCGG
TTTCCACGGTGACAACATGTTGGACGAGTCCACCAACATGCCCTGGTACAAGGGATGGGA
GAAGGAGACCAAGGCTGGCGGCAAGAAGACCGGCAAGACCCTCTTCCAGGCCATCGACTC
CATCAACCCCCCTCAGCGTCCCACCGACAAGCCCCTCCGTCTTCCCCTTCAGGATGTCTA
CAAGATCGGTGGTATTGGAACTGTGCCCGTCGGCCGTATCGAGACCGGTACTCTGAAGCC
CGGTATGGTCGTCACCTTCGCTCCCGCCAACGTCACCACTGAGGTCAAGTCCGTCGAGAT
GCACCACCAGCAGCTCCCTGAGGGTTTCCCCGGTGACAACGTTGGTTTCAACGTCAAGAA
CGTCTCCGTCAAGGAGATCCGTCGTGGCAACGTTGCTGGTGACTCCAAGAACGACCCCCC
CATGGGCTGCGCTTCTTTCAACGCCCAGGTCATCGTCCTGAACCACCCTGGCCAGATCGG
TGCCGGTTACGCCCCAGTCCTGGACTGCCACACCGCCCACATTGCTTGCAAGTTCTCTGA
GCTCCTTGAGAAGATCGACCGCCGTACTGGTAAGTCGGTTGAGAACTCTCCCAAGTTCGT
CAAGTCTGGTGATGCCGCCATCGTCAAGATGATTCCCTCCAAGCCCATGTGTGTCGAGGC
TTTCACCGACTACCCTCCTCTGGGTCGTTTCGCCGTCCGTGACATGCGTCAA
>Apiospora_marianiae_AP301119
------------------------------------------------------------
---------GAAGGTTAGTTCTAC-------------TTGGTATTTC-----CCAT----
----------TCACGTCTTC---------------CCAT---GCCATTAAT---C-AT--
CACG--------AT---TGGC---ACACGT---------------CGGTGTCC-------
-----CTCTGC------ACCCCGC----CTTGAGA-GTTGA---CCCCTCCATTTCGA--
-TTTTGCT-TATC---TTGGGGGGGCAACTAAACCCT-GTAT----------------CC
ACTTTCACTGGCGCAACTTGGCAC-GGA----CCTCGCACGGGCC-C--AACATGC-AAG
AAAT-CTTCAAT-----GGAAT-ATGCAACAG-CA--------TTGCTGACAACAACCAA
C------AACAGGAAGCCGCTGAACTCGGCAA-GGGTTCCTTCAAGTATGCGTGGGTTCT
TGACAAGCTCAAGGCCGAGCGTGAGCGTGGTATCACCATCGATATTGCTCTGTGGAAGTT
CGAGACTGAGGAGTACAATGTCACCGTCATTG----------------------------
--------------------------------------------ACGCT-CCCGGTCACC
GT------GATTTCATCAAGAACATGATCACTGG--TACCTCGCAGGCCGACTGCGCTAT
CCTCATCATTGCCGCTGGTACTGGTGAGTTTGAGGCTGGTATCTCCAAGGATGGCCAGAC
TCGTGAGCACGCTTTGCTCGCTTTCACCCTGGGTGTCAAGCAGCTTATCGTCGCCATCAA
CAAGATGGACACCACCAAGTGGTCTGAGGCCCGTTACAAGGAGATCATCAAGGAGACCTC
CTCTTTCATCAAGAAGGTCGGCTACAACCCCAAGGAGGTCGCTTTCGTCCCCATCTCCGG
TTTCCACGGTGACAACATGTTGGAGGAGTCCGCCAACATGCCCTGGTACAAGGGTTGGGA
GAAGGAGACCAAGCAGGGTGGCAAGAAGACCGGCAAGACCCTCTTCCAGGCCATCGATGC
CATCAACTCCCCCACTCGTCCTACCGACAAGCCC--------------------------
------------------------------------------------------------
------------------------------------------------------------
------------------------------------------------------------
------------------------------------------------------------
------------------------------------------------------------
------------------------------------------------------------
------------------------------------------------------------
------------------------------------------------------------
----------------------------------------------------
>Apiospora_descalsii_CBS_145130T
------------------------------------------------------------
------------------------------------------------------------
------------------------------------------------------------
------------------------------------------------------------
------------------------------------------------------------
------------------------------------------------------------
------------------------------------------------------------
------------------------------------------------------------
------------------------------------------------------------
------------------------------------------------------------
------------------------------------------------------------
------------------------------------------------------------
-------------------GAACATGATCACTGG--TACTTCGCAGGCCGACTGCGCTAT
TCTCATCATTGCCGCCGGTACTGGTGAGTTCGAGGCTGGTATCTCCAAGGATGGCCAGAC
TCGTGAGCACGCTCTGCTCGCTTTCACCCTCGGTGTCAAGCAGCTCATCGTCGCCATCAA
CAAGATGGACACCACCAAGTGGTCTGAGGCCCGTTACAAGGAGATCATCAAGGAGACCTC
CTCTTTCATCAAGAAGGTTGGCTACAACCCCAAGGAGGTCGCTTTCGTCCCCATCTCCGG
TTTCCACGGTGACAACATGCTGGAGGACTCCACCAACATGCCCTGGTACAAGGGATGGGA
GAAGGAGACCAAGGCTGGCGGCAAGAAGACCGGCAAGACCCTGTTCCAGGCTATTGACGC
TATCAACCCTCCTCAGCGTCCCACCGACAAGCCCC-------------------------
------------------------------------------------------------
------------------------------------------------------------
------------------------------------------------------------
------------------------------------------------------------
------------------------------------------------------------
------------------------------------------------------------
------------------------------------------------------------
------------------------------------------------------------
----------------------------------------------------
>Apiospora_hysterina_KUC21438
------------------------------------------------------------
-------------GTTAGTTCTACTT-------TATTTATTTATTCTC---ACCAT----
----------TTGCCTATTC---------------CCAT---GTCATCAAT---T-AT--
CACG--------GC---TGGC-ACACACGT---------------CGCTGTTT-------
-----CTCTAC------ACCCCGCC---CTTGAGA-GTTGA---CCCCTCCATCTTGG--
-TTTTTCT-TATC---TTGGAGGGGCAACTAAACCCT-GTGT-------------CCCCC
ACTTTCACTGGCACAACCTGGCAC-GGA----CCTCGCCCGGGCC-C--AACATCC-AAC
AAAC-CCGCAAT-----TGAAT-ATGCAACAG-CA--------TTGCTGACAACAACCGA
C------AACAGGAAGCCGCTGAACTCGGCAA-GGGTTCCTTCAAGTATGCGTGGGTTCT
TGACAAGCTCAAGGCCGAGCGTGAGCGTGGTATCACCATTGATATTGCTCTGTGGAAGTT
CGAGACTGAGGAGTACAATGT---------------------------------------
------------------------------------------------------------
------------------------------------------------------------
------------------------------------------------------------
------------------------------------------------------------
------------------------------------------------------------
------------------------------------------------------------
------------------------------------------------------------
------------------------------------------------------------
------------------------------------------------------------
------------------------------------------------------------
------------------------------------------------------------
------------------------------------------------------------
------------------------------------------------------------
------------------------------------------------------------
------------------------------------------------------------
------------------------------------------------------------
------------------------------------------------------------
----------------------------------------------------
>Apiospora_hysterina_KUC21437
------------------------------------------------------------
-------------GTTAGTTCTACTT-------TATTTATTTATTCTC---ACCAT----
----------TTGCCTATTC---------------CCAT---GTCATCAAT---T-AT--
CACG--------GC---TGGC-ACACACGT---------------CGCTGTTT-------
-----CTCTAC------ACCCCGCC---CTTGAGA-GTTGA---CCCCTCCATCTTGG--
-TTTTTCT-TATC---TTGGAGGGGCAACTAAACCCT-GTGT-------------CCCCC
ACTTTCACTGGCACAACCTGGCAC-GGA----CCTCGCCCGGTCC-C--AACATCC-AAC
AAAC-CCGCAAT-----TGAAT-ATGCAACAG-CA--------TTGCTGACAACAACCGA
C------AACAGGAAGCCGCTGAACTCGGCAA-GGGTTCCTTCAAGTATGCGTGGGTTCT
TGACAAGCTCAAGGCCGAGCGTGAGCGTGGTATCACCATTGATATTGCTCTGTGGAAGTT
CGAGACTGAGGAGTACAATGTCACCGTCATTG----------------------------
--------------------------------------------ACGCT-CCCGGTCACC
GT------GATTTCATCAAGAACATGATCACTGG--TACCTCGCAGGCCGACTGCGCTAT
TCTCATCATTGCCGCTGGTACTGGTGAGTTCGAGGCTGGTATCTCCAAGGATGGCCAGAC
TCGTGAGCACGCTCTGCTCGCTTTCACCCTTGGTGTCAAGCAGCTTATCGTCGCCATCAA
CAAGATGGACACCACCAAGTGGTCTGAGGCCCGTTACAAGGAGATCATCAAGGAGACCTC
CTCTTTCATCAAGAAGGTCGGCTACAACCCCAAGGAGGTCGCTTTCGTCCCCATCTCCGG
TTTCCACGGTGACAACATGTTGGAGGAGTCCGCCAACATGCCCTGGTACAAGGGTTGGGA
GAAGGAGACCAAGGCAGGTGGCAAGAAGACCGGCAAGACCCTCTTCCAGGCTATTGATGC
CATCAACCCCCCCAGCCGTCCCACCGACAAGCCC--------------------------
------------------------------------------------------------
------------------------------------------------------------
------------------------------------------------------------
------------------------------------------------------------
------------------------------------------------------------
------------------------------------------------------------
------------------------------------------------------------
------------------------------------------------------------
----------------------------------------------------
>Apiospora_hysterina_ICPM_6889T
------------------------------------------------------------
-------------GTTAGTTCTACTT-------TATTTATTTATTCTC---ACCAT----
----------TTGCCTATTC---------------CCAT---GTCATCAAT---T-AT--
CACG--------GC---TGGC-ACACACGT---------------CGCTGTTT-------
-----CTCTAC------ACCCCGCC---CTTGAGA-GTTGA---CCCCTCCATCTTGG--
-TTTTTCT-TATC---TTGGAGGGGCAACTAAACCCT-GTGT-------------CCCCC
ACTTTCACTGGCACAACCTGGCAC-GGA----CCTCGCCCGGGCC-C--AACATCC-AAC
AAAC-CCGCAAT-----TGAAT-ATGCAACAG-CA--------TTGCTGACAACAACCGA
C------AACAGGAAGCCGCTGAACTCGGCAA-GGGTTCCTTCAAGTATGCGTGGGTTCT
TGACAAGCTCAAGGCCGAGCGTGAGCGTGGTATCACCATTGATATTGCTCTGTGGAAGTT
CGAGACTGAGGAGTACAATGTCACCGTCATTG----------------------------
--------------------------------------------ACGCT-CCCGGTCACC
GT------GATTTCATCAAGAACATGATCACTGG--TACCTCGCAGGCCGACTGCGCTAT
TCTCATCATTGCCGCTGGTACTGGTGAGTTCGAGGCTGGTATCTCCAAGGATGGCCAGAC
TCGTGAGCACGCTCTGCTCGCTTTCACCCTTGGTGTCAAGCAGCTTATCGTCGCCATCAA
CAAGATGGACACCACCAAGTGGTCTGAGGCCCGTTACAAGGAGATCATCAAGGAGACCTC
CTCTTTCATCAAGAAGGTCGGCTACAACCCCAAGGAGGTCGCTTTCGTCCCCATCTCCGG
TTTCCACGGTGACAACATGTTGGAGGAGTCCGCCAACATGTCCTGGTACAAGGGTTGGGA
GAAGGAGACCAAGGCAGGTGGCAAGAAGACCGGCAAGACCCTCTTCCAGGCTATTGATGC
CATCAACCCCCCCAGCCGTCCCACCGACAAGCCC--------------------------
------------------------------------------------------------
------------------------------------------------------------
------------------------------------------------------------
------------------------------------------------------------
------------------------------------------------------------
------------------------------------------------------------
------------------------------------------------------------
------------------------------------------------------------
----------------------------------------------------
>Apiospora_nanmingensis_sp._nov_GUCC_25-0087T
------------------------------------------------------------
----------AAGGTTAGTTCTGCTTTA---TTTATTTATTTATTCTC---TCCAT----
----------TTGCCTATTC---------------CCTT---GTCATCAAT---T-AT--
CACG--------GC---TGGC-ACACACGT---------------CGCTGTTT-------
-----CTCTAC------ACCCCGCC---CTTGAGA-GTTGA---CCCCTCCATCTTGG--
-TTTTTCT-TATC---TTGGAGGGGCAACTAAACCCT-GTGT-------------CCCCC
ACTTTCACTGGCACAACCTGGCAC-GGA----CCTCGCCCGGGCC-C--AACATCC----
AAAC-CCGCAAT-----TGAAT-ATGCAACAG-CA--------TTGCTGACAACATTCGA
C------AACAGGAAGCCGCTGAACTCGGCAA-GGGTTCCTTCAAGTATGCGTGGGTTCT
TGACAAGCTCAAGGCCGAGCGTGAGCGTGGTATCACCATTGATATTGCTCTGTGGAAGTT
CGAGACTGAGGAGTACAATGTCACCGTCA-TG----------------------------
--------------------------------------------ACGCT-CCCGGTCACC
GT------GATTTCATCAAGAACATG----------------------------------
------------------------------------------------------------
------------------------------------------------------------
------------------------------------------------------------
------------------------------------------------------------
------------------------------------------------------------
------------------------------------------------------------
------------------------------------------------------------
------------------------------------------------------------
------------------------------------------------------------
------------------------------------------------------------
------------------------------------------------------------
------------------------------------------------------------
------------------------------------------------------------
------------------------------------------------------------
------------------------------------------------------------
----------------------------------------------------
>Apiospora_nanmingensis_sp._nov_GUCC_25-0088
------------------------------------------------------------
----------AAGGTTAGTTCTGCTTTA---TTTATTTATTTATTCTC----TCAT----
----------TTGCCTATTC---------------CCTT---GTCATCAAT---T-AT--
CACG--------GC---TGGC-ACACACGT---------------CGCTGTTT-------
-----CTCTAC------ACCCCGCC---CTTGAGA-GTTGA---CCCCTCCATCTTGG--
-TTTTTCT-TATC---TTGGAGGGGCAACTAAACCCT-GTGT-------------CCCCC
ACTTTCACTGGCACAACCTGGCAC-GGA----CCTCGCCCGGGCC-C--AACATCC----
AAAC-CCGCAAT-----TGAAT-ATGCAACAG-CA--------TTGCTGACAACATTCGA
C------AACAGGAAGCCGCTGAACTCGGCAA-GGGTTCCTTCAAGTATGCGTGGGTTCT
TGACAAGCTCAAGGCCGAGCGTGAGCGTGGTATCACCATTGATATTGCTCTGTGGAAGTT
CGAGACTGAGGAGTACAATGTCACCGTCA-TG----------------------------
--------------------------------------------ACGCT-CCCGGTCACC
GT------GATTTCATCAAGAACATG----------------------------------
------------------------------------------------------------
------------------------------------------------------------
------------------------------------------------------------
------------------------------------------------------------
------------------------------------------------------------
------------------------------------------------------------
------------------------------------------------------------
------------------------------------------------------------
------------------------------------------------------------
------------------------------------------------------------
------------------------------------------------------------
------------------------------------------------------------
------------------------------------------------------------
------------------------------------------------------------
------------------------------------------------------------
----------------------------------------------------
>Apiospora_camelliae_sinensis_LC_8181
------------------------------------------------------------
------------------------------------------------------------
---------------------------------------------------------T--
CACT--------GC---TGGC-ATACACGT---------------CGTTGTTGT-----C
TCCCTCCCTTC------ACCCCGC----CTTGAGC-CTCGA---CCCCTCCATTGGGA--
-TTTTCTT-TATC---TTGGAGGGGCAACTCAACCCT-GTGT--------------CCCC
ACTTTCACT-GCACAAATTGGCGC-GGG----CCCCGCACGGGCC-C--AACATCA-AAA
AAGT-CCTCAAT-----TGGAT-ATGCAACAT-CG--------ATACTGACAAC---C-A
T------AATAGGAAGCCGCCGAACTCGGCAA-GGGTTCTTTCAAGTATGCCTGGGTTCT
TGACAAGCTCAAGGCCGAGCGCGAGCGTGGTATCACCATCGATATTGCTCTGTGGAAGTT
CGAGACTGAGGAGTACAATGTCACCGTCATTG----------------------------
--------------------------------------------ACGCT-CCCGGTCACC
GT------GATTTCATCAAGAACATGATCACTGG--TACCTCGCAGGCTGACTGCGCCAT
TCTCATCATTGCCGCTGGTACTGGTGAGTTCGAGGCTGGTATCTCCAAGGATGGCCAGAC
TCGTGAGCACGCTCTGCTCGCTTTCACCCTCGGTGTCAAGCAGCTCATCGTCGCCATCAA
CAAGATGGACACCACCAAGTGGTCTGAGGCCCGTTACAAGGAGATCATCAAGGAGACCTC
CTCTTTCATCAAGAAGGTTGGCTACAACCCCAAGGAGGTCGCTTTCGTCCCCATCTCCGG
TTTCCACGGTGACAACATGCTGGAGGAGTCCGGCAACATGCCCTGGTACAAGGGCTGGGA
GAAGGAGACCAAGGCTGGCGGCAAGAAGACCGGCAAGACCCTGTTCCAGGCCATCGATGC
CATCAACTCT--------------------------------------------------
------------------------------------------------------------
------------------------------------------------------------
------------------------------------------------------------
------------------------------------------------------------
------------------------------------------------------------
------------------------------------------------------------
------------------------------------------------------------
------------------------------------------------------------
----------------------------------------------------
>Apiospora_pseudohyphopodii_KUC21684
------------------------------------------------------------
-------------GTTAGTTCTGCT-----------CCAGTTTC--------CCAA-TT-
----------GCACATATTC---------------CCAT---GCCATCAGT---T-AC--
CACA--------GC---TGGCGGCACACGC---------------TGC-----------C
CTCCCACTTTC------ACCCCGC----CTTGAGAGGTTGA---CCCCTCCATCTCAA--
-TTTTTCT-TATC---TTGGAGGGGCAACTAAACCCT-GTGC-------------CCCCC
ACTTCCACTGGCACAATTTGACA--AGG----CCTCGCATGGGCC-C--AATTTC-----
---------AATTGG-ATGGAT-GTGCAACAG-CA--------TTGCTGACAACAACCGA
C------AACAGGAAGCCGCTGAACTCGGCAA-GGGTTCCTTCAAGTATGCGTGGGTTCT
TGACAAGCTCAAGGCCGAGCGTGAGCGTGGTATCACCATCGATATCGCTCTCTGGAAGTT
CGAGACTGAGGCGTACAATGTCACCGTCATTG----------------------------
--------------------------------------------ACGCT-CCCGGTCACC
GT------GACTTCATCAAGAACATGATTACTGG--TACCTCGCAGGCCGACTGCGCCAT
TCTCATCATTGCTGCCGGTACTGGTGAGTTCGAGGCTGGTATCTCCAAGGATGGCCAGAC
CCGTGAGCACGCTCTGCTCGCTTTCACCCTCGGTGTCAAGCAGCTCATCGTTGCCATCAA
CAAGATGGACACCGCCAAGTGGTCTGAGGCCCGTTACAAGGAGATCATCAAGGAGACCTC
CTCTTTCATCAAGAAGGTTGGCTACAACCCCAAGGAGGTTCCTTTCGTCCCCATCTCCGG
TTTCCACGGTGACAACATGTTGGAGGAGAGCAGCAACATGCCCTGGTACAAGGGTTGGGA
GAAGGACACCAAGCAGGGTGGTGCCCGTACCGGCAAGACCCTCTTCCAGGCCATCGACAA
CATCAACCCCCCCACTCGTCCCACCGAGAAGCCC--------------------------
------------------------------------------------------------
------------------------------------------------------------
------------------------------------------------------------
------------------------------------------------------------
------------------------------------------------------------
------------------------------------------------------------
------------------------------------------------------------
------------------------------------------------------------
----------------------------------------------------
>Apiospora_pseudohyphopodii_KUC21680T
------------------------------------------------------------
-------------GTTAGTTCTGCT-----------CCAGTTTC--------CCAA-TT-
----------GCACATATTC---------------CCAT---GCCATCAGT---T-AC--
CACA--------GC---TGGCGGCACACGC---------------TGC-----------C
CTCCCACTTTC------ACCCCGC----CTTGAGAGGTTGA---CCCCTCCATCTCAA--
-TTTTTCT-TATC---TTGGAGGGGCAACTAAACCCT-GTGC-------------CCCCC
ACTTCCACTGGCACAATTTGACA--AGG----CCTCGCATGGGCC-C--AATTTC-----
---------AATTGG-ATGGAT-GTGCAACAG-CA--------TTGCTGACAACAACCGA
C------AACAGGAAGCCGCTGAACTCGGCAA-GGGTTCCTTCAAGTATGCGTGGGTTCT
TGACAAGCTCAAGGCCGAGCGTGAGCGTGGTATCACCATCGATATCGCTCTCTGGAAGTT
CGAGACTGAGGCGTACAATGTCACCGTCATTG----------------------------
--------------------------------------------ACGCT-CCCGGTCACC
GT------GACTTCATCAAGAACATGATTACTGG--TACCTCGCAGGCCGACTGCGCCAT
TCTCATCATTGCTGCCGGTACTGGTGAGTTCGAGGCTGGTATCTCCAAGGATGGCCAGAC
CCGTGAGCACGCTCTGCTCGCTTTCACCCTCGGTGTCAAGCAGCTCATCGTTGCCATCAA
CAAGATGGACACCGCCAAGTGGTCTGAGGCCCGTTACAAGGAGATCATCAAGGAGACCTC
CTCTTTCATCAAGAAGGTTGGCTACAACCCCAAGGAGGTTCCTTTCGTCCCCATCTCCGG
TTTCCACGGTGACAACATGTTGGAGGAGAGCAGCAACATGCCCTGGTACAAGGGTTGGGA
GAAGGACACCAAGCAGGGTGGTGCCCGTACCGGCAAGACCCTCTTCCAGGCCATCGACAA
CATCAACCCCCCCACTCGTCCCACCGAGAAGCCC--------------------------
------------------------------------------------------------
------------------------------------------------------------
------------------------------------------------------------
------------------------------------------------------------
------------------------------------------------------------
------------------------------------------------------------
------------------------------------------------------------
------------------------------------------------------------
----------------------------------------------------
>Apiospora_sichuanensis_AP151120
------------------------------------------------------------
-----TCGAGAAGGTTAGTTCTACT-----------CCAGTCCCCC------CAAT-TC-
-----------CACACATTC---------------TCAT---GCCATCAAT---T-AC--
CACG--------AC---TGGTGGCACATGC---------------TGC-----------C
TTCCCTCTTTC------ACCCCGC----CTTCAAA-GTTGA---CCCCTCCATCTCAA--
-TTTT------TC---TTGGAGGGGCAACTAAACCCT-GTGC-------------ACCCC
ACTTCCACTAGCACAATTTGATA--AGG----CCTCGCACGGGCC-C--AATTTT-----
---------AAT-----TGGAT-GTGCAACGG-CA--------TTGCTGACAATAGTTGA
C------AACAGGAAGCCGCTGAGCTCGGCAA-GGGTTCCTTCAAGTATGCGTGGGTTCT
TGACAAGCTCAAGGCCGAGCGTGAGCGTGGTATCACCATCGATATCGCTCTCTGGAAGTT
CGAGACTGAGGCGTACAATGTCACCGTCATTG----------------------------
--------------------------------------------ACGCT-CCCGGTCACC
GT------GACTTCATCAAGAACATGATTACTGG--TACCTCGCAGGCCGACTGCGCCAT
TCTCATCATTGCTGCCGGTACTGGTGAGTTCGAAGCTGGTATCTCCAAGGATGGCCAGAC
CCGTGAGCACGCTCTGCTCGCTTTCACCCTTGGTGTCAAGCAGCTCATTGTTGCCATCAA
CAAGATGGACACCACCAAGTGGTCTGAGGCCCGTTTCAAGGAGATCATCAAGGAGACCTC
CTCTTTCATCAAGAAGGTCGGCTACAATCCCAAGGAGGTCGCTTTCGTCCCCATCTCCGG
TTTCCACGGTGACAACATGTTGGAGGAGTCCACCAACATGCCCTGGTACAAGGGTTGGGA
GAAGGAGACCAAGCAGGGTGGTGCCCGTACTGGCAAGACCCTCTTCCAGGCTATCGATGC
CATCAACCCCCCCACTCGTCCCACCGACAAGCCC--------------------------
------------------------------------------------------------
------------------------------------------------------------
------------------------------------------------------------
------------------------------------------------------------
------------------------------------------------------------
------------------------------------------------------------
------------------------------------------------------------
------------------------------------------------------------
----------------------------------------------------
>Apiospora_pseudoparenchymatica_GZCC_20 C0117
------------------------------------------------------------
-----------------------CT-----------CCAGTTCCCC------CAAT-TC-
-----------CACACATTC---------------TCAT---GCCATCAAT---T-GC--
CACG--------ACTGGTGGTGGCACACGC---------------TGT-----------C
TTCCCTCTTTC------ACCCCGC----CTTCAGA-GTTGA---CCCCTCCATCTCAA--
-TTTT------TC---TTGGAGGGGCAACTAAACCCT-GTGC-------------ACCCC
ACTTCCACTGGCACAATTTGATA--AGG----CCTCGCACGGGCC-C--AATTTT-----
---------AAT-----TGGAT-GTGCAACAG-CA--------TTGCTGACAATAGTTGA
C------AACAGGAAGCCGCTGAACTCGGCAA-GGGTTCCTTCAAGTATGCGTGGGTTCT
TGACAAGCTCAAGGCCGAGCGTGAGCGTGGTATCACCATCGATATCGCTCTCTGGAAGTT
CGAGACTGAGGCGTACAATGTCACCGTCATTG----------------------------
--------------------------------------------ACGCT-CCCGGTCACC
GT------GACTTCATCAAGAACATGATCAC-----------------------------
------------------------------------------------------------
------------------------------------------------------------
------------------------------------------------------------
------------------------------------------------------------
------------------------------------------------------------
------------------------------------------------------------
------------------------------------------------------------
------------------------------------------------------------
------------------------------------------------------------
------------------------------------------------------------
------------------------------------------------------------
------------------------------------------------------------
------------------------------------------------------------
------------------------------------------------------------
------------------------------------------------------------
----------------------------------------------------
>Apiospora_pseudoparenchymatica_LC8173
------------------------------------------------------------
-------GAGAAGGTTAGTTCTACT-----------CCAGTTCCCC------CAAT-TC-
-----------CACACATTC---------------TCAT---GCTATCAAT---T-AC--
CACG--------ACTGGTGGTGGCACACGC---------------TGT-----------C
TTCCCTCTTTC------ACCCCGC----CTTCAGA-GTTGA---CCCCTCCATCTCAA--
-TTTT------TC---TTGGAGGGGCAACTAAACCCT-GTGC-------------ACCCC
ACTTCCACTGGCACAATTTGATA--AGG----CCTCGCACGGGCC-C--AATTTT-----
---------AAT-----TGGAT-GTGCAACAG-CA--------TTGCTGACAATAGTTGA
C------AACAGGAAGCCGCTGAACTCGGCAA-GGGTTCCTTCAAGTATGCGTGGGTTCT
TGACAAGCTCAAGGCCGAGCGTGAGCGTGGTATCACCATCGATATCGCTCTCTGGAAGTT
CGAGACTGAGGCGTACAATGTCACCGTCATTG----------------------------
--------------------------------------------ACGCT-CCCGGTCACC
GT------GACTTCATCAAGAACATGATCAC-----------------------------
------------------------------------------------------------
------------------------------------------------------------
------------------------------------------------------------
------------------------------------------------------------
------------------------------------------------------------
------------------------------------------------------------
------------------------------------------------------------
------------------------------------------------------------
------------------------------------------------------------
------------------------------------------------------------
------------------------------------------------------------
------------------------------------------------------------
------------------------------------------------------------
------------------------------------------------------------
------------------------------------------------------------
----------------------------------------------------
>Apiospora_pseudoparenchymatica_LC_7234T
------------------------------------------------------------
-------GAGAAGGTTAGTTCTACT-----------CCAGTTCCCC------CAAT-TC-
-----------CACACATTC---------------TCAT---GCTATCAAT---T-AC--
CACG--------ACTGGTGGTGGCACACGC---------------TGT-----------C
TTCCCTCTTTC------ACCCCGC----CTTCAGA-GTTGA---CCCCTCCATCTCAA--
-TTTT------TC---TTGGAGGGGCAACTAAACCCT-GTGC-------------ACCCC
ACTTCCACTGGCACAATTTGATA--AGG----CCTCGCACGGGCC-C--AATTTT-----
---------AAT-----TGGAT-GTGCAACAG-CA--------TTGCTGACAATAGTTGA
C------AACAGGAAGCCGCTGAACTCGGCAA-GGGTTCCTTCAAGTATGCGTGGGTTCT
TGACAAGCTCAAGGCCGAGCGTGAGCGTGGTATCACCATCGATATCGCTCTCTGGAAGTT
CGAGACTGAGGCGTACAATGTCACCGTCATTG----------------------------
--------------------------------------------ACGCT-CCCGGTCACC
GT------GACTTCATCAAGAACATGATCAC-----------------------------
------------------------------------------------------------
------------------------------------------------------------
------------------------------------------------------------
------------------------------------------------------------
------------------------------------------------------------
------------------------------------------------------------
------------------------------------------------------------
------------------------------------------------------------
------------------------------------------------------------
------------------------------------------------------------
------------------------------------------------------------
------------------------------------------------------------
------------------------------------------------------------
------------------------------------------------------------
------------------------------------------------------------
----------------------------------------------------
>Apiospora_bambusicaulis_GUCC17_42
------------------------------------------------------ATCGAG
A-AGTTCGAGAAGGTTAGTTCAACT--------GCTTCCATCAC--------CTAT-TT-
-----------CACGTCCTCGAATCATCGC------CGT---ACCATCAAT---A-AT--
GATG--------GT---TGGC-ACTCTTTT---------------TGCC--------TTC
TCGCCCTCTAC------ACCCCGC----CTCGAGG-GTTTA---CCCCTCCATTGAGA--
-TTTTTCT-CACT---TTGGAGGGGCAATTAAACCCT-GTGT--------------CCCC
ACT--CATT-GCACAATTTGACAC-AAG----CCCCGCACGGGCC-A--AACACCC-AAG
AAAT-TTTCAAT-----TGAAT-TTGCAACAT-GA--------TTGCTGACAAC---CAA
T------AACAGGAAGCCGCCGAGCTCGGCAA-GGGTTCTTTCAAGTATGCGTGGGTTCT
TGACAAGCTCAAGGCCGAGCGTGAGCGTGGTATCACCATCGATATTGCTCTGTGGAAGTT
CGAGACTGAGGAGTACAATGTCACCGTCATGA----------------------------
----------------------------------------------------C-------
------------------------------------------------------------
------------------------------------------------------------
------------------------------------------------------------
------------------------------------------------------------
------------------------------------------------------------
------------------------------------------------------------
------------------------------------------------------------
------------------------------------------------------------
------------------------------------------------------------
------------------------------------------------------------
------------------------------------------------------------
------------------------------------------------------------
------------------------------------------------------------
------------------------------------------------------------
------------------------------------------------------------
------------------------------------------------------------
----------------------------------------------------
>Apiospora_bambusicaulis_GUCC17_41_T
------------------------------------------------------------
----GTCGAGAAGGTTAGTTCAACT--------GCTTCCATCAC--------CTAT-TT-
-----------CACGTCCTCGAATCATCGC------CGT---ACCATCAAT---A-AT--
GATG--------GT---TGGC-ACTCTTTT---------------TGCC--------TTC
TCGCCCTCTAC------ACCCCGC----CTCGAGG-GTTTA---CCCCTCCATTGAGA--
-TTTTTCT-CACT---TTGGAGGGGCAATTAAACCCT-GTGT--------------CCCC
ACT--CATT-GCACAATTTGACAC-AAG----CCCCGCACGGGCC-A--AACACCC-AAG
AAAT-TTTCAAT-----TGAAT-TTGCAACAT-GA--------TTGCTGACAAC---CAA
T------AACAGGAAGCCGCCGAGCTCGGCAA-GGGTTCTTTCAAGTATGCGTGGGTTCT
TGACAAGCTCAAGGCCGAGCGTGAGCGTGGTATCACCATCGATATTGCTCTGTGGAAGTT
CGAGACTGAGGAGTACAATGTCACCGTCATTG----------------------------
--------------------------------------------ACGCT-CCCGGTCACC
GT------GATTTCATCAAGAACATGATCACGGA--TACTTC------------------
------------------------------------------------------------
------------------------------------------------------------
------------------------------------------------------------
------------------------------------------------------------
------------------------------------------------------------
------------------------------------------------------------
------------------------------------------------------------
------------------------------------------------------------
------------------------------------------------------------
------------------------------------------------------------
------------------------------------------------------------
------------------------------------------------------------
------------------------------------------------------------
------------------------------------------------------------
------------------------------------------------------------
----------------------------------------------------
>Apiospora_trachycarpi_KUNCC23_15559
------------------------------------------------------------
------------------------------------------------------------
------------------------------------------ATCATCAAT---A-AC--
GACG--------AC---TGGC-ACACTTTT---------------TGCC--------TTG
TCGCCCTCTTC------ACCCCGC----CTCAGGC-GTTTA---CCCCTCCATCGAGA--
-TTTTTCT-CACT---TTGGAGGGGCAACTAAACCCT-GTGT--------------CCCC
ACTTTCACT-GCACAATTTGACAC-AAG----CCCCGCACGGACC-A--AACACCC-CAG
AAAT-TTTCAAT-----TGAAT-TTGCAACAT-GA--------TTGCTGACAAC---CAA
T------AACAGGAAGCCGCCGAGCTCGGCAA-GGGTTCTTTCAAGTATGCGTGGGTTCT
TGACAAGCTCAAGGCCGAGCGTGAGCGTGGTATCACCATCGATATTGCTCTGTGGAAGTT
CGAGACTGAGGAGTACAATGTCACCGTCATTG----------------------------
--------------------------------------------ACGCT-CCCGGTCACC
GT------GATTTCATCAAGAA--------------------------------------
------------------------------------------------------------
------------------------------------------------------------
------------------------------------------------------------
------------------------------------------------------------
------------------------------------------------------------
------------------------------------------------------------
------------------------------------------------------------
------------------------------------------------------------
------------------------------------------------------------
------------------------------------------------------------
------------------------------------------------------------
------------------------------------------------------------
------------------------------------------------------------
------------------------------------------------------------
------------------------------------------------------------
----------------------------------------------------
>Apiospora_trachycarpi_KUNCC23_15558T
------------------------------------------------------------
------------------------------------------------------------
------------------------------------------ATCATCAAT---A-AC--
GACG--------AC---TGGC-ACACTTTT---------------TGCC--------TTG
TCGCCCTCTTC------ACCCCGC----CTCAGGC-GTTTA---CCCCTCCATCGAGA--
-TTTTTCT-CACT---TTGGAGGGGCAACTAAACCCT-GTGT--------------CCCC
ACTTTCACT-GCACAATTTGACAC-AAG----CCCCGCACGGACC-A--AACACCC-CAG
AAAT-TTTCAAT-----TGAAT-TTGCAACAT-GA--------TTGCTGACAAC---CAA
T------AACAGGAAGCCGCCGAGCTCGGCAA-GGGTTCTTTCAAGTATGCGTGGGTTCT
TGACAAGCTCAAGGCCGAGCGTGAGCGTGGTATCACCATCGATATTGCTCTGTGGAAGTT
CGAGACTGAGGAGTACAATGTCACCGTCATTG----------------------------
--------------------------------------------ACGCT-CCCGGTCACC
GT------GATTTCATCAAGAA--------------------------------------
------------------------------------------------------------
------------------------------------------------------------
------------------------------------------------------------
------------------------------------------------------------
------------------------------------------------------------
------------------------------------------------------------
------------------------------------------------------------
------------------------------------------------------------
------------------------------------------------------------
------------------------------------------------------------
------------------------------------------------------------
------------------------------------------------------------
------------------------------------------------------------
------------------------------------------------------------
------------------------------------------------------------
----------------------------------------------------
>Apiospora_arundinis_CBS_449_92
------------------------------------------------------------
-------GAGAAGGTTAGTTCAACT--------GCTCTTATCAC--------CCAT-TC-
-----------CACGTCCCAAAAACATTCC------CAT---ATCATCAAT---A-AC--
GACG--------AC---TGGC-ACACTTTT---------------TGCC--------TTG
TCGCCCTCTTC------ACCCCGC----CTCAGGC-GGTTA---CCCCTCCATCGAGA--
-TTTTTCT-CACT---TTGGAGGGGCAACTAAACCCT-GTGT--------------CCCC
ACTTTCACT-GCACAATTTGACAC-AAG----CCCCGCACGGGCC-A--AACACCC-CAG
AAAT-TTTCAAT-----TGAAT-TTGCAACAT-GA--------TTGCTGACAAC---CAA
T------AACAGGAAGCCGCCGAGCTCGGCAA-GGGTTCTTTCAAGTATGCGTGGGTTCT
TGACAAGCTCAAGGCCGAGCGTGAGCGTGGTATCACCATCGATATTGCTCTGTGGAAGTT
CGAGACTGAGGAGTACAATGTCACCGTCATTG----------------------------
--------------------------------------------ACGCT-CCCGGTCACC
GT------GATTTCATCAAGAACAT-----------------------------------
------------------------------------------------------------
------------------------------------------------------------
------------------------------------------------------------
------------------------------------------------------------
------------------------------------------------------------
------------------------------------------------------------
------------------------------------------------------------
------------------------------------------------------------
------------------------------------------------------------
------------------------------------------------------------
------------------------------------------------------------
------------------------------------------------------------
------------------------------------------------------------
------------------------------------------------------------
------------------------------------------------------------
----------------------------------------------------
>Apiospora_guangdongensis_ZHKUCC_23_0005
------------------------------------------------------------
------CGAGAAGGTTAGTTCAACT--------GCTCTCATCAC--------CCAT-TC-
-----------CACGTCCCCAAAACATTCC------CAT---TTCATCAAT---A-AC--
ATCG--------AC---TGGC-ACACTTTT---------------TGCC--------TTG
TCGCCCTCTTC------ACCCCGC----CTCAGGC-GTTTA---CCCCTCCATCGAGA--
-TTTTTCT-CACT---TTGGAGGGGCAACTAAACCCT-GTGT--------------CCCC
ACTTTCACT-GCACAATTTGACAC-AAG----CCCCGCACGGGCC-A--AACACCC-CAG
AAAT-TTTCAAT-----TGAAT-TTG---CAT-GA--------TTGCTGACAAC---CAA
T------AACAGGAAGCCGCCGAGCTCGGCAA-GGGTTCTTTCAAGTATGCGTGGGTTCT
TGACAAGCTCAAGGCCGAGCGTGAGCGTGGTATCACCATCGATATTGCTCTGTGGAAGTT
CGAGACTGAGGAGTACAATGTCACCGTCATTG----------------------------
--------------------------------------------ACGCT-CCCGGTCACC
GT------GATTTCATCAAGAACATGATC-------------------------------
------------------------------------------------------------
------------------------------------------------------------
------------------------------------------------------------
------------------------------------------------------------
------------------------------------------------------------
------------------------------------------------------------
------------------------------------------------------------
------------------------------------------------------------
------------------------------------------------------------
------------------------------------------------------------
------------------------------------------------------------
------------------------------------------------------------
------------------------------------------------------------
------------------------------------------------------------
------------------------------------------------------------
----------------------------------------------------
>Apiospora_guangdongensis_ZHKUCC_23_0004T
------------------------------------------------------------
------CGAGAAGGTTAGTTCAACT--------GCTCTCATCAC--------CCAT-TC-
-----------CACGTCCCCAAAACATTCC------CAT---TTCATCAAT---A-AC--
ATCG--------AC---TGGC-ACACTTTT---------------TGCC--------TTG
TCGCCCTCTTC------ACCCCGC----CTCAGGC-GTTTA---CCCCTCCATCGAGA--
-TTTTTCT-CACT---TTGGAGGGGCAACTAAACCCT-GTGT--------------CCCC
ACTTTCACT-GCACAATTTGACAC-AAG----CCCCGCACGGGCC-A--AACACCC-CAG
AAAT-TTTCAAT-----TGAAT-TTG---CAT-GA--------TTGCTGACAAC---CAA
T------AACAGGAAGCCGCCGAGCTCGGCAA-GGGTTCTTTCAAGTATGCGTGGGTTCT
TGACAAGCTCAAGGCCGAGCGTGAGCGTGGTATCACCATCGATATTGCTCTGTGGAAGTT
CGAGACTGAGGAGTACAATGTCACCGTCATTG----------------------------
--------------------------------------------ACGCT-CCCGGTCACC
GT------GATTTCATCAAGAACATGATC-------------------------------
------------------------------------------------------------
------------------------------------------------------------
------------------------------------------------------------
------------------------------------------------------------
------------------------------------------------------------
------------------------------------------------------------
------------------------------------------------------------
------------------------------------------------------------
------------------------------------------------------------
------------------------------------------------------------
------------------------------------------------------------
------------------------------------------------------------
------------------------------------------------------------
------------------------------------------------------------
------------------------------------------------------------
----------------------------------------------------
>Apiospora_hongheensis_ZHKUCC_23_0793
--------------------------------------------CCCCTTCCCCCCTGGA
A-AAATTTTGGAGGTTAGTTCAGCT--------ACTCCCATCAC--------CCAT-TC-
-----------CACGTCCTCAAACCATTGC------CGT---ACCATCAAT---C-AT--
GACG--------GT---TGGC-ACGCTTTT---------------TGCC--------TTG
TCGCCCTCTTC------ACCCCTC----CTTGAGG-ATTTA---CCCCTCCATTGAGA--
-TTTTTCT-CACT---TTGGAGGGGCAACTAAACCCT-GTGT--------------CCCC
ACTTTCACT-GCACAATTTGACAC-GGG----CCCCGCACGGGCC-A--AACATCC-AAG
AAAT-TTTCAAT-----TGAAT-TTGCAACAT-GA--------TTGCTGACTAC---CAA
T------AACAGGAAGCCGCCGAGCTCGGCAA-GGGTTCTTTCAAGTATGCGTGGGTTCT
TGACAAGCTCAAGGCCGAGCGTGAGCGTGGTATCACCATCGATATTGCTCTGTGGAAGTT
CGAGACTGAGGAGTACAATGTCACCGTCATTG----------------------------
--------------------------------------------ACGCT-CCCGGTCACC
GT------GATTTCATCAAGAACATGATCACTGG--TACCTCGCAGGCCGACTGCGCCAT
TCTCATCATTGCCGCTGGTACTGGTGAGTTCGAGGCTGGTATCTCCAAGGATGGCCAGAC
TCGTGAGCACGCTCTGCTCGCCTTCACCCTTGGTGTCAAGCAGCTCATCGTCGCCATCAA
CAAGATGGACACCACCAAGTGGTCTGAGGCCCGTTACAAGGAGATCATCAAGGAGACCTC
CTCTTTCATCAAGAAGGTTGGCTACAACCCCAAGGAGGTCGCTTTCGTCCCCATCTCCGG
CTTC--------------------------------------------------------
------------------------------------------------------------
------------------------------------------------------------
------------------------------------------------------------
------------------------------------------------------------
------------------------------------------------------------
------------------------------------------------------------
------------------------------------------------------------
------------------------------------------------------------
------------------------------------------------------------
------------------------------------------------------------
----------------------------------------------------
>Apiospora_hongheensis_ZHKUCC_23_0792_T
--------------------------------------------------------TGGA
A-AAATTTTGGAGGTTAGTTCAGCT--------ACTCCCATCAC--------CCAT-TC-
-----------CACGTCCTCAAACCATTGC------CGT---ACCATCAAT---C-AT--
GACG--------GT---TGGC-ACGCTTTT---------------TGCC--------TTG
TCGCCCTCTTC------ACCCCTC----CTTGAGG-ATTTA---CCCCTCCATTGAGA--
-TTTTTCT-CACT---TTGGAGGGGCAACTAAACCCT-GTGT--------------CCCC
ACTTTCACT-GCACAATTTGACAC-GGG----CCCCGCACGGGCC-A--AACATCC-AAG
AAAT-TTTCAAT-----TGAAT-TTGCAACAT-GA--------TTGCTGACTAC---CAA
T------AACAGGAAGCCGCCGAGCTCGGCAA-GGGTTCTTTCAAGTATGCGTGGGTTCT
TGACAAGCTCAAGGCCGAGCGTGAGCGTGGTATCACCATCGATATTGCTCTGTGGAAGTT
CGAGACTGAGGAGTACAATGTCACCGTCATTG----------------------------
--------------------------------------------ACGCT-CCCGGTCACC
GT------GATTTCATCAAGAACATGATCACTGG--TACCTCGCAGGCCGACTGCGCCAT
TCTCATCATTGCCGCTGGTACTGGTGAGTTCGAGGCTGGTATCTCCAAGGATGGCCAGAC
TCGTGAGCACGCTCTGCTCGCCTTCACCCTTGGTGTCAAGCAGCTCATCGTCGCCATCAA
CAAGATGGACACCACCAAGTGGTCTGAGGCCCGTTACAAGGAGATCATCAAGGAGACCTC
CTCTTTCATCAAGAAGGTTGGCTACAACCCCAAGGAGGTCGCTTTCGTCCCCATCTCCGG
CTTC--------------------------------------------------------
------------------------------------------------------------
------------------------------------------------------------
------------------------------------------------------------
------------------------------------------------------------
------------------------------------------------------------
------------------------------------------------------------
------------------------------------------------------------
------------------------------------------------------------
------------------------------------------------------------
------------------------------------------------------------
----------------------------------------------------
>Apiospora?lophatheri_CFCC_58975T
------------------------------------------------------------
-------GAGAAGGTTAGTTCAGCT--------ACTCCCATCAC--------CCAT-TT-
-----------CACGTCCTCAAATCATTGC------CGT---ACCATCAAT---C-AT--
GACG--------GT---TGGC-ACGCTTTT---------------TGCC--------TTG
TCGCCCTCTTC------ACCCCTC----CTTGAGG-GTTTA---CCCCTCCATTGAGA--
-TTTTTCT-CACT---TTGGAGGGGCAACTAAACCCT-GTGT--------------CCCC
ACTTTCACT-GCACAATTTGACAC-GGG----CCCCGCACGGGCC-A--AACATCC-AAG
AAAT-TTTCAAT-----TGAAT-TTGCAACAT-GA--------TTGCTGACTAC---CAA
T------AACAGGAAGCCGCCGAGCTCGGCAA-GGGTTCTTTCAAGTATGCGTGGGTTCT
TGACAAGCTCAAGGCCGAGCGTGAGCGTGGTATCACCATCGATATTGCTCTGTGGAAGTT
CGAGACTGAGGAGTACAATGTCACCGTCATTG----------------------------
--------------------------------------------ACGCT-CCCGGTCA--
------------------------------------------------------------
------------------------------------------------------------
------------------------------------------------------------
------------------------------------------------------------
------------------------------------------------------------
------------------------------------------------------------
------------------------------------------------------------
------------------------------------------------------------
------------------------------------------------------------
------------------------------------------------------------
------------------------------------------------------------
------------------------------------------------------------
------------------------------------------------------------
------------------------------------------------------------
------------------------------------------------------------
------------------------------------------------------------
----------------------------------------------------
>Apiospora_magnispora_ZHKUCC_22_0001
------------------------------------------------------------
-------GAGAAGGTTAGTTCGACT--------GCTCCCATTAT--------CCAT-TT-
-----------CATGTCCTCAAATCATCGC------CAT---ACCATCAAT---C-AT--
GACG--------GT---TGGC-ACATTTTT---------------TGCT--------TCG
CCGCCCTCTTC------ACCCCGC----CTCGAGG-GTTTA---CCCCTCCATTGAGA--
-TTTTTCT-CACT---TTGGAGGGGCAACTAAACCCT-GTGT--------------CCCC
ACTTTCACT-GCACAATTTGACAC-AAG----CCCCGCACGGGCC-A--AACATCC-AAG
AAAT-TTTCAAT-----TGAAT-TTGCAACAT-GA--------TTGCTGACAAC---CAA
T------AACAGGAAGCCGCCGAGCTCGGCAA-GGGTTCTTTCAAGTATGCGTGGGTTCT
TGACAAGCTCAAGGCCGAGCGTGAGCGTGGTATCACCATCGATATTGCTCTGTGGAAGTT
CGAGACTGAGGAGTACAATGTCACCGTCATTG----------------------------
--------------------------------------------ACGCT-CCCGGTCACC
GT------GATTTCATCAAGAACATG----------------------------------
------------------------------------------------------------
------------------------------------------------------------
------------------------------------------------------------
------------------------------------------------------------
------------------------------------------------------------
------------------------------------------------------------
------------------------------------------------------------
------------------------------------------------------------
------------------------------------------------------------
------------------------------------------------------------
------------------------------------------------------------
------------------------------------------------------------
------------------------------------------------------------
------------------------------------------------------------
------------------------------------------------------------
----------------------------------------------------
>Apiospora_malaysiana_CBS_102053T
------------------------------------------------------------
-------GAGAAGGTTAGTTCGACT--------GCTCCCATTAT--------CCAT-TT-
-----------CATGTCCTCAAATCATCGC------CAT---ACCATCAAT---C-AT--
GACG--------GT---TGGC-ACATTTTT---------------TGCT--------TCG
CCGCCCTCTTC------ACCCCGC----CTCGAGG-GTTTA---CCCCTCCATTGAGA--
-TTTTTCT-CACT---TTGGAGGGGCAACTAAACCCT-GTGT--------------CCCC
ACTTTCACT-GCACAATTTGACAC-AAG----CCCCGCACGGGCC-A--AACATCC-AAG
AAAT-TTTCAAT-----TGAAT-TTGCAACAT-GA--------TTGCTGACAAC---CAA
T------AACAGGAAGCCGCCGAGCTCGGCAA-GGGTTCTTTCAAGTATGCGTGGGTTCT
TGACAAGCTCAAGGCCGAGCGTGAGCGTGGTATCACCATCGATATTGCTCTGTGGAAGTT
CGAGACTGAGGAGTACAATGTCACCGTCATTG----------------------------
--------------------------------------------ACGCT-CCCGGTCACC
GT------GATTTCATCAAGAACATG----------------------------------
------------------------------------------------------------
------------------------------------------------------------
------------------------------------------------------------
------------------------------------------------------------
------------------------------------------------------------
------------------------------------------------------------
------------------------------------------------------------
------------------------------------------------------------
------------------------------------------------------------
------------------------------------------------------------
------------------------------------------------------------
------------------------------------------------------------
------------------------------------------------------------
------------------------------------------------------------
------------------------------------------------------------
----------------------------------------------------
>Apiospora_malaysiana_CBS_251.29
------------------------------------------------------------
-------GAGAAGGTTAGTTCGACT--------GCTCCCATTAT--------CCAT-TT-
-----------CATGTCCTCAAATCATCGC------CAT---ACCATCAAT---C-AT--
GACG--------GT---TGGC-ACATTTTT---------------TGCT--------TCG
CCGCCCTCTTC------ACCCCGC----CTCGAGG-GTTTA---CCCCTCCATTGAGA--
-TTTTTCT-CACT---TTGGAGGGGCAACTAAACCCT-GTGT--------------CCCC
ACTTTCACT-GCACAATTTGACAC-AAG----CCCCGCACGGGCC-A--AACATCC-AAG
AAAT-TTTCAAT-----TGAAT-TTGCAACAT-GA--------TTGCTGACAAC---CAA
T------AACAGGAAGCCGCCGAGCTCGGCAA-GGGTTCTTTCAAGTATGCGTGGGTTCT
TGACAAGCTCAAGGCCGAGCGTGAGCGTGGTATCACCATCGATATTGCTCTGTGGAAGTT
CGAGACTGAGGAGTACAATGTCACCGTCATTG----------------------------
--------------------------------------------ACGCT-CCCGGTCACC
GT------GATTTCATCAAGAACATG----------------------------------
------------------------------------------------------------
------------------------------------------------------------
------------------------------------------------------------
------------------------------------------------------------
------------------------------------------------------------
------------------------------------------------------------
------------------------------------------------------------
------------------------------------------------------------
------------------------------------------------------------
------------------------------------------------------------
------------------------------------------------------------
------------------------------------------------------------
------------------------------------------------------------
------------------------------------------------------------
------------------------------------------------------------
----------------------------------------------------
>Apiospora_vietnamensis_KUMCC_21-0428
------------------------------------------------TTCCCTTGGGGA
A-AAAGTGAGAAGGTTAGTTCGACT--------GCTCCCATTAC--------CCAT-TT-
-----------CATGTCCTCAAATCATCGC------CAT---ACCATCAAT---C-AT--
GACG--------GT---TGGC-ACATTTTT---------------TGCT--------TCG
TCGCCCTCTTC------ACCCCGC----CTCGAGG-GTTTA---CCCCTCCATTGAGA--
-TTTTTCT-CACT---TTGGAGGGGCAACTAAACCCT-GTGT--------------CCCC
ACTTTCACT-GCACAATTTGACAC-AAG----CCCCGCACGGGCC-A--AACATCC-AAG
AAAT-TTTCAAT-----TGAAT-TTGCAACAT-GA--------TTGCTGACAAC---CAA
T------AACAGGAAGCCGCCGAGCTCGGCAA-GGGTTCTTTCAAGTATGCGTGGGTTCT
TGACAAGCTCAAGGCCGAGCGTGAGCGTGGTATCACCATCGATATTGCTCTGTGGAAGTT
CGAGACTGAGGAGTACAATGTCACCGTCATTG----------------------------
--------------------------------------------ACGCT-CCCGGTCACC
GT------GATTTCATCAAGAACATGATC-------------------------------
------------------------------------------------------------
------------------------------------------------------------
------------------------------------CGGGGGAACCCTCCAAG-------
------------------------------------------------------------
------------------------------------------------------------
------------------------------------------------------------
------------------------------------------------------------
------------------------------------------------------------
------------------------------------------------------------
------------------------------------------------------------
------------------------------------------------------------
------------------------------------------------------------
------------------------------------------------------------
------------------------------------------------------------
------------------------------------------------------------
----------------------------------------------------
>Apiospora_vietnamensis_KUMCC_21-0429
------------------------------------------------TTCCCTTGGGGA
A-AAAGTGAGAAGGTTAGTTCGACT--------GCTCCCATTAC--------CCAT-TT-
-----------CATGTCCTCAAATCATCGC------CAT---ACCATCAAT---C-AT--
GACG--------GT---TGGC-ACATTTTT---------------TGCT--------TCG
TCGCCCTCTTC------ACCCCGC----CTCGAGG-GTTTA---CCCCTCCATTGAGA--
-TTTTTCT-CACT---TTGGAGGGGCAACTAAACCCT-GTGT--------------CCCC
ACTTTCACT-GCACAATTTGACAC-AAG----CCCCGCACGGGCC-A--AACATCC-AAG
AAAT-TTTCAAT-----TGAAT-TTGCAACAT-GA--------TTGCTGACAAC---CAA
T------AACAGGAAGCCGCCGAGCTCGGCAA-GGGTTCTTTCAAGTATGCGTGGGTTCT
TGACAAGCTCAAGGCCGAGCGTGAGCGTGGTATCACCATCGATATTGCTCTGTGGAAGTT
CGAGACTGAGGAGTACAATGTCACCGTCATTG----------------------------
--------------------------------------------ACGCT-CCCGGTCACC
GT------GATTTCATCAAGAACATGATC-------------------------------
------------------------------------------------------------
------------------------------------------------------------
------------------------------------CGGGGGAACCCTCCAAG-------
------------------------------------------------------------
------------------------------------------------------------
------------------------------------------------------------
------------------------------------------------------------
------------------------------------------------------------
------------------------------------------------------------
------------------------------------------------------------
------------------------------------------------------------
------------------------------------------------------------
------------------------------------------------------------
------------------------------------------------------------
------------------------------------------------------------
----------------------------------------------------
>Apiospora_phyllostachydis_GZCC:20-0112
------------------------------------------------------------
-----TCGAGAAGGTTAGTTCAACT---------CTCCCACTAC--------CCAT-TT-
-----------CACGTCCTCAAATCAGCAC------CGT---ACCATCAAT---C-AT--
GACG--------GT---TGGC-ACGCTTTT---------------TGCC--------TTG
TCGCCCTCTTC------ACCCCGC----CTTGAGG-GTTTA---CCCCTCCATTGAGA--
-TTTTTCT-CACT---TTGGAGGGGCAACTAAACCCT-GTGT--------------CCCC
ACTTTCACT-GCACAATTTCACAC-AAG----CCCCGCACGGGCC-A--AACATCC-AAG
AAAT-TTTCAAT-----TGAAT-TTGCAACAT-GA--------TTGCTGACAAC---CAA
T------AACAGGAAGCCGCCGAGCTCGGCAA-GGGTTCTTTCAAGTATGCGTGGGTTCT
TGACAAGCTCAAGGCCGAGCGTGAGCGTGGTATCACCATCGATATTGCTCTGTGGAAGTT
CGAGACTGAGGAGTACAATGTCACCGTCATTG----------------------------
--------------------------------------------ACGCT-CCCGGTCACC
GT------GATTTCATCAAGAACATGATCA------------------------------
------------------------------------------------------------
------------------------------------------------------------
------------------------------------------------------------
------------------------------------------------------------
------------------------------------------------------------
------------------------------------------------------------
------------------------------------------------------------
------------------------------------------------------------
------------------------------------------------------------
------------------------------------------------------------
------------------------------------------------------------
------------------------------------------------------------
------------------------------------------------------------
------------------------------------------------------------
------------------------------------------------------------
----------------------------------------------------
>Apiospora_phyllostachydis_GZCC:20-0111
------------------------------------------------------------
-----TCGAGAAGGTTAGTTCAACT---------CTCCCACTAC--------CCAT-TT-
-----------CACGTCCTCAAATCAGCAC------CGT---ACCATCAAT---C-AT--
GACG--------GT---TGGC-ACGCTTTT---------------TGCC--------TTG
TCGCCCTCTTC------ACCCCGC----CTTGAGG-GTTTA---CCCCTCCATTGAGA--
-TTTTTCT-CACT---TTGGAGGGGCAACTAAACCCT-GTGT--------------CCCC
ACTTTCACT-GCACAATTTCACAC-AAG----CCCCGCACGGGCC-A--AACATCC-AAG
AAAT-TTTCAAT-----TGAAT-TTGCAACAT-GA--------TTGCTGACAAC---CAA
T------AACAGGAAGCCGCCGAGCTCGGCAA-GGGTTCTTTCAAGTATGCGTGGGTTCT
TGACAAGCTCAAGGCCGAGCGTGAGCGTGGTATCACCATCGATATTGCTCTGTGGAAGTT
CGAGACTGAGGAGTACAATGTCACCGTCATTG----------------------------
--------------------------------------------ACGCT-CCCGGTCACC
GT------GATTTCATCAAGAACATGATCA------------------------------
------------------------------------------------------------
------------------------------------------------------------
------------------------------------------------------------
------------------------------------------------------------
------------------------------------------------------------
------------------------------------------------------------
------------------------------------------------------------
------------------------------------------------------------
------------------------------------------------------------
------------------------------------------------------------
------------------------------------------------------------
------------------------------------------------------------
------------------------------------------------------------
------------------------------------------------------------
------------------------------------------------------------
----------------------------------------------------
>Apiospora_phyllostachydis_MFLUCC_18_1101T
------------------------------------------------------------
-------GAGAAGGTTAGTTCAACT---------CTCCCACTAC--------CCAT-TT-
-----------CACGTCCTCAAATCAGCAC------CGT---ACCATCAAT---C-AT--
GACG--------GT---TGGC-ACGCTTTT---------------TGCC--------TTG
TCGCCCTCTTC------ACCCCGC----CTTGAGG-GTTTA---CCCCTCCATTGAGA--
-TTTTTCT-CACT---TTGGAGGGGCAACTAAACCCT-GTGT--------------CCCC
ACTTTCACT-GCACAATTTCACAC-AAG----CCCCGCACGGGCC-A--AACATCC-AAG
AAAT-TTTCAAT-----TGAAT-TTGCAACAT-GA--------TTGCTGACAAC---CAA
T------AACAGGAAGCCGCCGAGCTCGGCAA-GGGTTCTTTCAAGTATGCGTGGGTTCT
TGACAAGCTCAAGGCCGAGCGTGAGCGTGGTATCACCATCGATATTGCTCTGTGGAAGTT
CGAGACTGAGGAGTACAATGTCACCGTCATTG----------------------------
--------------------------------------------ACGCT-CCCGGTCACC
GT------GATTTCATCAAGAACATGATCAT-----------------------------
------------------------------------------------------------
------------------------------------------------------------
------------------------------------------------------------
------------------------------------------------------------
------------------------------------------------------------
------------------------------------------------------------
------------------------------------------------------------
------------------------------------------------------------
------------------------------------------------------------
------------------------------------------------------------
------------------------------------------------------------
------------------------------------------------------------
------------------------------------------------------------
------------------------------------------------------------
------------------------------------------------------------
----------------------------------------------------
>Apiospora_jinanensis_SAUCC_DL1981T
------------------------------------------------------------
-----------------GTTCAACT--------GCTCCCATCA---------CCAT-TT-
-----------CACGTCCTCGAATCATTCC-----TCAT---ACCATCAAT---A-AT--
GATG--------GT---TGGC-ACTCTTTT---------------TGCC--------TTC
TCGTCCTCTTC------ACCCCGC----CTCGAGG-GTTTA---CCCCTCCATTGAGA--
-TTTTTCT-CACT---TTGGAGGGGCAACTAAACCCT-GTGT--------------CCCC
ACTTTCACT-GCACAATTTGACAC-AAG----CCCCGCACGGGCC-A--AACATCC-AAG
AAAT-TTTCAAT-----TGAAT-TTGCAACAT-GA--------TTGCTGACAAC---CAA
T------AACAGGAAGCCGCCGAGCTCGGCAA-GGGTTCTTTCAAGTATGCGTGGGTTCT
TGACAAGCTCAAGGCCGAGCGTGAGCGTGGTATCACCATCGATATTGCTCTGTGGAAGTT
CGAGACTGAGGAGTACAATGTCACCGTCATTG----------------------------
--------------------------------------------ACGCT-CCCGGTCACC
GT------GATTTCATCAAGAACA------------------------------------
------------------------------------------------------------
------------------------------------------------------------
------------------------------------------------------------
------------------------------------------------------------
------------------------------------------------------------
------------------------------------------------------------
------------------------------------------------------------
------------------------------------------------------------
------------------------------------------------------------
------------------------------------------------------------
------------------------------------------------------------
------------------------------------------------------------
------------------------------------------------------------
------------------------------------------------------------
------------------------------------------------------------
----------------------------------------------------
>Apiospora_jinanensis_SAUCC_DL2000
------------------------------------------------------------
-----------------GTTCAACT--------GCTCCCATCA---------CCAT-TT-
-----------CACGTCCTCGAATCATTCC-----TCAT---ACCATCAAT---A-AT--
GATG--------GT---TGGC-ACTCTTTT---------------TGCC--------TTC
TCGTCCTCTTC------ACCCCGC----CTCGAGG-GTTTA---CCCCTCCATTGAGA--
-TTTTTCT-CACT---TTGGAGGGGCAACTAAACCCT-GTGT--------------CCCC
ACTTTCACT-GCACAATTTGACAC-AAG----CCCCGCACGGGCC-A--AACATCC-AAG
AAAT-TTTCAAT-----TGAAT-TTGCAACAT-GA--------TTGCTGACAAC---CAA
T------AACAGGAAGCCGCCGAGCTCGGCAA-GGGTTCTTTCAAGTATGCGTGGGTTCT
TGACAAGCTCAAGGCCGAGCGTGAGCGTGGTATCACCATCGATATTGCTCTGTGGAAGTT
CGAGACTGAGGAGTACAATGTCACCGTCATTG----------------------------
--------------------------------------------ACGCT-CCCGGTCACC
GT------GATTTCATCAAGAACA------------------------------------
------------------------------------------------------------
------------------------------------------------------------
------------------------------------------------------------
------------------------------------------------------------
------------------------------------------------------------
------------------------------------------------------------
------------------------------------------------------------
------------------------------------------------------------
------------------------------------------------------------
------------------------------------------------------------
------------------------------------------------------------
------------------------------------------------------------
------------------------------------------------------------
------------------------------------------------------------
------------------------------------------------------------
----------------------------------------------------
>Apiospora_menglaensis_KUNCC_24_17547
------------------------------------------------------------
------------------------------------------------------------
------------------------------------------ACCATCAAC---A-AT--
GACA--------TT---TGGC-ACACTTTT---------------TGCC--------TTC
TCGCCCTCTTC------ACCCCGC----CCCGAGG-GTTTA---CCCCTCCATCGAAG--
-TTTTTCT-CAAT---TTGGAGGGGCAACTAAACCCT-GTGT--------------CCCC
ACTTCCACT-GCACAATTTGACAC-AAG----CCCCGCACGGGCC-A--AACATTC-AAG
AAGT-CCTCAAT-----TGAAT-TTGCAACAT-GA--------TGGCTGACAAC---CAA
T------AACAGGAAGCCGCCGAACTCGGCAA-GGGTTCATTCAAGTATGCGTGGGTTCT
TGACAAGCTCAAGGCCGAGCGTGAGCGTGGTATCACCATCGATATTGCTCTGTGGAAGTT
CGAGACTGAGGAGTACAATGTCACCGTCATTG----------------------------
--------------------------------------------ACGCT-CCCGGTCACC
GT------GATTTCATCAAGAA--------------------------------------
------------------------------------------------------------
------------------------------------------------------------
------------------------------------------------------------
------------------------------------------------------------
------------------------------------------------------------
------------------------------------------------------------
------------------------------------------------------------
------------------------------------------------------------
------------------------------------------------------------
------------------------------------------------------------
------------------------------------------------------------
------------------------------------------------------------
------------------------------------------------------------
------------------------------------------------------------
------------------------------------------------------------
----------------------------------------------------
>Apiospora_menglaensis_KUNCC_24_17546T
------------------------------------------------------------
------------------------------------------------------------
------------------------------------------ACCATCAAC---A-AT--
GACA--------TT---TGGC-ACACTTTT---------------TGCC--------TTC
TCGCCCTCTTC------ACCCCGC----CCCGAGG-GTTTA---CCCCTCCATCGAAG--
-TTTTTCT-CAAT---TTGGAGGGGCAACTAAACCCT-GTGT--------------CCCC
ACTTCCACT-GCACAATTTGACAC-AAG----CCCCGCACGGGCC-A--AACATTC-AAG
AAGT-CCTCAAT-----TGAAT-TTGCAACAT-GA--------TGGCTGACAAC---CAA
T------AACAGGAAGCCGCCGAACTCGGCAA-GGGTTCATTCAAGTATGCGTGGGTTCT
TGACAAGCTCAAGGCCGAGCGTGAGCGTGGTATCACCATCGATATTGCTCTGTGGAAGTT
CGAGACTGAGGAGTACAATGTCACCGTCATTG----------------------------
--------------------------------------------ACGCT-CCCGGTCACC
GT------GATTTCATCAAGAA--------------------------------------
------------------------------------------------------------
------------------------------------------------------------
------------------------------------------------------------
------------------------------------------------------------
------------------------------------------------------------
------------------------------------------------------------
------------------------------------------------------------
------------------------------------------------------------
------------------------------------------------------------
------------------------------------------------------------
------------------------------------------------------------
------------------------------------------------------------
------------------------------------------------------------
------------------------------------------------------------
------------------------------------------------------------
----------------------------------------------------
>Apiospora_italica_CBS_145138T
TCTACCACCACTGGTCACTTGATCTACAAGTGCGGAGGTATTGACAAGCGTACCATCGAG
A-AGTTCGAGAAGGTTAGTTCAACTGCTCCCATGCTCCCATGAC--------CCAT-TT-
-----------CAAGTCCTCGAATCATGGC------CGT---ACCATCAAT---A-AT--
GATG--------GT---TGGC-ACTCTTTT---------------TGCC--------TTC
TCGCCCTCTTC------ACCCCGC----CTCGTGG-GTTTA---CCCCTCCATTGAGA--
-TTTTTCT-CACT---TTGGAGGGGCAACTCAACCCT-GTGT--------------CCCC
ACTTTCACT-GCACAATTTGACAC-AAG----CCCCGCACGGGCC-A--AACATCC-AAG
AAAA-TTTCAAT-----CGAAT-TTGCAACAT-GA--------TTGCTGACAAC---CAA
T------AACAGGAAGCCGCCGAGCTCGGCAA-GGGTTCTTTCAAGTATGCGTGGGTTCT
TGACAAGCTCAAGGCCGAGCGTGAGCGTGGTATCACCATCGATATTGCTCTGTGGAAGTT
CGAGACTGAGGAGTACAATGTCACCGTCATTG----------------------------
--------------------------------------------ACGCT-CCCGGTCACC
GT------GATTTCATCAAGAACATGATCACTGG--TACCTCGCAGGCCGACTGCGCCAT
TCTCATCATTGCCGCCGGTACTGGTGAGTTCGAGGCTGGTATCTCCAAGGATGGCCAGAC
TCGTGAGCACGCTCTGCTCGCCTTCACCCTGGGTGTCAAGCAGCTCATCGTCGCCATCAA
CAAGATGGACACCACCAAGTGGTCTGAGGCCCGTTACAAGGAGATCATCAAGGAGACCTC
CTCTTTCATCAAGAAGGTTGGCTACAACCCCAAGGAGGTCGCTTTCGTCCCCATCTCCGG
TTTCCACGGCGACAACATGCTGGAGGAGTCCGGCAACATGCCCTGGTACAAGGGCTGGGA
GAAGGAGACCAAGGCTGGCGGCAAGAAGACCGGCAAGACCCTGTTCCAGGCCATCGATGC
CATCAACTCTCCCCAGCGTCCC--------------------------------------
------------------------------------------------------------
------------------------------------------------------------
------------------------------------------------------------
------------------------------------------------------------
------------------------------------------------------------
------------------------------------------------------------
------------------------------------------------------------
------------------------------------------------------------
----------------------------------------------------
>Apiospora_agari_KUC21364
------------------------------------------------------------
-------GAGAAGGTTAGTTAAGTT--------GCTCTCATAAC--------CCAT-TT-
-----------CACGTTCCCAAGTCATTCATT--CCCGT---GTCATCAAA---A-AT--
GACG--------GC---TGGC-ACAC-TTT---------------TGCC--------TTC
TCGCCCTCTTC------ACCCCGC----CTCGAGG-GTTTA---CCCCTCCATTGAGA--
-TTTTTCT-CACT---CTGGAGGGGCAACTAAACCCT-GTGT--------------CCCC
ACTGTCACT-GCACAATTTCACAC-ACG----CCCCGCACGGGCC-A--AACATCC-CGG
AAATCTTTCAAT-----TGAAT-TTGGAACAT-GA--------TTGCTGACAAC---CAA
T------AACAGGAAGCCGCCGAACTCGGCAA-GGGTTCTTTCAAGTATGCGTGGGTTCT
TGACAAGCTCAAGGCCGAGCGTGAGCGTGGTATCACCATCGATATTGCTCTGTGGAAGTT
CGAGACAGAGGAGTACAATGTCACCGTCATTG----------------------------
--------------------------------------------ACGCT-CCCGGTCACC
GT------GATTTCATCAAGAACAT-----------------------------------
------------------------------------------------------------
------------------------------------------------------------
------------------------------------------------------------
------------------------------------------------------------
------------------------------------------------------------
------------------------------------------------------------
------------------------------------------------------------
------------------------------------------------------------
------------------------------------------------------------
------------------------------------------------------------
------------------------------------------------------------
------------------------------------------------------------
------------------------------------------------------------
------------------------------------------------------------
------------------------------------------------------------
----------------------------------------------------
>Apiospora_agari_KUC21361
------------------------------------------------------------
-------GAGAAGGTTAGTTAAGTT--------GCTCTCATAAC--------CCAT-TT-
-----------CACGTTCCCAAGTCATTCATT--CCCGT---GTCATCAAA---A-AT--
GACG--------GC---TGGC-ACAC-TTT---------------TGCC--------TTC
TCGCCCTCTTC------ACCCCGC----CTCGAGG-GTTTA---CCCCTCCATTGAGA--
-TTTTTCT-CACT---CTGGAGGGGCAACTAAACCCT-GTGT--------------CCCC
ACTGTCACT-GCACAATTTCACAC-ACG----CCCCGCACGGGCC-A--AACATCC-CGG
AAATCTTTCAAT-----TGAAT-TTGGAACAT-GA--------TTGCTGACAAC---CAA
T------AACAGGAAGCCGCCGAACTCGGCAA-GGGTTCTTTCAAGTATGCGTGGGTTCT
TGACAAGCTCAAGGCCGAGCGTGAGCGTGGTATCACCATCGATATTGCTCTGTGGAAGTT
CGAGACAGAGGAGTACAATGTCACCGTCATTG----------------------------
--------------------------------------------ACGCT-CCCGGTCACC
GT------GATTTCATCAAGAACAT-----------------------------------
------------------------------------------------------------
------------------------------------------------------------
------------------------------------------------------------
------------------------------------------------------------
------------------------------------------------------------
------------------------------------------------------------
------------------------------------------------------------
------------------------------------------------------------
------------------------------------------------------------
------------------------------------------------------------
------------------------------------------------------------
------------------------------------------------------------
------------------------------------------------------------
------------------------------------------------------------
------------------------------------------------------------
----------------------------------------------------
>Apiospora_agari_KUC21333T
------------------------------------------------------------
-------GAGAAGGTTAGTTAAGTT--------GCTCTCATAAC--------CCAT-TT-
-----------CACGTTCCCAAGTCATTCATT--CCCGT---GTCATCAAA---A-AT--
GACG--------GC---TGGC-ACAC-TTT---------------TGCC--------TTC
TCGCCCTCTTC------ACCCCGC----CTCGAGG-GTTTA---CCCCTCCATTGAGA--
-TTTTTCT-CACT---CTGGAGGGGCAACTAAACCCT-GTGT--------------CCCC
ACTGTCACT-GCACAATTTCACAC-ACG----CCCCGCACGGGCC-A--AACATCC-CGG
AAATCTTTCAAT-----TGAAT-TTGGAACAT-GA--------TTGCTGACAAC---CAA
T------AACAGGAAGCCGCCGAACTCGGCAA-GGGTTCTTTCAAGTATGCGTGGGTTCT
TGACAAGCTCAAGGCCGAGCGTGAGCGTGGTATCACCATCGATATTGCTCTGTGGAAGTT
CGAGACAGAGGAGTACAATGTCACCGTCATTG----------------------------
--------------------------------------------ACGCT-CCCGGTCACC
GT------GATTTCATCAAGAACAT-----------------------------------
------------------------------------------------------------
------------------------------------------------------------
------------------------------------------------------------
------------------------------------------------------------
------------------------------------------------------------
------------------------------------------------------------
------------------------------------------------------------
------------------------------------------------------------
------------------------------------------------------------
------------------------------------------------------------
------------------------------------------------------------
------------------------------------------------------------
------------------------------------------------------------
------------------------------------------------------------
------------------------------------------------------------
----------------------------------------------------
>Apiospora_qiannanensis_RCEF7611T
------------------------------------------------------------
-------GAGAAGGTTAGTTCTGC-------------CCCCCATTGC-----CCAT-CTA
C--ACTA----CACGTATTC---------------CCAT---GCCATTCAC---T-AT--
CACG--------GC---TGGC---ACATGT---------------CGC----------TT
TTTCCCTCCTC------ACCCCGC----CTTGGAA-GCCGA---CCCCTCCATCTCATTT
TTTTCTCT-TGCC---TTGGAGGGGCAACTAAACCCT-GTGT--------------CCCC
ACTTCCACTGGCTCAATTCGGCAC-GGG----CCTTGCACGGACC-C--AACATC-----
---------AAT-----TGGAT-CTGCAACAG-CA--------TTGCTGACAACAACCGA
C------AACAGGAAGCCGCTGAACTCGGCAA-GGGTTCCTTCAAGTATGCGTGGGTTCT
TGACAAGCTCAAGGCCGAGCGTGAGCGTGGTATCACCATCGATATCGCTCTCTGGAAGTT
CGAGACTGAGGAGTACAATGTCACCGTCATTG----------------------------
--------------------------------------------ACGCT-CCCGGTCACC
GT------GATTTCATCAAGAACATGATC-------------------------------
------------------------------------------------------------
------------------------------------------------------------
------------------------------------------------------------
------------------------------------------------------------
------------------------------------------------------------
------------------------------------------------------------
------------------------------------------------------------
------------------------------------------------------------
------------------------------------------------------------
------------------------------------------------------------
------------------------------------------------------------
------------------------------------------------------------
------------------------------------------------------------
------------------------------------------------------------
------------------------------------------------------------
----------------------------------------------------
>Apiospora_qiannanensis_RCEF7610
------------------------------------------------------ATCGAG
A-AGTTCGAGAAGGTTAGTTCTGC-------------CCCCCATTGC-----CCAT-CTA
C--ACTA----CACGTATTC---------------CCAT---GCCATTCAC---T-AT--
CACG--------GC---TGGC---ACATGT---------------CGC----------TT
TTTCCCTCCTC------ACCCCGC----CTTGGAA-GCCGA---CCCCTCCATCTCATTT
TTTTCTCT-TGCC---TTGGAGGGGCAACTAAACCCT-GTGT--------------CCCC
ACTTCCACTGGCTCAATTCGGCAC-GGG----CCTTGCACGGACC-C--AACATC-----
---------AAT-----TGGAT-CTGCAACAG-TA--------TTGCTGACAACAACCGA
C------AACAGGAAGCCGCTGAACTCGGCAA-GGGTTCCTTCAAGTATGCGTGGGTTCT
TGACAAGCTCAAGGCCGAGCGTGAGCGTGGTATCACCATCGATATCGCTCTCTGGAAGTT
CGAGACTGAGGAGTACAATGTCACCGTCATTG----------------------------
--------------------------------------------ACGCT-CCCGGTCACC
GT------GATTTCATCAAGAACATGATCACTGG--TACCTCCA----------------
------------------------------------------------------------
------------------------------------------------------------
------------------------------------------------------------
------------------------------------------------------------
------------------------------------------------------------
------------------------------------------------------------
------------------------------------------------------------
------------------------------------------------------------
------------------------------------------------------------
------------------------------------------------------------
------------------------------------------------------------
------------------------------------------------------------
------------------------------------------------------------
------------------------------------------------------------
------------------------------------------------------------
----------------------------------------------------
>Apiospora_sphaeroidea_CC_YQ02_3_T
------------------------------------------------------------
------------------------------------------------------------
---------------TATTC---------------CCAT---GCCATTCAC---T-GT--
CATG--------GC---TGGC---ACACAT---------------CGCT--------TTT
TTTCCCTCCTC------ACCCCGC----CTTGGAA-GCCGA---CCCCTCCATCTCATTT
TTTTTTCT-TATC---TTGGAGGGGCAACTAAACCCT-GTGT--------------CCCC
ACTTCCACTGGCTCAATTCGGCAC-GGG----CCTCGCACGAACC-C--AGCATC-----
---------CAT-----TGGAT-CTGCAACAG-CA--------TTGCTGACAACAACCAA
C------AACAGGAAGCCGCTGAACTCGGCAA-GGGTTCCTTCAAGTATGCGTGGGTTCT
TGACAAGCTCAAGGCCGAGCGTGAGCGTGGTATCACCATCGATATCGCCCTCTGGAAGTT
CGAGACTGAGGAGTACAATGTCACCGTCATTG----------------------------
--------------------------------------------ACGCT-CCCGGTCACC
GT------GATTTCATCAAGAACATGATTACTGG--TACCTCGCAGGCCGACTGCGCCAT
TCTCATCATTGCTGCCGGTACTGGTGAGTTCGAGGCTGGTATCTCCAAGGATGGCCAGAC
CCGTGAGCACGCTCTGCTCGCTTTCACCCTCGGTGTCAAGCAGCTCATCGTCGCCATCAA
CAAGATGGACACCACCAAGTGGTCTGAGGCCCGTTACAAGGAAATCATCAAAGAGACCTC
CTCTTTCATCAAGAAGGTCGGCTACAACCCCAAGGAGGTCGCTTTCGTCCCCATCTCCGG
TTTCCACGGTGACAACATGTTGGAGGAGTCCACCAACATGCCCTGGTACAAGGGTTGGGA
GAAGGAGACCAAGGCTGGCGGCAAGAAGACCGGCAAGACCCTCTTCCAGGCCATCGATGC
CATCAACCCCCCCACTC-------------------------------------------
------------------------------------------------------------
------------------------------------------------------------
------------------------------------------------------------
------------------------------------------------------------
------------------------------------------------------------
------------------------------------------------------------
------------------------------------------------------------
------------------------------------------------------------
----------------------------------------------------
>Apiospora_paragongcheniae_YNE01259
------------------------------------------------------------
-------GAGAAGGTTAGTTCTAC-------------TCCCGATTGC-----CCAT-ATA
C--GCACTGCACACGTATTC---------------CCAT---GGCATTCAC---T-TT--
CATG--------GC---TGGC---ACACGT---------------CTCT--------TTT
TTTCCCTCCTC------ACCCCGC----CTTGCAA-GCCGA---CCCCTCCATCTCAT--
TTTTTTCT-TATC---TTGGAGGGGCAACTAAACCCT-GTGT--------------CCCC
ACTTCCACTGGCTCAATTCGGCAC-GGA----CCTCGCACGGACC-C--ATTATC-----
---------CAT-----TGGAT-CTGCAACAG-CA--------TTGCTGACAACAACCAA
C------AACAGGAAGCCGCTGAACTCGGCAA-GGGTTCCTTCAAGTATGCGTGGGTTCT
TGACAAGCTCAAGGCCGAGCGTGAGCGTGGTATCACCATCGATATCGCCCTCTGGAAGTT
CGAGACTGAGGAGTACAATGTCACCGTCATTG----------------------------
--------------------------------------------ACGCT-CCCGGTCACC
GT------GATTTCATCAAGAAC-------------------------------------
------------------------------------------------------------
------------------------------------------------------------
------------------------------------------------------------
------------------------------------------------------------
------------------------------------------------------------
------------------------------------------------------------
------------------------------------------------------------
------------------------------------------------------------
------------------------------------------------------------
------------------------------------------------------------
------------------------------------------------------------
------------------------------------------------------------
------------------------------------------------------------
------------------------------------------------------------
------------------------------------------------------------
----------------------------------------------------
>Apiospora_paragongcheniae_YNE00992T
------------------------------------------------------------
-------GAGAAGGTTAGTTCTAC-------------TCCCGATTGC-----CCAT-ATA
C--GCACTGCACACGTATTC---------------CCAT---GGCATTCAC---T-TT--
CATG--------GC---TGGC---ACACGT---------------CTCT--------TTT
TTTCCCTCCTC------ACCCCGC----CTTGCAA-GCCGA---CCCCTCCATCTCAT--
TTTTTTCT-TATC---TTGGAGGGGCAACTAAACCCT-GTGT--------------CCCC
ACTTCCACTGGCTCAATTCGGCAC-GGA----CCTCGCACGGACC-C--ATTATC-----
---------CAT-----TGGAT-CTGCAACAG-CA--------TTGCTGACAACAACCAA
C------AACAGGAAGCCGCTGAACTCGGCAA-GGGTTCCTTCAAGTATGCGTGGGTTCT
TGACAAGCTCAAGGCCGAGCGTGAGCGTGGTATCACCATCGATATCGCCCTCTGGAAGTT
CGAGACTGAGGAGTACAATGTCACCGTCATTG----------------------------
--------------------------------------------ACGCT-CCCGGTCACC
GT------GATTTCATCAAGAAC-------------------------------------
------------------------------------------------------------
------------------------------------------------------------
------------------------------------------------------------
------------------------------------------------------------
------------------------------------------------------------
------------------------------------------------------------
------------------------------------------------------------
------------------------------------------------------------
------------------------------------------------------------
------------------------------------------------------------
------------------------------------------------------------
------------------------------------------------------------
------------------------------------------------------------
------------------------------------------------------------
------------------------------------------------------------
----------------------------------------------------
>Apiospora_subrosea_LC_7292T
------------------------------------------------------------
-------GAGAAGGTTAGTTCTAC-------------TCCCAATTGC-----CCAT-CTA
CATACACTACACACGTATTC---------------CCAT---GCCATTCAC---T-GT--
TATG--------GC---TGGC---ACACAT---------------CGCT--------TGT
TTTCCCTCCTC------ACCCCGC----CTTGGAA-GCCGA---CCCCTCCATCTCATT-
TTTTTTCT-TATC---TTGGAGGGGCAACTAAACCCT-GTGT--------------CCCC
ACTTCCACTGGCTCAATTCGGCAC-GGG----CCTCGCACAGACC-C--AGCATC-----
---------CAT-----TGGAT-CTGCAACAG-CA--------TTGCTGACAACAACCAA
C------AACAGGAAGCCGCTGAACTCGGCAA-GGGTTCCTTCAAGTATGCGTGGGTTCT
TGACAAGCTCAAGGCCGAGCGTGAGCGTGGTATCACCATCGATATCGCCCTCTGGAAGTT
CGAGACTGAGGAGTACAATGTCACCGTCATTG----------------------------
--------------------------------------------ACGCT-CCCGGTCACC
GT------GATTTCATCAAGAACATGAT--------------------------------
------------------------------------------------------------
------------------------------------------------------------
------------------------------------------------------------
------------------------------------------------------------
------------------------------------------------------------
------------------------------------------------------------
------------------------------------------------------------
------------------------------------------------------------
------------------------------------------------------------
------------------------------------------------------------
------------------------------------------------------------
------------------------------------------------------------
------------------------------------------------------------
------------------------------------------------------------
------------------------------------------------------------
----------------------------------------------------
>Apiospora_subrosea_LC_7291
------------------------------------------------------------
-------GAGAAGGTTAGTTCTAC-------------TCCCAATTGC-----CCAT-CTA
CATACACTACACACGTATTC---------------CCAT---GCCATTCAC---T-GT--
TATG--------GC---TGGC---ACACAT---------------CGCT--------TGT
TTTCCCTCCTC------ACCCCGC----CTTGGAA-GCCGA---CCCCTCCATCTCATT-
TTTTTTCT-TATC---TTGGAGGGGCAACTAAACCCT-GTGT--------------CCCC
ACTTCCACTGGCTCAATTCGGCAC-GGG----CCTCGCACAGACC-C--AGCATC-----
---------CAT-----TGGAT-CTGCAACAG-CA--------TTGCTGACAACAACCAA
C------AACAGGAAGCCGCTGAACTCGGCAA-GGGTTCCTTCAAGTATGCGTGGGTTCT
TGACAAGCTCAAGGCCGAGCGTGAGCGTGGTATCACCATCGATATCGCCCTCTGGAAGTT
CGAGACTGAGGAGTACAATGTCACCGTCATTG----------------------------
--------------------------------------------ACGCT-CCCGGTCACC
GT------GATTTCATCAAGAACATGAT--------------------------------
------------------------------------------------------------
------------------------------------------------------------
------------------------------------------------------------
------------------------------------------------------------
------------------------------------------------------------
------------------------------------------------------------
------------------------------------------------------------
------------------------------------------------------------
------------------------------------------------------------
------------------------------------------------------------
------------------------------------------------------------
------------------------------------------------------------
------------------------------------------------------------
------------------------------------------------------------
------------------------------------------------------------
----------------------------------------------------
>Apiospora_neobambusae_LC_7124
------------------------------------------------------------
------------------------------------------------------------
------------------------------------------------------------
---------------------------TTT---------------TTTT--------TTT
TTTCCCTCCTC------ACCCCGC----CTTGCAA-GCCGA---CCCCTCCATCTCA---
-TTTTTCT-TATG---TTGGAGGGGCAACTAAACCCT-GTGT--------------CTCC
ACTTCTACTGGCTCAATTCGGCAC-GGG----CCTCGCACGGACC-C--AACACC-----
---------CAT-----TGGAT-CTGCAATAG-CA--------TTGCTGACAACAACCAA
C------AACAGGAAGCCGCTGAACTCGGCAA-GGGTTCCTTCAAGTATGCGTGGGTTCT
TGACAAGCTCAAGGCCGAGCGTGAGCGTGGTATCACCATCGATATCGCCCTCTGGAAGTT
CGAGACTGAGGAGTACAATGTCACCGTCA-------------------------------
------------------------------------------------------------
------------------------------------------------------------
------------------------------------------------------------
------------------------------------------------------------
------------------------------------------------------------
------------------------------------------------------------
------------------------------------------------------------
------------------------------------------------------------
------------------------------------------------------------
------------------------------------------------------------
------------------------------------------------------------
------------------------------------------------------------
------------------------------------------------------------
------------------------------------------------------------
------------------------------------------------------------
------------------------------------------------------------
------------------------------------------------------------
----------------------------------------------------
>Apiospora_neobambusae_LC_7106T
------------------------------------------------------------
------------------------------------------------------------
------------------------------------------------------------
--------------------------TTTT---------------TTTT--------TTT
TTTCCCTCCTC------ACCCCGC----CTTGCAA-GCCGA---CCCCTCCATCTCA---
-TTTTTCT-TATC---TTGGAGGGGCAACTAAACCCT-GTGT--------------CTCC
ACTTCTACTGGCTCAATTCGGCAC-GGG----CCTCGCACGGACC-C--AACACC-----
---------CAT-----TGGAT-CTGCAATAG-CA--------TTGCTGACAACAACCAA
C------AACAGGAAGCCGCTGAACTCGGCAA-GGGTTCCTTCAAGTATGCGTGGGTTCT
TGACAAGCTCAAGGCCGAGCGTGAGCGTGGTATCACCATCGATATCGCCCTCTGGAAGTT
CGAGACTGAGGAGTACAATGTCACCGTCA-------------------------------
------------------------------------------------------------
------------------------------------------------------------
------------------------------------------------------------
------------------------------------------------------------
------------------------------------------------------------
------------------------------------------------------------
------------------------------------------------------------
------------------------------------------------------------
------------------------------------------------------------
------------------------------------------------------------
------------------------------------------------------------
------------------------------------------------------------
------------------------------------------------------------
------------------------------------------------------------
------------------------------------------------------------
------------------------------------------------------------
------------------------------------------------------------
----------------------------------------------------
>Apiospora_bambusirimae_GUCC12_52
---------------------------------------------------CTCATCGAG
AAAAGTCGAGAAGGTTAGTTCTAC-------------TCCCAATTGCA--CGTCGT-CTA
C--ACTACACACACGTATTC---------------CCAT---GCCATTCAC---T-GC--
CATG--------GC---TGGC-ACACA-GT---------------TGC---------TTT
TTTCCCTCCTC------ACCCCGC----CTTGCCA-GCCGA---CCCCTCCATCTCAA--
TTTTTTCT-TATC---TTGGAGGGGCAACTAAACCCT-GTGT--------------CCCC
ACTTCCACTGGCTCAATTCGGCAC-GGG----CCTCGCACGGACC-C--AACATC-----
---------CAT-----TGGAT-CTGCAACAG-CA--------TTGCTGACAACATCAAC
C------AACAGGAAGCCGCTGAACTCGGCAA-GGGTTCCTTCAAGTATGCGTGGGTTCT
TGACAAGCTCAAGGCCGAGCGTGAGCGTGGTATCACCATCGATATCGCTCTCTGGAAGTT
CGAGACTGAGGAGTACAATGTCACCGTCATTG----------------------------
--------------------------------------------ACGCT-CCCGGTCACC
GTTACCCGCATTTCATCAAGAACATGATCACTGGA-TACTTCCCA---------------
------------------------------------------------------------
------------------------------------------------------------
------------------------------------------------------------
------------------------------------------------------------
------------------------------------------------------------
------------------------------------------------------------
------------------------------------------------------------
------------------------------------------------------------
------------------------------------------------------------
------------------------------------------------------------
------------------------------------------------------------
------------------------------------------------------------
------------------------------------------------------------
------------------------------------------------------------
------------------------------------------------------------
----------------------------------------------------
>Apiospora_bambusirimae_GUCC12_51_T_
---------------------------------------------------CTCATCGAG
AAAAGTCGAGAAGGTTAGTTCTAC-------------TCCCAATTGCA--CGTCGT-CTA
C--ACTACACACACGTATTC---------------CCAT---GCCATTCAC---T-GC--
CATG--------GC---TGGC-ACACA-GT---------------TGC---------TTT
TTTCCCTCCTC------ACCCCGC----CTTGCCA-GCCGA---CCCCTCCATCTCAA--
TTTTTTCT-TATC---TTGGAGGGGCAACTAAACCCT-GTGT--------------CCCC
ACTTCCACTGGCTCAATTCGGCAC-GGG----CCTCGCACGGACC-C--AACATC-----
---------CAT-----TGGAT-CTGCAACAG-CA--------TTGCTGACAACATCAAC
C------AACAGGAAGCCGCTGAACTCGGCAA-GGGTTCCTTCAAGTATGCGTGGGTTCT
TGACAAGCTCAAGGCCGAGCGTGAGCGTGGTATCACCATCGATATCGCTCTCTGGAAGTT
CGAGACTGAGGAGTACAATGTCACCGTCATTG----------------------------
--------------------------------------------ACGCT-CCCGGTCACC
GTTACCCGCATTTCATCAAGAACATGATCACTGGA-TACTTCCCA---------------
------------------------------------------------------------
------------------------------------------------------------
------------------------------------------------------------
------------------------------------------------------------
------------------------------------------------------------
------------------------------------------------------------
------------------------------------------------------------
------------------------------------------------------------
------------------------------------------------------------
------------------------------------------------------------
------------------------------------------------------------
------------------------------------------------------------
------------------------------------------------------------
------------------------------------------------------------
------------------------------------------------------------
----------------------------------------------------
>Apiospora_setostroma_KUMCC_19_0217T
------------------------------------------------------------
------------------------------------------------------------
-----------CACGTATTC---------------CCAT---GCCATTCAC---T-GC--
CATG--------GC---TGGC-ACACA-GT---------------TGC---------TTT
TTTCCCTCCTC------ACCCCGC----CTTGCCA-GCCGA---CCCCTCCATCTCAA--
TTTTTTCT-TATC---TTGGAGGGGCAACTAAACCCT-GTGT--------------CCCC
ACTTCCACTGGCTCAATTCGGCAC-GGG----CCTCGCACGGACC-C--AACAGC-----
---------CAT-----TGGAT-CTGCAACAG-CA--------TTGCTGACAACATCCAC
C------AACAGGAAGCCGCTGAACTCGGCAA-GGGTTCCTTCAAGTATGCGTGGGTTCT
TGACAAGCTCAAGGCCGAGCGTGAGCGTGGTATCACCATCGATATCGCTCTCTGGAAGTT
CGAGACTGAGGAGTACAATGTCACCGTCATTG----------------------------
--------------------------------------------ACGCT-CCCGGTCACC
GT------GATTTCATCAAGAACATGATCACTG---------------------------
------------------------------------------------------------
------------------------------------------------------------
------------------------------------------------------------
------------------------------------------------------------
------------------------------------------------------------
------------------------------------------------------------
------------------------------------------------------------
------------------------------------------------------------
------------------------------------------------------------
------------------------------------------------------------
------------------------------------------------------------
------------------------------------------------------------
------------------------------------------------------------
------------------------------------------------------------
------------------------------------------------------------
----------------------------------------------------
>Apiospora_huaxiensis_sp._nov_GUCC_25-0068T
------------------------------------------------------------
-----TCGAGAAGGTTAGTTCTAC-------------TCCCAATTGC-----CCAT-CTA
C--ACTACACACACGTATTC---------------CTAT---GCCATTCAC---T-GC--
CATG--------GC---TGGC-ACACA-GT---------------TGC---------TTT
TTTCCCTCCTC------ACCCCGC----CTTGCCA-GCCGA---CCCCTCCATCTCAA--
TTTTTTCT-TATC---TTGGAGGGGCAACTAAACCCT-GTGT--------------CCCC
ACTTCCACTGGCTCAATTCGGCAC-GGG----CCTCACACGGACC-C--AACATC-----
---------CAT-----TGGAT-CTGCAACAG-CA--------TTGCTGACAACATCAAC
C------AACAGGAAGCCGCTGAACTCGGCAA-GGGTTCCTTCAAGTATGCGTGGGTTCT
TGACAAGCTCAAGGCCGAGCGTGAGCGTGGTATCACCATCGATATCGCTCTCTGGAAGTT
CGAGACTGAGGAGTACAATGTCACCGTCATTG----------------------------
--------------------------------------------ACGCT-CCCGGTCACC
GT------GATTTCATCAAGAACATGATC-------------------------------
------------------------------------------------------------
------------------------------------------------------------
------------------------------------------------------------
------------------------------------------------------------
------------------------------------------------------------
------------------------------------------------------------
------------------------------------------------------------
------------------------------------------------------------
------------------------------------------------------------
------------------------------------------------------------
------------------------------------------------------------
------------------------------------------------------------
------------------------------------------------------------
------------------------------------------------------------
------------------------------------------------------------
----------------------------------------------------
>Apiospora_huaxiensis_sp._nov_GUCC_25-0069
------------------------------------------------------------
-----TCGAGAAGGTTAGTTCTAC-------------TCCCAATTGC-----CCAT-CTA
C--ACTACACACACGTATTC---------------CTAT---GCCATTCAC---T-GC--
CATG--------GC---TGGC-ACACA-GT---------------TGC---------TTT
TTTCCCTCCTC------ACCCCGC----CTTGCCA-GCCGA---CCCCTCCATCTCAA--
TTTTTTCT-TATC---TTGGAGGGGCAACTAAACCCT-GTGT--------------CCCC
ACTTCCACTGGCTCAATTCGGCAC-GGG----CCTCACACGGACC-C--AACATC-----
---------CAT-----TGGAT-CTGCAACAG-CA--------TTGCTGACAACATCAAC
C------AACAGGAAGCCGCTGAACTCGGCAA-GGGTTCCTTCAAGTATGCGTGGGTTCT
TGACAAGCTCAAGGCCGAGCGTGAGCGTGGTATCACCATCGATATCGCTCTCTGGAAGTT
CGAGACTGAGGAGTACAATGTCACCGTCATTG----------------------------
--------------------------------------------ACGCT-CCCGGTCACC
GT------GATTTCATCAAGAACATGATC-------------------------------
------------------------------------------------------------
------------------------------------------------------------
------------------------------------------------------------
------------------------------------------------------------
------------------------------------------------------------
------------------------------------------------------------
------------------------------------------------------------
------------------------------------------------------------
------------------------------------------------------------
------------------------------------------------------------
------------------------------------------------------------
------------------------------------------------------------
------------------------------------------------------------
------------------------------------------------------------
------------------------------------------------------------
----------------------------------------------------
>Apiospora_huaxiensis_sp._nov_GUCC_25-0070
-----------------------------------------------------CATCGAG
A-AGTTCGAGAAGGTTAGTTCTAC-------------TCCCAATTGC-----CCAT-CTA
C--ACTACACACACGTATTC---------------CTAT---GCCATTCAC---T-GC--
CATG--------GC---TGGC-ACACA-GT---------------TGC---------TTT
TTTCCCTCCTC------ACCCCGC----CTTGCCA-GCCGA---CCCCTCCATCTCAA--
TTTTTTCT-TATC---TTGGAGGGGCAACTAAACCCT-GTGT--------------CCCC
ACTTCCACTGGCTCAATTCGGCAC-GGG----CCTCACACGGACC-C--AACATC-----
---------CAT-----TGGAT-CTGCAACAG-CA--------TTGCTGACAACATCAAC
C------AACAGGAAGCCGCTGAACTCGGCAA-GGGTTCCTTCAAGTATGCGTGGGTTCT
TGACAAGCTCAAGGCCGAGCGTGAGCGTGGTATCACCATCGATATCGCTCTCTGGAAGTT
CGAGACTGAGGAGTACAATGTCACCGTCATTG----------------------------
--------------------------------------------ACGCT-CCCGGTCACC
GT------GATTTCATCAAGAACATGATCA------------------------------
------------------------------------------------------------
------------------------------------------------------------
------------------------------------------------------------
------------------------------------------------------------
------------------------------------------------------------
------------------------------------------------------------
------------------------------------------------------------
------------------------------------------------------------
------------------------------------------------------------
------------------------------------------------------------
------------------------------------------------------------
------------------------------------------------------------
------------------------------------------------------------
------------------------------------------------------------
------------------------------------------------------------
----------------------------------------------------
>Apiospora_neogongcheniae_YNE01248T
------------------------------------------------------------
-------GAGAAGGTTAGTTCTAC-------------TCCCAATTGC-----CCAT-CTA
C--ACTCTT--CACGCATTC---------------CCAT---GCCCTTCAC---T-GC--
CATG--------GC---TGGC-ACACA-GT---------------TGC---------TTT
TTTCCCTCCTC------ACCCCGC----CTTGCCA-GCCGA---CCCCTCCATCTCAA--
TTTTTTCT-TATC---TTGGAGGGGCAACTAAACCCT-GTGT--------------CCCC
ACTTCCACTGGCTCAATTCGGCAC-GGG----CCTCGCACGGACC-C--AACATC-----
---------CAC-----TGGAT-CTGCAACAG-CA--------TTGCTGACAACATCAAC
C------AACAGGAAGCCGCTGAACTCGGCAA-GGGTTCCTTCAAGTATGCGTGGGTTCT
TGACAAGCTCAAGGCCGAGCGTGAGCGTGGTATCACCATCGATATCGCTCTCTGGAAGTT
CGAGACTGAGGAGTACAATGTCACCGTCATTG----------------------------
--------------------------------------------ACGCT-CCCGGTCACC
GT------GATTTCATCAAGAAC-------------------------------------
------------------------------------------------------------
------------------------------------------------------------
------------------------------------------------------------
------------------------------------------------------------
------------------------------------------------------------
------------------------------------------------------------
------------------------------------------------------------
------------------------------------------------------------
------------------------------------------------------------
------------------------------------------------------------
------------------------------------------------------------
------------------------------------------------------------
------------------------------------------------------------
------------------------------------------------------------
------------------------------------------------------------
----------------------------------------------------
>Apiospora_dehongensis_GMBCC1012
------------------------------------------------------------
----------AAGGTTAGTTATAC-------------TCCCAATTGC-----CCAT-CTA
C--AATACA--CACGTATTC---------------CCAT---GTCATTCAC---T-GC--
CGTG--------GC---TGGC-ACACA-GT---------------TGC---------TTT
TTTCCCTCCTC------ACCCCGC----CTTGCAA-GCCGA---CCCCTCCATCTCAA--
TTTTTTCT-TATC---TTGGAGGGGCAACTAAACCCT-GTGT--------------CCCC
ACTTCCACTGGCTCAATTCGGCAC-TGG----CCTCGCACGGACC-C--AACATC-----
---------CAT-----TGGAT-CTGCAACAG-CA--------TTGCTGACAACATCAAC
C------AACAGGAAGCCGCTGAACTCGGCAA-GGGTTCCTTCAAGTATGCGTGGGTTCT
TGACAAGCTCAAGGCCGAGCGTGAGCGTGGTATCACCATCGATATCGCCCTCTGGAAGTT
CGAGACTGAGGAGTACAATGTCACCGTCATTG----------------------------
--------------------------------------------ACGCT-CCCGGTCACC
GT------GATTTCATCAAGAACATG----------------------------------
------------------------------------------------------------
------------------------------------------------------------
------------------------------------------------------------
------------------------------------------------------------
------------------------------------------------------------
------------------------------------------------------------
------------------------------------------------------------
------------------------------------------------------------
------------------------------------------------------------
------------------------------------------------------------
------------------------------------------------------------
------------------------------------------------------------
------------------------------------------------------------
------------------------------------------------------------
------------------------------------------------------------
----------------------------------------------------
>Apiospora_dehongensis_GMBCC1011T
------------------------------------------------------------
--------AGAAGGTTAGTTATAC-------------TCCCAATTGC-----CCAT-CTA
C--AATACA--CACGTATTC---------------CCAT---GTCATTCAC---T-GC--
CGTG--------GC---TGGC-ACACA-GT---------------TGC---------TTT
TTTCCCTCCTC------ACCCCGC----CTTGCAA-GCCGA---CCCCTCCATCTCAA--
TTTTTTCT-TATC---TTGGAGGGGCAACTAAACCCT-GTGT--------------CCCC
ACTTCCACTGGCTCAATTCGGCAC-TGG----CCTCGCACGGACC-C--AACATC-----
---------CAT-----TGGAT-CTGCAACAG-CA--------TTGCTGACAACATCAAC
C------AACAGGAAGCCGCTGAACTCGGCAA-GGGTTCCTTCAAGTATGCGTGGGTTCT
TGACAAGCTCAAGGCCGAGCGTGAGCGTGGTATCACCATCGATATCGCCCTCTGGAAGTT
CGAGACTGAGGAGTACAATGTCACCGTCATTG----------------------------
--------------------------------------------ACGCT-CCCGGTCACC
GT------GATTTCATCAAGAACA------------------------------------
------------------------------------------------------------
------------------------------------------------------------
------------------------------------------------------------
------------------------------------------------------------
------------------------------------------------------------
------------------------------------------------------------
------------------------------------------------------------
------------------------------------------------------------
------------------------------------------------------------
------------------------------------------------------------
------------------------------------------------------------
------------------------------------------------------------
------------------------------------------------------------
------------------------------------------------------------
------------------------------------------------------------
----------------------------------------------------
>Apiospora_fuzhouensis_CGMCC3.25650
------------------------------------------------------------
--------------------CTAC-------------TCCCAATTGC-----CCAT-CTA
C--ACTCTT--CACGCATTC---------------CCAT---GCCCTTCAC---T-GC--
CATGGCAGCATGGC---TGGC-ACACG-GT---------------TGCT--------TTT
TTTCCCTCCTC------ACCCCGC----CTTGCCA-GCCGA---CCCCTCCATCTCAA--
TTTTTTCT-TATC---TTGGAGGGGCAACTAAACCCT-GTGT--------------CCCC
ACTTCCACTGGCTCAATTCGGCAC-GGG----CCTCGCACGGATC-C--AACATC-----
---------CAC-----TGGAT-CTGCAACAG-CA--------TTGCTGACAACATCAAC
C------AACAGGAAGCCGCTGAACTCGGCAA-GGGTTCCTTCAAGTATGCGTGGGTTCT
TGACAAGCTCAAGGCCGAGCGTGAGCGTGGTATCACCATCGATATCGCTCTCTGGAAGTT
CGAGACTGAGGAGTACAATGTCACCGTCATTG----------------------------
--------------------------------------------ACGCT-CCCGGTCACC
GT------GATTTCATCAAG----------------------------------------
------------------------------------------------------------
------------------------------------------------------------
------------------------------------------------------------
------------------------------------------------------------
------------------------------------------------------------
------------------------------------------------------------
------------------------------------------------------------
------------------------------------------------------------
------------------------------------------------------------
------------------------------------------------------------
------------------------------------------------------------
------------------------------------------------------------
------------------------------------------------------------
------------------------------------------------------------
------------------------------------------------------------
----------------------------------------------------
>Apiospora_fuzhouensis_CGMCC3_25649T
------------------------------------------------------------
--------------------CTAC-------------TCCCAATTGC-----CCAT-CTA
C--ACTCTT--CACGCATTC---------------CCAT---GCCCTTCAC---T-GC--
CATGGCAGCATGGC---TGGC-ACACG-GT---------------TGCT--------TTT
TTTCCCTCCTC------ACCCCGC----CTTGCCA-GCCGA---CCCCTCCATCTCAA--
TTTTTTCT-TATC---TTGGAGGGGCAACTAAACCCT-GTGT--------------CCCC
ACTTCCACTGGCTCAATTCGGCAC-GGG----CCTCGCACGGATC-C--AACATC-----
---------CAC-----TGGAT-CTGCAACAG-CA--------TTGCTGACAACATCAAC
C------AACAGGAAGCCGCTGAACTCGGCAA-GGGTTCCTTCAAGTATGCGTGGGTTCT
TGACAAGCTCAAGGCCGAGCGTGAGCGTGGTATCACCATCGATATCGCTCTCTGGAAGTT
CGAGACTGAGGAGTACAATGTCACCGTCATTG----------------------------
--------------------------------------------ACGCT-CCCGGTCACC
GT------GATTTCATCAAG----------------------------------------
------------------------------------------------------------
------------------------------------------------------------
------------------------------------------------------------
------------------------------------------------------------
------------------------------------------------------------
------------------------------------------------------------
------------------------------------------------------------
------------------------------------------------------------
------------------------------------------------------------
------------------------------------------------------------
------------------------------------------------------------
------------------------------------------------------------
------------------------------------------------------------
------------------------------------------------------------
------------------------------------------------------------
----------------------------------------------------
>Apiospora_gongcheniae_YNE00565
------------------------------------------------------------
-------GAGAAGGTTAGTTCTGC-------------TCCCCATTGC-----CCGT-CTA
G--ACTACA--CACGTCTCC---------------TCAT---GCCATTCAC---T-AC--
TATG--------GC---TGGC-ACACACGT---------------TGC---------TTT
TTTCCCTCCTC------ACCCCGC----CTTGCAA-GCCTA---CCCCTCCATCTCAT--
-TTTTTCT-TATC---TTGGAGGGGCAACTAAACCCT-GTGT--------------CCCC
ACCTCCACTGGCTCAATTCTGCAC-GGG----CCTCGCACGGACC-C--AACATC-----
---------TAT-----TGGAT-CTGCAACAG-CA--------TTGCTGACAACTTCCAA
C------AACAGGAAGCCGCTGAACTCGGCAA-GGGTTCCTTCAAGTATGCGTGGGTTCT
TGACAAGCTCAAGGCCGAGCGTGAGCGTGGTATCACCATCGATATTGCTCTCTGGAAGTT
CGAGACTGAGGAGTACAATGTCACCGTCATTG----------------------------
--------------------------------------------ACGCT-CCCGGTCACC
GT------GATTTCATCAAGAAC-------------------------------------
------------------------------------------------------------
------------------------------------------------------------
------------------------------------------------------------
------------------------------------------------------------
------------------------------------------------------------
------------------------------------------------------------
------------------------------------------------------------
------------------------------------------------------------
------------------------------------------------------------
------------------------------------------------------------
------------------------------------------------------------
------------------------------------------------------------
------------------------------------------------------------
------------------------------------------------------------
------------------------------------------------------------
----------------------------------------------------
>Apiospora_gongcheniae_YNE00465T
------------------------------------------------------------
-------GAGAAGGTTAGTTCTGC-------------TCCCCATTGC-----CCGT-CTA
G--ACTACA--CACGTCTCC---------------TCAT---GCCATTCAC---T-AC--
TATG--------GC---TGGC-ACACACGT---------------TGC---------TTT
TTTCCCTCCTC------ACCCCGC----CTTGCAA-GCCTA---CCCCTCCATCTCAT--
TTTTTTCT-TATC---TTGGAGGGGCAACTAAACCCT-GTGT--------------CCCC
ACCTCCACTGGCTCAATTCTGCAC-GGG----CCTCGCACGGACC-C--AACATC-----
---------TAT-----TGGAT-CTGCAACAG-CA--------TTGCTGACAACTTCCAA
C------AACAGGAAGCCGCTGAACTCGGCAA-GGGTTCCTTCAAGTATGCGTGGGTTCT
TGACAAGCTCAAGGCCGAGCGTGAGCGTGGTATCACCATCGATATTGCTCTCTGGAAGTT
CGAGACTGAGGAGTACAATGTCACCGTCATTG----------------------------
--------------------------------------------ACGCT-CCCGGTCACC
GT------GATTTCATCAAGAAC-------------------------------------
------------------------------------------------------------
------------------------------------------------------------
------------------------------------------------------------
------------------------------------------------------------
------------------------------------------------------------
------------------------------------------------------------
------------------------------------------------------------
------------------------------------------------------------
------------------------------------------------------------
------------------------------------------------------------
------------------------------------------------------------
------------------------------------------------------------
------------------------------------------------------------
------------------------------------------------------------
------------------------------------------------------------
----------------------------------------------------
>Apiospora_fujianensis_CGMCC3.25648
------------------------------------------------------------
--------------------CTGC-------------TCCCCATTGC-----CCAT-AAA
C--ACTACA--CACGTATTC---TC----------CCAT---GCCCTTCAC---T-AT--
CATG--------GC---TGGC-ACAAAAGT---------------CGC---------TTT
TTTCCCTCCTC------ACCCCGC----CTTGCAA-GCCGA---CCCCTCCATCTCAT--
TTTTTTCT-TATC---TTGGAGGGGCAACTAAACCCTGGTGT--------------CCCC
ACTTCCACTGGCTCAATTCGGCAC-GGA----CCCTGCACGGACC-C--AACATC-----
---------AAT-----TGGAT-CTGCAACAG-CA--------TTGCTGACAACAACCGA
C------AACAGGAAGCCGCTGAACTCGGCAA-GGGTTCCTTCAAGTATGCGTGGGTTCT
TGACAAGCTCAAGGCCGAGCGTGAGCGTGGTATCACCATCGATATCGCTCTCTGGAAGTT
CGAGACTGAGGAGTACAATGTCACCGTCATTG----------------------------
--------------------------------------------ACGCT-CCCGGTCACC
GT------GATTTCATCAAGAACATGA---------------------------------
------------------------------------------------------------
------------------------------------------------------------
------------------------------------------------------------
------------------------------------------------------------
------------------------------------------------------------
------------------------------------------------------------
------------------------------------------------------------
------------------------------------------------------------
------------------------------------------------------------
------------------------------------------------------------
------------------------------------------------------------
------------------------------------------------------------
------------------------------------------------------------
------------------------------------------------------------
------------------------------------------------------------
----------------------------------------------------
>Apiospora_fujianensis_CGMCC3_25647t
------------------------------------------------------------
--------------------CTGC-------------TCCCCATTGC-----CCAT-AAA
C--ACTACA--CACGTATTC---TC----------CCAT---GCCCTTCAC---T-AT--
CATG--------GC---TGGC-ACAAAAGT---------------CGC---------TTT
TTTCCCTCCTC------ACCCCGC----CTTGCAA-GCCGA---CCCCTCCATCTCAT--
TTTTTTCT-TATC---TTGGAGGGGCAACTAAACCCTGGTGT--------------CCCC
ACTTCCACTGGCTCAATTCGGCAC-GGA----CCCTGCACGGACC-C--AACATC-----
---------AAT-----TGGAT-CTGCAACAG-CA--------TTGCTGACAACAACCGA
C------AACAGGAAGCCGCTGAACTCGGCAA-GGGTTCCTTCAAGTATGCGTGGGTTCT
TGACAAGCTCAAGGCCGAGCGTGAGCGTGGTATCACCATCGATATCGCTCTCTGGAAGTT
CGAGACTGAGGAGTACAATGTCACCGTCATTG----------------------------
--------------------------------------------ACGCT-CCCGGTCACC
GT------GATTTCATCAAGAACATGA---------------------------------
------------------------------------------------------------
------------------------------------------------------------
------------------------------------------------------------
------------------------------------------------------------
------------------------------------------------------------
------------------------------------------------------------
------------------------------------------------------------
------------------------------------------------------------
------------------------------------------------------------
------------------------------------------------------------
------------------------------------------------------------
------------------------------------------------------------
------------------------------------------------------------
------------------------------------------------------------
------------------------------------------------------------
----------------------------------------------------
>Apiospora bambusigena_SAUCC_2446-6
-----------------------------------------------------------A
GAAGTTCGAGAAGGTTAGTTCTAC-------------TGCTCATTTT-----CACA-TT-
-----------TATCT-TTC---------------CCAT---ATCATCACC---C-AT--
--------------------C-TGCCATGT---------------CGCTGTCC-------
-----CTCCTC------ACCCCGC----CTTCAGA-GTTGA---CCCCTCCATTTGAGA-
-TTTTTCT-TATC---TTGGAGGGGTAGACCAACCTT-GTGT--------------CCCC
ACTTTCATT-ACACAATTTGACAC-GGA----CCTCGCACGGGCC-C--GGCATCC-AAA
AAGC-CCTCGATT----GGAAT-TTGCAACGT-CA--------ATTCTGACAAC---C-A
T------CATAGGAAGCTGCCGAGCTCGGCAA-GGGTTCCTTCAAGTATGCGTGGGTTCT
TGACAAGCTCAAGGCCGAGCGTGAGCGTGGTATCACCATCGATA----------------
------------------------------------------------------------
------------------------------------------------------------
------------------------------------------------------------
------------------------------------------------------------
------------------------------------------------------------
------------------------------------------------------------
------------------------------------------------------------
------------------------------------------------------------
------------------------------------------------------------
------------------------------------------------------------
------------------------------------------------------------
------------------------------------------------------------
------------------------------------------------------------
------------------------------------------------------------
------------------------------------------------------------
------------------------------------------------------------
------------------------------------------------------------
------------------------------------------------------------
----------------------------------------------------
>Apiospora bambusigen_SAUCC_2446-2T
-----------------------------------------------------------A
GAAGTTCGAGAAGGTTAGTTCTAC-------------TGCTCATTTT-----CACA-TT-
-----------TATCT-TTC---------------CCAT---ATCATCACC---C-AT--
--------------------C-TGCCATGT---------------CGCTGTCC-------
-----CTCCTC------ACCCCGC----CTTCAGA-GTTGA---CCCCTCCATTTGAGA-
-TTTTTCT-TATC---TTGGAGGGGTAGACCAACCTT-GTGT--------------CCCC
ACTTTCATT-ACACAATTTGACAC-GGA----CCTCGCACGGGCC-C--GGCATCC-AAA
AAGC-CCTCGATT----GGAAT-TTGCAACGT-CA--------ATTCTGACAAC---C-A
T------CATAGGAAGCTGCCGAGCTCGGCAA-GGGTTCCTTCAAGTATGCGTGGGTTCT
TGACAAGCTCAAGGCCGAGCGTGAGCGTGGTATCACCATCGATA----------------
------------------------------------------------------------
------------------------------------------------------------
------------------------------------------------------------
------------------------------------------------------------
------------------------------------------------------------
------------------------------------------------------------
------------------------------------------------------------
------------------------------------------------------------
------------------------------------------------------------
------------------------------------------------------------
------------------------------------------------------------
------------------------------------------------------------
------------------------------------------------------------
------------------------------------------------------------
------------------------------------------------------------
------------------------------------------------------------
------------------------------------------------------------
------------------------------------------------------------
----------------------------------------------------
>Apiospora?dematiacea_KUNCC_23_14202T
------------------------------------------------------------
---------GAAGGTTAGTTCTAC-------------TGCTCATTTT-----CACA-TT-
-----------TATCT-TTC---------------CCAT---ATCAT---C---C-AT--
--------------------C-TGCCATGT---------------CGCTGTCC-------
-----CTCCTC------ACCCCGC----CTTCAGA-GTTGA---CCCCTCCATTTGAGA-
-TTTTTCT-TATC---TTGGAGGGGTAGACCAACCCT-GTGT--------------CCCC
ACTTTCATT-ACACAATTTGACAC-GGA----CCTCGCACGGGCC-C--GGCATCC-AAA
AAGT-CCTCGATT----GGAAT-TTGCAACGT-CA--------ATTCTGACAAC---C-A
T------CATAGGAAGCTGCCGAGCTCGGCAA-GGGTTCCTTCAAGTATGCGTGGGTTCT
TGACAAGCTCAAGGCTGAGCGTGAGCGTGGTATCACCATCGATATTGCTCTGTGGAAGTT
CGAGACTGAGGAGTACAATGTCACCGTCATTG----------------------------
--------------------------------------------ACGCT-CCCGGTCACC
GT------GATTTCATCAAGAACATGT---------------------------------
------------------------------------------------------------
------------------------------------------------------------
------------------------------------------------------------
------------------------------------------------------------
------------------------------------------------------------
------------------------------------------------------------
------------------------------------------------------------
------------------------------------------------------------
------------------------------------------------------------
------------------------------------------------------------
------------------------------------------------------------
------------------------------------------------------------
------------------------------------------------------------
------------------------------------------------------------
------------------------------------------------------------
----------------------------------------------------
>Apiospora_endophytica_ZHKUCC_23_0007
------------------------------------------------------------
------CGAGAAGGTTAGTTCTAC-------------TGCTCATTTT-----CACA-TT-
-----------TATCT-TTC---------------CCAT---ATCATCACC---C-AT--
--------------------C-TGCCATGT---------------CGCTGTCC-------
-----CTCCTC------ACCCCGC----CTTCAGA-GTTGA---CCCCTCCATTTGAGA-
-TTTTTCT-TATC---TTGGAGGGGTAGACCAACCCT-GTGT--------------CCCC
ACTTTCATT-ACACAATTTGGCAC-GGA----CCTCGCACGGGCC-C--GACATCC-AAA
AAGT-CCTCGATT----GGAAT-TTGCAACGT-CA--------ATTCTGACAAC---C-A
T------CATAGGAAGCTGCCGAGCTCGGCAA-GGGTTCCTTCAAGTATGCGTGGGTTCT
TGACAAGCTCAAGGCCGAGCGTGAGCGTGGTATCACCATCGATATTGCTCTGTGGAAGTT
CGAGACTGAGGAGTACAATGTCACCGTCATTG----------------------------
--------------------------------------------ACGCT-CCCGGTCACC
GT------GATTTCATCAAGAACATGATC-------------------------------
------------------------------------------------------------
------------------------------------------------------------
------------------------------------------------------------
------------------------------------------------------------
------------------------------------------------------------
------------------------------------------------------------
------------------------------------------------------------
------------------------------------------------------------
------------------------------------------------------------
------------------------------------------------------------
------------------------------------------------------------
------------------------------------------------------------
------------------------------------------------------------
------------------------------------------------------------
------------------------------------------------------------
----------------------------------------------------
>Apiospora_endophytica_ZHKUCC_23_0006T
------------------------------------------------------------
------CGAGAAGGTTAGTTCTAC-------------TGCTCATTTT-----CACA-TT-
-----------TATCT-TTC---------------CCAT---ATCATCACC---C-AT--
--------------------C-TGCCATGT---------------CGCTGTCC-------
-----CTCCTC------ACCCCGC----CTTCAGA-GTTGA---CCCCTCCATTTGAGA-
-TTTTTCT-TATC---TTGGAGGGGTAGACCAACCCT-GTGT--------------CCCC
ACTTTCATT-ACACAATTTGGCAC-GGA----CCTCGCACGGGCC-C--GACATCC-AAA
AAGT-CCTCGATT----GGAAT-TTGCAACGT-CA--------ATTCTGACAAC---C-A
T------CATAGGAAGCTGCCGAGCTCGGCAA-GGGTTCCTTCAAGTATGCGTGGGTTCT
TGACAAGCTCAAGGCCGAGCGTGAGCGTGGTATCACCATCGATATTGCTCTGTGGAAGTT
CGAGACTGAGGAGTACAATGTCACCGTCATTG----------------------------
--------------------------------------------ACGCT-CCCGGTCACC
GT------GATTTCATCAAGAACATG----------------------------------
------------------------------------------------------------
------------------------------------------------------------
------------------------------------------------------------
------------------------------------------------------------
------------------------------------------------------------
------------------------------------------------------------
------------------------------------------------------------
------------------------------------------------------------
------------------------------------------------------------
------------------------------------------------------------
------------------------------------------------------------
------------------------------------------------------------
------------------------------------------------------------
------------------------------------------------------------
------------------------------------------------------------
----------------------------------------------------
>Apiospora_hydei_GZCC_20 C0113
------------------------------------------------------------
-----------------------C-------------TGCTCATTTT-----CACA-TT-
-----------CACCT-TTC---------------CCAT---ATCATCATC---C-AT--
CGCG--------GC---TGCC-ATACATGT---------------CGCTGTCC-------
-----CTCCTC------ACCCCGC----CTTCAGA-GTTGA---CCCCTCCATTCGAGA-
-TTTTTCT-TATC---TTGGAGGGGTAGACCAACCCT-GTGT--------------CCCC
ACTTTCATT-ACACAATTTGGCAC-GGA----CCTCGCACGGGCC-C--GACATCC-AAA
AAGT-CCTCAATT----GGAAT-TTGCAACGT-CA--------ATTCTGACAGC---C-A
T------CATAGGAAGCTGCCGAGCTCGGCAA-GGGTTCTTTCAAGTATGCGTGGGTTCT
TGACAAGCTCAAGGCCGAGCGTGAGCGTGGTATCACCATCGATATTGCTCTGTGGAAGTT
CGAGACTGAGGAGTACAATGTCACCGTCATTG----------------------------
--------------------------------------------ACGCT-CCCGGTCACC
GT------GATTTCATCAAGAACATGATCAC-----------------------------
------------------------------------------------------------
------------------------------------------------------------
------------------------------------------------------------
------------------------------------------------------------
------------------------------------------------------------
------------------------------------------------------------
------------------------------------------------------------
------------------------------------------------------------
------------------------------------------------------------
------------------------------------------------------------
------------------------------------------------------------
------------------------------------------------------------
------------------------------------------------------------
------------------------------------------------------------
------------------------------------------------------------
----------------------------------------------------
>Apiospora_hydei_CBS_114990T
------------------------------------------------------------
-------GAGAAGGTTAGTTCTAC-------------TGCTCATTTT-----CACA-TT-
-----------CACGT-TTC---------------CCAT---ATCATCATC---C-AT--
CGCG--------GC---TGCC-ATACATGT---------------CGCTGTCC-------
-----CTCCTC------ACCCCGC----CTTCAGA-GTTGA---CCCCTCCATTCGAGA-
-TTTTTCT-TATC---TTGGAGGGGTAGACCAACCCT-GTGT--------------CCCC
ACTTTCATT-ACACAATTTGGCAC-GGA----CCTCGCACGGGCC-C--GACATCC-AAA
AAGT-CCTCAATT----GGAAT-TTGCAACGT-CA--------ATTCTGACAGC---C-A
T------CATAGGAAGCTGCCGAGCTCGGCAA-GGGTTCCTTCAAGTATGCGTGGGTTCT
TGACAAGCTCAAGGCCGAGCGTGAGCGTGGTATCACCATCGATATTGCTCTGTGGAAGTT
CGAGACTGAGGAGTACAATGTCACCGTCATTG----------------------------
--------------------------------------------ACGCT-CCCGGTCACC
GT------GATTTCATCAAGAACATG----------------------------------
------------------------------------------------------------
------------------------------------------------------------
------------------------------------------------------------
------------------------------------------------------------
------------------------------------------------------------
------------------------------------------------------------
------------------------------------------------------------
------------------------------------------------------------
------------------------------------------------------------
------------------------------------------------------------
------------------------------------------------------------
------------------------------------------------------------
------------------------------------------------------------
------------------------------------------------------------
------------------------------------------------------------
----------------------------------------------------
>Apiospora_cordylines_GUCC_10027T
------------------------------------------------------------
------CGAGAAGGTTAGTTCTAC-------------TGCTCATTTT-----CGCA-TT-
-----------TACCT-TTC---------------CCAT---ATCATCACC---C-AT--
TGCA--------GC---TGGC-ATACATGT---------------CGCTGTCC-------
-----CTCCTC------ACCCCGC----CTTCAGA-GTTGA---CCCCTCCATTTGAGA-
-TTTTTCT-TATC---TTGGAGGGGTAGACCAACCCT-GTAT--------------CCCC
ACTTTCATT-ACACAATTTGGCAC-GGA----CCTCGCACAGGCC-C--GGCATCC-AAA
AAGT-CCTCAATT----GGAAT-TTGCAACAT-CA--------ATTCTGACAAC---C-A
T------CATAGGAAGCTGCCGAGCTCGGCAA-GGGTTCCTTCAAGTATGCGTGGGTTCT
TGACAAGCTCAAGGCCGAGCGTGAGCGTGGTATCACCATCGATATTGCTCTGTGGAAGTT
CGAGACTGAGGAGTACAATGTCACCGTCATTG----------------------------
--------------------------------------------ACGCT-CCCGGTCACC
GT------GATTTCATCA------------------------------------------
------------------------------------------------------------
------------------------------------------------------------
------------------------------------------------------------
------------------------------------------------------------
------------------------------------------------------------
------------------------------------------------------------
------------------------------------------------------------
------------------------------------------------------------
------------------------------------------------------------
------------------------------------------------------------
------------------------------------------------------------
------------------------------------------------------------
------------------------------------------------------------
------------------------------------------------------------
------------------------------------------------------------
----------------------------------------------------
>Apiospora_cordylines_GUCC_10026
------------------------------------------------------------
------CGAGAAGGTTAGTTCTAC-------------TGCTCATTTT-----CGCA-TT-
-----------TACCT-TTC---------------CCAT---ATCATCACC---C-AT--
TGCA--------GC---TGGC-ATACATGT---------------CGCTGTCC-------
-----CTCCTC------ACCCCGC----CTTCAGA-GTTGA---CCCCTCCATTTGAGA-
-TTTTTCT-TATC---TTGGAGGGGTAGACCAACCCT-GTAT--------------CCCC
ACTTTCATT-ACACAATTTGGCAC-GGA----CCTCGCACAGGCC-C--GGCATCC-AAA
AAGT-CCTCAATT----GGAAT-TTGCAACAT-CA--------ATTCTGACAAC---C-A
T------CATAGGAAGCTGCCGAGCTCGGCAA-GGGTTCCTTCAAGTATGCGTGGGTTCT
TGACAAGCTCAAGGCCGAGCGTGAGCGTGGTATCACCATCGATATTGCTCTGTGGAAGTT
CGAGACTGAGGAGTACAATGTCACCGTCATTG----------------------------
--------------------------------------------ACGCT-CCCGGTCACC
GT------GATTTCATCA------------------------------------------
------------------------------------------------------------
------------------------------------------------------------
------------------------------------------------------------
------------------------------------------------------------
------------------------------------------------------------
------------------------------------------------------------
------------------------------------------------------------
------------------------------------------------------------
------------------------------------------------------------
------------------------------------------------------------
------------------------------------------------------------
------------------------------------------------------------
------------------------------------------------------------
------------------------------------------------------------
------------------------------------------------------------
----------------------------------------------------
>Apiospora_aurea_CBS_244_83T
------------------------------------------------------------
-------GAGAAGGTTAGTTCTGC-------------TGCTCATTTT-----CACA-TT-
-----------CACCT-TTC---------------CCAT---ATTATCACC---C-GT--
CGCG--------GC---TGGC-ATCCATGT---------------CGCTGTCC-------
-----CTCCTC------ACCCCGC----ATTCAGA-GTTGA---CCCCTCCATTTGAGA-
-TTTTTCT-TATC---TTGGAGGGGTAAACCAACCCT-GTGT---------------CCC
ACTTTCATT-ACACAATTAGGCAC-GGA----CCTCGCACGGGCC-C--AACATCC-AAA
AAGC-CCCCAATT----GGGAT-TTGCAACAT-CA--------ATTCTGACAAC---C-A
T------CGTAGGAAGCTGCCGAGCTCGGCAA-GGGTTCCTTCAAGTATGCGTGGGTTCT
TGACAAGCTCAAGGCCGAGCGTGAGCGTGGTATCACCATCGATATTGCTCTGTGGAAGTT
CGAGACTGAGGAGTACAATGTCACCGTCATTG----------------------------
--------------------------------------------ACGCT-CCCGGTCACC
GT------GATTTCATCAAGAACATG----------------------------------
------------------------------------------------------------
------------------------------------------------------------
------------------------------------------------------------
------------------------------------------------------------
------------------------------------------------------------
------------------------------------------------------------
------------------------------------------------------------
------------------------------------------------------------
------------------------------------------------------------
------------------------------------------------------------
------------------------------------------------------------
------------------------------------------------------------
------------------------------------------------------------
------------------------------------------------------------
------------------------------------------------------------
----------------------------------------------------
>Apiospora_adinandrae_SAUCC_1282B_2
------------------------------------------------------------
--------------TTAGTTCTGC-------------TCGTCATTTT-----CCCA-TT-
-----------TACCTATTC---------------CCAT---ATCATCACA---C-CT--
CGCG--------GC---TGGC-ATACATGT---------------CGCTGTCC-------
-----CTCTTC------ACCCCGC----CTTCAGA-GTTGA---CCCCTCCATTTGAGA-
-TTTTTCT-TATC---TTGGAGGGGTAACCAAACCCT-GTGT--------------CTCC
ACTTTGACT-ACACAATTTGGCAC-GGG----CCTCGCACGGGCC-C--AACGTCC-AAA
AAGT-CCTCAATT----GGAAT-ATGCAACAT-GA--------ATTCTGACAAC---C-A
T------AATAGGAAGCCGCCGAACTCGGCAA-GGGTTCCTTCAAGTATGCGTGGGTTCT
TGACAAGCTCAAGGCCGAGCGCGAGCGTGGTATCACCATCGATATTGCTCTGTGGAAGTT
CGAGACTGAGGAGTACAATGTCACCGTCATTG----------------------------
--------------------------------------------ACGCT-CCCGGTCACC
GT------GATTTCATCAAGAACA------------------------------------
------------------------------------------------------------
------------------------------------------------------------
------------------------------------------------------------
------------------------------------------------------------
------------------------------------------------------------
------------------------------------------------------------
------------------------------------------------------------
------------------------------------------------------------
------------------------------------------------------------
------------------------------------------------------------
------------------------------------------------------------
------------------------------------------------------------
------------------------------------------------------------
------------------------------------------------------------
------------------------------------------------------------
----------------------------------------------------
>Apiospora_adinandrae_SAUCC_1282B_1T
------------------------------------------------------------
--------------TTAGTTCTGC-------------TCGTCATTTT-----CCCA-TT-
-----------TACCTATTC---------------CCAT---ATCATCACA---C-CT--
CGCG--------GC---TGGC-ATACATGT---------------CGCTGTCC-------
-----CTCTTC------ACCCCGC----CTTCAGA-GTTGA---CCCCTCCATTTGAGA-
-TTTTTCT-TATC---TTGGAGGGGTAACCAAACCCT-GTGT--------------CTCC
ACTTTGACT-ACACAATTTGGCAC-GGG----CCTCGCACGGGCC-C--AACGTCC-AAA
AAGT-CCTCAATT----GGAAT-ATGCAACAT-GA--------ATTCTGACAAC---C-A
T------AATAGGAAGCCGCCGAACTCGGCAA-GGGTTCCTTCAAGTATGCGTGGGTTCT
TGACAAGCTCAAGGCCGAGCGCGAGCGTGGTATCACCATCGATATTGCTCTGTGGAAGTT
CGAGACTGAGGAGTACAATGTCACCGTCATTG----------------------------
--------------------------------------------ACGCT-CCCGGTCACC
GT------GATTTCATCAAGAACA------------------------------------
------------------------------------------------------------
------------------------------------------------------------
------------------------------------------------------------
------------------------------------------------------------
------------------------------------------------------------
------------------------------------------------------------
------------------------------------------------------------
------------------------------------------------------------
------------------------------------------------------------
------------------------------------------------------------
------------------------------------------------------------
------------------------------------------------------------
------------------------------------------------------------
------------------------------------------------------------
------------------------------------------------------------
----------------------------------------------------
>Apiospora_sargassi_KUC21228T
------------------------------------------------------------
-------GAGAAGGTTAGTTCCAC-------------TCATTATTTTC----CCAT-TT-
-----------TGCCTATTC---------------CCAT---ATCATCACA---C-GT--
CGCG--------GC---TGGC-ATACATGT---------------GGCCATGC-------
-----CTCTTC------ACCCCGC----CTTCAGA-GTTGA---CCCCTCCATTTGAGA-
-TTTTTCT-TATC---TTGGAGGGGCAACCCAACCCT-GTGT--------------CCCC
ACTTTCACC-ACACAACTTTGCAC-GGA----CCTCGCACGGGCC-C--AACATCC-AAA
AAGT-CCTCAATT----GAGAT-ATGCAACAT-CA--------TTTCTGACAAT---C-C
T------AATAGGAAGCCGCCGAACTCGGCAA-GGGTTCCTTCAAGTATGCGTGGGTTCT
TGACAAGCTCAAGGCCGAGCGCGAGCGTGGTATCACCATCGATATTGCTCTGTGGAAGTT
CGAGACTGAGGAGTACAATGTCACCGTCATTG----------------------------
--------------------------------------------ACGCT-CCCGGTCACC
GT------GATTTCATCAAGAACAT-----------------------------------
------------------------------------------------------------
------------------------------------------------------------
------------------------------------------------------------
------------------------------------------------------------
------------------------------------------------------------
------------------------------------------------------------
------------------------------------------------------------
------------------------------------------------------------
------------------------------------------------------------
------------------------------------------------------------
------------------------------------------------------------
------------------------------------------------------------
------------------------------------------------------------
------------------------------------------------------------
------------------------------------------------------------
----------------------------------------------------
>Apiospora_sargassi_KUC21232
------------------------------------------------------------
-------GAGAAGGTTAGTTCCAC-------------TCATTATTTTC----CCAT-TT-
-----------TGCCTATTC---------------CCAT---ATCATCACA---C-GT--
CGCG--------GC---TGGC-ATACATGT---------------GGCCATGC-------
-----CTCTTC------ACCCCGC----CTTCAGA-GTTGA---CCCCTCCATTTGAGA-
-TTTTTCT-TATC---TTGGAGGGGCAACCCAACCCT-GTGT--------------CCCC
ACTTTCACC-ACACAACTTTGCAC-GGA----CCTCGCACGGGCC-C--AACATCC-AAA
AAGT-CCTCAATT----GAGAT-ATGCAACAT-CA--------TTTCTGACAAT---C-C
T------AATAGGAAGCCGCCGAACTCGGCAA-GGGTTCCTTCAAGTATGCGTGGGTTCT
TGACAAGCTCAAGGCCGAGCGCGAGCGTGGTATCACCATCGATATTGCTCTGTGGAAGTT
CGAGACTGAGGAGTACAATGTCACCGTCATTG----------------------------
--------------------------------------------ACGCT-CCCGGTCACC
GT------GATTTCATCAAGAACAT-----------------------------------
------------------------------------------------------------
------------------------------------------------------------
------------------------------------------------------------
------------------------------------------------------------
------------------------------------------------------------
------------------------------------------------------------
------------------------------------------------------------
------------------------------------------------------------
------------------------------------------------------------
------------------------------------------------------------
------------------------------------------------------------
------------------------------------------------------------
------------------------------------------------------------
------------------------------------------------------------
------------------------------------------------------------
----------------------------------------------------
>Apiospora_neochinensis_CFCC_53037
------------------------------------------------------------
--------AGAAGGTTAGTTCTAC-------------CAGCTATTTC-----CCAT-TT-
-----------TGCCTATTC---------------CCAT---ATCATCATCACAC-AT--
CGCG--------GC---TGGC-ATACTTGT---------------CGCTGTCC-------
-----CTCTTC------GCCCCGC----CTTCAGA-GTTGA---CCCCTCCATTTGAGA-
-TTTTTCT-TATC---TTGGAGGGGCAACCCAACCCT-GTAT--------------CCCC
ACTTTCACT-TCACAATTTGACAC-TGG----CCTCGCACGGACC-C--AACATCC-AAA
AAAA-AACCAATT----GGGTT-ATGCAACAT-CA--------ATTCTGACAAC---A-A
T------AATAGGAAGCCGCCGAACTCGGCAA-GGGTTCCTTCAAGTATGCGTGGGTTCT
TGACAAGCTCAAGGCCGAGCGCGAGCGTGGTATCACCATCGATATTGCTCTGTGGAAGTT
CGAGACTGAGGAGTACAATGTCACCGTCATTG----------------------------
--------------------------------------------ACGCT-CCCGGTCACC
GT------GATTTCATCAAGAACATG----------------------------------
------------------------------------------------------------
------------------------------------------------------------
------------------------------------------------------------
------------------------------------------------------------
------------------------------------------------------------
------------------------------------------------------------
------------------------------------------------------------
------------------------------------------------------------
------------------------------------------------------------
------------------------------------------------------------
------------------------------------------------------------
------------------------------------------------------------
------------------------------------------------------------
------------------------------------------------------------
------------------------------------------------------------
----------------------------------------------------
>Apiospora_neochinensis_CFCC_53036T
------------------------------------------------------------
--------AGAAGGTTAGTTCTAC-------------CAGCTATTTC-----CCAT-TT-
-----------TGCCTATTC---------------CCAT---ATCATCATCACAC-AT--
CGCG--------GC---TGGC-ATACTTGT---------------CGCTGTCC-------
-----CTCTTC------GCCCCGC----CTTCAGA-GTTGA---CCCCTCCATTTGAGA-
-TTTTTCT-TATC---TTGGAGGGGCAACCCAACCCT-GTAT--------------CCCC
ACTTTCACT-TCACAATTTGACAC-TGG----CCTCGCACGGACC-C--AACATCC-AAA
AAAA-AACCAATT----GGGTT-ATGCAACAT-CA--------ATTCTGACAAC---A-A
T------AATAGGAAGCCGCCGAACTCGGCAA-GGGTTCCTTCAAGTATGCGTGGGTTCT
TGACAAGCTCAAGGCCGAGCGCGAGCGTGGTATCACCATCGATATTGCTCTGTGGAAGTT
CGAGACTGAGGAGTACAATGTCACCGTCATTG----------------------------
--------------------------------------------ACGCT-CCCGGTCACC
GT------GATTTCATCAAGAACATG----------------------------------
------------------------------------------------------------
------------------------------------------------------------
------------------------------------------------------------
------------------------------------------------------------
------------------------------------------------------------
------------------------------------------------------------
------------------------------------------------------------
------------------------------------------------------------
------------------------------------------------------------
------------------------------------------------------------
------------------------------------------------------------
------------------------------------------------------------
------------------------------------------------------------
------------------------------------------------------------
------------------------------------------------------------
----------------------------------------------------
>Apiospora_ananasi_MFLU_23-0101
------------------------------------------------------------
------------------------------------------------------------
----------------------------------------------TGATCATAC-AT--
CGCG--------GC---TGG-----CATGT---------------CGCTATCC-------
-----CTCTTC------ACCCCGC----CTTCAGA-GGTGA---CCCCTCCATTTGAGA-
-TTTCTCT-TATC---TTGGAGGGGCAACCCAGCCCT-GTGT--------------CCCC
ACTTTCACT-ACACAATTTGGCGT-GGA----CCTCGCACGGGCC-C--AGTATCC-AAA
AAGT-CCTCAATT----GGAATAATGCAACAT-CA--------ATTCTGACAAC---C-A
T------AATAGGAAGCCGCCGAACTCGGCAA-GGGTTCCTTCAAGTATGCGTGGGTTCT
TGACAAGCTCAAGGCCGAGCGTGAGCGTGGTATCACTATCGATATTGCTCTGTGGAAGTT
CGAGACTGAGGAGTACAATGTCACCGTCATTG----------------------------
--------------------------------------------ACGCT-CCCGGTCACC
GT------GATTTCATCAAGAACATGATCACTGG--TACCTCGCAGGCTGACTGCGCCAT
TCTCATCATTGCCGCTGGTACTGGTGAGTTCGAGGCTGGTATCTCCAAGGATGGCCAGAC
TCGTGAGCACGCTCTGCTCGCTTTCACCCTCGGTGTCAAGCAGCTCATCGTCGCCATCAA
CAAGATGGACACCACCAAGTGGTCTGAGGCCCGTTACAAGGAGATCATCAAGGAGACTTC
CTCCTTCATCAAGAAGGTTGGCTACAACCCCAAGGAGGTCGCTTTCGTCCCCATCTCCG-
------------------------------------------------------------
------------------------------------------------------------
------------------------------------------------------------
------------------------------------------------------------
------------------------------------------------------------
------------------------------------------------------------
------------------------------------------------------------
------------------------------------------------------------
------------------------------------------------------------
------------------------------------------------------------
------------------------------------------------------------
----------------------------------------------------
>Apiospora_ananasi_MFLU_23_0236_T
------------------------------------------------------------
-----------------------C-------------TCATTATTTT-----CCAG-TT-
-----------TGCTT-GTT----------------CAC---ATCATGATCATAC-AT--
CGCG--------GC---TGG-----CATGT---------------CGCTATCC-------
-----CTCTTC------ACCCCGC----CTTCAGA-GGTGA---CCCCTCCATTTGAGA-
-TTTCTCT-TATC---TTGGAGGGGCAACCCAGCCCT-GTGT--------------CCCC
ACTTTCACT-ACACAATTTGGCGT-GGA----CCTCGCACGGGCC-C--AGTATCC-AAA
AAGT-CCTCAATT----GGAATAATGCAACAT-CA--------ATTCTGACAAC---C-A
T------AATAGGAAGCCGCCGAACTCGGCAA-GGGTTCCTTCAAGTATGCGTGGGTTCT
TGACAAGCTCAAGGCCGAGCGTGAGCGTGGTATCACTATCGATATTGCTCTGTGGAAGTT
CGAGACTGAGGAGTACAATGTCACCGTCATTG----------------------------
--------------------------------------------ACGCT-CCCGGTCACC
GT------GATTTCATCAAGAACATGATCACTGG--TACCTCGCAGGCTGACTGCGCCAT
TCTCATCATTGCCGCTGGTACTGGTGAGTTCGAGGCTGGTATCTCCAAGGATGGCCAGAC
TCGTGAGCACGCTCTGCTCGCTTTCACCCTCGGTGTCAAGCAGCTCATCGTCGCCATCAA
CAAGATGGACACCACCAAGTGGTCTGAGGCCCGTTACAAGGAGATCATCAAGGAGACTTC
CTCCTTCATCAAGAAGGTTGGCTACAACCCCAAGGAGGTCGCTTTCGTCCCCATCTCCG-
------------------------------------------------------------
------------------------------------------------------------
------------------------------------------------------------
------------------------------------------------------------
------------------------------------------------------------
------------------------------------------------------------
------------------------------------------------------------
------------------------------------------------------------
------------------------------------------------------------
------------------------------------------------------------
------------------------------------------------------------
----------------------------------------------------
>Apiospora_pusillisperma_KUC21357
------------------------------------------------------------
-------GAGAAGGTTAGTTCTAC-------------TCATTATTTT-----CCAG-TT-
-----------TGCTT-GTT---------------CCAC---ATCATGATCATAC-AT--
CGCG--------GC---TGG-----CATGT---------------CGCTATCC-------
-----CTCTTC------ACCCCGC----CTTCAGA-GTTGA---CCCCTCCATTTGAGA-
-TTTTTCT-TATC---TTGGAGGGGCAACCCAGCCCT-GTGT--------------CCCC
ACTTTCACT-ACACAATTTGGCGT-GGA----CCTCGCACGGGCC-C--AGTATCC-AAA
AAGT-CCTCAATT----GGAATAATGCAACAT-CA--------ATTCTGCCAAC---C-A
T------AATAGGAAGCCGCCGAACTCGGCAA-GGGTTCCTTCAAGTATGCGTGGGTTCT
TGACAAGCTCAAGGCCGAGCGTGAGCGTGGTATCACCATCGATATTGCTCTGTGGAAGTT
CGAGACTGAGGAGTACAATGTCACCGTCATTG----------------------------
--------------------------------------------ACGCT-CCCGGTCACC
GT------GATTTCATCAAGAACAT-----------------------------------
------------------------------------------------------------
------------------------------------------------------------
------------------------------------------------------------
------------------------------------------------------------
------------------------------------------------------------
------------------------------------------------------------
------------------------------------------------------------
------------------------------------------------------------
------------------------------------------------------------
------------------------------------------------------------
------------------------------------------------------------
------------------------------------------------------------
------------------------------------------------------------
------------------------------------------------------------
------------------------------------------------------------
----------------------------------------------------
>Apiospora_pusillisperma_KUC21321T
------------------------------------------------------------
-------GAGAAGGTTAGTTCTAC-------------TCATTATTTT-----CCAG-TT-
-----------TGCTT-GTT---------------CCAC---ATCATGATCATAC-AT--
CGCG--------GC---TGG-----CATGT---------------CGCTATCC-------
-----CTCTTC------ACCCCGC----CTTCAGA-GTTGA---CCCCTCCATTTGAGA-
-TTTTTCT-TATC---TTGGAGGGGCAACCCAGCCCT-GTGT--------------CCCC
ACTTTCACT-ACACAATTTGGCGT-GGA----CCTCGCACGGGCC-C--AGTATCC-AAA
AAGT-CCTCAATT----GGAATAATGCAACAT-CA--------ATTCTGCCAAC---C-A
T------AATAGGAAGCCGCCGAACTCGGCAA-GGGTTCCTTCAAGTATGCGTGGGTTCT
TGACAAGCTCAAGGCCGAGCGTGAGCGTGGTATCACCATCGATATTGCTCTGTGGAAGTT
CGAGACTGAGGAGTACAATGTCACCGTCATTG----------------------------
--------------------------------------------ACGCT-CCCGGTCACC
GT------GATTTCATCAAGAACAT-----------------------------------
------------------------------------------------------------
------------------------------------------------------------
------------------------------------------------------------
------------------------------------------------------------
------------------------------------------------------------
------------------------------------------------------------
------------------------------------------------------------
------------------------------------------------------------
------------------------------------------------------------
------------------------------------------------------------
------------------------------------------------------------
------------------------------------------------------------
------------------------------------------------------------
------------------------------------------------------------
------------------------------------------------------------
----------------------------------------------------
>Apiospora_marina_KUC21353
------------------------------------------------------------
-------GAGAAGGTTAGTTCTAC-------------TCATTATTTT-----CCAG-TT-
-----------TGCTT-GTT---------------CCAC---ATCATGATCATAC-AT--
CGCG--------GC---TGG-----CATGT---------------CGCTATCC-------
-----CTCTTC------ACCCCGC----CTTCAGA-GTTGA---CCCCTCCATTTGAGA-
-TTTTTCT-TATC---TTGGAGGGGCAACCCAGCCCT-GTGT--------------CCCC
ACTTTCACT-ACACAATTTGGCGT-GGA----CCTCGCACGGGCC-C--AGTATCC-AAA
AAGT-CCTCAATT----GGAATAATGCAACAT-CA--------ATTCTGACAAC---C-A
T------AATAGGAAGCCGCCGAACTCGGCAA-GGGTTCCTTCAAGTATGCGTGGGTTCT
TGACAAGCTCAAGGCCGAGCGTGAGCGTGGTATCACTATCGATATTGCTCTGTGGAAGTT
CGAGACTGAGGAGTACAATGTCACCGTCATTG----------------------------
--------------------------------------------ACGCT-CCCGGTCACC
GT------GATTTCATCAAGAACAT-----------------------------------
------------------------------------------------------------
------------------------------------------------------------
------------------------------------------------------------
------------------------------------------------------------
------------------------------------------------------------
------------------------------------------------------------
------------------------------------------------------------
------------------------------------------------------------
------------------------------------------------------------
------------------------------------------------------------
------------------------------------------------------------
------------------------------------------------------------
------------------------------------------------------------
------------------------------------------------------------
------------------------------------------------------------
----------------------------------------------------
>Apiospora_marina_KUC21328T
------------------------------------------------------------
-------GAGAAGGTTAGTTCTAC-------------TCATTATTTT-----CCAG-TT-
-----------TGCTT-GTT---------------CCAC---ATCATGATCATAC-AT--
CGCG--------GC---TGG-----CATGT---------------CGCTATCC-------
-----CTCTTC------ACCCCGC----CTTCAGA-GTTGA---CCCCTCCATTTGAGA-
-TTTTTCT-TATC---TTGGAGGGGCAACCCAGCCCT-GTGT--------------CCCC
ACTTTCACT-ACACAATTTGGCGT-GGA----CCTCGCACGGGCC-C--AGTATCC-AAA
AAGT-CCTCAATT----GGAATAATGCAACAT-CA--------ATTCTGACAAC---C-A
T------AATAGGAAGCCGCCGAACTCGGCAA-GGGTTCCTTCAAGTATGCGTGGGTTCT
TGACAAGCTCAAGGCCGAGCGTGAGCGTGGTATCACTATCGATATTGCTCTGTGGAAGTT
CGAGACTGAGGAGTACAATGTCACCGTCATTG----------------------------
--------------------------------------------ACGCT-CCCGGTCACC
GT------GATTTCATCAAGAACAT-----------------------------------
------------------------------------------------------------
------------------------------------------------------------
------------------------------------------------------------
------------------------------------------------------------
------------------------------------------------------------
------------------------------------------------------------
------------------------------------------------------------
------------------------------------------------------------
------------------------------------------------------------
------------------------------------------------------------
------------------------------------------------------------
------------------------------------------------------------
------------------------------------------------------------
------------------------------------------------------------
------------------------------------------------------------
----------------------------------------------------
>Apiospora_rasikravindrae_KUC21327
------------------------------------------------------------
-------GAGAAGGTTAGTTCTAC-------------TCATTATTTT-----CCAG-TT-
-----------TGCTT-GTT---------------CCAC---ATCATGATCATAC-AT--
CGCG--------GC---TGG-----CATGT---------------CGCTATCC-------
-----CTCTTC------ACCCCGC----CTTCAGA-GTTGA---CCCCTCCATTTGAGA-
-TTTTTCT-TATC---TTGGAGGGGCAACCCAGCCCT-GTGT--------------CCCC
ACTTTCATT-GCACAATTTGGCGT-GGA----CCTCGCACGGGCC-C--AGTATCC-AAA
AAGT-CCTCAATT----GGAATAATGCAACAT-CA--------ATTCTGACAAC---C-A
T------AATAGGAAGCCGCCGAACTCGGCAA-GGGTTCCTTCAAGTATGCGTGGGTTCT
TGACAAGCTCAAGGCCGAGCGTGAGCGTGGTATCACTATCGATATTGCTCTGTGGAAGTT
CGAGACTGAGGAGTACAATGTCACCGTCATTG----------------------------
--------------------------------------------ACGCT-CCCGGTCACC
GT------GATTTCATCAAGAACAT-----------------------------------
------------------------------------------------------------
------------------------------------------------------------
------------------------------------------------------------
------------------------------------------------------------
------------------------------------------------------------
------------------------------------------------------------
------------------------------------------------------------
------------------------------------------------------------
------------------------------------------------------------
------------------------------------------------------------
------------------------------------------------------------
------------------------------------------------------------
------------------------------------------------------------
------------------------------------------------------------
------------------------------------------------------------
----------------------------------------------------
>Apiospora_rasikravindrae_KUC21351
------------------------------------------------------------
-------GAGAAGGTTAGTTCTAC-------------TCATTATTTT-----CCAG-TT-
-----------TGCTT-GTT---------------CCAC---ATCATGATCATAC-AT--
CGCG--------GC---TGG-----CATGT---------------CGCTATCC-------
-----CTCTTC------ACCCCGC----CTTCAGA-GTTGA---CCCCTCCATTTGAGA-
-TTTTTCT-TATC---TTGGAGGGGCAACCCAGCCCT-GTGT--------------CCCC
ACTTTCATT-GCACAATTTGGCGT-GGA----CCTCGCACGGGCC-C--AGTATCC-AAA
AAGT-CCTCAATT----GGAATAATGCAACAT-CA--------ATTCTGACAAC---C-A
T------AATAGGAAGCCGCCGAACTCGGCAA-GGGTTCCTTCAAGTATGCGTGGGTTCT
TGACAAGCTCAAGGCCGAGCGTGAGCGTGGTATCACTATCGATATTGCTCTGTGGAAGTT
CGAGACTGAGGAGTACAATGTCACCGTCATTG----------------------------
--------------------------------------------ACGCT-CCCGGTCACC
GT------GATTTCATCAAGAACAT-----------------------------------
------------------------------------------------------------
------------------------------------------------------------
------------------------------------------------------------
------------------------------------------------------------
------------------------------------------------------------
------------------------------------------------------------
------------------------------------------------------------
------------------------------------------------------------
------------------------------------------------------------
------------------------------------------------------------
------------------------------------------------------------
------------------------------------------------------------
------------------------------------------------------------
------------------------------------------------------------
------------------------------------------------------------
----------------------------------------------------
>Apiospora_rasikravindrae_LC5449
------------------------------------------------------------
-------GAGAAGGTTAGTTCTAC-------------TCATTATTTT-----CCAG-TT-
-----------TGCTT-GTT---------------CCAC---ATCATGATCATAC-AT--
CGCG--------GC---TGG-----CATGT---------------CGCTATCC-------
-----CTCTTC------ACCCCGC----CTTCAGA-GTTGA---CCCCTCCATTTGAGA-
-TTTTTCT-TATC---TTGGAGGGGCAACCCAGCCCT-GTGT--------------CCCC
ACTTTCATT-GCACAATTTGGCGT-GGA----CCTCGCACGGGCC-C--AGTATCC-AAA
AAGT-CCTCATTT----GGAATAATGCAACAT-CA--------ATTCTGACAAC---A-A
T------AATAGGAAGCCGCCGAACTCGGCAA-GGGTTCCTTCAAGTATGCGTGGGTTCT
TGACAAGCTCAAGGCCGAGCGTGAGCGTGGTATCACTATCGATATTGCTCTGTGGAAGTT
CGAGACTGAGGAGTACAATGTCACCGTCATTG----------------------------
--------------------------------------------ACGCT-CCCGGTCACC
GT------GATTTCATCAAGAACATGA---------------------------------
------------------------------------------------------------
------------------------------------------------------------
------------------------------------------------------------
------------------------------------------------------------
------------------------------------------------------------
------------------------------------------------------------
------------------------------------------------------------
------------------------------------------------------------
------------------------------------------------------------
------------------------------------------------------------
------------------------------------------------------------
------------------------------------------------------------
------------------------------------------------------------
------------------------------------------------------------
------------------------------------------------------------
----------------------------------------------------
>Apiospora_rasikravindrae_LC7115
------------------------------------------------------------
-------GAGAAGGTTAGTTCTAC-------------TCATTATTTT-----CCAG-TT-
-----------TGCTT-GTT---------------CCAC---ATCATGATCATAC-AT--
CGCG--------GC---TGG-----CATGT---------------CGCTATCC-------
-----CTCTTC------ACCCCGC----CTTCAGA-GTTGA---CCCCTCCACTTGAGA-
-TTTTTCT-TATC---TTGGAGGGGCAACCCAGCCCT-GTGT--------------CCCC
ACTTTCATT-GCACAATTTGGCGT-GGA----CCTCGCACGGGCC-C--AGTATCC-AAA
AAGT-CCTCATTT----GGAATAATGCAACAT-CA--------ATTCTGACAAC---C-A
T------AATAGGAAGCCGCCGAACTCGGCAA-GGGTTCCTTCAAGTATGCGTGGGTTCT
TGACAAGCTCAAGGCCGAGCGTGAGCGTGGTATCACTATCGATATTGCTCTGTGGAAGTT
CGAGACTGAGGAGTACAATGTCACCGTCATTG----------------------------
--------------------------------------------ACGCT-CCCGGTCACC
GT------GATTTCATCAAGAACATGAT--------------------------------
------------------------------------------------------------
------------------------------------------------------------
------------------------------------------------------------
------------------------------------------------------------
------------------------------------------------------------
------------------------------------------------------------
------------------------------------------------------------
------------------------------------------------------------
------------------------------------------------------------
------------------------------------------------------------
------------------------------------------------------------
------------------------------------------------------------
------------------------------------------------------------
------------------------------------------------------------
------------------------------------------------------------
----------------------------------------------------
>Apiospora_shangrilaensis_GMBCC1020
------------------------------------------------------------
-----GCGAGAAGGTTAGTTCTAC-------------TCATCATTTC-----CCAT----
----------CTGCCTATTC---------------CCAT---ATCATCA-----C-AT--
CATG--------GC---TGGC-ATACATGT---------------CGCTGTCC-------
---CTCTCTTC------ACCCCGC----CTTCAGA-GTTGA---CCCCTCCATTCGAGA-
-TTTTTCT-TATC---TTGGAGGGGCAACTCAACCCT-GTGT--------------CCCC
ACTTTCACT-ACACAATTTGGCAC-GGG----CCTCGCACGGGCC-C--AACATCC-AAA
AAAG-TCTTCACT----CGGAT-ATGCAACAT-CA--------ATTCTGACAAC---A-A
T------AATAGGAAGCCGCCGAACTTGGCAA-GGGTTCCTTCAAGTATGCGTGGGTTCT
TGACAAGCTCAAGGCCGAGCGCGAGCGTGGTATCACCATCGATATTGCTCTGTGGAAGTT
CGAGACTGAGGAGTACAATGTCACCGTCATTG----------------------------
--------------------------------------------ACGCT-CCCGGTCACC
GT------GATTTCATCAAGAACATGATCACTGG--TACCTCGCAAGCTGACTGCGCCAT
TCTCATCATTGCCGCTGGTACTGGTGAGTTCGAGGCTGGTATCTCCAAGGATGGCCAGAC
TCGTGAGCACGCTCTGCTCGCTTTCACCCTCGGTGTCAAGCAGCTCATCGTCGCCATCAA
CAAGATGGATACCACCAAGTGGTCTGAGGCCCGTTACAAGGAGATCATCAAGGAGACCTC
CTCTTTCATCAAGAAGGTTGGCTACAACCCCAAGGAGGTCGCTTTCGTTCCCATCTCCGG
CTT---------------------------------------------------------
------------------------------------------------------------
------------------------------------------------------------
------------------------------------------------------------
------------------------------------------------------------
------------------------------------------------------------
------------------------------------------------------------
------------------------------------------------------------
------------------------------------------------------------
------------------------------------------------------------
------------------------------------------------------------
----------------------------------------------------
>Apiospora_shangrilaensis_GMBCC1019T
------------------------------------------------------------
-----GCGAGAAGGTTAGTTCTAC-------------TCATCATTTC-----CCAT----
----------CTGCCTATTC---------------CCAT---ATCATCA-----C-AT--
CATG--------GC---TGGC-ATACATGT---------------CGCTGTCC-------
---CTCTCTTC------ACCCCGC----CTTCAGA-GTTGA---CCCCTCCATTCGAGA-
-TTTTTCT-TATC---TTGGAGGGGCAACTCAACCCT-GTGT--------------CCCC
ACTTTCACT-ACACAATTTGGCAC-GGG----CCTCGCACGGGCC-C--AACATCC-AAA
AAAG-TCTTCACT----CGGAT-ATGCAACAT-CA--------ATTCTGACAAC---A-A
T------AATAGGAAGCCGCCGAACTTGGCAA-GGGTTCCTTCAAGTATGCGTGGGTTCT
TGACAAGCTCAAGGCCGAGCGCGAGCGTGGTATCACCATCGATATTGCTCTGTGGAAGTT
CGAGACTGAGGAGTACAATGTCACCGTCATTG----------------------------
--------------------------------------------ACGCT-CCCGGTCACC
GT------GATTTCATCAAGAACATGATCACTGG--TACCTCGCAAGCTGACTGCGCCAT
TCTCATCATTGCCGCTGGTACTGGTGAGTTCGAGGCTGGTATCTCCAAGGATGGCCAGAC
TCGTGAGCACGCTCTGCTCGCTTTCACCCTCGGTGTCAAGCAGCTCATCGTCGCCATCAA
CAAGATGGATACCACCAAGTGGTCTGAGGCCCGTTACAAGGAGATCATCAAGGAGACCTC
CTCTTTCATCAAGAAGGTTGGCTACAACCCCAAGGAGGTCGCTTTCGTTCCCATCTCCGG
CTT---------------------------------------------------------
------------------------------------------------------------
------------------------------------------------------------
------------------------------------------------------------
------------------------------------------------------------
------------------------------------------------------------
------------------------------------------------------------
------------------------------------------------------------
------------------------------------------------------------
------------------------------------------------------------
------------------------------------------------------------
----------------------------------------------------
>Apiospora_pseudorasikravindrae_KUMCC_20 C0211
------------------------------------------------------------
------CGATAG---------------------------------TT-----TCAG-TT-
-----------TGCTT-GTT---------------CCAC---ATCATGAT----C-AT--
CGCG--------GC---TGG-------CAT---------------TGCTATCC-------
-----CTCTTC------ACCCCGC----CTTCAGA-GTTGA---CCCCTCCATTTGAGA-
-TTTTTCT-TATC---TTGGAGGGGCAACCCAGCCCT-GTGT--------------CCCC
ACTTTCACT-ACACAATTTGGCGT-GGA----CCTCGCACGGGCC-C--AGTATCC-AAA
AAGT-CCTCAATT----GGAATAATGCAACAT-CA--------ATTCTGACAAC---C-A
T------AATAGGAAGCCGCCGAACTCGGCAA-GGGTTCCTTCAAGTATGCGTGGGTTCT
TGACAAGCTCAAGGCCGAGCGTGAGCGTGGTATCACTATCGATATTGCTCTGTGGAAGTT
CGAGACTGAGGAGTACAATGTCACCGTCATTG----------------------------
--------------------------------------------ACGCT-CCCGGTCACC
GT------GATTTCATCAAGAACATGATCATGGGGTTACCTCCCA---------------
------------------------------------------------------------
------------------------------------------------------------
------------------------------------------------------------
------------------------------------------------------------
------------------------------------------------------------
------------------------------------------------------------
------------------------------------------------------------
------------------------------------------------------------
------------------------------------------------------------
------------------------------------------------------------
------------------------------------------------------------
------------------------------------------------------------
------------------------------------------------------------
------------------------------------------------------------
------------------------------------------------------------
----------------------------------------------------
>Apiospora_pseudorasikravindrae_KUMCC_20_0208T
------------------------------------------------------------
------CGATAG---------------------------------TT-----TCAG-TT-
-----------TGCTT-GTT---------------CCAC---ATCATGAT----C-AT--
CGCG--------GC---TGG-------CAT---------------TGCTATCC-------
-----CTCTTC------ACCCCGC----CTTCAGA-GTTGA---CCCCTCCATTTGAGA-
-TTTTTCT-TATC---TTGGAGGGGCAACCCAGCCCT-GTGT--------------CCCC
ACTTTCACT-ACACAATTTGGCGT-GGA----CCTCGCACGGGCC-C--AGTATCC-AAA
AAGT-CCTCAATT----GGAATAATGCAACAT-CA--------ATTCTGACAAC---C-A
T------AATAGGAAGCCGCCGAACTCGGCAA-GGGTTCCTTCAAGTATGCGTGGGTTCT
TGACAAGCTCAAGGCCGAGCGTGAGCGTGGTATCACTATCGATATTGCTCTGTGGAAGTT
CGAGACTGAGGAGTACAATGTCACCGTCATTG----------------------------
--------------------------------------------ACGCT-CCCGGTCACC
GT------GATTTCATCAAGAACATGATCATGGGGTTACCTCCCA---------------
------------------------------------------------------------
------------------------------------------------------------
------------------------------------------------------------
------------------------------------------------------------
------------------------------------------------------------
------------------------------------------------------------
------------------------------------------------------------
------------------------------------------------------------
------------------------------------------------------------
------------------------------------------------------------
------------------------------------------------------------
------------------------------------------------------------
------------------------------------------------------------
------------------------------------------------------------
------------------------------------------------------------
----------------------------------------------------
>Apiospora_acutiapica_KUMCC_20_0210T
------------------------------------------------------------
-------GAAAAATTTAGTTGTAC-------------TCATTTTTTT-----CCAG-TT-
-----------TTCTT-GTT---------------CCAC---ATCATGAT----C-AT--
CGCG--------GC---TGG-------CAT---------------TGCTATCC-------
-----CTCTTC------ACCCCGC----CTTCAGA-GTTGA---CCCCTCCATTTGAGA-
-TTTTTCT-TATC---CTGGAGGGGCAACCCAGCCCT-GTGT--------------CCCC
ACTTTCCCT-ACACAATTTGGCGT-GGA----CCTCGAACGGGCC-C--AGTATCC-AAA
AAGT-CCTCAATT----GGAATAATGCAACAT-CA--------ATTCTGACAAC---C-A
T------AATAGGAAGCCGCCGAACTCGGCAAGGGGTTCCTTCAAAGGTGCGTGGGTTCT
TGACAAGCTCAAGGCCGAGCGTGAGCGTGGTATCACTATCGATATTGCTCTGTGGACCTT
CGAGACTGACGACTACAATGTCACCGCCCTTG----------------------------
--------------------------------------------ACCCT-CCCGGTCACC
GT------GATTTCATCAAGAACGTGATCACCAG--TACCTCCAG---------------
------------------------------------------------------------
------------------------------------------------------------
------------------------------------------------------------
------------------------------------------------------------
------------------------------------------------------------
------------------------------------------------------------
------------------------------------------------------------
------------------------------------------------------------
------------------------------------------------------------
------------------------------------------------------------
------------------------------------------------------------
------------------------------------------------------------
------------------------------------------------------------
------------------------------------------------------------
------------------------------------------------------------
----------------------------------------------------
>Apiospora_acutiapica_KUMCC_20_0209
------------------------------------------------------------
-------GAAAAATTTAGTTGTAC-------------TCATTTTTTT-----CCAG-TT-
-----------TTCTT-GTT---------------CCAC---ATCATGAT----C-AT--
CGCG--------GC---TGG-------CAT---------------TGCTATCC-------
-----CTCTTC------ACCCCGC----CTTCAGA-GTTGA---CCCCTCCATTTGAGA-
-TTTTTCT-TATC---CTGGAGGGGCAACCCAGCCCT-GTGT--------------CCCC
ACTTTCCCT-ACACAATTTGGCGT-GGA----CCTCGAACGGGCC-C--AGTATCC-AAA
AAGT-CCTCAATT----GGAATAATGCAACAT-CA--------ATTCTGACAAC---C-A
T------AATAGGAAGCCGCCGAACTCGGCAAGGGGTTCCTTCAAAGGTGCGTGGGTTCT
TGACAAGCTCAAGGCCGAGCGTGAGCGTGGTATCACTATCGATATTGCTCTGTGGACCTT
CGAGACTGACGACTACAATGTCACCGCCCTTG----------------------------
--------------------------------------------ACCCT-CCCGGTCACC
GT------GATTTCATCAAGAACGTGATCACCAG--TACCTCCAG---------------
------------------------------------------------------------
------------------------------------------------------------
------------------------------------------------------------
------------------------------------------------------------
------------------------------------------------------------
------------------------------------------------------------
------------------------------------------------------------
------------------------------------------------------------
------------------------------------------------------------
------------------------------------------------------------
------------------------------------------------------------
------------------------------------------------------------
------------------------------------------------------------
------------------------------------------------------------
------------------------------------------------------------
----------------------------------------------------
>Apiospora_bambusiparasitica_RCEF20000
------------------------------------------------------------
--------AGAAGGTTAGTTCTAC-------------TCATCATTTC-----CCA-----
---------------CATTC-----------CCAATCAC---ATCATCACA---C-TT--
CACT--------GT---TGGC-ATACACCT---------------CGTTGCCT------T
CTTCTCCCTCC------ACCCCGC----CTTGTGT-GTCAA---CCCCTCCATTGGGA--
-TTTTTTT----C---TTGGAGGGGCAACTCAACCCT-GTGT--------------CCCC
ACTTTCACT-GCACAAAATGGCAC-GGG----CCTCCCACGGGCC-C--AACATCC-AAA
AAGT-CCTCAAT-----TGGAT-ATGCAACAT-CG--------ATACTGACAAC---CAA
T------AATAGGAAGCCGCCGAACTCGGCAA-GGGTTCTTTCAAGTATGCCTGGGTTCT
TGACAAGCTCAAGGCCGAGCGCGAGCGTGGTATCACCATCGATATCGCTCTGTGGAAGTT
CGAGACTGAGGAGTACAACGTCACCGTCATTG----------------------------
--------------------------------------------ACGCT-CCCGGTCACC
GT------GATTTCATCAAGAACATGATC-------------------------------
------------------------------------------------------------
------------------------------------------------------------
------------------------------------------------------------
------------------------------------------------------------
------------------------------------------------------------
------------------------------------------------------------
------------------------------------------------------------
------------------------------------------------------------
------------------------------------------------------------
------------------------------------------------------------
------------------------------------------------------------
------------------------------------------------------------
------------------------------------------------------------
------------------------------------------------------------
------------------------------------------------------------
----------------------------------------------------
>Apiospora_bambusiparasitica_RCEF20003T
------------------------------------------------------------
--------AGAAGGTTAGTTCTAC-------------TCATCATTTC-----CCA-----
---------------CATTC-----------CCAATCAC---ATCATCACA---C-TT--
CACT--------GT---TGGC-ATACACCT---------------CGTTGCCT------T
CTTCTCCCTCC------ACCCCGC----CTTGTGT-GTCAA---CCCCTCCATTGGGA--
-TTTTTTT----C---TTGGAGGGGCAACTCAACCCT-GTGT--------------CCCC
ACTTTCACT-GCACAAAATGGCAC-GGG----CCTCCCACGGGCC-C--AACATCC-AAA
AAGT-CCTCAAT-----TGGAT-ATGCAACAT-CG--------ATACTGACAAC---CAA
T------AATAGGAAGCCGCCGAACTCGGCAA-GGGTTCTTTCAAGTATGCCTGGGTTCT
TGACAAGCTCAAGGCCGAGCGCGAGCGTGGTATCACCATCGATATCGCTCTGTGGAAGTT
CGAGACTGAGGAGTACAACGTCACCGTCATTG----------------------------
--------------------------------------------ACGCT-CCCGGTCACC
GT------GATTTCATCAAGAACATGATC-------------------------------
------------------------------------------------------------
------------------------------------------------------------
------------------------------------------------------------
------------------------------------------------------------
------------------------------------------------------------
------------------------------------------------------------
------------------------------------------------------------
------------------------------------------------------------
------------------------------------------------------------
------------------------------------------------------------
------------------------------------------------------------
------------------------------------------------------------
------------------------------------------------------------
------------------------------------------------------------
------------------------------------------------------------
----------------------------------------------------
>Apiospora_zhenxiongensis_GMBCC1018
------------------------------------------------------------
--------AGAAGGTTAGTTCTAT-------------TCATTATTTC-----CCA-----
---------------TATTC-----------CCAATCAC---ATCATGAAA---C-AT--
CACT--------GC---CGGC-AT-CACGT---------------CGTTGCTGTG-TCTC
CCTCCCTTCAC------ACCCCGC----CTTGAGA-CTTGA---CCCCTCCATTGGGA--
-TTTTCTT-TATC---TTGGAGGGGCAACTCAACCCT-GTGT--------------CCCC
ACTTTCACT-GCACAAATTGGCAC-GGG----CCTCGCACGGGCC-C--AACATAC-AAA
AAGT-CCTCAAT-----TGAAT-ATGCAACAT-TG--------ATACTGACAAC---CAA
T------AATAGGAAGCCGCCGAACTCGGCAA-GGGTTCTTTCAAGTATGCCTGGGTTCT
TGACAAGCTCAAGGCCGAGCGCGAGCGTGGTATCACCATCGATATTGCTCTGTGGAAGTT
CGAGACTGAGGAGTACAACGTCACCGTCATTG----------------------------
--------------------------------------------ACGCT-CCCGGTCACC
GT------GATTTCATCAAGAACATGATCACTGG--TACCTCGCAGGCTGACTGCGCCAT
TCTCATCATTGCCGCTGGTACTGGTGAGTTCGAGGCTGGTATCTCCAAGGATGGCCAGAC
TCGTGAGCACGCTCTGCTCGCTTTCACCCTCGGTGTCAAGCAGCTCATCGTCGCCATCAA
CAAGATGGACACCACCAAGTGGTCTGAGGCCCGTTACAAGGAGATCATCAAGGAGACCTC
CTCTTTCATCAAGAAGGTTGGCTACAACCCCAAGGAGGTCGCTTTCGTCCCCATCTCCGG
CTTCAACGGC--------------------------------------------------
------------------------------------------------------------
------------------------------------------------------------
------------------------------------------------------------
------------------------------------------------------------
------------------------------------------------------------
------------------------------------------------------------
------------------------------------------------------------
------------------------------------------------------------
------------------------------------------------------------
------------------------------------------------------------
----------------------------------------------------
>Apiospora_zhenxiongensis_GMBCC1017T
------------------------------------------------------------
--------AGAAGGTTAGTTCTAT-------------TCATTATTTC-----CCA-----
---------------TATTC-----------CCAATCAC---ATCATGAAA---C-AT--
CACT--------GC---CGGC-AT-CACGT---------------CGTTGCTGTG-TCTC
CCTCCCTTCAC------ACCCCGC----CTTGAGA-CTTGA---CCCCTCCATTGGGA--
-TTTTCTT-TATC---TTGGAGGGGCAACTCAACCCT-GTGT--------------CCCC
ACTTTCACT-GCACAAATTGGCAC-GGG----CCTCGCACGGGCC-C--AACATAC-AAA
AAGT-CCTCAAT-----TGAAT-ATGCAACAT-TG--------ATACTGACAAC---CAA
T------AATAGGAAGCCGCCGAACTCGGCAA-GGGTTCTTTCAAGTATGCCTGGGTTCT
TGACAAGCTCAAGGCCGAGCGCGAGCGTGGTATCACCATCGATATTGCTCTGTGGAAGTT
CGAGACTGAGGAGTACAACGTCACCGTCATTG----------------------------
--------------------------------------------ACGCT-CCCGGTCACC
GT------GATTTCATCAAGAACATGATCACTGG--TACCTCGCAGGCTGACTGCGCCAT
TCTCATCATTGCCGCTGGTACTGGTGAGTTCGAGGCTGGTATCTCCAAGGATGGCCAGAC
TCGTGAGCACGCTCTGCTCGCTTTCACCCTCGGTGTCAAGCAGCTCATCGTCGCCATCAA
CAAGATGGACACCACCAAGTGGTCTGAGGCCCGTTACAAGGAGATCATCAAGGAGACCTC
CTCTTTCATCAAGAAGGTTGGCTACAACCCCAAGGAGGTCGCTTTCGTCCCCATCTCCGG
CTTCAACGGC--------------------------------------------------
------------------------------------------------------------
------------------------------------------------------------
------------------------------------------------------------
------------------------------------------------------------
------------------------------------------------------------
------------------------------------------------------------
------------------------------------------------------------
------------------------------------------------------------
------------------------------------------------------------
------------------------------------------------------------
----------------------------------------------------
>Apiospora_zhaotongensis_GMBCC1016
------------------------------------------------------------
-------GAGAAGGTTAGTTCTAC-------------TCATTATTTC-----CCA-----
---------------TTTTC-----------CCAATCAC---ATTATGAAA---C-AT--
CACT--------GC---CGGC-AT-CACGT---------------CGTTGCTGTG-TCTC
CCTCCCTTCAC------ACCCCGC----CTTGAGA-CTTGA---CCCCTCCATTGGGA--
-TTTTCTT-TATC---TTGGAGGGGCAACTCAACCCT-GTGT--------------CCCC
ACATTCACT-GCACAAATTGGCAC-GGG----CCTCGCACGGGCC-C--AACATAC-AAA
AAGT-CCTCAAT-----TGAAT-ATGCAACAT-CG--------ATACTGACAAC---CAA
T------AATAGGAAGCCGCCGAACTCGGCAA-GGGTTCTTTCAAGTATGCCTGGGTTCT
TGACAAGCTCAAGGCCGAGCGCGAGCGTGGTATCACCATCGATATTGCTCTGTGGAAGTT
CGAGACTGAGGAGTACAACGTCACCGTCATTG----------------------------
--------------------------------------------ACGCT-CCCGGTCACC
GT------GATTTCATCAAGAACATGATCACTGG--TACCTCGCAGGCTGACTGCGCCAT
TCTCATCATTGCCGCTGGTACTGGTGAGTTCGAGGCTGGTATCTCCAAGGATGGCCAGAC
TCGTGAGCACGCTCTGCTCGCTTTCACCCTCGGTGTCAAGCAGCTCATCGTCGCCATCAA
CAAGATGGACACCACCAAGTGGTCTGAGGCCCGTTACAAGGAGATCATCAAGGAGACCTC
CTCTTTCATCAAGAAGGTTGGCTACAACCCCAAGGAGGTCGCTTTCGTCCCCATCTCCGG
CTTCAACGG---------------------------------------------------
------------------------------------------------------------
------------------------------------------------------------
------------------------------------------------------------
------------------------------------------------------------
------------------------------------------------------------
------------------------------------------------------------
------------------------------------------------------------
------------------------------------------------------------
------------------------------------------------------------
------------------------------------------------------------
----------------------------------------------------
>Apiospora_zhaotongensis_GMBCC1015T
------------------------------------------------------------
-------GAGAAGGTTAGTTCTAC-------------TCATTATTTC-----CCA-----
---------------TTTTC-----------CCAATCAC---ATTATGAAA---C-AT--
CACT--------GC---CGGC-AT-CACGT---------------CGTTGCTGTG-TCTC
CCTCCCTTCAC------ACCCCGC----CTTGAGA-CTTGA---CCCCTCCATTGGGA--
-TTTTCTT-TATC---TTGGAGGGGCAACTCAACCCT-GTGT--------------CCCC
ACATTCACT-GCACAAATTGGCAC-GGG----CCTCGCACGGGCC-C--AACATAC-AAA
AAGT-CCTCAAT-----TGAAT-ATGCAACAT-CG--------ATACTGACAAC---CAA
T------AATAGGAAGCCGCCGAACTCGGCAA-GGGTTCTTTCAAGTATGCCTGGGTTCT
TGACAAGCTCAAGGCCGAGCGCGAGCGTGGTATCACCATCGATATTGCTCTGTGGAAGTT
CGAGACTGAGGAGTACAACGTCACCGTCATTG----------------------------
--------------------------------------------ACGCT-CCCGGTCACC
GT------GATTTCATCAAGAACATGATCACTGG--TACCTCGCAGGCTGACTGCGCCAT
TCTCATCATTGCCGCTGGTACTGGTGAGTTCGAGGCTGGTATCTCCAAGGATGGCCAGAC
TCGTGAGCACGCTCTGCTCGCTTTCACCCTCGGTGTCAAGCAGCTCATCGTCGCCATCAA
CAAGATGGACACCACCAAGTGGTCTGAGGCCCGTTACAAGGAGATCATCAAGGAGACCTC
CTCTTTCATCAAGAAGGTTGGCTACAACCCCAAGGAGGTCGCTTTCGTCCCCATCTCCGG
CTTCAACGG---------------------------------------------------
------------------------------------------------------------
------------------------------------------------------------
------------------------------------------------------------
------------------------------------------------------------
------------------------------------------------------------
------------------------------------------------------------
------------------------------------------------------------
------------------------------------------------------------
------------------------------------------------------------
------------------------------------------------------------
----------------------------------------------------
>Apiospora_bambusilentiginis_GUCC18.52
----------------------------------------------------TCATCGA-
GAAG-TCGAGAAGGTTAGTTCTAC-------------TCATCACTTC-----CCA-----
---------------TATTC-----------CCAATCAC---ATCATCAAG---C-AT--
CGCT--------GC---TGGC-ATTCACGC---------------TGCTGTCG------G
TGTCTCCCTTC------ACCCCGC----CTTGAGG-CTCGA---CCCCTCCATTGGAT--
-TTTTTTCCTATC---TTGGAGGGGCAACTCAACCCT-GTGT--------------CCCC
ACTTTCACT-GCACAAATTGACAC-GGG----CCTCGCACGGGCC-C--AACATCC-ACA
AAGT-CCTCAAC-----TAGGT-ATGCAACAT-GG--------ATACTGACAAC---CAA
T------AATAGGAAGCCGCCGAGCTCGGCAA-GGGTTCTTTCAAGTATGCCTGGGTTCT
TGACAAGCTCAAGGCCGAGCGTGAGCGTGGTATCACCATCGATATTGCTCTGTGGAAGTT
CGAGACTGAGGAGTACAACGTCACCGTCATTG----------------------------
--------------------------------------------ACGCT-CCCGGTCACC
GT------GATTTCATCAAGAACATGATCAT-----------------------------
------------------------------------------------------------
------------------------------------------------------------
------------------------------------------------------------
------------------------------------------------------------
------------------------------------------------------------
------------------------------------------------------------
------------------------------------------------------------
------------------------------------------------------------
------------------------------------------------------------
------------------------------------------------------------
------------------------------------------------------------
------------------------------------------------------------
------------------------------------------------------------
------------------------------------------------------------
------------------------------------------------------------
----------------------------------------------------
>Apiospora_guizhouensis_LC_5322T
------------------------------------------------------------
-------GAGAAGGTTAGTTCTAC-------------TCATCACTTC-----CCA-----
---------------TATTT-----------CCAATCAC---ATCATCAAG---C-AT--
CGCT--------GC---TGGC-ATTCACGC---------------TGCTGTCG------G
TGTCTCCCTTC------ACCCCGC----CTTGAGG-CTCGA---CCCCTCCATTGGAT--
-TTTTTTCCTATC---TTGGAGGGGCAACTCAACCCT-GTGT--------------CCCC
ACTTTCACT-GCACAAATTGACAC-GGG----CCTCGCACGGGCC-C--AACATCC-ACA
AAGT-CCTCAAC-----TAGGT-ATGCAACAT-GG--------ATACTGACAAC---CAA
T------AATAGGAAGCCGCCGAGCTCGGCAA-GGGTTCTTTCAAGTATGCCTGGGTTCT
TGACAAGCTCAAGGCCGAGCGTGAGCGTGGTATCACCATCGATATTGCTCTGTGGAAGTT
CGAGACTGAGGAGTACAACGTCACCGTCATTG----------------------------
--------------------------------------------ACGCT-CCCGGTCACC
GT------GATTTCATCAAGAACATGAT--------------------------------
------------------------------------------------------------
------------------------------------------------------------
------------------------------------------------------------
------------------------------------------------------------
------------------------------------------------------------
------------------------------------------------------------
------------------------------------------------------------
------------------------------------------------------------
------------------------------------------------------------
------------------------------------------------------------
------------------------------------------------------------
------------------------------------------------------------
------------------------------------------------------------
------------------------------------------------------------
------------------------------------------------------------
----------------------------------------------------
>Apiospora_guizhouensis_LC_5318
------------------------------------------------------------
-------GAGAAGGTTAGTTCTAC-------------TCATCACTTC-----CCA-----
---------------TATTT-----------CCAATCAC---ATCATCAAG---C-AT--
CGCT--------GC---TGGC-ATTCACGC---------------TGCTGTCG------G
TGTCTCCCTTC------ACCCCGC----CTTGAGG-CTCGA---CCCCTCCATTGGAT--
-TTTTTTCCTATC---TTGGAGGGGCAACTCAACCCT-GTGT--------------CCCC
ACTTTCACT-GCACAAATTGACAC-GGG----CCTCGCACGGGCC-C--AACATCC-ACA
AAGT-CCTCAAC-----TAGGT-ATGCAACAT-GG--------ATACTGACAAC---CAA
T------AATAGGAAGCCGCCGAGCTCGGCAA-GGGTTCTTTCAAGTATGCCTGGGTTCT
TGACAAGCTCAAGGCCGAGCGTGAGCGTGGTATCACCATCGATATTGCTCTGTGGAAGTT
CGAGACTGAGGAGTACAACGTCACCGTCATTG----------------------------
--------------------------------------------ACGCT-CCCGGTCACC
GT------GATTTCATCAAGAACATGA---------------------------------
------------------------------------------------------------
------------------------------------------------------------
------------------------------------------------------------
------------------------------------------------------------
------------------------------------------------------------
------------------------------------------------------------
------------------------------------------------------------
------------------------------------------------------------
------------------------------------------------------------
------------------------------------------------------------
------------------------------------------------------------
------------------------------------------------------------
------------------------------------------------------------
------------------------------------------------------------
------------------------------------------------------------
----------------------------------------------------
>Apiospora_bambusilentiginis_GUCC18_51_T_
-----------------------------------------------------CATCGA-
GAAGTTCGAGAAGGTTAGTTCTAC-------------TCATCACTTC-----CCA-----
---------------TATTC-----------CCAATCAC---ATCATCAAG---C-AT--
CGCT--------GC---TGGC-ATTCACGC---------------TGCTGTCG------G
TGTCTCCCTTC------ACCCCGC----CTTGAGG-CTCGA---CCCCTCCATTGGAT--
-TTTTTTCCTATC---TTGGAGGGGCAACTCAACCCT-GTGT--------------CCCC
ACTTTCACT-GCACAAATTGACAC-GGG----CCTCGCACGGGCC-C--AACATCC-ACA
AAGT-CCTCAAC-----TAGGT-ATGCAACAT-GG--------ATACTGACAAC---CAA
T------AATAGGAAGCCGCCGAGCTCGGCAA-GGGTTCTTTCAAGTATGCCTGGGTTCT
TGACAAGCTCAAGGCCGAGCGTGAGCGTGGTATCACCATCGATATTGCTCTGTGGAAGTT
CGAGACTGAGGAGTACAACGTCACCGTCATTG----------------------------
--------------------------------------------ACGCTACCCGGTCACC
GT------GATTTCATCAAGAACATGATCACTGG--TACTTCC-----------------
------------------------------------------------------------
------------------------------------------------------------
------------------------------------------------------------
------------------------------------------------------------
------------------------------------------------------------
------------------------------------------------------------
------------------------------------------------------------
------------------------------------------------------------
------------------------------------------------------------
------------------------------------------------------------
------------------------------------------------------------
------------------------------------------------------------
------------------------------------------------------------
------------------------------------------------------------
------------------------------------------------------------
----------------------------------------------------
>Apiospora_cannae_ZHKUCC_22_0139
------------------------------------------------------------
-------GAGAAGGTTAGTTCTAC-------------TCATCACTTA-----CCA-----
---------------TATCC-----------CCAATCAC---ATCATCAAA---C-AT--
CGCT--------GC---TGGC-ATTCACGC---------------TGCTGTCG------G
TGTCTCCCTTC------ACCCCGC----CTTGAGG-CTCGA---CCCCTCCATTGGA---
-ATTTTTCCTATC---TTGGAGGGGCAACTCAACCCT-GTGT--------------CCCC
ACTTTCACT-GCACAAATTGGCAC-GGG----CCTCGCACGGGCC-C--AACATCC-ACA
AAGT-CCTCAAT-----TGAGT-ATGCAACAT-GG--------ATACTGACAAC---CAA
T------AATAGGAAGCCGCCGAGCTCGGCAA-GGGTTCTTTCAAGTATGCCTGGGTTCT
TGACAAGCTCAAGGCCGAGCGTGAGCGTGGTATCACCATCGATATTGCTCTGTGGAAGTT
CGAGACTGAGGAGTACAACGTCACCGTCATTG----------------------------
--------------------------------------------ACGCT-CCCGGTCACC
GT------GATTTCATCAAGAACATG----------------------------------
------------------------------------------------------------
------------------------------------------------------------
------------------------------------------------------------
------------------------------------------------------------
------------------------------------------------------------
------------------------------------------------------------
------------------------------------------------------------
------------------------------------------------------------
------------------------------------------------------------
------------------------------------------------------------
------------------------------------------------------------
------------------------------------------------------------
------------------------------------------------------------
------------------------------------------------------------
------------------------------------------------------------
----------------------------------------------------
>Apiospora_cannae_ZHKUCC_22_0127T
------------------------------------------------------------
-------GAGAAGGTTAGTTCTAC-------------TCATCACTTA-----CCA-----
---------------TATCC-----------CCAATCAC---ATCATCAAA---C-AT--
CGCT--------GC---TGGC-ATTCACGC---------------TGCTGTCG------G
TGTCTCCCTTC------ACCCCGC----CTTGAGG-CTCGA---CCCCTCCATTGGA---
-ATTTTTCCTATC---TTGGAGGGGCAACTCAACCCT-GTGT--------------CCCC
ACTTTCACT-GCACAAATTGGCAC-GGG----CCTCGCACGGGCC-C--AACATCC-ACA
AAGT-CCTCAAT-----TGAGT-ATGCAACAT-GG--------ATACTGACAAC---CAA
T------AATAGGAAGCCGCCGAGCTCGGCAA-GGGTTCTTTCAAGTATGCCTGGGTTCT
TGACAAGCTCAAGGCCGAGCGTGAGCGTGGTATCACCATCGATATTGCTCTGTGGAAGTT
CGAGACTGAGGAGTACAACGTCACCGTCATTG----------------------------
--------------------------------------------ACGCT-CCCGGTCACC
GT------GATTTCATCAAGAACATG----------------------------------
------------------------------------------------------------
------------------------------------------------------------
------------------------------------------------------------
------------------------------------------------------------
------------------------------------------------------------
------------------------------------------------------------
------------------------------------------------------------
------------------------------------------------------------
------------------------------------------------------------
------------------------------------------------------------
------------------------------------------------------------
------------------------------------------------------------
------------------------------------------------------------
------------------------------------------------------------
------------------------------------------------------------
----------------------------------------------------
>Apiospora_elliptica_ZHKUCC_22_0131T
------------------------------------------------------------
--------AGAAGGTTAGTTCTAC-------------TCATCACTTC-----CCA-----
---------------TATTC-----------CCAATCAC---ATCATCAAG---C-AT--
CGCT--------GC---TGGC-ATTCACGC---------------TGCTGTCG------G
TGTCTCCCTTC------ACCCCGC----CTTGAGG-CTCGA---CCCCTCCATTGGA---
-TTTTTTCCTATC---TTGGAGGGGCAACTCAACCCT-GTGT--------------CCCC
ACTTTCACT-GCACAAATTGGCAC-GGG----CCTCGCACGGGCC-C--AACATCC-ACA
AAGT-CCTCAAT-----TAGAT-ATGCAACAT-GG--------ATACTGACAAC---CAA
T------AATAGGAAGCCGCCGAGCTCGGCAA-GGGTTCCTTCAAGTATGCCTGGGTTCT
TGACAAGCTCAAGGCCGAGCGTGAGCGTGGTATCACCATCGATATTGCTCTGTGGAAGTT
CGAGACTGAGGAGTACAACGTCACCGTCATTG----------------------------
--------------------------------------------ACGCT-CCCGGTCACC
GT------GATTTCATCAAGAACATG----------------------------------
------------------------------------------------------------
------------------------------------------------------------
------------------------------------------------------------
------------------------------------------------------------
------------------------------------------------------------
------------------------------------------------------------
------------------------------------------------------------
------------------------------------------------------------
------------------------------------------------------------
------------------------------------------------------------
------------------------------------------------------------
------------------------------------------------------------
------------------------------------------------------------
------------------------------------------------------------
------------------------------------------------------------
----------------------------------------------------
>Apiospora_locuta_pollinis_SAUCC 3807
------------------------------------------------------------
-------------GTTAGTTCTAC-------------TCATCACTTC-----CCA-----
---------------TAGTC-----------CCAATCAC---ATCATCAAG---C-AT--
CGCT--------GC---TGGC-ATTCACGC---------------TGCTGTCG------G
TGTCTCCCTTC------ACCCCGC----CTTGAGG-CTCGA---CCCCTCCATTGGA---
-TTTTTTCCTATC---TTGGAGGGGCAACTCAACCCT-GTGT--------------CCCC
ACTTTCACT-GGACAAATTGGCAC-GGG----CCTCGCACGGGCC-C--AACATAC-ACA
AAGT-CCTCAAT-----TAGAT-ATGCAACAT-GG--------ATACTGACAAC---CAA
C------AATAGGAAGCCGCCGAGCTCGGCAA-GGGTTCTTTCAAGTATGCCTGGGTTCT
TGACAAGCTCAAGGCCGAGCGTGAGCGTGGTATCACCATCGATATTGCTCTGTGGAAGTT
CGAGACTGAGGAGTACAACGTCACCGTCATTG----------------------------
--------------------------------------------ACGCT-CCCGGTCACC
GT------GATTTCATCAAGAACA------------------------------------
------------------------------------------------------------
------------------------------------------------------------
------------------------------------------------------------
------------------------------------------------------------
------------------------------------------------------------
------------------------------------------------------------
------------------------------------------------------------
------------------------------------------------------------
------------------------------------------------------------
------------------------------------------------------------
------------------------------------------------------------
------------------------------------------------------------
------------------------------------------------------------
------------------------------------------------------------
------------------------------------------------------------
----------------------------------------------------
>Apiospora_locuta_pollinis_SAUCC 3808
------------------------------------------------------------
-------------GTTAGTTCTAC-------------TCATCACTTC-----CCA-----
---------------TAGTC-----------CCAATCAC---ATCATCAAG---C-AT--
CGCT--------GC---TGGC-ATTCACGC---------------TGCTGTCG------G
TGTCTCCCTTC------ACCCCGC----CTTGAGG-CTCGA---CCCCTCCATTGGA---
-TTTTTTCCTATC---TTGGAGGGGCAACTCAACCCT-GTGT--------------CCCC
ACTTTCACT-GGACAAATTGGCAC-GGG----CCTCGCACGGGCC-C--AACATAC-ACA
AAGT-CCTCAAT-----TAGAT-ATGCAACAT-GG--------ATACTGACAAC---CAA
C------AATAGGAAGCCGCCGAGCTCGGCAA-GGGTTCTTTCAAGTATGCCTGGGTTCT
TGACAAGCTCAAGGCCGAGCGTGAGCGTGGTATCACCATCGATATTGCTCTGTGGAAGTT
CGAGACTGAGGAGTACAACGTCACCGTCATTG----------------------------
--------------------------------------------ACGCT-CCCGGTCACC
GT------GATTTCATCAAGAACA------------------------------------
------------------------------------------------------------
------------------------------------------------------------
------------------------------------------------------------
------------------------------------------------------------
------------------------------------------------------------
------------------------------------------------------------
------------------------------------------------------------
------------------------------------------------------------
------------------------------------------------------------
------------------------------------------------------------
------------------------------------------------------------
------------------------------------------------------------
------------------------------------------------------------
------------------------------------------------------------
------------------------------------------------------------
----------------------------------------------------
>Apiospora_locuta-pollinis_GUCC_25-0071
------------------------------------------------------------
------------GGTTAGTTCTAC-------------TCATCACTTC-----CCA-----
---------------TAGTC-----------CCAATCAC---ATCATCAAG---C-AT--
CGCT--------GC---TGGC-ATTCACGC---------------TGCTGTCG------G
TGTCTCCCTTC------ACCCCGC----CTTGAGG-CTCGA---CCCCTCCATTGGA---
-TTTTTTCCTATC---TTGGAGGGGCAACTCAACCCT-GTGT--------------CCCC
ACTTTCACT-AGACAAATTGGCAC-GGG----CCTCGCACGGGCC-C--AACATCC-ACA
AAGT-CCTCAAT-----TAGAT-ATGCAACAT-GG--------ATACTGACAAC---CAA
C------AATAGGAAGCCGCCGAGCTCGGCAA-GGGTTCTTTCAAGTATGCCTGGGTTCT
TGACAAGCTCAAGGCCGAGCGTGAGCGTGGTATCACCATCGATATTGCTCTGTGGAAGTT
CGAGACTGAGGAGTACAACGTCACCGTCATTG----------------------------
--------------------------------------------ACGCT-CCCGGTCACC
GT------GATTTCATCAAGAACA------------------------------------
------------------------------------------------------------
------------------------------------------------------------
------------------------------------------------------------
------------------------------------------------------------
------------------------------------------------------------
------------------------------------------------------------
------------------------------------------------------------
------------------------------------------------------------
------------------------------------------------------------
------------------------------------------------------------
------------------------------------------------------------
------------------------------------------------------------
------------------------------------------------------------
------------------------------------------------------------
------------------------------------------------------------
----------------------------------------------------
>Apiospora_locuta-pollinis_GUCC_25-0072
------------------------------------------------------------
------------GGTTAGTTCTAC-------------TCATCACTTC-----CCA-----
---------------TAGTC-----------CCAATCAC---ATCATCAAG---C-AT--
CGCT--------GC---TGGC-ATTCACGC---------------TGCTGTCG------G
TGTCTCCCTTC------ACCCCGC----CTTGAGG-CTCGA---CCCCTCCATTGGA---
-TTTTTTCCTATC---TTGGAGGGGCAACTCAACCCT-GTGT--------------CCCC
ACTTTCACT-AGACAAATTGGCAC-GGG----CCTCGCACGGGCC-C--AACATCC-ACA
AAGT-CCTCAAT-----TAGAT-ATGCAACAT-GG--------ATACTGACAAC---CAA
C------AATAGGAAGCCGCCGAGCTCGGCAA-GGGTTCTTTCAAGTATGCCTGGGTTCT
TGACAAGCTCAAGGCCGAGCGTGAGCGTGGTATCACCATCGATATTGCTCTGTGGAAGTT
CGAGACTGAGGAGTACAACGTCACCGTCATTG----------------------------
--------------------------------------------ACGCT-CCCGGTCACC
GT------GATTTCATCAAGAA--------------------------------------
------------------------------------------------------------
------------------------------------------------------------
------------------------------------------------------------
------------------------------------------------------------
------------------------------------------------------------
------------------------------------------------------------
------------------------------------------------------------
------------------------------------------------------------
------------------------------------------------------------
------------------------------------------------------------
------------------------------------------------------------
------------------------------------------------------------
------------------------------------------------------------
------------------------------------------------------------
------------------------------------------------------------
----------------------------------------------------
>Apiospora_locuta_pollinis_LC_11683T
-------------------------------------------------------TCGA-
GAAGTTCGAGAAGGTTAGTTCTAC-------------TCATCACTTC-----CCA-----
---------------TAGTC-----------CCAATCAC---ATCATCAAG---C-AT--
CGCT--------GC---TGGC-ATTCACGC---------------TGCTGTCG------G
TGTCTCCCTTC------ACCCCGC----CTTGAGG-CTCGA---CCCCTCCATTGGA---
-TTTTTTCCTATC---TTGGAGGGGCAACTCAACCCT-GTGT--------------CCCC
ACTTTCACT-GGACAAATTGGCAC-GGG----CCTCGCACGGGCC-C--AACATAC-ACA
AAGT-CCTCAAT-----TAGAT-ATGCAACAT-GG--------ATACTGACAAC---CAA
C------AATAGGAAGCCGCCGAGCTCGGCAA-GGGTTCTTTCAAGTATGCCTGGGTTCT
TGACAAGCTCAAGGCCGAGCGTGAGCGTGGTATCACCATCGATATTGCTCTGTGGAAGTT
CGAGACTGAGGAGTACAACGTCACCGTCATTG----------------------------
--------------------------------------------ACGCT-CCCGGTCACC
GT------GATTTCATCAAGAACATGAT--------------------------------
------------------------------------------------------------
------------------------------------------------------------
------------------------------------------------------------
------------------------------------------------------------
------------------------------------------------------------
------------------------------------------------------------
------------------------------------------------------------
------------------------------------------------------------
------------------------------------------------------------
------------------------------------------------------------
------------------------------------------------------------
------------------------------------------------------------
------------------------------------------------------------
------------------------------------------------------------
------------------------------------------------------------
----------------------------------------------------
>Apiospora_armeniaca_SAUCC DL1831T
------------------------------------------------------------
-------------GTTAGTTCTAC-------------TCATCACTTC-----CCA-----
---------------TATTC-----------CCAATCAC---ATCATCAAG---C-AT--
CGCT--------GC---TGGC-ATTCACGC---------------TGCTGTCG------G
TGTCTCCCTTC------ACCCCGC----CTTGAGG-CTCGA---CCCCTCCATTGGA---
-TTTTTTCCTATC---TTGGAGGGGCAACTCAACCCT-GTGT--------------CCCC
ACTTTCACT-GCACAAATTGGCAC-GGG----CCTCGCACGGGCC-C--AACATCC-ACA
AAGT-TCTCAAT-----CAGGT-ATGCAACAT-GG--------ATACTGACAAC---CAA
C------AATAGGAAGCCGCCGAGCTCGGCAA-GGGTTCTTTCAAGTATGCCTGGGTTCT
TGACAAGCTCAAGGCCGAGCGTGAGCGTGGTATCACCATCGATATTGCTCTGTGGAAGTT
CGAGACTGAGGAGTACAACGTCACCGTCATTG----------------------------
--------------------------------------------ACGCT-CCCGGTCACC
GT------GATTTCATCAAG----------------------------------------
------------------------------------------------------------
------------------------------------------------------------
------------------------------------------------------------
------------------------------------------------------------
------------------------------------------------------------
------------------------------------------------------------
------------------------------------------------------------
------------------------------------------------------------
------------------------------------------------------------
------------------------------------------------------------
------------------------------------------------------------
------------------------------------------------------------
------------------------------------------------------------
------------------------------------------------------------
------------------------------------------------------------
----------------------------------------------------
>Apiospora_armeniaca_SAUCC DL1844
------------------------------------------------------------
-------------GTTAGTTCTAC-------------TCATCACTTC-----CCA-----
---------------TATTC-----------CCAATCAC---ATCATCAAG---C-AT--
CGCT--------GC---TGGC-ATTCACGC---------------TGCTGTCG------G
TGTCTCCCTTC------ACCCCGC----CTTGAGG-CTCGA---CCCCTCCATTGGA---
-TTTTTTCCTATC---TTGGAGGGGCAACTCAACCCT-GTGT--------------CCCC
ACTTTCACT-GCACAAATTGGCAC-GGG----CCTCGCACGGGCC-C--AACATCC-ACA
AAGT-TCTCAAT-----CAGGT-ATGCAACAT-GG--------ATACTGACAAC---CAA
C------AATAGGAAGCCGCCGAGCTCGGCAA-GGGTTCTTTCAAGTATGCCTGGGTTCT
TGACAAGCTCAAGGCCGAGCGTGAGCGTGGTATCACCATCGATATTGCTCTGTGGAAGTT
CGAGACTGAGGAGTACAACGTCACCGTCATTG----------------------------
--------------------------------------------ACGCT-CCCGGTCACC
GT------GATTTCATCAAG----------------------------------------
------------------------------------------------------------
------------------------------------------------------------
------------------------------------------------------------
------------------------------------------------------------
------------------------------------------------------------
------------------------------------------------------------
------------------------------------------------------------
------------------------------------------------------------
------------------------------------------------------------
------------------------------------------------------------
------------------------------------------------------------
------------------------------------------------------------
------------------------------------------------------------
------------------------------------------------------------
------------------------------------------------------------
----------------------------------------------------
>Apiospora_septata_GZCC20-0109
------------------------------------------------------------
-----TCGAGAAGGTTAGTTCTAC-------------TCATCACTTC-----CCA-----
---------------TATTC-----------CCAATCAC---ATCATCAAA---C-AT--
CGCT--------GC---TGGC-ATTCACGC---------------TGCTGTCG------G
TGTCTCCCTTC------ACCCCGC----CTTGAGC-CTCGA---CCCCTCCATTGGA---
-ATTTTTCCTATC---TTGGAGGGGCAACTCAACCCT-GTGT--------------CCCC
ACTTTCACT-GCACAAATTGGCAC-GGG----CCTCGCACGGGCC-C--AACATCC-ACA
AAGT-CCTCAAT-----TGGGT-ATGCAACAT-GG--------ATACTGACAAC---CAA
T------AATAGGAAGCCGCCGAGCTCGGCAA-GGGTTCTTTCAAGTATGCCTGGGTTCT
TGACAAGCTCAAGGCCGAGCGTGAGCGTGGTATCACCATCGATATTGCTCTGTGGAAGTT
CGAGACTGAGGAGTACAACGTCACCGTCATTG----------------------------
--------------------------------------------ACGCT-CCCGGTCACC
GT------GATTTCATCAAGAACATGATCA------------------------------
------------------------------------------------------------
------------------------------------------------------------
------------------------------------------------------------
------------------------------------------------------------
------------------------------------------------------------
------------------------------------------------------------
------------------------------------------------------------
------------------------------------------------------------
------------------------------------------------------------
------------------------------------------------------------
------------------------------------------------------------
------------------------------------------------------------
------------------------------------------------------------
------------------------------------------------------------
------------------------------------------------------------
----------------------------------------------------
>Apiospora_septata_CGMCC_3_20134T
------------------------------------------------------------
-----TCGAGAAGGTTAGTTCTAC-------------TCATCACTTC-----CCA-----
---------------TATTC-----------CCAATCAC---ATCATCAAA---C-AT--
CGCT--------GC---TGGC-ATTCACGC---------------TGCTGTCG------G
TGTCTCCCTTC------ACCCCGC----CTTGAGC-CTCGA---CCCCTCCATTGGA---
-ATTTTTCCTATC---TTGGAGGGGCAACTCAACCCT-GTGT--------------CCCC
ACTTTCACT-GCACAAATTGGCAC-GGG----CCTCGCACGGGCC-C--AACATCC-ACA
AAGT-CCTCAAT-----TGGGT-ATGCAACAT-GG--------ATACTGACAAC---CAA
T------AATAGGAAGCCGCCGAGCTCGGCAA-GGGTTCTTTCAAGTATGCCTGGGTTCT
TGACAAGCTCAAGGCCGAGCGTGAGCGTGGTATCACCATCGATATTGCTCTGTGGAAGTT
CGAGACTGAGGAGTACAACGTCACCGTCATTG----------------------------
--------------------------------------------ACGCT-CCCGGTCACC
GT------GATTTCATCAAGAACATGATCA------------------------------
------------------------------------------------------------
------------------------------------------------------------
------------------------------------------------------------
------------------------------------------------------------
------------------------------------------------------------
------------------------------------------------------------
------------------------------------------------------------
------------------------------------------------------------
------------------------------------------------------------
------------------------------------------------------------
------------------------------------------------------------
------------------------------------------------------------
------------------------------------------------------------
------------------------------------------------------------
------------------------------------------------------------
----------------------------------------------------
>Apiospora_gelatinosa_KHAS_11962T
------------------------------------------------------------
--------------------------------------CATCACTTC-----CCA-----
---------------TATTC-----------CCAATCAC---ATCATCAAA---C-AT--
CGCT--------GC---TGGC-ATTCACGC---------------TGCTGTCG------G
TGTCTCCCTTC------ACCCCGC----CTTGAGG-CTCGA---CCCCTCCATTGGAA--
-TTTTTTCCTATC---TTGGAGGGGCAACTCAACCCT-GTGT--------------CCCC
ACTTTCACT-GCACAAATTGGCAC-GGG----CCTCGCACGGGCC-C--AACATCC-ACA
AAGT-CCTCAAT-----TGGGT-ATGCAACAT-GG--------ATACTGACAAC---CAA
T------AATAGGAAGCCGCCGAGCTCGGCAA-GGGTTCTTTCAAGTATGCCTGGGTTCT
TGACAAGCTCAAGGCCGAGCGTGAGCGTGGTATCACCATCGATATTGCTCTGTGGAAGTT
CGAGACTGAGGAGTACAACGTCACCGTCATTG----------------------------
--------------------------------------------ACGCT-CCCGGTCACC
GT------GATTTCATCAAGAACATGATCACTG---------------------------
------------------------------------------------------------
------------------------------------------------------------
------------------------------------------------------------
------------------------------------------------------------
------------------------------------------------------------
------------------------------------------------------------
------------------------------------------------------------
------------------------------------------------------------
------------------------------------------------------------
------------------------------------------------------------
------------------------------------------------------------
------------------------------------------------------------
------------------------------------------------------------
------------------------------------------------------------
------------------------------------------------------------
----------------------------------------------------
>Apiospora_biserialis_GZCC20-0100
------------------------------------------------------------
-----------------GTTCTAC-------------TCATCACTTC-----CCA-----
---------------TATTC-----------CCAATCAC---ATCATCAAA---C-AT--
CGCT--------GC---TGTC-ATTCACGC---------------TGCTGTCG------G
TGTCTCCCTTC------ACCCCGC----CTTGAGG-CTCGA---CCCCTCCATTGGAA--
-TTTTTTCCTATC---TTGGAGGGGCAACTCAACCCT-GTGT--------------CCCC
ACTTTCACT-GCACAAATTGGCAC-GGG----CCTCGCACGGGCC-C--AACATCC-ACA
AAGT-CCTCAAT-----TGGAT-ATGCAACAT-GG--------ATACTGACAAC---CAA
T------AATAGGAAGCCGCCGAGCTCGGCAA-GGGTTCTTTCAAGTATGCCTGGGTTCT
TGACAAGCTCAAGGCCGAGCGTGAGCGTGGTATCACCATCGATATTGCTCTGTGGAAGTT
CGAGACTGAGGAGTACAACGTCACCGTCATTG----------------------------
--------------------------------------------ACGCT-CCCGGTCACC
GT------GATTTCATCAAGAACATGATCACGGG--TACCTCCC----------------
------------------------------------------------------------
------------------------------------------------------------
------------------------------------------------------------
------------------------------------------------------------
------------------------------------------------------------
------------------------------------------------------------
------------------------------------------------------------
------------------------------------------------------------
------------------------------------------------------------
------------------------------------------------------------
------------------------------------------------------------
------------------------------------------------------------
------------------------------------------------------------
------------------------------------------------------------
------------------------------------------------------------
----------------------------------------------------
>Apiospora_biserialis_GZCC20-0099
------------------------------------------------------------
-----------------GTTCTAC-------------TCATCACTTC-----CCA-----
---------------TATTC-----------CCAATCAC---ATCATCAAA---C-AT--
CGCT--------GC---TGTC-ATTCACGC---------------TGCTGTCG------G
TGTCTCCCTTC------ACCCCGC----CTTGAGG-CTCGA---CCCCTCCATTGGAA--
-TTTTTTCCTATC---TTGGAGGGGCAACTCAACCCT-GTGT--------------CCCC
ACTTTCACT-GCACAAATTGGCAC-GGG----CCTCGCACGGGCC-C--AACATCC-ACA
AAGT-CCTCAAT-----TGGAT-ATGCAACAT-GG--------ATACTGACAAC---CAA
T------AATAGGAAGCCGCCGAGCTCGGCAA-GGGTTCTTTCAAGTATGCCTGGGTTCT
TGACAAGCTCAAGGCCGAGCGTGAGCGTGGTATCACCATCGATATTGCTCTGTGGAAGTT
CGAGACTGAGGAGTACAACGTCACCGTCATTG----------------------------
--------------------------------------------ACGCT-CCCGGTCACC
GT------GATTTCATCAAGAACATGATCACGGG--TACCTCCC----------------
------------------------------------------------------------
------------------------------------------------------------
------------------------------------------------------------
------------------------------------------------------------
------------------------------------------------------------
------------------------------------------------------------
------------------------------------------------------------
------------------------------------------------------------
------------------------------------------------------------
------------------------------------------------------------
------------------------------------------------------------
------------------------------------------------------------
------------------------------------------------------------
------------------------------------------------------------
------------------------------------------------------------
----------------------------------------------------
>Apiospora_biserialis_CGMCC_3_20135T
------------------------------------------------------------
-----------------GTTCTAC-------------TCATCACTTC-----CCA-----
---------------TATTC-----------CCAATCAC---ATCATCAAA---C-AT--
CGCT--------GC---TGTC-ATTCACGC---------------TGCTGTCG------G
TGTCTCCCTTC------ACCCCGC----CTTGAGG-CTCGA---CCCCTCCATTGGAA--
-TTTTTTCCTATC---TTGGAGGGGCAACTCAACCCT-GTGT--------------CCCC
ACTTTCACT-GCACAAATTGGCAC-GGG----CCTCGCACGGGCC-C--AACATCC-ACA
AAGT-CCTCAAT-----TGGAT-ATGCAACAT-GG--------ATACTGACAAC---CAA
T------AATAGGAAGCCGCCGAGCTCGGCAA-GGGTTCTTTCAAGTATGCCTGGGTTCT
TGACAAGCTCAAGGCCGAGCGTGAGCGTGGTATCACCATCGATATTGCTCTGTGGAAGTT
CGAGACTGAGGAGTACAACGTCACCGTCATTG----------------------------
--------------------------------------------ACGCT-CCCGGTCACC
GT------GATTTCATCAAGAACATGATCACGGG--TACCTCCC----------------
------------------------------------------------------------
------------------------------------------------------------
------------------------------------------------------------
------------------------------------------------------------
------------------------------------------------------------
------------------------------------------------------------
------------------------------------------------------------
------------------------------------------------------------
------------------------------------------------------------
------------------------------------------------------------
------------------------------------------------------------
------------------------------------------------------------
------------------------------------------------------------
------------------------------------------------------------
------------------------------------------------------------
----------------------------------------------------
>Apiospora?xishuangbannaensis_KUMCC_21-0696
------------------------------------------------CCCTCCATTGAG
GAAAGTCGAGAAGGTTAGTTCTAT-------------TCATCACTTC-----CCA-----
---------------TATTC-----------CCAATCAC---ATCATCAAA---C-AT--
CGCT--------GG---TGGC-ATTCACGC---------------TTCTGTCG------G
TGTCTCCCTTC------ACCCCGC----CTTGAGG-CTCGA---CCCCTCCATTGGAA--
-TTTTTCCTATCT---TTGGAGGGGCAACTCAACCCT-GTGT--------------CCCC
ACTTCCACT-GCACAAATTGGCAC-GGG----CCTCGCACGGGCC-C--AACATCC-ACA
AAGT-CCTCAAT-----TGGTT-ATGCAACAT-GG--------ATACTGACAGC---CAA
T------AATAGGAAGCCGCCGAGCTCGGCAA-GGGTTCTTTCAAGTATGCCTGGGTTCT
TGACAAGCTCAAGGCCGAGCGTGAGCGTGGTATCACCATCGATATTGCTCTGTGGAAGTT
CGAGACTGAGGAGTACAACGTCACCGTCATTG----------------------------
--------------------------------------------ACGCT-CCCGGTCACC
GT------GATTTCATCAAGAACATGATCATGGG--TACCTCCAAAG-------------
------------------------------------------------------------
------------------------------------------------------------
------------------------------------------------------------
------------------------------------AGTC--------------------
------------------------------------------------------------
------------------------------------------------------------
------------------------------------------------------------
------------------------------------------------------------
------------------------------------------------------------
------------------------------------------------------------
------------------------------------------------------------
------------------------------------------------------------
------------------------------------------------------------
------------------------------------------------------------
------------------------------------------------------------
----------------------------------------------------
>Apiospora?xishuangbannaensis_KUMCC_21_0695T
------------------------------------------------CCCTCCATTGAG
GAAAGTCGAGAAGGTTAGTTCTAT-------------TCATCACTTC-----CCA-----
---------------TATTC-----------CCAATCAC---ATCATCAAA---C-AT--
CGCT--------GG---TGGC-ATTCACGC---------------TTCTGTCG------G
TGTCTCCCTTC------ACCCCGC----CTTGAGG-CTCGA---CCCCTCCATTGGAA--
-TTTTTCCTATCT---TTGGAGGGGCAACTCAACCCT-GTGT--------------CCCC
ACTTCCACT-GCACAAATTGGCAC-GGG----CCTCGCACGGGCC-C--AACATCC-ACA
AAGT-CCTCAAT-----TGGTT-ATGCAACAT-GG--------ATACTGACAGC---CAA
T------AATAGGAAGCCGCCGAGCTCGGCAA-GGGTTCTTTCAAGTATGCCTGGGTTCT
TGACAAGCTCAAGGCCGAGCGTGAGCGTGGTATCACCATCGATATTGCTCTGTGGAAGTT
CGAGACTGAGGAGTACAACGTCACCGTCATTG----------------------------
--------------------------------------------ACGCT-CCCGGTCACC
GT------GATTTCATCAAGAACATGATCATGGG--TACCTCCAAAG-------------
------------------------------------------------------------
------------------------------------------------------------
------------------------------------------------------------
------------------------------------AGTC--------------------
------------------------------------------------------------
------------------------------------------------------------
------------------------------------------------------------
------------------------------------------------------------
------------------------------------------------------------
------------------------------------------------------------
------------------------------------------------------------
------------------------------------------------------------
------------------------------------------------------------
------------------------------------------------------------
------------------------------------------------------------
----------------------------------------------------
>Apiospora_gaoyouensis_CFCC_52302
------------------------------------------------------------
-----------AGGTTAGTTCTAC-------------TCATCACTTC-----CCA-----
---------------TATTC-----------CCAATCAC---ATCATCAAA---C-AT--
CGCT--------CG---TGGC-ATTCACGT---------------TGCTGTCG------G
TGTCTCCCTTC------ACCCCGC----CTTGAGG-CTCGA---CCCCTCCATTGGAA--
-TTTTTCYTATCT---TTGGAGGGGCAACTCAACCCT-GTGT--------------CCCC
ACTTTCACT-GCACAAATTGGCAC-GGG----CCTCGCACGGGCC-C--AACATCC-ACA
AAGT-CCTCAAT-----TGGRT-ATGCAACAT-GG--------ATACTGACAAC---CAA
T------AATAGGAAGCCGCCGAGCTCGGCAA-GGGTTCTTTCAAGTATGCCTGGGTTCT
TGACAAGCTCAAGGCCGAGCGTGAGCGTGGTATCACCATCGATATTGCTCTGTGGAAGTT
CGAGACTGAGGAGTACAACGTCACCGTCATTG----------------------------
--------------------------------------------ACGCT-CCCGGTCACC
GT------GATTTCATCAAGAACATG----------------------------------
------------------------------------------------------------
------------------------------------------------------------
------------------------------------------------------------
------------------------------------------------------------
------------------------------------------------------------
------------------------------------------------------------
------------------------------------------------------------
------------------------------------------------------------
------------------------------------------------------------
------------------------------------------------------------
------------------------------------------------------------
------------------------------------------------------------
------------------------------------------------------------
------------------------------------------------------------
------------------------------------------------------------
----------------------------------------------------
>Apiospora_gaoyouensis_CFCC_52301T
------------------------------------------------------------
-----------AGGTTAGTTCTAC-------------TCATCACTTC-----CCA-----
---------------TATTC-----------CCAATCAC---ATCATCAAA---C-AT--
CGCT--------CG---TGGC-ATTCACGT---------------TGCTGTCG------G
TGTCTCCCTTC------ACCCCGC----CTTGAGG-CTCGA---CCCCTCCATTGGAA--
-TTTTTCYTATCT---TTGGAGGGGCAACTCAACCCT-GTGT--------------CCCC
ACTTTCACT-GCACAAATTGGCAC-GGG----CCTCGCACGGGCC-C--AACATCC-ACA
AAGT-CCTCAAT-----TGGRT-ATGCAACAT-GG--------ATACTGACAAC---CAA
T------AATAGGAAGCCGCCGAGCTCGGCAA-GGGTTCTTTCAAGTATGCCTGGGTTCT
TGACAAGCTCAAGGCCGAGCGTGAGCGTGGTATCACCATCGATATTGCTCTGTGGAAGTT
CGAGACTGAGGAGTACAACGTCACCGTCATTG----------------------------
--------------------------------------------ACGCT-CCCGGTCACC
GT------GATTTCATCAAGAACATG----------------------------------
------------------------------------------------------------
------------------------------------------------------------
------------------------------------------------------------
------------------------------------------------------------
------------------------------------------------------------
------------------------------------------------------------
------------------------------------------------------------
------------------------------------------------------------
------------------------------------------------------------
------------------------------------------------------------
------------------------------------------------------------
------------------------------------------------------------
------------------------------------------------------------
------------------------------------------------------------
------------------------------------------------------------
----------------------------------------------------
>Apiospora_marii_CPC_18904
------------------------------------------------------------
-------GAGAAGGTTAGTTCTAC-------------TCATCACTTC-----CCA-----
---------------TATTC-----------CCAATCAC---ATCATCAAA---C-AT--
CGCT--------CG---TGGC-ATTCACGC---------------TGCTGTCG------G
TGTCTCCCTTC------ACCCCGC----CTTGAGG-CTCGA---CCCCTCCATTGGAA--
-TTTTTCCTATCT---TTGGAGGGGCAACTCAACCCT-GTGT--------------CCCC
ACTTTCACT-GCACAAATTGGCAC-GGG----CCTCGCACGGGCC-C--AACATCC-ACA
AAGT-CCTCAAT-----TGGGT-ATGCAACAT-GG--------ATACTGACAAC---CAA
T------AATAGGAAGCCGCCGAGCTCGGCAA-GGGTTCTTTCAAGTATGCCTGGGTTCT
TGACAAGCTCAAGGCCGAGCGTGAGCGTGGTATCACCATCGATATTGCTCTGTGGAAGTT
CGAGACTGAGGAGTACAACGTCACCGTCATTG----------------------------
--------------------------------------------ACGCT-CCCGGTCACC
GT------GATTTCATCAAGAACATG----------------------------------
------------------------------------------------------------
------------------------------------------------------------
------------------------------------------------------------
------------------------------------------------------------
------------------------------------------------------------
------------------------------------------------------------
------------------------------------------------------------
------------------------------------------------------------
------------------------------------------------------------
------------------------------------------------------------
------------------------------------------------------------
------------------------------------------------------------
------------------------------------------------------------
------------------------------------------------------------
------------------------------------------------------------
----------------------------------------------------
>Apiospora_marii_CBS_200.57
------------------------------------------------------------
-------GAGAAGGTTAGTTCTAC-------------TCATCACTTC-----CCA-----
---------------TATTC-----------CCAATCAC---ATCATCAAA---C-AT--
CGCT--------CG---TGGC-ATTCACGC---------------TGCTGTCG------G
TGTCTCCCTTC------ACCCCGC----CTTGAGG-CTCGA---CCCCTCCATTGGAA--
-TTTTTCCTATCT---TTGGAGGGGCAACTCAACCCT-GTGT--------------CCCC
ACTTTCACT-GCACAAATTGGCAC-GGG----CCTCGCACGGGCC-C--AACATCC-ACA
AAGT-CCTCAAT-----TGGGT-ATGCAACAT-GG--------ATACTGACAAC---CAA
T------AATAGGAAGCCGCCGAGCTCGGCAA-GGGTTCTTTCAAGTATGCCTGGGTTCT
TGACAAGCTCAAGGCCGAGCGTGAGCGTGGTATCACCATCGATATTGCTCTGTGGAAGTT
CGAGACTGAGGAGTACAACGTCACCGTCATTG----------------------------
--------------------------------------------ACGCT-CCCGGTCACC
GT------GATTTCATCAAGAAC-------------------------------------
------------------------------------------------------------
------------------------------------------------------------
------------------------------------------------------------
------------------------------------------------------------
------------------------------------------------------------
------------------------------------------------------------
------------------------------------------------------------
------------------------------------------------------------
------------------------------------------------------------
------------------------------------------------------------
------------------------------------------------------------
------------------------------------------------------------
------------------------------------------------------------
------------------------------------------------------------
------------------------------------------------------------
----------------------------------------------------
>Apiospora_marii_CBS_497_90T
------------------------------------------------------------
----------AAGGTTAGTTCTAC-------------TCATCACTTC-----CCA-----
---------------TATTC-----------CCAATCAC---ATCATCAAA---C-AT--
CGCT--------CG---TGGC-ATTCACGC---------------TGCTGTCG------G
TGTCTCCCTTC------ACCCCGC----CTTGAGG-CTCGA---CCCCTCCATTGGAA--
-TTTTTCCTATCT---TTGGAGGGGCAACTCAACCCT-GTGT--------------CCCC
ACTTTCACT-GCACAAATTGGCAC-GGG----CCTCGCACGGGCC-C--AACATCC-ACA
AAGT-CCTCAAT-----TGGGT-ATGCAACAT-GG--------ATACTGACAAC---CAA
T------AATAGGAAGCCGCCGAGCTCGGCAA-GGGTTCTTTCAAGTATGCCTGGGTTCT
TGACAAGCTCAAGGCCGAGCGTGAGCGTGGTATCACCATCGATATTGCTCTGTGGAAGTT
CGAGACTGAGGAGTACAACGTCACCGTCATTG----------------------------
--------------------------------------------ACGCT-CCCGGTCACC
GT------GATTTCATCAAGAACA------------------------------------
------------------------------------------------------------
------------------------------------------------------------
------------------------------------------------------------
------------------------------------------------------------
------------------------------------------------------------
------------------------------------------------------------
------------------------------------------------------------
------------------------------------------------------------
------------------------------------------------------------
------------------------------------------------------------
------------------------------------------------------------
------------------------------------------------------------
------------------------------------------------------------
------------------------------------------------------------
------------------------------------------------------------
----------------------------------------------------
>Apiospora_oenotherae_CFCC_58972T
------------------------------------------------------------
-------GAGAAGGTTAGTTCTAC-------------TCATCACTTC-----CCA-----
---------------TATTC-----------CCCATCAC---ATCATCAAG---C-AT--
CGCT--------GC---TGGC-ATTCACGC---------------TGCTGTCG------G
TGTCTCCCTTC-------CCCCGC----CTTGAGG-CTCGA---CCCCTCCATTGGA---
-TTTTTTCCTATC---TTGGAGGGGCAACTCAACCCT-GTGT--------------CCCC
ACTTTCCCT-GCACAAATTGGCAC-GGG----CCTCGCACGGGCC-C--AACATCC-ACA
AAGT-CCTCAAT-----TAGAT-ATGCAACAT-GG--------ATACTGACAAC---CAA
T------AATAGGAAGCCGCCGAGCTCGGCAA-GGGTTCTTTCAAGTATGCCTGGGTTCT
TGACAAGCTCAAGGCCGAGCGTGAGCGTGGTATCACCATCGATATTGCTCTGTGGAAGTT
CGAGACTGAGGAGTACAACGTCACCGTCATTG----------------------------
--------------------------------------------ACGCT-CCCGGTCAC-
------------------------------------------------------------
------------------------------------------------------------
------------------------------------------------------------
------------------------------------------------------------
------------------------------------------------------------
------------------------------------------------------------
------------------------------------------------------------
------------------------------------------------------------
------------------------------------------------------------
------------------------------------------------------------
------------------------------------------------------------
------------------------------------------------------------
------------------------------------------------------------
------------------------------------------------------------
------------------------------------------------------------
------------------------------------------------------------
----------------------------------------------------
>Apiospora_coryli_CFCC_58979
------------------------------------------------------------
-------GAGAAGGTTAGTTCTAC-------------TCATCACTTC-----CCA-----
---------------TATTC-----------CCAATCAC---AGCATCAAA---C-AT--
CACT--------AC---TGGC-ATACACGT---------------CCCTGTTG------T
TGTTTCCCTCC------ACCCCGC----CTTGAGA-CTTGA---CCCCTCCATTGGAT--
-TTTTTTCGTATC---TTGGAGGGGCAACCCAACCCT-GTGT--------------CTCC
ACTTTCACT-GCACAAATTGGCCC-GCG----TCTCGCACGGGCC-C--AACATCC-GAA
AAGT-CCTCAAT-----TGGAT-ATGCAACAT-CG--------ATACTGACAAC---CAA
T------AATAGGAAGCCGCCGAACTTGGCAA-GGGTTCTTTCAAGTATGCCTGGGTTCT
TGACAAGCTCAAGGCCGAGCGCGAGCGTGGTATCACCATCGATATTGCTCTGTGGAAGTT
CGAGACTGAGGAGTACAACGTCACTGTCATTG----------------------------
--------------------------------------------ACGCT-CCCGGTCACC
GT------GATTTCATCAAGAACATGA---------------------------------
------------------------------------------------------------
------------------------------------------------------------
------------------------------------------------------------
------------------------------------------------------------
------------------------------------------------------------
------------------------------------------------------------
------------------------------------------------------------
------------------------------------------------------------
------------------------------------------------------------
------------------------------------------------------------
------------------------------------------------------------
------------------------------------------------------------
------------------------------------------------------------
------------------------------------------------------------
------------------------------------------------------------
----------------------------------------------------
>Apiospora_coryli_CFCC_58978T
------------------------------------------------------------
-------GAGAAGGTTAGTTCTAC-------------TCATCACTTC-----CCA-----
---------------TATTC-----------CCAATCAC---AGCATCAAA---C-AT--
CACT--------AC---TGGC-ATACACGT---------------CCCTGTTG------T
TGTTTCCCTCC------ACCCCGC----CTTGAGA-CTTGA---CCCCTCCATTGGAT--
-TTTTTTCGTATC---TTGGAGGGGCAACCCAACCCT-GTGT--------------CTCC
ACTTTCACT-GCACAAATTGGCCC-GCG----TCTCGCACGGGCC-C--AACATCC-GAA
AAGT-CCTCAAT-----TGGAT-ATGCAACAT-CG--------ATACTGACAAC---CAA
T------AATAGGAAGCCGCCGAACTTGGCAA-GGGTTCTTTCAAGTATGCCTGGGTTCT
TGACAAGCTCAAGGCCGAGCGCGAGCGTGGTATCACCATCGATATTGCTCTGTGGAAGTT
CGAGACTGAGGAGTACAACGTCACTGTCATTG----------------------------
--------------------------------------------ACGCT-CCCGGTCACC
GT------GATTTCATCAAGAACATGA---------------------------------
------------------------------------------------------------
------------------------------------------------------------
------------------------------------------------------------
------------------------------------------------------------
------------------------------------------------------------
------------------------------------------------------------
------------------------------------------------------------
------------------------------------------------------------
------------------------------------------------------------
------------------------------------------------------------
------------------------------------------------------------
------------------------------------------------------------
------------------------------------------------------------
------------------------------------------------------------
------------------------------------------------------------
----------------------------------------------------
>Apiospora_arecacearum_KUNCC_23_15555
------------------------------------------------------------
------------------------------------------------------------
------------------------------------------ATCATCAAA---C-AT--
CACT--------GC---TGGC-ATGCACGT---------------CGTCGCTGT-----C
TTCTTCCCTCC------ACCCCGC----CTTGAGA-GTCGA---CCCCTCCATTGGGA--
-TTTTTCT-TATC---TTGGAGGGGCAACTCAACCCT-GTGT--------------CCCC
ACTTCCACT-GCACAAATTGGCAC-GGG----CCTCACACGGGCC-C--AACATCC-AAA
AAGT-CCTCAAT-----TAGTT-ATGCAACAT-CG--------ATACTGACTAC---CAA
T------AATAGGAAGCCGCCGAACTCGGCAA-GGGTTCTTTCAAGTATGCCTGGGTTCT
TGACAAGCTCAAGGCCGAGCGCGAGCGTGGTATCACCATCGATATTGCTCTGTGGAAGTT
CGAGACTGAGGAGTACAACGTCACCGTCATTG----------------------------
--------------------------------------------ACGCT-CCCGGTCACC
GT------GATTTCATCAAGAA--------------------------------------
------------------------------------------------------------
------------------------------------------------------------
------------------------------------------------------------
------------------------------------------------------------
------------------------------------------------------------
------------------------------------------------------------
------------------------------------------------------------
------------------------------------------------------------
------------------------------------------------------------
------------------------------------------------------------
------------------------------------------------------------
------------------------------------------------------------
------------------------------------------------------------
------------------------------------------------------------
------------------------------------------------------------
----------------------------------------------------
>Apiospora_arecacearum_KUNCC_23_15554T
------------------------------------------------------------
------------------------------------------------------------
------------------------------------------ATCATCAAA---C-AT--
CACT--------GC---TGGC-ATGCACGT---------------CGTCGCTGT-----C
TTCTTCCCTCC------ACCCCGC----CTTGAGA-GTCGA---CCCCTCCATTGGGA--
-TTTTTCT-TATC---TTGGAGGGGCAACTCAACCCT-GTGT--------------CCCC
ACTTCCACT-GCACAAATTGGCAC-GGG----CCTCACACGGGCC-C--AACATCC-AAA
AAGT-CCTCAAT-----TAGTT-ATGCAACAT-CG--------ATACTGACTAC---CAA
T------AATAGGAAGCCGCCGAACTCGGCAA-GGGTTCTTTCAAGTATGCCTGGGTTCT
TGACAAGCTCAAGGCCGAGCGCGAGCGTGGTATCACCATCGATATTGCTCTGTGGAAGTT
CGAGACTGAGGAGTACAACGTCACCGTCATTG----------------------------
--------------------------------------------ACGCT-CCCGGTCACC
GT------GATTTCATCAAGAA--------------------------------------
------------------------------------------------------------
------------------------------------------------------------
------------------------------------------------------------
------------------------------------------------------------
------------------------------------------------------------
------------------------------------------------------------
------------------------------------------------------------
------------------------------------------------------------
------------------------------------------------------------
------------------------------------------------------------
------------------------------------------------------------
------------------------------------------------------------
------------------------------------------------------------
------------------------------------------------------------
------------------------------------------------------------
----------------------------------------------------
>Apiospora_lageniformis_KUC21687
------------------------------------------------------------
-------------GTTAGTTCTAC-------------TCATCACTTC-----CCA-----
---------------TTTTC-----------CCAATCAC---ATCATCAAA---C-AT--
CACT--------GC---TGGC-ATGCACGT---------------CGTCGCTGT-----C
TTCTTCCCTCC------ACCCCGC----CTTGAGA-GTCGA---CCCCTCCATTGGGA--
-TTTTTCT-TATC---TTGGAGGGGCAACTCAACCCT-GTGT--------------CCCC
ACTTCCACT-GCACAAATTGGCAC-GGG----CCTCACACGGGCC-C--AACATCC-AAA
AAGT-CCTCAAT-----TAGTT-ATGCAACAT-CG--------ATACTGACTAC---CAA
T------AATAGGAAGCCGCCGAACTCGGCAA-GGGTTCTTTCAAGTATGCCTGGGTTCT
TGACAAGCTCAAGGCCGAGCGCGAGCGTGGTATCACCATCGATATTGCTCTGTGGAAGTT
CGAGACTGAGGAGTACAACGTCACCGTCATTG----------------------------
--------------------------------------------ACGCT-CCCGGTCACC
GT------GATTTCATCAAGAACATGATCACTGG--TACCTCGCAGGCTGACTGCGCCAT
TCTCATCATTGCCGCCGGTACTGGTGAGTTCGAGGCTGGTATCTCCAAGGATGGCCAGAC
TCGTGAGCACGCTCTGCTCGCTTTCACCCTCGGTGTCAAGCAGCTCATCGTCGCCATCAA
CAAGATGGACACCACCAAGTGGTCTGAGGCCCGTTACAAGGAGATCATCAAGGAGACCTC
CTCTTTCATCAAGAAGGTTGGCTACAACCCCAAGGAGGTCGCTTTCGTCCCCATCTCCGG
TTTCCACGGCGACAACATGCTGGAGGAGTCCGGCAACATGCCCTGGTACAAGGGTTGGGA
GAAGGAGACCAAGGCTGGCGGCAAGAAGACCGGCAAGACCCTGTTCCAGGCCATCGATGC
CATCAACTCTCCCCAGCGTCCCACCGACAAGCCC--------------------------
------------------------------------------------------------
------------------------------------------------------------
------------------------------------------------------------
------------------------------------------------------------
------------------------------------------------------------
------------------------------------------------------------
------------------------------------------------------------
------------------------------------------------------------
----------------------------------------------------
>Apiospora_lageniformis_KUC21686T
------------------------------------------------------------
-------------GTTAGTTCTAC-------------TCATCACTTC-----CCA-----
---------------TTTTC-----------CCAATCAC---ATCATCAAA---C-AT--
CACT--------GC---TGGC-ATGCACGT---------------CGTCGCTGT-----C
TTCTTCCCTCC------ACCCCGC----CTTGAGA-GTCGA---CCCCTCCATTGGGA--
-TTTTTCT-TATC---TTGGAGGGGCAACTCAACCCT-GTGT--------------CCCC
ACTTCCACT-GCACAAATTGGCAC-GGG----CCTCACACGGGCC-C--AACATCC-AAA
AAGT-CCTCAAT-----TAGTT-ATGCAACAT-CG--------ATACTGACTAC---CAA
T------AATAGGAAGCCGCCGAACTCGGCAA-GGGTTCTTTCAAGTATGCCTGGGTTCT
TGACAAGCTCAAGGCCGAGCGCGAGCGTGGTATCACCATCGATATTGCTCTGTGGAAGTT
CGAGACTGAGGAGTACAACGTCACCGTCATTG----------------------------
--------------------------------------------ACGCT-CCCGGTCACC
GT------GATTTCATCAAGAACATGATCACTGG--TACCTCGCAGGCTGACTGCGCCAT
TCTCATCATTGCCGCCGGTACTGGTGAGTTCGAGGCTGGTATCTCCAAGGATGGCCAGAC
TCGTGAGCACGCTCTGCTCGCTTTCACCCTCGGTGTCAAGCAGCTCATCGTCGCCATCAA
CAAGATGGACACCACCAAGTGGTCTGAGGCCCGTTACAAGGAGATCATCAAGGAGACCTC
CTCTTTCATCAAGAAGGTTGGCTACAACCCCAAGGAGGTCGCTTTCGTCCCCATCTCCGG
TTTCCACGGCGACAACATGCTGGAGGAGTCCGGCAACATGCCCTGGTACAAGGGTTGGGA
GAAGGAGACCAAGGCTGGCGGCAAGAAGACCGGCAAGACCCTGTTCCAGGCCATCGATGC
CATCAACTCTCCCCAGCGTCCCACCGACAAGCCC--------------------------
------------------------------------------------------------
------------------------------------------------------------
------------------------------------------------------------
------------------------------------------------------------
------------------------------------------------------------
------------------------------------------------------------
------------------------------------------------------------
------------------------------------------------------------
----------------------------------------------------
>Apiospora_lageniformis_KUC21685
------------------------------------------------------------
-------------GTTAGTTCTAC-------------TCATCACTTC-----CCA-----
---------------TTTTC-----------CCAATCAC---ATCATCAAA---C-AT--
CACT--------GC---TGGC-ATGCACGT---------------CGTCGCTGT-----C
TTCTTCCCTCC------ACCCCGC----CTTGAGA-GTCGA---CCCCTCCATTGGGA--
-TTTTTCT-TATC---TTGGAGGGGCAACTCAACCCT-GTGT--------------CCCC
ACTTCCACT-GCACAAATTGGCAC-GGG----CCTCACACGGGCC-C--AACATCC-AAA
AAGC-CCTCAAT-----TAGTT-ATGCAACAT-CG--------ATACTGACTAC---CAA
T------AATAGGAAGCCGCCGAACTCGGCAA-GGGTTCTTTCAAGTATGCCTGGGTTCT
TGACAAGCTCAAGGCCGAGCGCGAGCGTGGTATCACCATCGATATTGCTCTGTGGAAGTT
CGAGACTGAGGAGTACAACGTCACCGTCATTG----------------------------
--------------------------------------------ACGCT-CCCGGTCACC
GT------GATTTCATCAAGAACATGATCACTGG--TACCTCGCAGGCTGACTGCGCCAT
TCTCATCATTGCCGCTGGTACTGGTGAGTTCGAGGCTGGTATCTCCAAGGATGGCCAGAC
TCGTGAGCACGCTCTGCTCGCTTTCACCCTCGGTGTCAAGCAGCTCATCGTCGCCATCAA
CAAGATGGACACCACCAAGTGGTCTGAGGCCCGTTACAAGGAGATCATCAAGGAGACCTC
CTCTTTCATCAAGAAGGTTGGCTACAACCCCAAGGAGGTCGCTTTCGTCCCCATCTCCGG
TTTCCACGGCGACAACATGCTGGAGGAGTCCGGCAACATGCCCTGGTACAAGGGTTGGGA
GAAGGAGACCAAGGCTGGCGGCAAGAAGACCGGCAAGACCCTGTTCCAGGCCATCGATGC
CATCAACTCTCCCCAGCGTCCCACCGACAAGCCC--------------------------
------------------------------------------------------------
------------------------------------------------------------
------------------------------------------------------------
------------------------------------------------------------
------------------------------------------------------------
------------------------------------------------------------
------------------------------------------------------------
------------------------------------------------------------
----------------------------------------------------
>Apiospora_jiangxiensis_LC_4577T
------------------------------------------------------------
-------GAGAAGGTTAGTTCTAC-------------TCATCACTTC-----CCA-----
---------------TTTTC-----------CCAATCAC---ATCATCAAA---C-AT--
CACT--------GC---TGGC-ATGCACGT---------------CGTCGCTGT-----C
TTCTTCCCTCC------ACCCCGC----CTTGAGA-GTCGA---CCCCTCCATTGGGA--
-TTTTTCT-TATC---TTGGAGGGGCAACTCAACCCT-GTGT--------------CCCC
ACTTCCACT-GCACAAATTGGCAC-GGG----CCTCACACGGGCC-C--AACATCC-AAA
AAGT-CCTCAAT-----TAGTT-ATGCAACAT-CG--------ATACTGACTAC---CAA
T------AATAGGAAGCCGCCGAACTCGGCAA-GGGTTCTTTCAAGTATGCCTGGGTTCT
TGACAAGCTCAAGGCCGAGCGCGAGCGTGGTATCACCATCGATATTGCTCTGTGGAAGTT
CGAGACTGAGGAGTACAACGTCACCGTCATTG----------------------------
--------------------------------------------ACGCT-CCCGGTCACC
GT------GATTTCATCAAGAACATGAT--------------------------------
------------------------------------------------------------
------------------------------------------------------------
------------------------------------------------------------
------------------------------------------------------------
------------------------------------------------------------
------------------------------------------------------------
------------------------------------------------------------
------------------------------------------------------------
------------------------------------------------------------
------------------------------------------------------------
------------------------------------------------------------
------------------------------------------------------------
------------------------------------------------------------
------------------------------------------------------------
------------------------------------------------------------
----------------------------------------------------
>Apiospora_jiangxiensis_LC_4494
------------------------------------------------------------
------CGAGAAGGTTAGTTCTAC-------------TCATCACTTC-----CCA-----
---------------TTTTC-----------CCAATCAC---ATCATCAAA---C-AT--
CACT--------GC---TGGC-ATGCACGT---------------CGTCGCTGT-----C
TTCTTCCCTCC------ACCCCGC----CTTGAGA-GTCGA---CCCCTCCATTGGGA--
-TTTTTCT-TATC---TTGGAGGGGCAACTCAACCCT-GTGT--------------CCCC
ACTTCCGCT-GCACAAATTGGCAC-GGG----CCTCACACGGGCC-C--AACATCC-AAA
AAGT-CCTCAAT-----TAGTT-ATGCAACAT-CG--------ATACTGACTAC---CAA
T------AATAGGAAGCCGCCGAACTCGGCAA-GGGTTCTTTCAAGTATGCCTGGGTTCT
TGACAAGCTCAAGGCCGAGCGCGAGCGTGGTATCACCATCGATATTGCTCTGTGGAAGTT
CGAGACTGAGGAGTACAACGTCACCGTCATTG----------------------------
--------------------------------------------ACGCT-CCCGGTCACC
GT------GATTTCATCAAGAACATGATC-------------------------------
------------------------------------------------------------
------------------------------------------------------------
------------------------------------------------------------
------------------------------------------------------------
------------------------------------------------------------
------------------------------------------------------------
------------------------------------------------------------
------------------------------------------------------------
------------------------------------------------------------
------------------------------------------------------------
------------------------------------------------------------
------------------------------------------------------------
------------------------------------------------------------
------------------------------------------------------------
------------------------------------------------------------
----------------------------------------------------
>Apiospora_obovata_LC_8177
------------------------------------------------------------
-------GAGAAGGTTAGTTCTAC-------------TCATCACCTC-----CCA-----
---------------TTTTC-----------CCAATCAC---ATCATCAAA---C-AT--
CACT--------GC---TGGC-ATACACGT---------------CGTCGCTGT---TGC
CGTCTCCCTCC------ACCCCGC----CTTGAGA-GTCGA---CCCCTCCATTGTGA--
-TTTTTCT-CAGC---TTGGAGGGGCAACTCAACCCT-GTGT--------------CCCC
ACTTTCACT-GCACAAATTGGCAC-GGG----CCTCGCACGGGCC-C--AACATCC-AAA
AAGT-CCTCAAT-----TGGGT-ATGCGACAT-CG--------ATACTGACAAC---CAA
T------AATAGGAAGCCGCCGAACTCGGCAA-GGGTTCTTTCAAGTATGCCTGGGTTCT
TGACAAGCTCAAGGCCGAGCGCGAGCGTGGTATCACCATCGATATTGCTCTGTGGAAGTT
CGAGACTGAGGAGTACAATGTCACCGTCATTG----------------------------
--------------------------------------------ACGCT-CCCGGTCACC
GT------GATTTCATCAAGAACATGAT--------------------------------
------------------------------------------------------------
------------------------------------------------------------
------------------------------------------------------------
------------------------------------------------------------
------------------------------------------------------------
------------------------------------------------------------
------------------------------------------------------------
------------------------------------------------------------
------------------------------------------------------------
------------------------------------------------------------
------------------------------------------------------------
------------------------------------------------------------
------------------------------------------------------------
------------------------------------------------------------
------------------------------------------------------------
----------------------------------------------------
>Apiospora_obovata_LC_4940T
------------------------------------------------------------
-------GAGAAGGTTAGTTCTAC-------------TCATCACCTC-----CCA-----
---------------TTTTC-----------CCAATCAC---ATCATCAAA---C-AT--
CACT--------GC---TGGC-ATACACGT---------------CGTCGCTGT---TGC
CGTCTCCCTCC------ACCCCGC----CTTGAGA-GTCGA---CCCCTCCATTGTGA--
-TTTTTCT-CAGC---TTGGAGGGGCAACTCAACCCT-GTGT--------------CCCC
ACTTTCACT-GCACAAATTGGCAC-GGG----CCTCGCACGGGCC-C--AACATCC-AAA
AAGT-CCTCAAT-----TGGGT-ATGCGACAT-CG--------ATACTGACAAC---CAA
T------AATAGGAAGCCGCCGAACTCGGCAA-GGGTTCTTTCAAGTATGCCTGGGTTCT
TGACAAGCTCAAGGCCGAGCGCGAGCGTGGTATCACCATCGATATTGCTCTGTGGAAGTT
CGAGACTGAGGAGTACAATGTCACCGTCATTG----------------------------
--------------------------------------------ACGCT-CCCGGTCACC
GT------GATTTCATCAAGAACATGAT--------------------------------
------------------------------------------------------------
------------------------------------------------------------
------------------------------------------------------------
------------------------------------------------------------
------------------------------------------------------------
------------------------------------------------------------
------------------------------------------------------------
------------------------------------------------------------
------------------------------------------------------------
------------------------------------------------------------
------------------------------------------------------------
------------------------------------------------------------
------------------------------------------------------------
------------------------------------------------------------
------------------------------------------------------------
----------------------------------------------------
>Apiospora_qingzhenensis_sp._nov_GUCC_25-0077T
------------------------------------------------------------
-------GAGAAGGTTAGTTCTAC-------------TCATTACTTC-----CCA-----
---------------TTTTC-----------CCAATCAC---ATCATCAAA---C-AT--
CAAT--------GC---TGGC-ATACACGT---------------CGTTGTTGC-----T
TCTCTCCCTCC------ACCCCGC----CTTGACA-GTTGA---CCCCTCCATTGGGA--
-TTTTTCC-TATC---ATGGAGGGGCAACTCAACCCT-GTGT--------------CCCC
ACTTTCACT-GCACAAATTGGCCC-GGG----CCTCGCACGGGCC-C--AACACCC-AAA
AAGT-CCTCAAT-----TGGAT-ATGCAACAT-GG--------ATACTGACAAC---CAA
T------AATAGGAAGCCGCCGAACTCGGCAA-GGGTTCTTTCAAGTATGCCTGGGTTCT
TGACAAGCTCAAGGCCGAGCGCGAGCGTGGTATCACCATCGATATTGCTCTGTGGAAGTT
CGAGACTGAGGAGTACAACGTCACCGTCATTG----------------------------
--------------------------------------------ACGCT-CCCGGTCACC
GT------GATTTCATCAAGAACATG----------------------------------
------------------------------------------------------------
------------------------------------------------------------
------------------------------------------------------------
------------------------------------------------------------
------------------------------------------------------------
------------------------------------------------------------
------------------------------------------------------------
------------------------------------------------------------
------------------------------------------------------------
------------------------------------------------------------
------------------------------------------------------------
------------------------------------------------------------
------------------------------------------------------------
------------------------------------------------------------
------------------------------------------------------------
----------------------------------------------------
>Apiospora_qingzhenensis_sp._nov_GUCC_25-0080
------------------------------------------------------------
-------GAGAAGGTTAGTTCTAC-------------TCATTACTTC-----CCA-----
---------------TTTTC-----------CCAATCAC---ATCATCAAA---C-AT--
CAAT--------GC---TGGC-ATACACGT---------------CGTTGTTGC-----T
TCTCTCCCTCC------ACCCCGC----CTTGACA-GTTGA---CCCCTCCATTGGGA--
-TTTTTCC-TATC---ATGGAGGGGCAACTCAACCCT-GTGT--------------CCCC
ACTTTCACT-GCACAAATTGGCCC-GGG----CCTCGCACGGGCC-C--AACACCC-AAA
AAGT-CCTCAAT-----TGGAT-ATGCAACAT-GG--------ATACTGACAAC---CAA
T------AATAGGAAGCCGCCGAACTCGGCAA-GGGTTCTTTCAAGTATGCCTGGGTTCT
TGACAAGCTCAAGGCCGAGCGCGAGCGTGGTATCACCATCGATATTGCTCTGTGGAAGTT
CGAGACTGAGGAGTACAACGTCACCGTCATTG----------------------------
--------------------------------------------ACGCT-CCCGGTCACC
GT------GATTTCATCAAGAACATGAT--------------------------------
------------------------------------------------------------
------------------------------------------------------------
------------------------------------------------------------
------------------------------------------------------------
------------------------------------------------------------
------------------------------------------------------------
------------------------------------------------------------
------------------------------------------------------------
------------------------------------------------------------
------------------------------------------------------------
------------------------------------------------------------
------------------------------------------------------------
------------------------------------------------------------
------------------------------------------------------------
------------------------------------------------------------
----------------------------------------------------
>Apiospora_qingzhenensis_sp._nov_GUCC_25-0079
-----------------------------------------------------CATCGA-
GAASTTCGAGAAGGTTAGTTCTAC-------------TCATTACTTC-----CCA-----
---------------TTTTC-----------CCAATCAC---ATCATCAAA---C-AT--
CAAT--------GC---TGGC-ATACACGT---------------CGTTGTTGC-----T
TCTCTCCCTCC------ACCCCGC----CTTGACA-GTTGA---CCCCTCCATTGGGA--
-TTTTTCC-TATC---ATGGAGGGGCAACTCAACCCT-GTGT--------------CCCC
ACTTTCACT-GCACAAATTGGCCC-GGG----CCTCGCACGGGCC-C--AACACCC-AAA
AAGT-CCTCAAT-----TGGAT-ATGCAACAT-GG--------ATACTGACAAC---CAA
T------AATAGGAAGCCGCCGAACTCGGCAA-GGGTTCTTTCAAGTATGCCTGGGTTCT
TGACAAGCTCAAGGCCGAGCGCGAGCGTGGTATCACCATCGATATTGCTCTGTGGAAGTT
CGAGACTGAGGAGTACAACGTCACCGTCATTG----------------------------
--------------------------------------------ACGCT-CCCGGTCACC
GT------GATTTCATCAAGAACATGAT--------------------------------
------------------------------------------------------------
------------------------------------------------------------
------------------------------------------------------------
------------------------------------------------------------
------------------------------------------------------------
------------------------------------------------------------
------------------------------------------------------------
------------------------------------------------------------
------------------------------------------------------------
------------------------------------------------------------
------------------------------------------------------------
------------------------------------------------------------
------------------------------------------------------------
------------------------------------------------------------
------------------------------------------------------------
----------------------------------------------------
>Apiospora_qingzhenensis_sp._nov_GUCC_25-0078
------------------------------------------------------------
-----TCGAGAAGGTTAGTTCTAC-------------TCATTACTTC-----CCA-----
---------------TTTTC-----------CCAATCAC---ATCATCAAA---C-AT--
CAAT--------GC---TGGC-ATACACGT---------------CGTTGTTGC-----T
TCTCTCCCTCC------ACCCCGC----CTTGACA-GTTGA---CCCCTCCATTGGGA--
-TTTTTCC-TATC---ATGGAGGGGCAACTCAACCCT-GTGT--------------CCCC
ACTTTCACT-GCACAAATTGGCCC-GGG----CCTCGCACGGGCC-C--AACACCC-AAA
AAGT-CCTCAAT-----TGGAT-ATGCAACAT-GG--------ATACTGACAAC---CAA
T------AATAGGAAGCCGCCGAACTCGGCAA-GGGTTCTTTCAAGTATGCCTGGGTTCT
TGACAAGCTCAAGGCCGAGCGCGAGCGTGGTATCACCATCGATATTGCTCTGTGGAAGTT
CGAGACTGAGGAGTACAACGTCACCGTCATTG----------------------------
--------------------------------------------ACGCT-CCCGGTCACC
GT------GATTTCATCAAGAACATGA---------------------------------
------------------------------------------------------------
------------------------------------------------------------
------------------------------------------------------------
------------------------------------------------------------
------------------------------------------------------------
------------------------------------------------------------
------------------------------------------------------------
------------------------------------------------------------
------------------------------------------------------------
------------------------------------------------------------
------------------------------------------------------------
------------------------------------------------------------
------------------------------------------------------------
------------------------------------------------------------
------------------------------------------------------------
----------------------------------------------------
>Apiospora_olivata_ZY22_053
------------------------------------------------------------
-------------------------------------------TTGC-----TTC-----
---------------CATCT-----------TCCACCAT---ATCATCAAA---C-AT--
CACT--------GC---TGGC-ATACACGT---------------CGCTGCTG------C
TGTCTCCCTCC------ACCCCGC----CTTGAGA-GTCGA---CCCCTCCATTGGGA--
-TTTTTCT-TATC---TTGGAGGGGCAACTCAACCCT-GTGT--------------CCCC
ACTTCCACT-ACACAAATTGGCCC-GGG----CCTCGCACGGGCC-C--AACATCC-AAA
AAGT-CCTTAAT-----TGAGT-ATGCAACAT-TG--------ATACTGACAAC---CAA
T------AATAGGAAGCCGCCGAACTTGGCAA-GGGTTCTTTCAAGTATGCCTGGGTTCT
TGACAAGCTCAAGGCCGAGCGCGAGCGTGGTATCACCATCGATATTGCTCTGTGGAAGTT
CGAGACTGAGGAGTACAACGTCACCGTCATTG----------------------------
--------------------------------------------ACGCT-CCCGGTCACC
GT------GATTTCATCAAGAACATGATCACTGG--TACCTCCA----------------
------------------------------------------------------------
------------------------------------------------------------
------------------------------------------------------------
------------------------------------------------------------
------------------------------------------------------------
------------------------------------------------------------
------------------------------------------------------------
------------------------------------------------------------
------------------------------------------------------------
------------------------------------------------------------
------------------------------------------------------------
------------------------------------------------------------
------------------------------------------------------------
------------------------------------------------------------
------------------------------------------------------------
----------------------------------------------------
>Apiospora_olivata_ZY22_052_T
------------------------------------------------------------
-------------------------------------------TTGC-----TTC-----
---------------CATCT-----------TCCACCAT---ATCATCAAA---C-AT--
CACT--------GC---TGGC-ATACACGT---------------CGCTGCTG------C
TGTCTCCCTCC------ACCCCGC----CTTGAGA-GTCGA---CCCCTCCATTGGGA--
-TTTTTCT-TATC---TTGGAGGGGCAACTCAACCCT-GTGT--------------CCCC
ACTTCCACT-ACACAAATTGGCCC-GGG----CCTCGCACGGGCC-C--AACATCC-AAA
AAGT-CCTTAAT-----TGAGT-ATGCAACAT-TG--------ATACTGACAAC---CAA
T------AATAGGAAGCCGCCGAACTTGGCAA-GGGTTCTTTCAAGTATGCCTGGGTTCT
TGACAAGCTCAAGGCCGAGCGCGAGCGTGGTATCACCATCGATATTGCTCTGTGGAAGTT
CGAGACTGAGGAGTACAACGTCACCGTCATTG----------------------------
--------------------------------------------ACGCT-CCCGGTCACC
GT------GATTTCATCAAGAACATGATCACTGG--TACCTCCA----------------
------------------------------------------------------------
------------------------------------------------------------
------------------------------------------------------------
------------------------------------------------------------
------------------------------------------------------------
------------------------------------------------------------
------------------------------------------------------------
------------------------------------------------------------
------------------------------------------------------------
------------------------------------------------------------
------------------------------------------------------------
------------------------------------------------------------
------------------------------------------------------------
------------------------------------------------------------
------------------------------------------------------------
----------------------------------------------------
>Apiospora_aseptata_KUNCC_23_14169T
------------------------------------------------------------
--------------------------------------------TTG-----CTA-----
---------------CATCT-----------TCCACCAT---ATCATCAAA---C-AT--
CACT--------GC---TGGC-ATACACGT---------------CGCTGCTG------C
TGTCTCCCTCC------ACCCCGC----CTTGAGA-GTCGA---CCCCTCCATTGGGA--
-TTTTTCT-TATC---TTGGAGGGGCAACTCAACCCT-GTGT--------------CCCC
ACTTCCACT-ACACAAATTGGCCC-GGG----CCTCGCACGGGCC-C--AACATCC-AAA
AAGT-CCTCAAT-----TGAGT-ATGCAACAT-TG--------ATACTGACAAC---CAA
T------AATAGGAAGCCGCCGAACTTGGCAA-GGGTTCTTTCAAGTATGCCTGGGTTCT
TGACAAGCTCAAGGCCGAGCGCGAGCGTGGTATCACCATCGATATTGCTCTGTGGAAGTT
CGAGACTGAGGAGTACAACGTCACCGTCATTG----------------------------
--------------------------------------------ACGCT-CCCGGTCACC
GT------GATTTCATCAAGAACATGAC--------------------------------
------------------------------------------------------------
------------------------------------------------------------
------------------------------------------------------------
------------------------------------------------------------
------------------------------------------------------------
------------------------------------------------------------
------------------------------------------------------------
------------------------------------------------------------
------------------------------------------------------------
------------------------------------------------------------
------------------------------------------------------------
------------------------------------------------------------
------------------------------------------------------------
------------------------------------------------------------
------------------------------------------------------------
----------------------------------------------------
>Apiospora_machili_SAUCC_1175A_4_T
------------------------------------------------------------
----------AAGGTTAGTTCTAC-------------TCATTGCTTC-----CCA-----
---------------TCTTC-----------CCAACCAT---ATCATCAAA---C-AT--
CACT--------GC---TGGC-ATACACGT---------------CGCTGCTG------C
TGTCTCCCTCC------ACCCCGC----CTTGAGA-GTCGA---CCCCTCCATTGGGA--
-TTTTTCT-TATC---TTGGAGGGGCAACTCAACCCT-GTGT--------------CCCC
ACTTCCACT-ACACAAATTGGCCC-GGG----CCTCGCACGGGCC-C--AACATCC-AAA
AAGT-CCTCAAT-----TGAGT-ATGCAACAT-TG--------ATACTGACAAC---CAA
T------AATAGGAAGCCGCCGAACTTGGCAA-GGGTTCTTTCAAGTATGCCTGGGTTCT
TGACAAGCTCAAGGCCGAGCGCGAGCGTGGTATCACCATCGATATTGCTCTGTGGAAGTT
CGAGACTGAGGAGTACAACGTCACCGTCATTG----------------------------
--------------------------------------------ACGCT-CCCGGTCACC
GT------GATTTCATCAAGAACA------------------------------------
------------------------------------------------------------
------------------------------------------------------------
------------------------------------------------------------
------------------------------------------------------------
------------------------------------------------------------
------------------------------------------------------------
------------------------------------------------------------
------------------------------------------------------------
------------------------------------------------------------
------------------------------------------------------------
------------------------------------------------------------
------------------------------------------------------------
------------------------------------------------------------
------------------------------------------------------------
------------------------------------------------------------
----------------------------------------------------
>Apiospora_xiangxiense_RCEF20002
------------------------------------------------------------
--------AGAAGGTTAGTTCTAC-------------TCATTGCTTC-----CCA-----
---------------TCTTC-----------CCAACCAT---ATCATCAAA---C-AT--
CACT--------GC---TGGC-ATACACGT---------------CGCTGCTG------C
TGTCTCCCTCC------ACCCCGC----CTTGAGA-GTCGA---CCCCTCCATTGGGA--
-TTTTTCT-TATC---TTGGAGGGGCAACTCAACCCT-GTGT--------------CCCC
ACTTCCACT-ACACAAATTGGCCC-GGG----CCTCGCACGGGCC-C--AACATCC-AAA
AAGT-CCTCAAT-----TGAGT-ATGCAACAT-TG--------ATACTGACAAC---CAA
T------AATAGGAAGCCGCCGAACTTGGCAA-GGGTTCTTTCAAGTATGCCTGGGTTCT
TGACAAGCTCAAGGCCGAGCGCGAGCGTGGTATCACCATCGATATTGCTCTGTGGAAGTT
CGAGACTGAGGAGTACAACGTCACCGTCATTG----------------------------
--------------------------------------------ACGCT-CCCGGTCACC
GT------GATTTCATCAAGAACATGATCAC-----------------------------
------------------------------------------------------------
------------------------------------------------------------
------------------------------------------------------------
------------------------------------------------------------
------------------------------------------------------------
------------------------------------------------------------
------------------------------------------------------------
------------------------------------------------------------
------------------------------------------------------------
------------------------------------------------------------
------------------------------------------------------------
------------------------------------------------------------
------------------------------------------------------------
------------------------------------------------------------
------------------------------------------------------------
----------------------------------------------------
>Apiospora_machili_SAUCC_1175
------------------------------------------------------------
--------AGAAGGTTAGTTCTAC-------------TCATTGCTTC-----CCA-----
---------------TCTTC-----------CCAACCAT---ATCATCAAA---C-AT--
CACT--------GC---TGGC-ATACACGT---------------CGCTGCTG------C
TGTCTCCCTCC------ACCCCGC----CTTGAGA-GTCGA---CCCCTCCATTGGGA--
-TTTTTCT-TATC---TTGGAGGGGCAACTCAACCCT-GTGT--------------CCCC
ACTTCCACT-ACACAAATTGGCCC-GGG----CCTCGCACGGGCC-C--AACATCC-AAA
AAGT-CCTCAAT-----TGAGT-ATGCAACAT-TG--------ATACTGACAAC---CAA
T------AATAGGAAGCCGCCGAACTTGGCAA-GGGTTCTTTCAAGTATGCCTGGGTTCT
TGACAAGCTCAAGGCCGAGCGCGAGCGTGGTATCACCATCGATATTGCTCTGTGGAAGTT
CGAGACTGAGGAGTACAACGTCACCGTCATTG----------------------------
--------------------------------------------ACGCT-CCCGGTCACC
GT------GATTTCATCAAGAACATG----------------------------------
------------------------------------------------------------
------------------------------------------------------------
------------------------------------------------------------
------------------------------------------------------------
------------------------------------------------------------
------------------------------------------------------------
------------------------------------------------------------
------------------------------------------------------------
------------------------------------------------------------
------------------------------------------------------------
------------------------------------------------------------
------------------------------------------------------------
------------------------------------------------------------
------------------------------------------------------------
------------------------------------------------------------
----------------------------------------------------
>Apiospora_xiangxiense_RCEF20001_T
------------------------------------------------------------
-------GAGAAGGTTAGTTCTAC-------------TCATTGCTTC-----CCA-----
---------------TCTTC-----------CCAACCAT---ATCATCAAA---C-AT--
CACT--------GC---TGGC-ATACACGT---------------CGCTGCTG------C
TGTCTCCCTCC------ACCCCGC----CTTGAGA-GTCGA---CCCCTCCATTGGGA--
-TTTTTCT-TATC---TTGGAGGGGCAACTCAACCCT-GTGT--------------CCCC
ACTTCCACT-ACACAAATTGGCCC-GGG----CCTCGCACGGGCC-C--AACATCC-AAA
AAGT-CCTCAAT-----TGAGT-ATGCAACAT-TG--------ATACTGACAAC---CAA
T------AATAGGAAGCCGCCGAACTTGGCAA-GGGTTCTTTCAAGTATGCCTGGGTTCT
TGACAAGCTCAAGGCCGAGCGCGAGCGTGGTATCACCATCGATATTGCTCTGTGGAAGTT
CGAGACTGAGGAGTACAACGTCACCGTCATTG----------------------------
--------------------------------------------ACGCT-CCCGGTCACC
GT------GATTTCATCAAGAACATGATC-------------------------------
------------------------------------------------------------
------------------------------------------------------------
------------------------------------------------------------
------------------------------------------------------------
------------------------------------------------------------
------------------------------------------------------------
------------------------------------------------------------
------------------------------------------------------------
------------------------------------------------------------
------------------------------------------------------------
------------------------------------------------------------
------------------------------------------------------------
------------------------------------------------------------
------------------------------------------------------------
------------------------------------------------------------
----------------------------------------------------
>Apiospora_arctoscopi_KUC21345
------------------------------------------------------------
-------GAGAAGGTTAGTTCTAC-------------TCATCATTTC-----CCA-----
---------------TTTTC-----------CCAGTCAC---ATCATCAAA---C-AT--
CACT--------GC---TGGC-GCACACGT---------------CGTCGTTG------C
CGTCTCCCTCC------ACCCCGC----CTTGAGA-GTCGA---CCCCTCCATTGTGA--
-TTTTTCTCTATT---TTGGAGGGGCAACTCAACCCT-GTGT--------------CCCC
ACTTTCACT-GCACAAATTGGCAG-GGG----CCTCGCACGGGCC-C--AACATCA-CAA
AAGT-CCCCAAC-----TGGAT-TTGCAACAT-CG--------ATACTGACAAC---CAA
T------AATAGGAAGCCGCCGAACTCGGCAA-GGGTTCTTTCAAGTATGCCTGGGTTCT
TGACAAGCTCAAGGCCGAGCGCGAGCGTGGTATCACCATCGATATTGCTCTGTGGAAGTT
CGAGACTGAGGAGTACAATGTCACCGTCATTG----------------------------
--------------------------------------------ACGCT-CCCGGTCACC
GT------GATTTCATCAAGAACAT-----------------------------------
------------------------------------------------------------
------------------------------------------------------------
------------------------------------------------------------
------------------------------------------------------------
------------------------------------------------------------
------------------------------------------------------------
------------------------------------------------------------
------------------------------------------------------------
------------------------------------------------------------
------------------------------------------------------------
------------------------------------------------------------
------------------------------------------------------------
------------------------------------------------------------
------------------------------------------------------------
------------------------------------------------------------
----------------------------------------------------
>Apiospora_arctoscopi_KUC21344
------------------------------------------------------------
-------GAGAAGGTTAGTTCTAC-------------TCATCATTTC-----CCA-----
---------------TTTTC-----------CCAGTCAC---ATCATCAAA---C-AT--
CACT--------GC---TGGC-GCACACGT---------------CGTCGTTG------C
CGTCTCCCTCC------ACCCCGC----CTTGAGA-GTCGA---CCCCTCCATTGTGA--
-TTTTTCTCTATT---TTGGAGGGGCAACTCAACCCT-GTGT--------------CCCC
ACTTTCACT-GCACAAATTGGCAG-GGG----CCTCGCACGGGCC-C--AACATCA-CAA
AAGT-CCCCAAC-----TGGAT-TTGCAACAT-CG--------ATACTGACAAC---CAA
T------AATAGGAAGCCGCCGAACTCGGCAA-GGGTTCTTTCAAGTATGCCTGGGTTCT
TGACAAGCTCAAGGCCGAGCGCGAGCGTGGTATCACCATCGATATTGCTCTGTGGAAGTT
CGAGACTGAGGAGTACAATGTCACCGTCATTG----------------------------
--------------------------------------------ACGCT-CCCGGTCACC
GT------GATTTCATCAAGAACAT-----------------------------------
------------------------------------------------------------
------------------------------------------------------------
------------------------------------------------------------
------------------------------------------------------------
------------------------------------------------------------
------------------------------------------------------------
------------------------------------------------------------
------------------------------------------------------------
------------------------------------------------------------
------------------------------------------------------------
------------------------------------------------------------
------------------------------------------------------------
------------------------------------------------------------
------------------------------------------------------------
------------------------------------------------------------
----------------------------------------------------
>Apiospora_arctoscopi_KUC21331T
------------------------------------------------------------
-------GAGAAGGTTAGTTCTAC-------------TCATCATTTC-----CCA-----
---------------TTTTC-----------CCAGTCAC---ATCATCAAA---C-AT--
CACT--------GC---TGGC-GCACACGT---------------CGTCGTTG------C
CGTCTCCCTCC------ACCCCGC----CTTGAGA-GTCGA---CCCCTCCATTGTGA--
-TTTTTCTCTATT---TTGGAGGGGCAACTCAACCCT-GTGT--------------CCCC
ACTTTCACT-GCACAAATTGGCAG-GGG----CCTCGCACGGGCC-C--AACATCA-CAA
AAGT-CCCCAAC-----TGGAT-TTGCAACAT-CG--------ATACTGACAAC---CAA
T------AATAGGAAGCCGCCGAACTCGGCAA-GGGTTCTTTCAAGTATGCCTGGGTTCT
TGACAAGCTCAAGGCCGAGCGCGAGCGTGGTATCACCATCGATATTGCTCTGTGGAAGTT
CGAGACTGAGGAGTACAATGTCACCGTCATTG----------------------------
--------------------------------------------ACGCT-CCCGGTCACC
GT------GATTTCATCAAGAACAT-----------------------------------
------------------------------------------------------------
------------------------------------------------------------
------------------------------------------------------------
------------------------------------------------------------
------------------------------------------------------------
------------------------------------------------------------
------------------------------------------------------------
------------------------------------------------------------
------------------------------------------------------------
------------------------------------------------------------
------------------------------------------------------------
------------------------------------------------------------
------------------------------------------------------------
------------------------------------------------------------
------------------------------------------------------------
----------------------------------------------------
>Apiospora_setariae_beilin024
------------------------------------------------------------
---GTTCGAGAAGGTTAGTTCTAC-------------TCATCATTTC-----CCG-----
---------------TCTTC-----------CCAATCAC---ATGATCAAA---CAAT--
CGCT--------GC---TGGC-ATACACGT---------------CGCCGTTG------C
TGTCTCCCTCC------ACCCCGC----CTTGAGA-GTCGA---CCCCTCCATAGGGA--
-TTTTTTCCCATC---TTGGAGGGGCAACTCAACCCT-GTGT--------------CCCC
ACTTTCACT-GCACAAATTGGCAC-GGG----CCTCGCACGGGCT-C--AACATCC-AAA
AAGT-CCTCAAT-----TGGAT-ATGCAACAT-GC--------GTACTGACAAC---CAA
T------AACAGGAAGCCGCCGAACTTGGCAA-GGGTTCTTTCAAGTATGCCTGGGTTCT
TGACAAGCTCAAGGCCGAGCGCGAGCGTGGTATCACCATCGATATTGCTCTGTGGAAGTT
CGAGACTGAGGAGTACAATGTCACCGTCATTG----------------------------
--------------------------------------------ACGCT-CCCGGTCACC
GT------GATTTCATCAAGAACATGATCACTGG--TACCTCGCAGGCTGACTGCGCCAT
TCTCATCATTGCCGCCGGTACTG-------------------------------------
------------------------------------------------------------
------------------------------------------------------------
------------------------------------------------------------
------------------------------------------------------------
------------------------------------------------------------
------------------------------------------------------------
------------------------------------------------------------
------------------------------------------------------------
------------------------------------------------------------
------------------------------------------------------------
------------------------------------------------------------
------------------------------------------------------------
------------------------------------------------------------
------------------------------------------------------------
----------------------------------------------------
>Apiospora setariae_CFCC_54041
------------------------------------------------------------
---GTTCGAGAAGGTTAGTTCTAC-------------TCATCATTTC-----CCG-----
---------------TCTTC-----------CCAATCAC---ATGATCAAA---CAAT--
CGCT--------GC---TGGC-ATACACGT---------------CGCCGTTG------C
TGTCTCCCTCC------ACCCCGC----CTTGAGA-GTCGA---CCCCTCCATAGGGA--
-TTTTTTCCCATC---TTGGAGGGGCAACTCAACCCT-GTGT--------------CCCC
ACTTTCACT-GCACAAATTGGCAC-GGG----CCTCGCACGGGCT-C--AACATCC-AAA
AAGT-CCTCAAT-----TGGAT-ATGCAACAT-GC--------GTACTGACAAC---CAA
T------AACAGGAAGCCGCCGAACTTGGCAA-GGGTTCTTTCAAGTATGCCTGGGTTCT
TGACAAGCTCAAGGCCGAGCGCGAGCGTGGTATCACCATCGATATTGCTCTGTGGAAGTT
CGAGACTGAGGAGTACAATGTCACCGTCATTG----------------------------
--------------------------------------------ACGCT-CCCGGTCACC
GT------GATTTCATCAAGAACATGATCACTGG--TACCTCGCAGGCTGACTGCGCCAT
TCTCATCATTGCCGCCGGTACTG-------------------------------------
------------------------------------------------------------
------------------------------------------------------------
------------------------------------------------------------
------------------------------------------------------------
------------------------------------------------------------
------------------------------------------------------------
------------------------------------------------------------
------------------------------------------------------------
------------------------------------------------------------
------------------------------------------------------------
------------------------------------------------------------
------------------------------------------------------------
------------------------------------------------------------
------------------------------------------------------------
----------------------------------------------------
>Apiospora_setariae_GUCC_25-0081
------------------------------------------------------------
-------GAGAAGGTTAGTTCTAC-------------TCATCATTTC-----CCG-----
---------------TCTTC-----------CCAATCAC---ATTATCAAA---CAAT--
CGCT--------GC---TGGC-ATACACGT---------------CGCCGTTG------C
TGTCTCCCTCC------ACCCCGC----CTTGAGA-GTCGA---CCCCTCCATAGGGA--
-TTTTTTCCCATC---TTGGAGGGGCAACTCAACCCT-GTGT--------------CCCC
ACTTTCATT-GCACAAATTGGCAC-GGG----CCTCGCACGGGCT-C--AACATCC-AAA
AAGT-CCTCAAT-----TGGAT-ATGCAACAT-GC--------GTACTGACAAC---CAA
T------AACAGGAAGCCGCCGAACTTGGCAA-GGGTTCTTTCAAGTATGCCTGGGTTCT
TGACAAGCTCAAGGCCGAGCGCGAGCGTGGTATCACCATCGATATTGCTCTGTGGAAGTT
CGAGACTGAGGAGTACAATGTCACCGTCATTG----------------------------
--------------------------------------------ACGCT-CCCGGTCACC
GT------GATTTCATCAAGAACATG----------------------------------
------------------------------------------------------------
------------------------------------------------------------
------------------------------------------------------------
------------------------------------------------------------
------------------------------------------------------------
------------------------------------------------------------
------------------------------------------------------------
------------------------------------------------------------
------------------------------------------------------------
------------------------------------------------------------
------------------------------------------------------------
------------------------------------------------------------
------------------------------------------------------------
------------------------------------------------------------
------------------------------------------------------------
----------------------------------------------------
>Apiospora_setariae_GUCC_25-0082
------------------------------------------------------------
---------GAAGGTTAGTTCTAC-------------TCATCATTTC-----CCG-----
---------------TCTTC-----------CCAATCAC---ATTATCAAA---CAAT--
CGCT--------GC---TGGC-ATACACGT---------------CGCCGTTG------C
TGTCTCCCTCC------ACCCCGC----CTTGAGA-GTCGA---CCCCTCCATAGGGA--
-TTTTTTCCCATC---TTGGAGGGGCAACTCAACCCT-GTGT--------------CCCC
ACTTTCATT-GCACAAATTGGCAC-GGG----CCTCGCACGGGCT-C--AACATCC-AAA
AAGT-CCTCAAT-----TGGAT-ATGCAACAT-GC--------GTACTGACAAC---CAA
T------AACAGGAAGCCGCCGAACTTGGCAA-GGGTTCTTTCAAGTATGCCTGGGTTCT
TGACAAGCTCAAGGCCGAGCGCGAGCGTGGTATCACCATCGATATTGCTCTGTGGAAGTT
CGAGACTGAGGAGTACAATGTCACCGTCATTG----------------------------
--------------------------------------------ACGCT-CCCGGTCACC
GT------GATTTCATCAAGAACAT-----------------------------------
------------------------------------------------------------
------------------------------------------------------------
------------------------------------------------------------
------------------------------------------------------------
------------------------------------------------------------
------------------------------------------------------------
------------------------------------------------------------
------------------------------------------------------------
------------------------------------------------------------
------------------------------------------------------------
------------------------------------------------------------
------------------------------------------------------------
------------------------------------------------------------
------------------------------------------------------------
------------------------------------------------------------
----------------------------------------------------
>Apiospora_dichotomanthi_LC8176
------------------------------------------------------------
------CGAGAAGGTTAGTTCTAC-------------TCATCACATT-----CCA-----
---------------TCTTC-----------CCAACCAC---ATCATCCAA---C-AT--
CACTGC----TGGC---TGGC-ATTCCCGT---------------CGCTGCTG------T
TGTCTCCCTTC------ACCCCGC----CTTGAG---TTGA---CCCCTCCATTGGGA--
-TTTTTCT-TTTC---TTGGAGGGGCAACCCAACCCT-GTGT--------------CCCC
ACTTTCACT-GCACAAATTGGCAC-GGG----CCTCGCACGGACC-C--AACATCC-AAA
AAGT-CTTCAAT-----CTGCT-ATGCAACAA-TG--------ATACTGACAAC---CAA
T------AATAGGAAGCCGCCGAACTCGGCAA-GGGTTCTTTCAAGTATGCCTGGGTTCT
TGACAAGCTCAAGGCCGAGCGCGAGCGTGGTATCACCATCGATATTGCTCTGTGGAAGTT
CGAGACTGAGGAGTACAATGTCACCGTCATTG----------------------------
--------------------------------------------ACGCT-CCCGGTCACC
GT------GATTTCATCAAGAACATGA---------------------------------
------------------------------------------------------------
------------------------------------------------------------
------------------------------------------------------------
------------------------------------------------------------
------------------------------------------------------------
------------------------------------------------------------
------------------------------------------------------------
------------------------------------------------------------
------------------------------------------------------------
------------------------------------------------------------
------------------------------------------------------------
------------------------------------------------------------
------------------------------------------------------------
------------------------------------------------------------
------------------------------------------------------------
----------------------------------------------------
>Apiospora_dichotomanthi_LC8175
------------------------------------------------------------
------CGAGAAGGTTAGTTCTAC-------------TCATCACATT-----CCA-----
---------------TCTTC-----------CCAACCAC---ATCATCCAA---C-AT--
CACTGC----TGGC---TGGC-ATTCCCGT---------------CGCTGCTG------T
TGTCTCCCTTC------ACCCCGC----CTTGAG---TTGA---CCCCTCCATTGGGA--
-TTTTTCT-TTTC---TTGGAGGGGCAACCCAACCCT-GTGT--------------CCCC
ACTTTCACT-GCACAAATTGGCAC-GGG----CCTCGCACGGACC-C--AACATCC-AAA
AAGT-CTTCAAT-----CTGCT-ATGCAACAA-TG--------ATACTGACAAC---CAA
T------AATAGGAAGCCGCCGAACTCGGCAA-GGGTTCTTTCAAGTATGCCTGGGTTCT
TGACAAGCTCAAGGCCGAGCGCGAGCGTGGTATCACCATCGATATTGCTCTGTGGAAGTT
CGAGACTGAGGAGTACAATGTCACCGTCATTG----------------------------
--------------------------------------------ACGCT-CCCGGTCACC
GT------GATTTCATCAAGAACATGA---------------------------------
------------------------------------------------------------
------------------------------------------------------------
------------------------------------------------------------
------------------------------------------------------------
------------------------------------------------------------
------------------------------------------------------------
------------------------------------------------------------
------------------------------------------------------------
------------------------------------------------------------
------------------------------------------------------------
------------------------------------------------------------
------------------------------------------------------------
------------------------------------------------------------
------------------------------------------------------------
------------------------------------------------------------
----------------------------------------------------
>Apiospora_dichotomanthi_LC_4950T
------------------------------------------------------------
------CGAGAAGGTTAGTTCTAC-------------TCATCACATT-----CCA-----
---------------TCTTC-----------CCAACCAC---ATCATCCAA---C-AT--
CACTGC----TGGC---TGGC-ATTCCCGT---------------CGCTGCTG------T
TGTCTCCCTTC------ACCCCGC----CTTGAG---TTGA---CCCCTCCATTGGGA--
-TTTTTCT-TTTC---TTGGAGGGGCAACCCAACCCT-GTGT--------------CCCC
ACTTTCACT-GCACAAATTGGCAC-GGG----CCTCGCACGGACC-C--AACATCC-AAA
AAGT-CTTCAAT-----CTGCT-ATGCAACAA-TG--------ATACTGACAAC---CAA
T------AATAGGAAGCCGCCGAACTCGGCAA-GGGTTCTTTCAAGTATGCCTGGGTTCT
TGACAAGCTCAAGGCCGAGCGCGAGCGTGGTATCACCATCGATATTGCTCTGTGGAAGTT
CGAGACTGAGGAGTACAATGTCACCGTCATTG----------------------------
--------------------------------------------ACGCT-CCCGGTCACC
GT------GATTTCATCAAGAACATGA---------------------------------
------------------------------------------------------------
------------------------------------------------------------
------------------------------------------------------------
------------------------------------------------------------
------------------------------------------------------------
------------------------------------------------------------
------------------------------------------------------------
------------------------------------------------------------
------------------------------------------------------------
------------------------------------------------------------
------------------------------------------------------------
------------------------------------------------------------
------------------------------------------------------------
------------------------------------------------------------
------------------------------------------------------------
----------------------------------------------------
>Apiospora_saccharicola_CBS_463.83
------------------------------------------------------------
-------GAGAAGGTTAGTTCTAC-------------CCATCACATT-----CCA-----
---------------TATTC-----------CCAACCAC---ATCATCAAA---C-AT--
AACT--------GC---TGGT-ATTCACGT---------------CGCTGCTG------T
TGTCTCCCTTC------ACCCCGC----CTTGAG--TTTGA---CCCCTCCATTGGGA--
-TTTTTCT-TTTC---TTGGAGGGGCAACCCAACCCT-GTGT--------------GTCC
ACTTTCGCT-GCACAAACTGGCAC-GGG----CCTCGCACGGACC-C--AACATCC-AAA
AAGT-CTTCAAT-----CTGGT-ATGCAACAT-TG--------ATACTGACAAC---CAA
T------AATAGGAAGCCGCCGAACTCGGCAA-GGGTTCTTTCAAGTATGCCTGGGTTCT
TGACAAGCTCAAGGCCGAGCGCGAGCGTGGTATCACCATCGATATTGCTCTGTGGAAGTT
CGAGACTGAGGAGTACAATGTCACCGTCATTG----------------------------
--------------------------------------------ACGCT-CCCGGTCACC
GT------GATTTCATCAAGAACAT-----------------------------------
------------------------------------------------------------
------------------------------------------------------------
------------------------------------------------------------
------------------------------------------------------------
------------------------------------------------------------
------------------------------------------------------------
------------------------------------------------------------
------------------------------------------------------------
------------------------------------------------------------
------------------------------------------------------------
------------------------------------------------------------
------------------------------------------------------------
------------------------------------------------------------
------------------------------------------------------------
------------------------------------------------------------
----------------------------------------------------
>Apiospora_saccharicola_CBS_191_73
------------------------------------------------------------
-------GAGAAGGTTAGTTCTAC-------------CCATCACATT-----CCA-----
---------------TCTTC-----------CCAACCAC---ATCATCAAA---C-AT--
AACT--------GC---TGGT-ATTCACGT---------------CGCTGCTG------T
TGTCTCCCTTC------ACCCCGC----CTTGAG--TTTGA---CCCCTCCATTGGGA--
-TTTTTCT-TTTC---TTGGAGGGGCAACCCAACCCT-GTGT--------------CCCC
ACTTTCGCT-GCACAAACTGGCAC-GGG----CCTCGCACGGACC-C--AACATCC-AAA
AAGT-CTTCAAT-----CTGGT-ATGCAACAT-TG--------ATACTGACAAC---CAA
T------AATAGGAAGCCGCCGAACTCGGCAA-GGGTTCTTTCAAGTATGCCTGGGTTCT
TGACAAGCTCAAGGCCGAGCGCGAGCGTGGTATCACCATCGATATTGCTCTGTGGAAGTT
CGAGACTGAGGAGTACAATGTCACCGTCATTG----------------------------
--------------------------------------------ACGCT-CCCGGTCACC
GT------GATTTCATCAAGAACATG----------------------------------
------------------------------------------------------------
------------------------------------------------------------
------------------------------------------------------------
------------------------------------------------------------
------------------------------------------------------------
------------------------------------------------------------
------------------------------------------------------------
------------------------------------------------------------
------------------------------------------------------------
------------------------------------------------------------
------------------------------------------------------------
------------------------------------------------------------
------------------------------------------------------------
------------------------------------------------------------
------------------------------------------------------------
----------------------------------------------------
>Apiospora_sphaerosperma_CBS114318
------------------------------------------------------------
-------GAGAAGGTTAGTTCTAC-------------TCATCACATT-----CCA-----
---------------TCTTC-----------CTAACCAC---ATCATCAAA---C-AT--
AATT--------GG---TGGC-ATTCACGT---------------CGCTGCTA------T
TATCTCCGTTC------ACCCCGC----CTTGAG--TTTGA---CCCCTCCATTGGGA--
-TTTTTCT-TTTC---TTGGAGGGGCAACCCAACCCT-GTGT--------------CCCC
ACTTTCACT-GCACAAACTGGCAC-GGG----CCTCGCACGGACC-C--AACATCC-AAA
AAGT-CTTCAAT-----CTGGT-ATGCAACAT-TG--------ATACTGACAAC---CAA
T------AATAGGAAGCCGCCGAACTCGGCAA-GGGTTCTTTCAAGTATGCCTGGGTTCT
TGACAAGCTCAAGGCCGAGCGCGAGCGTGGTATCACCATCGATATTGCTCTGTGGAAGTT
CGAGACTGAGGAGTACAATGTCACCGTCATTG----------------------------
--------------------------------------------ACGCT-CCCGGTCACC
GT------GATTTCATCAAGAACATG----------------------------------
------------------------------------------------------------
------------------------------------------------------------
------------------------------------------------------------
------------------------------------------------------------
------------------------------------------------------------
------------------------------------------------------------
------------------------------------------------------------
------------------------------------------------------------
------------------------------------------------------------
------------------------------------------------------------
------------------------------------------------------------
------------------------------------------------------------
------------------------------------------------------------
------------------------------------------------------------
------------------------------------------------------------
----------------------------------------------------
>Apiospora_sphaerosperma_CBS114317
------------------------------------------------------------
-------GAGAAGGTTAGTTCTAC-------------TCATCACATT-----CCA-----
---------------TCTTC-----------CTAACCAC---ATCATCAAA---C-AT--
AATT--------GG---TGGC-ATTCACGT---------------CGCTGCTA------T
TATCTCCGTTC------ACCCCGC----CTTGAG--TTTGA---CCCCTCCATTGGGA--
-TTTTTCT-TTTC---TTGGAGGGGCAACCCAACCCT-GTGT--------------CCCC
ACTTTCACT-GCACAAACTGGCAC-GGG----CCTCGCACGGACC-C--AACATCC-AAA
AAGT-CTTCAAT-----CTGGT-ATGCAACAT-TG--------ATACTGACAAC---CAA
T------AATAGGAAGCCGCCGAACTCGGCAA-GGGTTCTTTCAAGTATGCCTGGGTTCT
TGACAAGCTCAAGGCCGAGCGCGAGCGTGGTATCACCATCGATATTGCTCTGTGGAAGTT
CGAGACTGAGGAGTACAATGTCACCGTCATTG----------------------------
--------------------------------------------ACGCT-CCCGGTCACC
GT------GATTTCATCAAGAACATG----------------------------------
------------------------------------------------------------
------------------------------------------------------------
------------------------------------------------------------
------------------------------------------------------------
------------------------------------------------------------
------------------------------------------------------------
------------------------------------------------------------
------------------------------------------------------------
------------------------------------------------------------
------------------------------------------------------------
------------------------------------------------------------
------------------------------------------------------------
------------------------------------------------------------
------------------------------------------------------------
------------------------------------------------------------
----------------------------------------------------
>Apiospora_sphaerosperma_CBS114315
------------------------------------------------------------
-------GAGAAGGTTAGTTCTAC-------------TCATCACATT-----CCA-----
---------------TCTTC-----------CTAACCAC---ATCATCAAA---C-AT--
AACT--------GC---TGGC-ATTCACGT---------------CGCTGCTA------T
TATCTCCGTTC------ACCCCGC----CTTGAG--TTTGA---CCCCTCCATTGGGA--
-TTTTTCT-TTTC---TTGGAGGGGCAACCCAACCCT-GTGT--------------CCCC
ACTTTCACT-GCACAAACTGGCAC-GGG----CCTCGCACGGACC-C--AACATCC-AAA
AAGT-CTTCAAT-----CTGGT-ATGCAACAT-TG--------ATACTGACAAC---CAA
T------AATAGGAAGCCGCCGAACTCGGCAA-GGGTTCTTTCAAGTATGCCTGGGTTCT
TGACAAGCTCAAGGCCGAGCGCGAGCGTGGTATCACCATCGATATTGCTCTGTGGAAGTT
CGAGACTGAGGAGTACAATGTCACCGTCATTG----------------------------
--------------------------------------------ACGCT-CCCGGTCACC
GT------GATTTCATCAAGAACATG----------------------------------
------------------------------------------------------------
------------------------------------------------------------
------------------------------------------------------------
------------------------------------------------------------
------------------------------------------------------------
------------------------------------------------------------
------------------------------------------------------------
------------------------------------------------------------
------------------------------------------------------------
------------------------------------------------------------
------------------------------------------------------------
------------------------------------------------------------
------------------------------------------------------------
------------------------------------------------------------
------------------------------------------------------------
----------------------------------------------------
>Apiospora_sphaerosperma_CBS114314
------------------------------------------------------------
----------------------------------------TCACATT-----CCA-----
---------------TCTTC-----------CTAACCAC---ATCATCAAA---C-AT--
AACT--------GC---TGGC-ATTCACGT---------------CGCTGCTA------T
TATCTCCGTTC------ACCCCGC----CTTGAG--TTTGA---CCCCTCCATTGGGA--
-TTTTTCT-TTTC---TTGGAGGGGCAACCCAACCCT-GTGT--------------CCCC
ACTTTCACT-GCACAAACTGGCAC-GGG----CCTCGCACGGACC-C--AACATCC-AAA
AAGT-CTTCAAT-----CTGGT-ATGCAACAT-TG--------ATACTGACAAC---CAA
T------AATAGGAAGCCGCCGAACTCGGCAA-GGGTTCTTTCAAGTATGCCTGGGTTCT
TGACAAGCTCAAGGCCGAGCGCGAGCGTGGTATCACCATCGATATTGCTCTGTGGAAGTT
CGAGACTGAGGAGTACAATGTCACCGTCATTG----------------------------
--------------------------------------------ACGCT-CCCGGTCACC
GT------GATTTCATCAAGAACATG----------------------------------
------------------------------------------------------------
------------------------------------------------------------
------------------------------------------------------------
------------------------------------------------------------
------------------------------------------------------------
------------------------------------------------------------
------------------------------------------------------------
------------------------------------------------------------
------------------------------------------------------------
------------------------------------------------------------
------------------------------------------------------------
------------------------------------------------------------
------------------------------------------------------------
------------------------------------------------------------
------------------------------------------------------------
----------------------------------------------------
>Apiospora_tongrenensis_sp._nov_GUCC_25-0084
------------------------------------------------------------
---------GAAGGTTAGTTCTAC-------------TCATCACATT-----CCA-----
---------------TCTTC-----------CCAACCAC---ATCATCAAA---C-AT--
AACT--------GC---TGGC-ATTCACGT---------------CGCTGCTG------T
TGTCTCCCTTC------ACCCCGC----CTTGAG--TTTGA---CCCCTCCATTGTGA--
-TTTTTCT-TTTC---TTGGAGGGGCAACCCAACCCT-GTGT--------------CCCC
ACTTTCGCT-GCACAAACTGGCAC-GGG----CCTCGCACGGACC-C--AACATCC-AAA
AAGT-CTTCAAT-----CTGGT-ATGCAACAT-TG--------ATACTAACAAC---CAA
T------AATAGGAAGCCGCCGAACTCGGCAA-GGGTTCTTTCAAGTATGCCTGGGTTCT
TGACAAGCTCAAGGCCGAGCGCGAGCGTGGTATCACCATCGATATTGCTCTGTGGAAGTT
CGAGACTGAGGAGTACAATGTCACCGTCATTG----------------------------
--------------------------------------------ACGCT-CCCGGTCACC
GT------GATTTCATCAAGAACATG----------------------------------
------------------------------------------------------------
------------------------------------------------------------
------------------------------------------------------------
------------------------------------------------------------
------------------------------------------------------------
------------------------------------------------------------
------------------------------------------------------------
------------------------------------------------------------
------------------------------------------------------------
------------------------------------------------------------
------------------------------------------------------------
------------------------------------------------------------
------------------------------------------------------------
------------------------------------------------------------
------------------------------------------------------------
----------------------------------------------------
>Apiospora_tongrenensis_sp._nov_GUCC_25-0083T
------------------------------------------------------------
--------AGAAGGTTAGTTCTAC-------------TCATCACATT-----CCA-----
---------------TCTTC-----------CCAACCAC---ATCATCAAA---C-AT--
AACT--------GC---TGGC-ATTCACGT---------------CGCTGCTG------T
TGTCTCCCTTC------ACCCCGC----CTTGAG--TTTGA---CCCCTCCATTGTGA--
-TTTTTCT-TTTC---TTGGAGGGGCAACCCAACCCT-GTGT--------------CCCC
ACTTTCGCT-GCACAAACTGGCAC-GGG----CCTCGCACGGACC-C--AACATCC-AAA
AAGT-CTTCAAT-----CTGGT-ATGCAACAT-TG--------ATACTAACAAC---CAA
T------AATAGGAAGCCGCCGAACTCGGCAA-GGGTTCTTTCAAGTATGCCTGGGTTCT
TGACAAGCTCAAGGCCGAGCGCGAGCGTGGTATCACCATCGATATTGCTCTGTGGAAGTT
CGAGACTGAGGAGTACAATGTCACCGTCATTG----------------------------
--------------------------------------------ACGCT-CCCGGTCACC
GT------GATTTCATCAAGAACATGATC-------------------------------
------------------------------------------------------------
------------------------------------------------------------
------------------------------------------------------------
------------------------------------------------------------
------------------------------------------------------------
------------------------------------------------------------
------------------------------------------------------------
------------------------------------------------------------
------------------------------------------------------------
------------------------------------------------------------
------------------------------------------------------------
------------------------------------------------------------
------------------------------------------------------------
------------------------------------------------------------
------------------------------------------------------------
----------------------------------------------------
>Apiospora_sacchari_CBS_372_67
------------------------------------------------------------
-----------------GTTCTAC-------------TCATCACTTA-----CCA-----
---------------TATCC-----------CCAATCAC---ATCATCAAA---C-AT--
CGCT--------GC---TGGC-ATTCACGCTGCTGGCATTCACGCTGCTGTCG------G
TGTCTCCCTTC------ACCCCGC----CTTGAGG-CTCGA---CCCCTCCATTGGAA--
-TTTTTCC-TATC---TTAGAGGGGCAACTCAACCCT-GTGT--------------CCCC
ACTTTCACT-GCACAAATTGGCAC-GGG----CCTCGCACGGGCC-C--AACATCC-ACA
AAGT-CCTCAAT-----TGAGT-ATGCAACATGGG--------ATACTGACAAC---CAA
T------AATAGGAAGCCGCCGAGCTCGGCAA-GGGTTCTTTCAAGTATGCCTGGGTTCT
TGACAAGCTCAAGGCCGAGCGTGAGCGTGGTATCACCATCGATATTGCTCTGTGGAAGTT
CGAGACTGAGGAGTACAACGTCACCGTCATTG----------------------------
--------------------------------------------ACGCT-CCCGGTCACC
GT------GATTTCATCAAGAAC-------------------------------------
------------------------------------------------------------
------------------------------------------------------------
------------------------------------------------------------
------------------------------------------------------------
------------------------------------------------------------
------------------------------------------------------------
------------------------------------------------------------
------------------------------------------------------------
------------------------------------------------------------
------------------------------------------------------------
------------------------------------------------------------
------------------------------------------------------------
------------------------------------------------------------
------------------------------------------------------------
------------------------------------------------------------
----------------------------------------------------
>Apiospora_sacchari_CBS_30149
------------------------------------------------------------
-------------------TCTAC-------------TCATCACTTA-----CCA-----
---------------TATCC-----------CCAATCAC---ATCATCAAA---C-AT--
CGCT--------GC---TGGC-ATTCACGCTGCTGGCATTCACGCTGCTGTCG------G
TGTCTCCCTTC------ACCCCGC----CTTGAGG-CTCGA---CCCCTCCATTGGAA--
-TTTTTCC-TATC---TTAGAGGGGCAACTCAACCCT-GTGT--------------CCCC
ACTTTCACT-GCACAAATTGGCAC-GGG----CCTCGCACGGGCC-C--AACATCC-ACA
AAGT-CCTCAAT-----TGAGT-ATGCAACATGGG--------ATACTGACAAC---CAA
T------AATAGGAAGCCGCCGAGCTCGGCAA-GGGTTCTTTCAAGTATGCCTGGGTTCT
TGACAAGCTCAAGGCCGAGCGTGAGCGTGGTATCACCATCGATATTGCTCTGTGGAAGTT
CGAGACTGAGGAGTACAACGTCACCGTCATTG----------------------------
--------------------------------------------ACGCT-CCCGGTCACC
GT------GATTTCATCAAGAACA------------------------------------
------------------------------------------------------------
------------------------------------------------------------
------------------------------------------------------------
------------------------------------------------------------
------------------------------------------------------------
------------------------------------------------------------
------------------------------------------------------------
------------------------------------------------------------
------------------------------------------------------------
------------------------------------------------------------
------------------------------------------------------------
------------------------------------------------------------
------------------------------------------------------------
------------------------------------------------------------
------------------------------------------------------------
----------------------------------------------------
>Apiospora_dongyingensis_SAUCC_0302T
------------------------------------------------------------
-------------GTTAGTTCTAC-------------TCATTATTTC-----CCA-----
---------------GCTTC-----------CCCATCAC---ATCATCAAA---C-AT--
CACT--------GC---TGGC-ATACACGT---------------CGTTGTTGT---CTC
CCTCTCCCTTC------ACCCCGC----CTTGAGC-CTCGA---CCCCTCCATTGGGA--
-TTTTCTT-TATC---TTGGAGGGGCAACTCAACCCT-GTGT--------------CCCC
ACTTTCACT-GCACAAATTGGCGC-GGG----CCCCGCACGGGCC-C--AACATCA-AAA
AAGT-CCTCAAT-----TGGAT-ATGCAACAT-CG--------ATACTGACAAC---C-A
T------AATAGGAAGCCGCCGAACTCGGCAA-GGGTTCTTTCAAGTATGCCTGGGTTCT
TGACAAGCTCAAGGCCGAGCGCGAGCGTGGTATCACCATCGATATTGCTCTGTGGAAGTT
CGAGACTGAGGAGTACAATGTCACCGTCATTG----------------------------
--------------------------------------------ACGCT-CCCGGTCACC
GT------GATTTCATCAAGAAC-------------------------------------
------------------------------------------------------------
------------------------------------------------------------
------------------------------------------------------------
------------------------------------------------------------
------------------------------------------------------------
------------------------------------------------------------
------------------------------------------------------------
------------------------------------------------------------
------------------------------------------------------------
------------------------------------------------------------
------------------------------------------------------------
------------------------------------------------------------
------------------------------------------------------------
------------------------------------------------------------
------------------------------------------------------------
----------------------------------------------------
>Apiospora_dongyingensis_SAUCC_0303
------------------------------------------------------------
-------------GTTAGTTCTAC-------------TCATTATTTC-----CCA-----
---------------GCTTC-----------CCCATCAC---ATCATCAAA---C-AT--
CACT--------GC---TGGC-ATACACGT---------------CGTTGTTGT---CTC
CCTCTCCCTTC------ACCCCGC----CTTGAGC-CTCGA---CCCCTCCATTGGGA--
-TTTTCTT-TATC---TTGGAGGGGCAACTCAACCCT-GTGT--------------CCCC
ACTTTCACT-GCACAAATTGGCGC-GGG----CCCCGCACGGGCC-C--AACATCA-AAA
AAGT-CCTCAAT-----TGGAT-ATGCAACAT-CG--------ATACTGACAAC---C-A
T------AATAGGAAGCCGCCGAACTCGGCAA-GGGTTCTTTCAAGTATGCCTGGGTTCT
TGACAAGCTCAAGGCCGAGCGCGAGCGTGGTATCACCATCGATATTGCTCTGTGGAAGTT
CGAGACTGAGGAGTACAATGTCACCGTCATTG----------------------------
--------------------------------------------ACGCT-CCCGGTCACC
GT------GATTTCATCAAGAAC-------------------------------------
------------------------------------------------------------
------------------------------------------------------------
------------------------------------------------------------
------------------------------------------------------------
------------------------------------------------------------
------------------------------------------------------------
------------------------------------------------------------
------------------------------------------------------------
------------------------------------------------------------
------------------------------------------------------------
------------------------------------------------------------
------------------------------------------------------------
------------------------------------------------------------
------------------------------------------------------------
------------------------------------------------------------
----------------------------------------------------
>Apiospora_camelliae_sinensis_LC_5007T
------------------------------------------------------------
-------GAGAAGGTTAGTTCTAC-------------TCATTATTTC-----CCAACTT-
---------------ACTTC-----------CCCATCAC---ATCATCAAA---C-AT--
CACT--------GC---TGGC-ATACACGT---------------CGTTGTTGT-----C
TCCCTCCCTTC------ACCCCGC----CTTGAGC-CTCGA---CCCCTCCATTGGGA--
-TTTTCTT-TATC---TTGGAGGGGCAACTCAACCCT-GTGT--------------CCCC
ACTTTCACT-GCACAAATTGGCGC-GGG----CCCCGCACGGGCC-C--AACATCA-AAA
AAGT-CCTCAAT-----TGGAT-ATGCAACAT-CG--------ATACTGACAAC---C-A
T------AATAGGAAGCCGCCGAACTCGGCAA-GGGTTCTTTCAAGTATGCCTGGGTTCT
TGACAAGCTCAAGGCCGAGCGCGAGCGTGGTATCACCATCGATATTGCTCTGTGGAAGTT
CGAGACTGAGGAGTACAATGTCACCGTCATTG----------------------------
--------------------------------------------ACGCT-CCCGGTCACC
GT------GATTTCATCAAGAACATGATC-------------------------------
------------------------------------------------------------
------------------------------------------------------------
------------------------------------------------------------
------------------------------------------------------------
------------------------------------------------------------
------------------------------------------------------------
------------------------------------------------------------
------------------------------------------------------------
------------------------------------------------------------
------------------------------------------------------------
------------------------------------------------------------
------------------------------------------------------------
------------------------------------------------------------
------------------------------------------------------------
------------------------------------------------------------
----------------------------------------------------
>Apiospora_hainanensis_SAUCC_1681T
------------------------------------------------------------
----------AAGGTTAGTTCTACTC----------ATCATCACTGC-----CCA-----
---------------TCTTC-----------CCAATCAC---ATCATCAAA---C-AT--
CATT--------GC---TGGC-ATACACGT---------------TGCTGTCGT-----T
GTTCTCCCTTC------ACCCCGC----CTTGAGA-CTTGAC-CCCCCTCCATTGGAA--
-TTTTTCT-TATC---TTGGAGGGGCAACTCAACCCT-GTGT--------------CCCC
ACTCTCACT-GCACAAATTGGTCC-GGG----CCTCGCACGGGCC-C--ACCACCC-AAA
AAGT-CCTCAAT-----TGGAT-ATGCAACAT-TG--------ATACTGACAAC---CAA
T------AATAGGAAGCCGCCGAACTCGGCAA-GGGTTCTTTCAAGTATGCCTGGGTTCT
TGACAAGCTCAAGGCCGAGCGTGAGCGTGGTATCACCATCGATATTGCTCTGTGGAAGTT
CGAGACTGAGGAGTACAACGTCACCGTCATTG----------------------------
--------------------------------------------ACGCT-CCCGGTCACC
GT------GATTTCATCAAG----------------------------------------
------------------------------------------------------------
------------------------------------------------------------
------------------------------------------------------------
------------------------------------------------------------
------------------------------------------------------------
------------------------------------------------------------
------------------------------------------------------------
------------------------------------------------------------
------------------------------------------------------------
------------------------------------------------------------
------------------------------------------------------------
------------------------------------------------------------
------------------------------------------------------------
------------------------------------------------------------
------------------------------------------------------------
----------------------------------------------------
>Apiospora_hainanensis_SAUCC_1682
------------------------------------------------------------
----------AAGGTTAGTTCTACTC----------ATCATCACTGC-----CCA-----
---------------TCTTC-----------CCAATCAC---ATCATCAAA---C-AT--
CATT--------GC---TGGC-ATACACGT---------------TGCTGTCGT-----T
GTTCTCCCTTC------ACCCCGC----CTTGAGA-CTTGAC-CCCCCTCCATTGGAA--
-TTTTTCT-TATC---TTGGAGGGGCAACTCAACCCT-GTGT--------------CCCC
ACTCTCACT-GCACAAATTGGTCC-GGG----CCTCGCACGGGCC-C--ACCACCC-AAA
AAGT-CCTCAAT-----TGGAT-ATGCAACAT-TG--------ATACTGACAAC---CAA
T------AATAGGAAGCCGCCGAACTCGGCAA-GGGTTCTTTCAAGTATGCCTGGGTTCT
TGACAAGCTCAAGGCCGAGCGTGAGCGTGGTATCACCATCGATATTGCTCTGTGGAAGTT
CGAGACTGAGGAGTACAACGTCACCGTCATTG----------------------------
--------------------------------------------ACGCT-CCCGGTCACC
GT------GATTTCATCAAG----------------------------------------
------------------------------------------------------------
------------------------------------------------------------
------------------------------------------------------------
------------------------------------------------------------
------------------------------------------------------------
------------------------------------------------------------
------------------------------------------------------------
------------------------------------------------------------
------------------------------------------------------------
------------------------------------------------------------
------------------------------------------------------------
------------------------------------------------------------
------------------------------------------------------------
------------------------------------------------------------
------------------------------------------------------------
----------------------------------------------------
>Apiospora_fermenti_KUC21288
------------------------------------------------------------
-------GAGAAGGTCAGTTCTAC-------------TCATCACTTC-----CCA-----
---------------TATTC-----------CCAATCAC---ATCATCAGA---C-AT--
CAGT--------GC---TGGC-ATTGATGT---------------TGCTGTCG------A
TGGCTCCCTTC------ACCCCGC----CTTGAGA-CTT-A---CCCCTCCATCGGAT--
-TTTTTCT---------TGGAGGGGCAACTCAACCCT-GTGT--------------CTCC
ACTTTCACT-GCACAAATCGGCAC-GGA----CCTCGCACCGGCC-C--AACATAC-CAA
AAGC-CCTCAAT-----T-GAT-ATACAACAT-GG--------ATACTGACATC---CAA
T------AATAGGAAGCCGCCGAACTCGGCAA-GGGTTCTTTCAAGTATGCCTGGGTTCT
TGACAAGCTCAAGGCCGAGCGTGAGCGTGGTATCACCATCGATATTGCTCTGTGGAAGTT
CGAGACTGAGGAGTACAACGTCACCGTCATTG----------------------------
--------------------------------------------ACGCT-CCCGGTCACC
GT------GATTTCATCAAGAACAT-----------------------------------
------------------------------------------------------------
------------------------------------------------------------
------------------------------------------------------------
------------------------------------------------------------
------------------------------------------------------------
------------------------------------------------------------
------------------------------------------------------------
------------------------------------------------------------
------------------------------------------------------------
------------------------------------------------------------
------------------------------------------------------------
------------------------------------------------------------
------------------------------------------------------------
------------------------------------------------------------
------------------------------------------------------------
----------------------------------------------------
>Apiospora_fermenti_KUC21289T
------------------------------------------------------------
-------GAGAAGGTCAGTTCTAC-------------TCATCACTTC-----CCA-----
---------------TATTC-----------CCAATCAC---ATCATCAGA---C-AT--
CAGT--------GC---TGGC-ATTGATGT---------------TGCTGTCG------A
TGGCTCCCTTC------ACCCCGC----CTTGAGA-CTT-A---CCCCTCCATCGGAT--
-TTTTTCT---------TGGAGGGGCAACTCAACCCT-GTGT--------------CTCC
ACTTTCACT-GCACAAATCGGCAC-GGA----CCTCGCACCGGCC-C--AACATAC-CAA
AAGC-CCTCAAT-----T-GAT-ATACAACAT-GG--------ATACTGACATC---CAA
T------AATAGGAAGCCGCCGAACTCGGCAA-GGGTTCTTTCAAGTATGCCTGGGTTCT
TGACAAGCTCAAGGCCGAGCGTGAGCGTGGTATCACCATCGATATTGCTCTGTGGAAGTT
CGAGACTGAGGAGTACAACGTCACCGTCATTG----------------------------
--------------------------------------------ACGCT-CCCGGTCACC
GT------GATTTCATCAAGAACAT-----------------------------------
------------------------------------------------------------
------------------------------------------------------------
------------------------------------------------------------
------------------------------------------------------------
------------------------------------------------------------
------------------------------------------------------------
------------------------------------------------------------
------------------------------------------------------------
------------------------------------------------------------
------------------------------------------------------------
------------------------------------------------------------
------------------------------------------------------------
------------------------------------------------------------
------------------------------------------------------------
------------------------------------------------------------
----------------------------------------------------
>Apiospora_cyclobalanopsidis_GZCC20-0103
------------------------------------------------------------
-------------------------------------TCATCACATT-----CCA-----
---------------TCTTC-----------CCAATCAC---ATCATCAAA---C-AT--
CACT--------GC---TGGC-ATTCACGT---------------CGCTGCCGT--TGTC
TCCCTCCCTTC------ACCCCGC----CTTGAGA-GTCGA---CCCCTCCATGGGA---
-TTTTTCT---------TGGAGGGGCAACTCAACCCT-GTGT--------------CCCC
ACTTTCGCT-GCACAAATTGGCACGGGG----CCCCGCACGGGCC-C--AACATCC-AAA
ATGT-CTTCAAT-----TGGTT-ATGCAACAT-CG--------ATACTGACAAC---CAA
T------AATAGGAAGCCGCCGAGCTCGGCAA-GGGTTCTTTCAAGTATGCCTGGGTTCT
TGACAAGCTCAAGGCCGAGCGCGAGCGTGGTATCACCATCGATATTGCTCTGTGGAAGTT
CGAGACTGAGGAGTACAACGTCACCGTCATTG----------------------------
--------------------------------------------ACGCT-CCCGGTCACC
GT------GATTTCATCAAGAACATGATCACG----------------------------
------------------------------------------------------------
------------------------------------------------------------
------------------------------------------------------------
------------------------------------------------------------
------------------------------------------------------------
------------------------------------------------------------
------------------------------------------------------------
------------------------------------------------------------
------------------------------------------------------------
------------------------------------------------------------
------------------------------------------------------------
------------------------------------------------------------
------------------------------------------------------------
------------------------------------------------------------
------------------------------------------------------------
----------------------------------------------------
>Apiospora_cyclobalanopsidis_CGMCC_3_20136T
------------------------------------------------------------
-------------------------------------TCATCACATT-----CCA-----
---------------TCTTC-----------CCAATCAC---ATCATCAAA---C-AT--
CACT--------GC---TGGC-ATTCACGT---------------CGCTGCCGT--TGTC
TCCCTCCCTTC------ACCCCGC----CTTGAGA-GTCGA---CCCCTCCATGGGA---
-TTTTTCT---------TGGAGGGGCAACTCAACCCT-GTGT--------------CCCC
ACTTTCGCT-GCACAAATTGGCACGGGG----CCCCGCACGGGCC-C--AACATCC-AAA
ATGT-CTTCAAT-----TGGTT-ATGCAACAT-CG--------ATACTGACAAC---CAA
T------AATAGGAAGCCGCCGAGCTCGGCAA-GGGTTCTTTCAAGTATGCCTGGGTTCT
TGACAAGCTCAAGGCCGAGCGCGAGCGTGGTATCACCATCGATATTGCTCTGTGGAAGTT
CGAGACTGAGGAGTACAACGTCACCGTCATTG----------------------------
--------------------------------------------ACGCT-CCCGGTCACC
GT------GATTTCATCAAGAACATGATCACG----------------------------
------------------------------------------------------------
------------------------------------------------------------
------------------------------------------------------------
------------------------------------------------------------
------------------------------------------------------------
------------------------------------------------------------
------------------------------------------------------------
------------------------------------------------------------
------------------------------------------------------------
------------------------------------------------------------
------------------------------------------------------------
------------------------------------------------------------
------------------------------------------------------------
------------------------------------------------------------
------------------------------------------------------------
----------------------------------------------------
>Apiospora_bawanglingensis_SAUCC_BW0444T
------------------------------------------------------------
----------AAGGTTAGTTCTAC-------------TCATCACTTC-----CCA-----
---------------TCTTC-----------CCAAGCACATTATTATCAAA---C-AT--
CACT--------TG---TGGC-ATACATGTCGCTGT---------CGCTGTCG------A
TGTCTCCCTTC------ACCCCGC----TTCGAGA--CTGA---CCCCTCCATTGGAT--
-TTTTTCT-AACC---ATGGAGGGGCAACTCAACCCT-GTGT--------------CCCC
ACTTTCCCT-GCACAAATTGGCAC-GGA----CCTCGCACCGACC-C--GACATACAAAA
AAGT-CCTCAAT-----TGGAT-ATGCAACAT-GA--------ATACTGACAAC---CAA
A------AATAGGAAGCCGCCGAGCTCGGCAA-GGGTTCTTTCAAGTATGCCTGGGTTCT
TGACAAGCTCAAGGCCGAGCGTGAGCGTGGTATCACCATCGATATCGCTCTGTGGAAGTT
CGAGACTGAGGAGTACAACGTCACCGTCATTG----------------------------
--------------------------------------------ACGCT-CCCGGTCACC
GT------GATTTCATCAAGAACA------------------------------------
------------------------------------------------------------
------------------------------------------------------------
------------------------------------------------------------
------------------------------------------------------------
------------------------------------------------------------
------------------------------------------------------------
------------------------------------------------------------
------------------------------------------------------------
------------------------------------------------------------
------------------------------------------------------------
------------------------------------------------------------
------------------------------------------------------------
------------------------------------------------------------
------------------------------------------------------------
------------------------------------------------------------
----------------------------------------------------
>Apiospora_babylonicaSAUCC_DL1841T
------------------------------------------------------------
-----------AGGTTAGTTCTAC-------------TCATCACTTC-----CCA-----
---------------TCTTC-----------CCAAGCACATTATTATCAAA---C-AT--
CACT--------TG---TGGC-ATACATGTCGCTGT---------CGCTGTCG------A
TGTCTCCCTTC------ACCCCGC----TTCGAGA--CTGA---CCCCTCCATTGGAT--
-TTTTTCT-AACC---ATGGAGGGGCAACTCAACCCT-GTGT--------------CCCC
ACTTTCCCT-GCACAAATTGGCAC-GGA----CCTCACACCGACC-C--GACATACAAAA
AAGT-CCTCAAT-----TGGAT-ATGCAACAT-GA--------ATACTGACAAC---CAA
A------AATAGGAAGCCGCCGAGCTCGGCAA-GGGTTCTTTCAAGTATGCCTGGGTTCT
TGACAAGCTCAAGGCCGAGCGTGAGCGTGGTATCACCATCGATATCGCTCTGTGGAAGTT
CGAGACTGAGGAGTACAACGTCACCGTCATTG----------------------------
--------------------------------------------ACGCT-CCCGGTCACC
GT------GATTTCATCAAGAACA------------------------------------
------------------------------------------------------------
------------------------------------------------------------
------------------------------------------------------------
------------------------------------------------------------
------------------------------------------------------------
------------------------------------------------------------
------------------------------------------------------------
------------------------------------------------------------
------------------------------------------------------------
------------------------------------------------------------
------------------------------------------------------------
------------------------------------------------------------
------------------------------------------------------------
------------------------------------------------------------
------------------------------------------------------------
----------------------------------------------------
>Apiospora_babylonicaSAUCC_DL1864
------------------------------------------------------------
-----------AGGTTAGTTCTAC-------------TCATCACTTC-----CCA-----
---------------TCTTC-----------CCAAGCACATTATTATCAAA---C-AT--
CACT--------TG---TGGC-ATACATGTCGCTGT---------CGCTGTCG------A
TGTCTCCCTTC------ACCCCGC----TTCGAGA--CTGA---CCCCTCCATTGGAT--
-TTTTTCT-AACC---ATGGAGGGGCAACTCAACCCT-GTGT--------------CCCC
ACTTTCCCT-GCACAAATTGGCAC-GGA----CCTCACACCGACC-C--GACATACAAAA
AAGT-CCTCAAT-----TGGAT-ATGCAACAT-GA--------ATACTGACAAC---CAA
A------AATAGGAAGCCGCCGAGCTCGGCAA-GGGTTCTTTCAAGTATGCCTGGGTTCT
TGACAAGCTCAAGGCCGAGCGTGAGCGTGGTATCACCATCGATATCGCTCTGTGGAAGTT
CGAGACTGAGGAGTACAACGTCACCGTCATTG----------------------------
--------------------------------------------ACGCT-CCCGGTCACC
GT------GATTTCATCAAGAACA------------------------------------
------------------------------------------------------------
------------------------------------------------------------
------------------------------------------------------------
------------------------------------------------------------
------------------------------------------------------------
------------------------------------------------------------
------------------------------------------------------------
------------------------------------------------------------
------------------------------------------------------------
------------------------------------------------------------
------------------------------------------------------------
------------------------------------------------------------
------------------------------------------------------------
------------------------------------------------------------
------------------------------------------------------------
----------------------------------------------------
>Apiospora_bawanglingensis_SAUCC_BW04441
------------------------------------------------------------
-------GAGAAGGTTAGTTCTAC-------------TCATCACTTC-----CCA-----
---------------TCTTC-----------CCAAGCACATTATTATCAAA---C-AT--
CACT--------TG---TGGC-ATACATGTCGCTGT---------CGCTGTCG------A
TGTCTCCCTTC------ACCCCGC----TTCGAGA--CTGA---CCCCTCCATTGGAT--
-TTTTTCT-AACC---ATGGAGGGGCAACTCAACCCT-GTGT--------------CCCC
ACTTTCCCT-GCACAAATTGGCAC-GGA----CCTCGCACCGACC-C--GACATACAAAA
AAGT-CCTCAAT-----TGGAT-ATGCAACAT-GA--------ATACTGACAAC---CAA
A------AATAGGAAGCCGCCGAGCTCGGCAA-GGGTTCTTTCAAGTATGCCTGGGTTCT
TGACAAGCTCAAGGCCGAGCGTGAGCGTGGTATCACCATCGATATCGCTCTGTGGAAGTT
CGAGACTGAGGAGTACAACGTCACCGTCATTG----------------------------
--------------------------------------------ACGCT-CCCGGTCACC
GT------GATTTCATCAAGAACATGA---------------------------------
------------------------------------------------------------
------------------------------------------------------------
------------------------------------------------------------
------------------------------------------------------------
------------------------------------------------------------
------------------------------------------------------------
------------------------------------------------------------
------------------------------------------------------------
------------------------------------------------------------
------------------------------------------------------------
------------------------------------------------------------
------------------------------------------------------------
------------------------------------------------------------
------------------------------------------------------------
------------------------------------------------------------
----------------------------------------------------
>Apiospora_pseudospegazzinii_CBS_102052T
------------------------------------------------------------
-------GAGAAGGTTAGTTCTAC-------------TCATCACTTT-----CCA-----
---------------TCTTC-----------CCGATCACATTATTATCAAG---C-AT--
CACT--------GT---TGGC-ATACATGT---------------CGCTGTCG------A
TGTCTCCCTTC------ACCCCGC----TCCGAGA--TTGA---CCCCTCCATTGGAT--
-TTTTTCC-TATC---ATGGAGGGGCAACTCAACCCT-GTTT--------------CCCC
ACTTTCCCT-GCACAAATTGGCAC-GGA----CCTCGCACCGACC-C--AACATAC-AAA
AAGT-CCTCAAT-----TGGAT-ATGCAACAC-GA--------ATACTGACAAC---CAA
A------AATAGGAAGCCGCCGAGCTCGGCAA-GGGTTCTTTCAAGTATGCCTGGGTTCT
TGACAAGCTCAAGGCCGAGCGTGAGCGTGGTATCACCATCGATATCGCTCTGTGGAAGTT
CGAGACTGAGGAGTACAACGTCACCGTCATTG----------------------------
--------------------------------------------ACGCT-CCCGGTCACC
GT------GATTTCATCAAGAA--------------------------------------
------------------------------------------------------------
------------------------------------------------------------
------------------------------------------------------------
------------------------------------------------------------
------------------------------------------------------------
------------------------------------------------------------
------------------------------------------------------------
------------------------------------------------------------
------------------------------------------------------------
------------------------------------------------------------
------------------------------------------------------------
------------------------------------------------------------
------------------------------------------------------------
------------------------------------------------------------
------------------------------------------------------------
----------------------------------------------------
>Apiospora_piptatheri_KUC21220
------------------------------------------------------------
-------GAGAAGGTTAGTTCTAC-------------TCATCACTTC-----CCAT-TT-
----------TCCCATCTTC-----------GCGGTCAC---ATCATCAAA---C-AT--
CACT--------GC---TGGC----------AATTT---------TGCCATCG------A
TTTTTCCCTTC------ACCCCGC----CTCAAGACACTGA---CCCCTCCATTGTAA--
-TTTTTCT---------TGGAGGGGCAACTCAAGCCT-GTGT--------------CCCC
ACTTTCTCT-GCACAAATTGGCAC-GGG----CCTCGCACGGGCC-C--ATCATAC-AAA
AAGT-CATCAAT-----TGGAT-AAGCAACAT-GT--------ATACTGACAAC---CAA
A------AATAGGAAGCCGCCGAGCTCGGCAA-GGGTTCTTTCAAGTATGCCTGGGTTCT
TGACAAGCTCAAGGCCGAGCGTGAGCGTGGTATCACCATCGATATCGCTCTGTGGAAGTT
CGAGACTGAGGAGTACAACGTCACCGTCATTG----------------------------
--------------------------------------------ACGCT-CCCGGTCACC
GT------GATTTCATCAAGAACAT-----------------------------------
------------------------------------------------------------
------------------------------------------------------------
------------------------------------------------------------
------------------------------------------------------------
------------------------------------------------------------
------------------------------------------------------------
------------------------------------------------------------
------------------------------------------------------------
------------------------------------------------------------
------------------------------------------------------------
------------------------------------------------------------
------------------------------------------------------------
------------------------------------------------------------
------------------------------------------------------------
------------------------------------------------------------
----------------------------------------------------
>Apiospora_piptatheri_KUC21279
------------------------------------------------------------
-------GAGAAGGTTAGTTCTAC-------------TCATCACTTC-----CCAT-TT-
----------TCCCATCTTC-----------GCGGTCAC---ATCATCAAA---C-AT--
CACT--------GC---TGGC----------AATTT---------TGCCATCG------A
TTTTTCCCTTC------ACCCCGC----CTCAAGACACTGA---CCCCTCCATTGTAA--
-TTTTTCT---------TGGAGGGGCAACTCAAGCCT-GTGT--------------CCCC
ACTTTCTCT-GCACAAATTGGCAC-GGG----CCTCGCACGGGCC-C--ATCATAC-AAA
AAGT-CATCAAT-----TGGAT-AAGCAACAT-GT--------ATACTGACAAC---CAA
A------AATAGGAAGCCGCCGAGCTCGGCAA-GGGTTCTTTCAAGTATGCCTGGGTTCT
TGACAAGCTCAAGGCCGAGCGTGAGCGTGGTATCACCATCGATATCGCTCTGTGGAAGTT
CGAGACTGAGGAGTACAACGTCACCGTCATTG----------------------------
--------------------------------------------ACGCT-CCCGGTCACC
GT------GATTTCATCAAGAACAT-----------------------------------
------------------------------------------------------------
------------------------------------------------------------
------------------------------------------------------------
------------------------------------------------------------
------------------------------------------------------------
------------------------------------------------------------
------------------------------------------------------------
------------------------------------------------------------
------------------------------------------------------------
------------------------------------------------------------
------------------------------------------------------------
------------------------------------------------------------
------------------------------------------------------------
------------------------------------------------------------
------------------------------------------------------------
----------------------------------------------------
>Apiospora_minutispora_17E-042T
------------------------------------------------------------
----------AAGGTTAGTTCTAC-------------TCATCATTTC-----CCAT----
----------CTGCCCATTC---------------CCAT---ATCATCACA---C-AT--
TACG--------GT---TGGC-ATACATGT---------------CGCTGTCG-------
-----CTCCTC------ACCCCGC----CTCCAGA-GTTGA---CCCCTCCATTTGAG--
-ATTTTCT-TATC---TTGGAGGGGCAACTCAACCCT-GTGTC--------TCCACCTCC
ACTTTCACT-ACACAATTTGGCAC-GGA----CCTCGCACGGGCC-C--AACACCT-AAC
AA-T-ACTCAATT----GGGAT-ATGCAACAT-GA--------ATTCTGACAAC---CAA
T------TATAGGAAGCCGCCGAACTCGGCAA-GGGTTCCTTCAAGTATGCGTGGGTTCT
TGACAAGCTCAAGGCCGAGCGTGAGCGTGGTATCACCATCGATATTGCTCTGTGGAAGTT
CGAGACTGAGGAGTACAATGTCACCGTC--------------------------------
------------------------------------------------------------
------------------------------------------------------------
------------------------------------------------------------
------------------------------------------------------------
------------------------------------------------------------
------------------------------------------------------------
------------------------------------------------------------
------------------------------------------------------------
------------------------------------------------------------
------------------------------------------------------------
------------------------------------------------------------
------------------------------------------------------------
------------------------------------------------------------
------------------------------------------------------------
------------------------------------------------------------
------------------------------------------------------------
------------------------------------------------------------
----------------------------------------------------
>Apiospora_phragmitis_CPC_18900T
------------------------------------------------------------
-------GAGAAGGTTAGTTTTACT------------CCACCATTTC-----CCAT----
----------TTGCCTATTC---------------CCAT---ATCATCATT---------
CGCT--------GC---TGGC-CTACACGT---------------CGCTGTCC-------
-----CTCTTC------ACCCCGC----CCTCAGA-GTCGA---CCCCTCCATTGAGA--
-TTTTTCT-TATC---GTGGAGGGGCAACTAAACCCT-GTGT--------------CTCC
ACTTTCACT-TCAAAATTTGACAC-GGAC---CCGAGCACGGGCC-C--AACATCC-GAA
AAGT-CCTCAAT-----TGGAT-TTGCAACAT-CA--------ATGTTGACAAC---CAG
T------AATAGGAAGCCGCCGAACTCGGCAA-GGGTTCCTTCAAGTATGCGTGGGTTCT
TGACAAGCTCAAGGCCGAGCGTGAGCGTGGTATCACCATCGATATTGCTCTGTGGAAGTT
CGAGACTGAGGAGTACAATGTCACCGTCATTG----------------------------
--------------------------------------------ACGCT-CCCGGTCACC
GT------GATTTCATCAAGAACATG----------------------------------
------------------------------------------------------------
------------------------------------------------------------
------------------------------------------------------------
------------------------------------------------------------
------------------------------------------------------------
------------------------------------------------------------
------------------------------------------------------------
------------------------------------------------------------
------------------------------------------------------------
------------------------------------------------------------
------------------------------------------------------------
------------------------------------------------------------
------------------------------------------------------------
------------------------------------------------------------
------------------------------------------------------------
----------------------------------------------------
>Apiospora_intestini_CBS_135835T
------------------------------------------------------------
------------------------------------------------------------
------------------------------------------------------------
------------------GGC----------------------A----------------
------------------------------------ATCGA---CCCCTCCATCAAGA--
-TTTTTCT-TGTC----TGGAGGGGCAACCCGGTCCT-GTGT--------------CTCC
ACTTTTGCT-GCACTTTTCGGCAC-GGACCCTCCTCGCACGAATC-C--CATATCC-AAA
TATTTGTTCAAT-----CGGAT-CTGCAAACACTA--------GTGCTGACAACC----G
T------AATAGGAAGCCGCCGAACTTGGCAA-GGGTTCCTTCAAGTATGCGTGGGTTCT
TGACAAGCTCAAGGCCGAGCGTGAGCGTGGTATCACCATCGATATCGCTCTGTGGAAGTT
CGAGACTGAGGAGTACAATGTCACCGTCATTG----------------------------
--------------------------------------------ACGCT-CCCGGTCACC
GT------GATTTCATCAAGAACATGATCACTGG--TACTTCGCAGGCCGACTGCGCTAT
TCTCATCATTGCCGCCGGTACTGGTGAGTTCGAGGCTGGTATCTCCAAGGATGGCCAGAC
TCGTGAGCACGCTCTGCTTGCCTTCACCCTGGGTGTCAAGCAGCTCATCGTCGCCATCAA
CAAGATGGACACCACCAAGTGGTCTGAGGCCCGTTACAAGGAGATCATCAAGGAGACCTC
CTCTTTCATCAAGAAGGTTGGCTACAACCCCAAGGAGGTCGCTTTCGTCCCCATCTCCGG
CTTCCACGG---------------------------------------------------
------------------------------------------------------------
------------------------------------------------------------
------------------------------------------------------------
------------------------------------------------------------
------------------------------------------------------------
------------------------------------------------------------
------------------------------------------------------------
------------------------------------------------------------
------------------------------------------------------------
------------------------------------------------------------
----------------------------------------------------
>Apiospora_jinghongensis_GMB_W1014
------------------------------------------------------------
----------------ATTTCTTTTGGA---------ACGGCATTCT----TCCAT----
---------------TCCTC-----------GCTTTTGT-CGATCGTCCAA-----ATCC
CTCG-------AGT---TGGC----------------ACGA-CG-CGCCCTCG----CTT
TCCCTCTTTCAC-----ACCCCGC----CTTTG---GTCGA---CCCCTCCATCCACAGA
TTTTTTCT-TATCTGCTGGGAGGGGCAAGTAAACCCT-GTGT--------------CCCC
ACTTTCCC--ACACATCTTCGCAC-GGG----CCCCGCACGGGTC----AATACCC-ATG
AAAT-ACGCTATT------GAT-CTGCACTGAGCA--------TTGCTGACAAC---CAA
C------AACAGGAAGCCGCTGAGCTCGGTAA-GGGTTCCTTCAAGTATGCGTGGGTTCT
TGACAAGCTCAAGGCCGAGCGTGAGCGTGGTATCACCATCGATATTGCTCTGTGGAAGTT
CGAGACTGAGGAGTACAATGTCACCGTCATTG----------------------------
--------------------------------------------ACGCT-CCCGGTCACC
GT------GACTTCATCAAGAACATGATTACTGG--TACCTCCCAGGCCGACTGCGCTAT
TCTCATTATCGCTGCCGGTACTGGTGAGTTCGAGGCTGGTATCTCCAAGGATGGCCAGAC
CCGTGAGCACGCTCTGCTTGCCTTCACTCTCGGTGTGAAGCAGCTCATCGTCGCCATCAA
CAAGATGGACACCACCAAGTGGTCTGAGGCCCGTTACAAGGAAATCATCAAGGAGACTTC
CTCTTTCATCAAGAAGGTCGGCTTCAACCCCAAGGAGGTCGCTTTCGTC-----------
------------------------------------------------------------
------------------------------------------------------------
------------------------------------------------------------
------------------------------------------------------------
------------------------------------------------------------
------------------------------------------------------------
------------------------------------------------------------
------------------------------------------------------------
------------------------------------------------------------
------------------------------------------------------------
------------------------------------------------------------
----------------------------------------------------
>Apiospora_jinghongensis_GMB_W1013T
------------------------------------------------------------
----------------ATTTCTTTTGGA---------ACGGCATTCT----TCCAT----
---------------TCCTC-----------GCTTTTGT-CGATCGTCCAA-----ATCC
CTCG-------AGT---TGGC----------------ACGA-CG-CGCCCTCG----CTT
TCCCTCTTTCAC-----ACCCCGC----CTTTG---GTCGA---CCCCTCCATCCACAGA
TTTTTTCT-TATCTGCTGGGAGGGGCAAGTAAACCCT-GTGT--------------CCCC
ACTTTCCC--ACACATCTTCGCAC-GGG----CCCCGCACGGGTC----AATACCC-ATG
AAAT-ACGCTATT------GAT-CTGCACTGAGCA--------TTGCTGACAAC---CAA
C------AACAGGAAGCCGCTGAGCTCGGTAA-GGGTTCCTTCAAGTATGCGTGGGTTCT
TGACAAGCTCAAGGCCGAGCGTGAGCGTGGTATCACCATCGATATTGCTCTGTGGAAGTT
CGAGACTGAGGAGTACAATGTCACCGTCATTG----------------------------
--------------------------------------------ACGCT-CCCGGTCACC
GT------GACTTCATCAAGAACATGATTACTGG--TACCTCCCAGGCCGACTGCGCTAT
TCTCATTATCGCTGCCGGTACTGGTGAGTTCGAGGCTGGTATCTCCAAGGATGGCCAGAC
CCGTGAGCACGCTCTGCTTGCCTTCACTCTCGGTGTGAAGCAGCTCATCGTCGCCATCAA
CAAGATGGACACCACCAAGTGGTCTGAGGCCCGTTACAAGGAAATCATCAAGGAGACTTC
CTCTTTCATCAAGAAGGTCGGCTTCAACCCCAAGGAGGTCGCTTTCGTC-----------
------------------------------------------------------------
------------------------------------------------------------
------------------------------------------------------------
------------------------------------------------------------
------------------------------------------------------------
------------------------------------------------------------
------------------------------------------------------------
------------------------------------------------------------
------------------------------------------------------------
------------------------------------------------------------
------------------------------------------------------------
----------------------------------------------------
>Apiospora_koreana_KUNCC23-15553
------------------------------------------------------------
------------------------------------------------------------
----------------------------------------------CTCAT---TTAC--
TATGG-----TGGC---TGGC-ACCTTTTC---------------TGCTGTCT-------
-CACCATTTTC------ACCCCGC----CTTGAGC-ATCAA---CCCCTCCATCGAGA--
-TTTTTCT-CATC---TTGGAGGGGCAAC-AAACCCT-GTGT--------------CTCC
ACATGTGCT-GCACAATCTGGCCC-GAG----CCCCGCACGGGCC-C--A--ACCC-AAA
CAAT-TTTCAAT-----CAAATTTTGTAACAT-CA--------TTGCTGACAAC---CAA
T------CACAGGAAGCCGCCGAGCTCGGAAA-GGGTTCCTTCAAGTATGCGTGGGTTCT
TGACAAGCTCAAGGCCGAGCGCGAGCGTGGTATCACCATCGATATCGCTCTGTGGAAGTT
CGAGACTGAGGAGTACAATGTCACCGTCATTG----------------------------
--------------------------------------------ACGCT-CCCGGTCACC
GT------GATTTCATCAAGAA--------------------------------------
------------------------------------------------------------
------------------------------------------------------------
------------------------------------------------------------
------------------------------------------------------------
------------------------------------------------------------
------------------------------------------------------------
------------------------------------------------------------
------------------------------------------------------------
------------------------------------------------------------
------------------------------------------------------------
------------------------------------------------------------
------------------------------------------------------------
------------------------------------------------------------
------------------------------------------------------------
------------------------------------------------------------
----------------------------------------------------
>Apiospora_koreana_KUC21332T
------------------------------------------------------------
-------GAGAAGGTTAGTCCTGC-------------TGCCCATTTC-----ACGT----
----------TCACACATTC---------------CCAT---ATCACTCAT---TTAC--
TATGG-----TGGC---TGGC-ACCTTTTC---------------TGCTGTCT-------
-CACCATTTTC------ACCCCGC----CTTGAGC-ATCAA---CCCCTCCATCGAGAT-
-TTTTTCT-CATC---TTGGAGGGGCAAC-AAACCCT-GTGT--------------CTCC
ACATGTGCT-GCACAATCTGGCCC-GAG----CCCCGCACGGGCC-C--A--ACCC-AAA
CAAT-TTTCAAT-----CAAATTTTGTAACAT-CA--------TTGCTGACAAC---CAA
T------CACAGGAAGCCGCCGAGCTCGGAAA-GGGTTCCTTCAAGTATGCGTGGGTTCT
TGACAAGCTCAAGGCCGAGCGCGAGCGTGGTATCACCATCGATATCGCTCTGTGGAAGTT
CGAGACTGAGGAGTACAATGTCACCGTCATTG----------------------------
--------------------------------------------ACGCT-CCCGGTCACC
GT------GATTTCATCAAGAACAT-----------------------------------
------------------------------------------------------------
------------------------------------------------------------
------------------------------------------------------------
------------------------------------------------------------
------------------------------------------------------------
------------------------------------------------------------
------------------------------------------------------------
------------------------------------------------------------
------------------------------------------------------------
------------------------------------------------------------
------------------------------------------------------------
------------------------------------------------------------
------------------------------------------------------------
------------------------------------------------------------
------------------------------------------------------------
----------------------------------------------------
>Apiospora_qinlingensis_CFCC_52303T
------------------------------------------------------------
-----------AGGTTAGTCCTAC-------------TGCCCATTTC-----ACGC----
----------CCACACATTC---------------CCAT---ATCACTCAT---TCAC--
CATGG-----TGGC---TGGC-A-CATTTC---------------TGCTGTGC-------
-CGTCATTTTCA-----ACCCCGC----CTTGAGC-ATCAA---CCCCTCCATCGAGA--
-ATTTTCT-CATC---TTGGAGGGGCAAC-AAACCCT-GTGT--------------CCCC
ACTTCCATT-GCACAATTTGGCCC-GAG----CCCCGCACGGGCC-T--A--ACCC-AAA
CAAT-TTTCAAT-----TGAATTTTGTAACAT-CA--------TTGCTGACAAC---CAA
T------CACAGGAAGCCGCCGAGCTCGGAAA-GGGTTCTTTCAAGTATGCGTGGGTTCT
TGACAAGCTCAAGGCCGAGCGCGAGCGTGGTATCACCATCGATATCGCTCTGTGGAAGTT
CGAGACTGAGGAGTACAATGTCACCGTCATTG----------------------------
--------------------------------------------ACGCT-CCCGGTCACC
GT------GATTTCATCAAGAACATG----------------------------------
------------------------------------------------------------
------------------------------------------------------------
------------------------------------------------------------
------------------------------------------------------------
------------------------------------------------------------
------------------------------------------------------------
------------------------------------------------------------
------------------------------------------------------------
------------------------------------------------------------
------------------------------------------------------------
------------------------------------------------------------
------------------------------------------------------------
------------------------------------------------------------
------------------------------------------------------------
------------------------------------------------------------
----------------------------------------------------
>Apiospora_stipae_CBS_146804T
------------------------------------------------------------
-----------------------------------------CATGTC-----CCAT----
----------TCACACATTT---------------CCAT---ATCATTCAT---TCAT--
CGGGG-----CGAC---TGGC-ACATTTGC---------------TGCTGTCC-------
-CTCCATCTTC------ACCCCGC----CTTGAGG-TTCGA---CCCCTCCATCGATA--
-TTTTTCTCTATC---TTGGAGGGGCACCAAAACCCT-GTGT--------------CCCC
ACTTTCATC-GCACAATTTGGCAC-AGG----GCCCGCACGGGCC-T--AAGATCC-AAG
AAAT-TCTCAAT-----CGAGTTTTGTAACAT-GA--------TTGCTGACAAT---CAA
T------AACAGGAAGCTGCCGAGCTCGGCAA-GGGCTCCTTCAAGTATGCCTGGGTTCT
TGACAAGCTCAAGGCCGAGCGTGAGCGTGGTATCACCATCGATATTGCTCTGTGGAAGTT
CGAGACTGAGGAGTACAATGTCACCGTCATTG----------------------------
--------------------------------------------ACGCT-CCCGGTCACC
GT------GATTTCATCAAGAACATGAT--------------------------------
------------------------------------------------------------
------------------------------------------------------------
------------------------------------------------------------
------------------------------------------------------------
------------------------------------------------------------
------------------------------------------------------------
------------------------------------------------------------
------------------------------------------------------------
------------------------------------------------------------
------------------------------------------------------------
------------------------------------------------------------
------------------------------------------------------------
------------------------------------------------------------
------------------------------------------------------------
------------------------------------------------------------
----------------------------------------------------
>Apiospora_ovata_CBS_115042T
------------------------------------------------------------
-------GAGAAGGTTAGTTCACTTC-------ATTTTTATTTTCTC-----CCAT----
----------TTGCCTATTC---------------CGAT-ACACCCTCAAT---T-AT--
CACAG-----CAGC---TGGC-ACACACGT---------------CGCTGTCC-------
----CCTCTGC------ACCCCGC----CTTGAGA-GTTGA---CCCCTCCATCTCGATT
-TTTTTCT-TATC---TTGGAGGGGCAACTAAACCCTTGTGT------------GTCCCC
ACTTTCTT-----------------GGA----CCTTGCCCGGGCCTC--AACATCC-AAC
AAAT-CCGCAAT-----TGAAT-ATGCAACAG-CA--------TTGCTGACAACAATCAA
C------AACAGGAAGCCGCTGAACTCGGCAA-GGGTTCCTTCAAGTATGCGTGGGTTCT
TGACAAGCTCAAGGCCGAGCGTGAGCGTGGTATCACCATCGATATTGCTCTGTGGAAGTT
CGAGACTGAGGAGTACAATGTCACCGTCATTG----------------------------
--------------------------------------------ACGCT-CCCGGTCACC
GT------GATTTCATCAAGAACATG----------------------------------
------------------------------------------------------------
------------------------------------------------------------
------------------------------------------------------------
------------------------------------------------------------
------------------------------------------------------------
------------------------------------------------------------
------------------------------------------------------------
------------------------------------------------------------
------------------------------------------------------------
------------------------------------------------------------
------------------------------------------------------------
------------------------------------------------------------
------------------------------------------------------------
------------------------------------------------------------
------------------------------------------------------------
----------------------------------------------------
>Apiospora_pseudosinensis_SAUCC_0221
------------------------------------------------------------
----------AAGGTTAGTTCTAC-------------TTCCAATTTC-----CCAT----
----------TTGCTTTGTC----------------------CTCGATGAA-----ATGT
CACG--------ACAA------ACACACGT---------------CGTCCTCC-------
-----CTCTTC------ACCCCGC----CTTGAGA-CCCGA---CCCCTCCATCTACA--
-TTTTCTT-CATC---TTGGAGGGGCAACTAAACCCT-GTAT--------------CTCC
ACTTTAATTGACACAACTTGACAC-GGA------CCTCACGGACC------CAACC-AAG
AATT-CCGCAAT-----TGGAT-ATGCAACAG-CA--------TTGCTGACAAC---CAA
C------AATAGGAAGCCGCTGAGCTTGGCAA-GGGTTCCTTCAAGTATGCGTGGGTTCT
TGACAAGCTCAAGGCCGAGCGTGAGCGTGGTATCACCATCGATATTGCTCTGTGGAAGTT
CGAGACTGAGGAGTACAATGTCACCGTCATTG----------------------------
--------------------------------------------ACGCT-CCCGGTCATC
GT------GATTTCATCAAGAAC-------------------------------------
------------------------------------------------------------
------------------------------------------------------------
------------------------------------------------------------
------------------------------------------------------------
------------------------------------------------------------
------------------------------------------------------------
------------------------------------------------------------
------------------------------------------------------------
------------------------------------------------------------
------------------------------------------------------------
------------------------------------------------------------
------------------------------------------------------------
------------------------------------------------------------
------------------------------------------------------------
------------------------------------------------------------
----------------------------------------------------
>Apiospora_pseudosinensis_SAUCC_0222
------------------------------------------------------------
----------AAGGTTAGTTCTAC-------------TTCCAATTTC-----CCAT----
----------TTGCTTTGTC----------------------CTCGATGAA-----ATGT
CACG--------ACAA------ACACACGT---------------CGTCCTCC-------
-----CTCTTC------ACCCCGC----CTTGAGA-CCCGA---CCCCTCCATCTACA--
-TTTTCTT-CATC---TTGGAGGGGCAACTAAACCCT-GTAT--------------CTCC
ACTTTAATTGACACAACTTGACAC-GGA------CCTCACGGACC------CAACC-AAG
AATT-CCGCAAT-----TGGAT-ATGCAACAG-CA--------TTGCTGACAAC---CAA
C------AATAGGAAGCCGCTGAGCTTGGCAA-GGGTTCCTTCAAGTATGCGTGGGTTCT
TGACAAGCTCAAGGCCGAGCGTGAGCGTGGTATCACCATCGATATTGCTCTGTGGAAGTT
CGAGACTGAGGAGTACAATGTCACCGTCATTG----------------------------
--------------------------------------------ACGCT-CCCGGTCATC
GT------GATTTCATCAAGAAC-------------------------------------
------------------------------------------------------------
------------------------------------------------------------
------------------------------------------------------------
------------------------------------------------------------
------------------------------------------------------------
------------------------------------------------------------
------------------------------------------------------------
------------------------------------------------------------
------------------------------------------------------------
------------------------------------------------------------
------------------------------------------------------------
------------------------------------------------------------
------------------------------------------------------------
------------------------------------------------------------
------------------------------------------------------------
----------------------------------------------------
>Apiospora_pterosperma_CPC_20193T
------------------------------------------------------------
-------GAGAAGGTTAGTTCTAC-------------TTCCAATTTC-----CCAT----
----------TTGCTTTGTC----------------------CTCGATGAA-----ATGT
CACG--------ACAA------ACACACGT---------------CGTCCTCC-------
-----CTCTTC------ACCCCGC----CTTGAGA-CCCGA---CCCCTCCATCTACA--
-TTTTCTT-CATC---TTGGAGGGGCAACTAAACCCT-GTAT--------------CTCC
ACTTTAATTGACACAACTTGACAC-GGA------CCTCACGGACC------CAACC-AAG
AATT-CCGCAAT-----TGGAT-ATGCAACAG-CA--------TTGCTGACAAC---CAA
C------AATAGGAAGCCGCTGAGCTTGGCAA-GGGTTCCTTCAAGTATGCGTGGGTTCT
TGACAAGCTCAAGGCCGAGCGTGAGCGTGGTATCACCATCGATATTGCTCTGTGGAAGTT
CGAGACTGAGGAGTACAATGTCACCGTCATTG----------------------------
--------------------------------------------ACGCT-CCCGGTCATC
GT------GATTTCATCAAGAACATG----------------------------------
------------------------------------------------------------
------------------------------------------------------------
------------------------------------------------------------
------------------------------------------------------------
------------------------------------------------------------
------------------------------------------------------------
------------------------------------------------------------
------------------------------------------------------------
------------------------------------------------------------
------------------------------------------------------------
------------------------------------------------------------
------------------------------------------------------------
------------------------------------------------------------
------------------------------------------------------------
------------------------------------------------------------
----------------------------------------------------
>Apiospora_pseudosinensis_CPC_21546T
------------------------------------------------------------
--------AGAAGGTTAGTTCTAC-------------TTCCAATTTC-----CCAT----
----------TTGCTTTGTC----------------------CTCGATGAA-----ATGT
CACG--------ACAA------ACACACGT---------------CGTCCTCC-------
-----CTCTTC------ACCCCGC----CTTGAGA-CCCGA---CCCCTCCATCTACA--
-TTTTCTT-CATC---TTGGAGGGGCAACTAAACCCT-GTAT--------------CTCC
ACTTTAATTGACACAACTTGACAC-GGA------CCTCACGGACC------CAACC-AAG
AATT-CCGCAAT-----TGGAT-ATGCAACAG-CA--------TTGCTGACAAC---CAA
C------AATAGGAAGCCGCTGAGCTTGGCAA-GGGTTCCTTCAAGTATGCGTGGGTTCT
TGACAAGCTCAAGGCCGAGCGTGAGCGTGGTATCACCATCGATATTGCTCTGTGGAAGTT
CGAGACTGAGGAGTACAATGTCACCGTCATTG----------------------------
--------------------------------------------ACGCT-CCCGGTCATC
GT------GATTTCATCAAGAACAT-----------------------------------
------------------------------------------------------------
------------------------------------------------------------
------------------------------------------------------------
------------------------------------------------------------
------------------------------------------------------------
------------------------------------------------------------
------------------------------------------------------------
------------------------------------------------------------
------------------------------------------------------------
------------------------------------------------------------
------------------------------------------------------------
------------------------------------------------------------
------------------------------------------------------------
------------------------------------------------------------
------------------------------------------------------------
----------------------------------------------------
>Apiospora_ulmicola_CFCC_57942
------------------------------------------------------------
-------GAGAAGGTTAGTTCTATTCAT---------CTCCAATTTGC-G--CCGT----
----------TCCCATATCC-------------CTTCAC---ATCACCCAA---C-AT--
GGCA--------GC---TGGC---ATACGT---------------CGCTGCCC-------
----CCCCCCC------AGCCCGC----CTTGGGCAATCGA---CCCCTCCATCAAGA--
-TTTTTCT-TGTC----TGGAGGGGCAACCCGGTCCT-GTGT--------------ATCC
ACTTTTGCT-GCACTTTTCGGCAC-GGACCCTCCTCGCACGAATC-C--CATATCC-AAA
TATTTGTTCAAT-----CGGTT-CTGCAAACACTA--------GTGCTGACAACC----G
T------AATAGGAAGCCGCCGAACTTGGCAA-GGGTTCCTTCAAGTATGCGTGGGTTCT
TGACAAGCTCAAGGCCGAGCGTGAGCGTGGTATCACCATCGATATCGCTCTGTGGAAGTT
CGAGACTGAGGAGTACAATGTCACCGTCA-TG----------------------------
--------------------------------------------ACGCT-CCCGGTCACC
GT------GATTTCATCAAGAACATG----------------------------------
------------------------------------------------------------
------------------------------------------------------------
------------------------------------------------------------
------------------------------------------------------------
------------------------------------------------------------
------------------------------------------------------------
------------------------------------------------------------
------------------------------------------------------------
------------------------------------------------------------
------------------------------------------------------------
------------------------------------------------------------
------------------------------------------------------------
------------------------------------------------------------
------------------------------------------------------------
------------------------------------------------------------
----------------------------------------------------
>Apiospora_ulmicola_CFCC_57941
------------------------------------------------------------
-------GAGAAGGTTAGTTCTATTCAT---------CTCCAATTTGC-G--CCGT----
----------TCCCATATCC-------------CTTCAC---ATCACCCAA---C-AT--
GGCA--------GC---TGGC---ATACGT---------------CGCTGCCC-------
----CCCCCCC------AGCCCGC----CTTGGGCAATCGA---CCCCTCCATCAAGA--
-TTTTTCT-TGTC----TGGAGGGGCAACCCGGTCCT-GTGT--------------ATCC
ACTTTTGCT-GCACTTTTCGGCAC-GGACCCTCCTCGCACGAATC-C--CATATCC-AAA
TATTTGTTCAAT-----CGGTT-CTGCAAACACTA--------GTGCTGACAACC----G
T------AATAGGAAGCCGCCGAACTTGGCAA-GGGTTCCTTCAAGTATGCGTGGGTTCT
TGACAAGCTCAAGGCCGAGCGTGAGCGTGGTATCACCATCGATATCGCTCTGTGGAAGTT
CGAGACTGAGGAGTACAATGTCACCGTCA-TG----------------------------
--------------------------------------------ACGCT-CCCGGTCACC
GT------GATTTCATCAAGAACATG----------------------------------
------------------------------------------------------------
------------------------------------------------------------
------------------------------------------------------------
------------------------------------------------------------
------------------------------------------------------------
------------------------------------------------------------
------------------------------------------------------------
[truncated: 29,309 more chars]
