# Supplementary material for: Novel species and new host records of Apiospora and Nigrospora (Amphisphaeriales, Apiosporaceae) from Yunnan-Guizhou Plateau, China
Source: IMA Fungus. 2026 Apr 24;17:e177246. doi: 10.3897/imafungus.17.177246 (PMC13135200; doi:10.3897/imafungus.17.177246)
Supplement: Supplementary material 2 — Suppl. data 1-7: the sequences after mafft for Apiospora and Nigrospora [file imafungus-17-e177246-s002.zip › Supplementary data 4 Apiospora tub mafft.fasta]

>Apiospora_sasae_23P495
------------------------------------------------------------
------------------------------------------------------------
------------------------------------------------------------
------------------------------------------------------------
------------------------------------------------------------
------------------------------------------------------------
------------------------------------------------------------
------------------------------------------------------------
------------------------------------------------------------
------------------------------------------------------------
------------------------------------------------------------
------------------------------------------------------------
------------------------------------------------------------
------------------------------------------------------------
------------------------------------------------------------
---------------------------CAGCTGGAGCGCATGAGCGTCTACTTCAACGAG
GCTGCGGGCAACAAGTATGTTCCCCGTGCCGTTCTTGTCGATCTCGAGCCCGGTACCATG
GACGCCGTCCGCGCCGGTCCCTTCGGCCAGCTCTTCCGTCCCGACAACTTTGTTTTCGGT
CAGTCCGGT--------GCTGGCAACAACTGGGCCAAGGGTCAT----------------
------------------------------------------------------------
------------------------------------------------------------
------------------------------------------------------------
------------------------------------------------------------
------------------------------------------------------------
------------------------------------------------------------
------------------------------------------------------------
------------------------------------------------------------
------------------------------------------------------------
------------------------------------------------------------
------------------------------------------------------------
------------------------------------------------------------
------------------------------------------------------------
------------
>Apiospora_bambusilentiginis_GUCC18.52
----------------------------------------------------T-------
--------TG-GTAAC--------------------------------------------
------------------------------------------------------------
------------------------------------------------------------
------------------------------------------------------------
------------------------------------------------------------
------------------------------------------------------------
------------------------------------------------------------
----------------------------------------CAAAA---TCGGTGCTGCTT
TCTG-GTGCGTA--CCTGCTT--------CGCCTTT-CCCTC--CCGATCATGCGACCCG
A----ACTCGA-ACCGGTCCAATGCGATACGATCA-----------CCGCCCGA------
---CGGGGACGACTTGCTTG------------CAATGATCAGT-T-TGGG------GT-A
ATTT-GGGACGGAACAGG----ATACTGAC----T-AGTGTGTCC-CTTTAGGCAACAGA
TTTCCAGCGAGCACGGTCTCGACAGCAATGGAGTGTAAGTC-TTGCCT-----CCTG-CC
TAGTGT----------CGCGTT--------------ACATCTGGCTGACAGTTCGACTTA
A-TAGCTACAACGGTACCTCGGAGCTCCAGCTGGAGCGCATGAGCGTCTACTTCAACGAG
GCTTCGGGCAACAAGTATGTTCCTCGTGCCGTTCTCGTCGATCTCGAGCCCGGTACCATG
GACGCTGTCCGTGCCGGTCCCTTCGGCCAGCTTTTCCGCCCCGACAACTTCGTTTTCGGT
CAATCCGGT--------GCTGGCAACAACTGGGCCAAGGGTCACTACACTGAGGGTA---
------------------------------------------------------------
------------------------------------------------------------
------------------------------------------------------------
------------------------------------------------------------
------------------------------------------------------------
------------------------------------------------------------
------------------------------------------------------------
------------------------------------------------------------
------------------------------------------------------------
------------------------------------------------------------
------------------------------------------------------------
------------------------------------------------------------
------------------------------------------------------------
------------
>Apiospora_bambusilentiginis_GUCC18_51_T_
------------------------------------------------------------
------------------------------------------------------------
------------------------------------------------------------
------------------------------------------------------------
------------------------------------------------------------
------------------------------------------------------------
------------------------------------------------------------
------------------------------------------------------------
-------------------------------------------------CGGTGCTGCTT
TCTG-GTGCGTA--CCTGCTT--------CGCCTTT-CCCTC--CCGATCATGCGACCCG
A----ACTCGA-ACCGGTCCAATGCGATACGATCA-----------CCGCCCGA------
---CGGGGACGACTTGCTTG------------CAATGATCAGT-T-TGGG------GT-A
ATTT-GGGACGGAACAGG----ATACTGAC----T-AGTGTGTCC-CTTTAGGCAACAGA
TTTCCAGCGAGCACGGTCTCGACAGCAATGGAGTGTAAGTC-TTGCCT-----CCTG-CC
TAGTGT----------CGCGTT--------------ACATCTGGCTGACAGTTCGACTTA
A-TAGCTACAACGGTACCTCGGAGCTCCAGCTGGAGCGCATGAGCGTCTACTTCAACGAG
GCTTCGGGCAACAAGTATGTTCCTCGTGCCGTTCTCGTCGATCTCGAGCCCGGTACCATG
GACGCTGTCCGTGCCGGTCCCTTCGGCCAGCTTTTCCGCCCCGACAACTTCGTATTCGGT
CAATCCGGT--------GCTGGCAACAACTGGGCCAAGGGTCAC----------------
------------------------------------------------------------
------------------------------------------------------------
------------------------------------------------------------
------------------------------------------------------------
------------------------------------------------------------
------------------------------------------------------------
------------------------------------------------------------
------------------------------------------------------------
------------------------------------------------------------
------------------------------------------------------------
------------------------------------------------------------
------------------------------------------------------------
------------------------------------------------------------
------------
>Apiospora_sacchari_CBS_372_67
-----------GATTGTAAGTCGGCCCTCCAT--------CCCCCTCACCTCT-------
--------TG-TTGACACGGCC--------ACCATCCTTGG-ACGCGTTCC-AGAAGTCA
AGCTGA----TGGCACCGA-----CCCCTTG-ATTGCCCTTCCA-------CGACTTA-C
CCCACTATC--------CTA------------TTTGCGAGGAAAA-CAATCGG-------
-----------G-ATCTCACCAACA-TCTGCAC----------------AAAAAGACCTC
AT-------------AACA--------------------------TCGC-TT---GAAGA
ATTG----ACTTG-AACTGACCCGTGA----TTTT-----TTTTTTATT-ATAGGTTCAC
CTCCAGACCGGTCAATGCGTAAGTAGC-TCCCGACAC-CTCA-A---TGTTGTTCAT---
-ATGGGATT-GCGGGGCTCACATGTTTAT-CACAGGGTAACCAAA---TTGGTGCTGCTT
TCTG-GTGCGTA--CCTGCTT--------CGCCTTT-CCCTC--CCGATCATGCGACCCG
A----ACTCCA-ACCGGTCCAATGCGATACGATCA-----------CCGCCCGA------
---CGGGGACGACTTGCTTG------------CAACGATCAGT-T-TGGG------GT-A
ATTT-GGGACGGAACAGG----ATACTGAC----T-AGTGTGTCC-CTTTAGGCAACAGA
TTTCCAGCGAGCACGGTCTCGACAGCAATGGAGTGTAAGTC-TTGCCT-----CCTG-CC
TAGTGT----------CGCGTT--------------ACATCTGGCTGACAGTTCGACTTG
A-TAGCTACAACGGTACCTCGGAGCTCCAGCTGGAGCGCATGAGCGTCTACTTCAACGAG
GCTTCGGGCAACAAGTATGTTCCCCGTGCCGTTCTCGTCGATCTCGAGCCCGGTACCATG
GACGCTGTCCGTGCCGGTCCCTTCGGCCAGCTTTTCCGCCCTGACAACTTCGTTTTCGGT
CAATCCGGT--------GCTGGCAACAACTGGGCCAAGGGTCAC----------------
------------------------------------------------------------
------------------------------------------------------------
------------------------------------------------------------
------------------------------------------------------------
------------------------------------------------------------
------------------------------------------------------------
------------------------------------------------------------
------------------------------------------------------------
------------------------------------------------------------
------------------------------------------------------------
------------------------------------------------------------
------------------------------------------------------------
------------------------------------------------------------
------------
>Apiospora_sacchari_CBS_30149
-----------GATTGTAAGTCGGCCCTCCAT--------CCCCCTCACCTCT-------
--------TG-TTGACACGGCC--------ACCATCCTTGG-ACGCGTTCC-AGAAGTCA
AGCTGA----TGGCACCGA-----CCCCTTG-ATTGCCCTTCCA-------CGACTTA-C
CCCACTATC--------CTA------------TTTGCGAGGAAAA-CAATCGG-------
-----------G-ATCTCACCAACA-TCTGCAC----------------AAAAAGACCTC
AT-------------AACA--------------------------TCGC-TT---GAAGA
ATTG----ACTTG-AACTGACCCGTGA----TTTT-----TTTTTTATT-ATAGGTTCAC
CTCCAGACCGGTCAATGCGTAAGTAGC-TCCCGACAC-CTCA-A---TGTTGTTCAT---
-ATGGGATT-GCGGGGCTCACATGTTTAT-CACAGGGTAACCAAA---TTGGTGCTGCTT
TCTG-GTGCGTA--CCTGCTT--------CGCCTTT-CCCTC--CCGATCATGCGACCCG
A----ACTCCA-ACCGGTCCAATGCGATACGATCA-----------CCGCCCGA------
---CGGGGACGACTTGCTTG------------CAACGATCAGT-T-TGGG------GT-A
ATTT-GGGACGGAACAGG----ATACTGAC----T-AGTGTGTCC-CTTTAGGCAACAGA
TTTCCAGCGAGCACGGTCTCGACAGCAATGGAGTGTAAGTC-TTGCCT-----CCTG-CC
TAGTGT----------CGCGTT--------------ACATCTGGCTGACAGTTCGACTTG
A-TAGCTACAACGGTACCTCGGAGCTCCAGCTGGAGCGCATGAGCGTCTACTTCAACGAG
GCTTCGGGCAACAAGTATGTTCCCCGTGCCGTTCTCGTCGATCTCGAGCCCGGTACCATG
GACGCTGTCCGTGCCGGTCCCTTCGGCCAGCTTTTCCGCCCTGACAACTTCGTTTTCGGT
CAATCCGGT--------GCTGGCAACAACTGGGCCAAGGG--------------------
------------------------------------------------------------
------------------------------------------------------------
------------------------------------------------------------
------------------------------------------------------------
------------------------------------------------------------
------------------------------------------------------------
------------------------------------------------------------
------------------------------------------------------------
------------------------------------------------------------
------------------------------------------------------------
------------------------------------------------------------
------------------------------------------------------------
------------------------------------------------------------
------------
>Apiospora_elliptica_ZHKUCC_22_0140
------------------------------------------------------------
------------------------------------------------------------
------------------------------------------------------------
------------------------------------------------------------
------------------------------------------------------------
------------------------------------------------------------
------------------------------------------------------------
------------------------------------------------------------
----------------------------------------------------TGCTGCTT
TCTG-GTGCGTA--CCTGCTT--------CGCCTTG-CCCTC--CCGATCATGCGACCCG
A----GCTCGA-ACCGGTCCAATGCGATACGATCA-----------CCGCCCGA------
---CGGGGACGACTTGCTTG------------CAACGATCAGT-T-TGGG------GT-A
ATTT-GGGACGGAACAGG----ATACTGAC----T-AGTGTGTCC-CTTTAGGCAACAGA
TTTCCAGCGAGCACGGTCTCGACAGCAATGGAGTGTAAGTC-TTGCCT-----CGTG-CC
TAGTGT----------CGCGTT--------------ACATCTGGCTGACAGTTCGACTTA
A-TAGCTACAACGGTACCTCGGAGCTCCAGCTGGAGCGCATGAGCGTCTACTTCAACGAG
GCTTCGGGCAACAAGTATGTTCCCCGTGCCGTCCTCGTCGATCTCGAGCCCGGTACCATG
GACGCTGTCCGTGCCGGTCCCTTCGGCCAGCTTTTCCGCCCCGACAACTTCGTTTTCGGT
CAATCCGGT--------GCTGGCAACAACTGGGCCAAGGGTCACT---------------
------------------------------------------------------------
------------------------------------------------------------
------------------------------------------------------------
------------------------------------------------------------
------------------------------------------------------------
------------------------------------------------------------
------------------------------------------------------------
------------------------------------------------------------
------------------------------------------------------------
------------------------------------------------------------
------------------------------------------------------------
------------------------------------------------------------
------------------------------------------------------------
------------
>Apiospora_elliptica_ZHKUCC_22_0131T
------------------------------------------------------------
------------------------------------------------------------
------------------------------------------------------------
------------------------------------------------------------
------------------------------------------------------------
------------------------------------------------------------
------------------------------------------------------------
------------------------------------------------------------
----------------------------------------------------TGCTGCTT
TCTG-GTGCGTA--CCTGCTT--------CGCCTTG-CCCTC--CCGATCATGCGACCCG
A----GCTCGA-ACCGGTCCAATGCGATACGATCA-----------CCGCCCGA------
---CGGGGACGACTTGCTTG------------CAACGATCAGT-T-TGGG------GT-A
ATTT-GGGACGGAACAGG----ATACTGAC----T-AGTGTGTCC-CTTTAGGCAACAGA
TTTCCAGCGAGCACGGTCTCGACAGCAATGGAGTGTAAGTC-TTGCCT-----CGTG-CC
TAGTGT----------CGCGTT--------------ACATCTGGCTGACAGTTCGACTTA
A-TAGCTACAACGGTACCTCGGAGCTCCAGCTGGAGCGCATGAGCGTCTACTTCAACGAG
GCTTCGGGCAACAAGTATGTTCCCCGTGCCGTCCTCGTCGATCTCGAGCCCGGTACCATG
GACGCTGTCCGTGCCGGTCCCTTCGGCCAGCTTTTCCGCCCCGACAACTTCGTTTTCGGT
CAATCCGGT--------GCTGGCAACAACTGGGCCAAGGGTCACT---------------
------------------------------------------------------------
------------------------------------------------------------
------------------------------------------------------------
------------------------------------------------------------
------------------------------------------------------------
------------------------------------------------------------
------------------------------------------------------------
------------------------------------------------------------
------------------------------------------------------------
------------------------------------------------------------
------------------------------------------------------------
------------------------------------------------------------
------------------------------------------------------------
------------
>Apiospora_cannae_ZHKUCC_22_0139
------------------------------------------------------------
------------------------------------------------------------
------------------------------------------------------------
------------------------------------------------------------
------------------------------------------------------------
------------------------------------------------------------
------------------------------------------------------------
------------------------------------------------------------
--------------------------------------------A---ACGGTGCTGCTT
TCTG-GTGCGTA--CCTGCTT--------CGCCTTT-CCCTC--CCGATCATGCGACCCG
A----ACTCCA-ACCGGTCCAATGCGATACGATCA-----------CCCCCCGA------
---CGGGGACGACTTGCTTG------------CAACGATCAGT-T-TGGG------GT-A
ATTT-GGGACGGAACAGG----ATACTGAC----T-AGTGTGTCC-CTTTAGGCAACAGA
TTTCCAGCGAGCACGGTCTCGACAGCAATGGAGTGTAAGTC-TTGCCT-----CCTG-CC
TAGTGT----------CGCGTT--------------ACATCTGGCTGACAGTTCGACTTG
A-TAGCTACAACGGTACCTCGGAGCTCCAGCTGGAGCGCATGAGCGTCTACTTCAACGAG
GCTTCGGGCAACAAGTATGTTCCCCGTGCCGTTCTCGTCGATCTCGAGCCCGGTACCATG
GACGCTGTCCGTGCCGGTCCCTTCGGCCAGCTTTTCCGCCCTGACAACTTCGTTTTCGGT
CAATCCGGT--------GCTGGCAACAACTGGGCCAAGGGTCACT---------------
------------------------------------------------------------
------------------------------------------------------------
------------------------------------------------------------
------------------------------------------------------------
------------------------------------------------------------
------------------------------------------------------------
------------------------------------------------------------
------------------------------------------------------------
------------------------------------------------------------
------------------------------------------------------------
------------------------------------------------------------
------------------------------------------------------------
------------------------------------------------------------
------------
>Apiospora_cannae_ZHKUCC_22_0127T
------------------------------------------------------------
------------------------------------------------------------
------------------------------------------------------------
------------------------------------------------------------
------------------------------------------------------------
------------------------------------------------------------
------------------------------------------------------------
------------------------------------------------------------
--------------------------------------------A---ACGGTGCTGCTT
TCTG-GTGCGTA--CCTGCTT--------CGCCTTT-CCCTC--CCGATCATGCGACCCG
A----ACTCCA-ACCGGTCCAATGCGATACGATCA-----------CCCCCCGA------
---CGGGGACGACTTGCTTG------------CAACGATCAGT-T-TGGG------GT-A
ATTT-GGGACGGAACAGG----ATACTGAC----T-AGTGTGTCC-CTTTAGGCAACAGA
TTTCCAGCGAGCACGGTCTCGACAGCAATGGAGTGTAAGTC-TTGCCT-----CCTG-CC
TAGTGT----------CGCGTT--------------ACATCTGGCTGACAGTTCGACTTG
A-TAGCTACAACGGTACCTCGGAGCTCCAGCTGGAGCGCATGAGCGTCTACTTCAACGAG
GCTTCGGGCAACAAGTATGTTCCCCGTGCCGTTCTCGTCGATCTCGAGCCCGGTACCATG
GACGCTGTCCGTGCCGGTCCCTTCGGCCAGCTTTTCCGCCCTGACAACTTCGTTTTCGGT
CAATCCGGT--------GCTGGCAACAACTGGGCCAAGGGTCACT---------------
------------------------------------------------------------
------------------------------------------------------------
------------------------------------------------------------
------------------------------------------------------------
------------------------------------------------------------
------------------------------------------------------------
------------------------------------------------------------
------------------------------------------------------------
------------------------------------------------------------
------------------------------------------------------------
------------------------------------------------------------
------------------------------------------------------------
------------------------------------------------------------
------------
>Apiospora_armeniaca_SAUCC DL1831T
-----------------------------------------------ACCTCT-------
--------TG-TTGACACGGCC--------ACCATCCTTGG-ACGCGTTCC-AGAAGTCA
AGCTGA----TGGCACCGAC----CCCCTTG-ATTGCCCTTCCA-------CGACTTA-C
CCCACTATC--------CTA------------TTTGCGAGGAAAA-CAATCGG-------
-----------G-ATCTCGCCAACA-TCTGCAC----------------AAAAAGACCTC
AT-------------AACA--------------------------TCAC-TT---GAAGA
ATTG----ACTTG-AACTGACCCGTGA----TTTT-----TTTTTAATT-ATAGGTTCAC
CTCCAGACCGGTCAATGCGTAAGTAGC-TCCCGACAC-CTCA-A---TGTTGTTCAT---
-ATGGGATT-GCGGGGCTCACATGTTTAT-CACAGGGTAACCAAA---TTGGTGCTGCTT
TCTG-GTGCGTA--CCTGCTT--------CGCCTTT-CCCTC--CCGATCATGCGACCCG
A----ACTCGA-ACCGGTCCAATGCGATACGATCA-----------CCGCCCGA------
---CGGGGACGACTTGCTTG------------CAACGATCAGT-T-TGGG------GT-A
ATTT-GGGACGGAACAGG----ATACTGAC----T-AGTGTGTCC-CTTTAGGCAACAGA
TTTCCAGCGAGCACGGTCTCGACAGCAATGGAGTGTAAGTC-TTGCCT-----CCTG-CC
TAGTGT----------CGCGTT--------------ACATCTGGCTGACAGTTCGACTTA
A-TAGCTACAACGGTACCTCGGAGCTCCAGCTGGAGCGCATGAGCGTCTACTTCAACGAG
GCTTCGGGCAACAAGTATGTTCCTCGTGCCGTTCTCGTCGATCTCGAGCCCGGTACCATG
GACGCTGTCCGTGCCGGTCCCTTCGGCCAGCTTTTCCGCCCCGACAACTTCGTTTTCGGT
CAATCC------------------------------------------------------
------------------------------------------------------------
------------------------------------------------------------
------------------------------------------------------------
------------------------------------------------------------
------------------------------------------------------------
------------------------------------------------------------
------------------------------------------------------------
------------------------------------------------------------
------------------------------------------------------------
------------------------------------------------------------
------------------------------------------------------------
------------------------------------------------------------
------------------------------------------------------------
------------
>Apiospora_armeniaca_SAUCC DL1844
-----------------------------------------------ACCTCT-------
--------TG-TTGACACGGCC--------ACCATCCTTGG-ACGCGTTCC-AGAAGTCA
AGCTGA----TGGCACCGAC----CCCCTTG-ATTGCCCTTCCA-------CGACTTA-C
CCCACTATC--------CTA------------TTTGCGAGGAAAA-CAATCGG-------
-----------G-ATCTCGCCAACA-TCTGCAC----------------AAAAAGACCTC
AT-------------AACA--------------------------TCAC-TT---GAAGA
ATTG----ACTTG-AACTGACCCGTGA----TTTT-----TTTTTAATT-ATAGGTTCAC
CTCCAGACCGGTCAATGCGTAAGTAGC-TCCCGACAC-CTCA-A---TGTTGTTCAT---
-ATGGGATT-GCGGGGCTCACATGTTTAT-CACAGGGTAACCAAA---TTGGTGCTGCTT
TCTG-GTGCGTA--CCTGCTT--------CGCCTTT-CCCTC--CCGATCATGCGACCCG
A----ACTCGA-ACCGGTCCAATGCGATACGATCA-----------CCGCCCGA------
---CGGGGACGACTTGCTTG------------CAACGATCAGT-T-TGGG------GT-A
ATTT-GGGACGGAACAGG----ATACTGAC----T-AGTGTGTCC-CTTTAGGCAACAGA
TTTCCAGCGAGCACGGTCTCGACAGCAATGGAGTGTAAGTC-TTGCCT-----CCTG-CC
TAGTGT----------CGCGTT--------------ACATCTGGCTGACAGTTCGACTTA
A-TAGCTACAACGGTACCTCGGAGCTCCAGCTGGAGCGCATGAGCGTCTACTTCAACGAG
GCTTCGGGCAACAAGTATGTTCCTCGTGCCGTTCTCGTCGATCTCGAGCCCGGTACCATG
GACGCTGTCCGTGCCGGTCCCTTCGGCCAGCTTTTCCGCCCCGACAACTTCGTTTTCGGT
CAATCC------------------------------------------------------
------------------------------------------------------------
------------------------------------------------------------
------------------------------------------------------------
------------------------------------------------------------
------------------------------------------------------------
------------------------------------------------------------
------------------------------------------------------------
------------------------------------------------------------
------------------------------------------------------------
------------------------------------------------------------
------------------------------------------------------------
------------------------------------------------------------
------------------------------------------------------------
------------
>Apiospora_guizhouensis_LC_5322T
------------------------------------------------------------
--------------------CC--------ACCATCCTTGG-ACGCGTTCC-AGAAGTCA
AGCTGA----TGGCACCGA-----CCCCTTG-ATTGCCCTTCCA-------CGACTTA-C
CCCACTATC--------CTA------------TTTGCGAGGAAAA-CAATCGG-------
-----------G-ATCTCGCCAACA-TCTGCAC----------------AAAAAGACCTC
AT-------------AACA--------------------------TCAC-TT---GAAGA
ATTG----ACTTG-AACTGACCCGTGA---TTTTT-----TTTTTAATT-ATAGGTTCAC
CTCCAGACCGGTCAATGCGTAAGTAGC-TCCCGACAC-CTCA-A---TGTTGTTCAT---
-ATGGGATT-GCGGGGCTCACATGTTTAT-CACAGGGTAACCAAA---TTGGGGCTGCTT
TCTG-GTGCGTA--CCTGCTT--------CGCCTTT-CCCTC--CCGATCATGCGACCCG
A----ACTCGA-ACCGGTCCAATGCGATACGATCA-----------CCGCCCGA------
---CGGGGACGACTTGCTTG------------CAACGATCAGT-T-TGGG------GT-A
ATTT-GGGACGGAACAGG----ATACTGAC----T-AGTGTGTCC-CTTTAGGCAACAGA
TTTCCAGCGAGCACGGTCTCGACAGCAATGGAGTGTAAGTC-TTGCCT-----CCTG-CC
TAGTGT----------CGCGTT--------------ACATCTGGCTGACAGTTCGACTTA
A-TAGCTACAACGGTACCTCGGAGCTCCAGCTGGAGCGCATGAGCGTCTACTTCAACGAG
GCTTCGGGCAACAAGTATGTTCCTCGTGCCGTTCTCGTCGATCTCGAGCCCGGTACCATG
GACGCTGTCCGTGCCGGTCCCTTCGGCCAGCTTTTCCGCCCCGACAACTTCGTT------
------------------------------------------------------------
------------------------------------------------------------
------------------------------------------------------------
------------------------------------------------------------
------------------------------------------------------------
------------------------------------------------------------
------------------------------------------------------------
------------------------------------------------------------
------------------------------------------------------------
------------------------------------------------------------
------------------------------------------------------------
------------------------------------------------------------
------------------------------------------------------------
------------------------------------------------------------
------------
>Apiospora_guizhouensis_LC_5318
------------------------------------------------CCTCT-------
--------TG-TTGACACGGCC--------ACCATCCTTGG-ACGCGTTCC-AGAAGTCA
AGCTGA----TGGCACCGA-----CCCCTTG-ATTGCCCTTCCA-------CGACTTA-C
CCCACTATC--------CTA------------TTTGCGAGGAAAA-CAATCGG-------
-----------G-ATCTCGCCAACA-TCTGCAC----------------AAAAAGACCTC
AT-------------AACA--------------------------TCAC-TT---GAAGA
ATTG----ACTTG-AACTGACCCGTGA---TTTTT-----TTTTTAATT-ATAGGTTCAC
CTCCAGACCGGTCAATGCGTAAGTAGC-TCCCGACAC-CTCA-A---TGTTGTTCAT---
-ATGGGATT-GCGGGGCTCACATGTTTAT-CACAGGGTAACCAAA---TTGGTGCTGCTT
TCTG-GTGCGTA--CCTGCTT--------CGCCTTT-CCCTC--CCGATCATGCGACCCG
A----ACTCGA-ACCGGTCCAATGCGATACGATCA-----------CCGCCCGA------
---CGGGGACGACTTGCTTG------------CAACGATCAGT-T-TGGG------GT-A
ATTT-GGGACGGAACAGG----ATACTGAC----T-AGTGTGTCC-CTTTAGGCAACAGA
TTTCCAGCGAGCACGGTCTCGACAGCAATGGAGTGTAAGTC-TTGCCT-----CCTG-CC
TAGTGT----------CGCGTT--------------ACATCTGGCTGACAGTTCGACTTA
A-TAGCTACAACGGTACCTCGGAGCTCCAGCTGGAGCGCATGAGCGTCTACTTCAACGAG
GCTTCGGGCAACAAGTATGTTCCTCGTGCCGTTCTCGTCGATCTCGAGCCCGGTACCATG
GACGCTGTCCGTGCCGGTCCCTTCGGCCAGCTTTTCCGCCCCGACAACTTCGTT------
------------------------------------------------------------
------------------------------------------------------------
------------------------------------------------------------
------------------------------------------------------------
------------------------------------------------------------
------------------------------------------------------------
------------------------------------------------------------
------------------------------------------------------------
------------------------------------------------------------
------------------------------------------------------------
------------------------------------------------------------
------------------------------------------------------------
------------------------------------------------------------
------------------------------------------------------------
------------
>Apiospora_oenotherae_CFCC_58972T
------------------AGTCGGCCCTCCAT--------CCCCCTCACCTCT-------
--------TG-TTGACACGGCC--------ACCATCCTTGG-ACGCGTTCC-AAAAGTCA
AGCTGA----TGGCACCGA-----CCCCTTG-ATTGCCCTTCCA-------CGACCTA-C
CCCACTATC--------CTA------------TTTGCGAGGAAAA-CAATCGG-------
-----------G-ATCTCGCCAACA-TCTGCAC----------------AAAAAGACCTC
AT-------------AACA--------------------------TCAC-TT---GAAGA
ATTG----ACTTG-AACTGACCCGTG------TTT-----TTTTATGAT-ATAGGTTCAC
CTCCAGACCGGTCAATGCGTAAGTAAC-TCCCGACAC-CTCA-A---TGTTGCTCAT---
-ATGGGATT-GCGGGGCTCACATGTTTAT-CACAGGGTAACCAAA---TTGGTGCTGCTT
TCTG-GTGCGTA--CCTGCTT--------CGCCTTT-CCCTC--CCGATCATGCGACCTG
A----ACTCGA-ACCGGTCCAATGCGATACCATCA-----------CCGCCCGA------
---CGGGGACGACTTCTTTG------------CAACGATCAGT-T-TGGG------GC-A
ATTT-GGGACGGAACAGG----ATACTGAC----T-AGTGTGTTC-CTTCAGGCAACAGA
TTTCCAGCGAGCACGGTCTCGACAGCAATGGAGTGTAAGTC-TTGCCG-----CCTG-CC
TAGTGT----------CGCCTT--------------GCCTCTGGCTGACAGCTCAACTTT
A-TAGCTACAACGGTACCTCGGAGCTCCAGCTGGAGCGCATGAGCGTCTACTTCAACGAG
GCTTCGGGCAACAAGTATGTTCCCCGTGCCGTTCTCGTCGATCTCGAGCCCGGTACCATG
GACGCTGTCCGTGCCGGTCCCTTCGGCCAGCTTTTCCGCCCCGACAACTTCGTTT-----
------------------------------------------------------------
------------------------------------------------------------
------------------------------------------------------------
------------------------------------------------------------
------------------------------------------------------------
------------------------------------------------------------
------------------------------------------------------------
------------------------------------------------------------
------------------------------------------------------------
------------------------------------------------------------
------------------------------------------------------------
------------------------------------------------------------
------------------------------------------------------------
------------------------------------------------------------
------------
>Apiospora_gaoyouensis_CFCC_52302
----------AGATTGTAAGTCGGCCCTCCAT--------CCCCCTCACCTCT-------
--------TG-TTGACACGGCC--------ACCATCCTTGG-ACGCGTTCC-AAAAGTCA
AGCTGA----TGGCACCGA-----CCCCTTG-ATTGCCCTTCCA-------CGACCTA-C
CCCACTATC--------CTA------------TTTGCGAGGAAAA-CAATCGG-------
-----------G-ATCTCGCCAACA-TCTGCAC----------------AAAAAGACCTC
AT-------------AACA--------------------------TCAC-TT---GAAGA
ATTG----ACTTG-AACTGACCCGTG------TTT-----TTTTATGAT-ATAGGTTCAC
CTCCAGACCGGTCAATGCGTAAGTAAC-TCCCGACAC-CTCA-A---TGTTGCTCAT---
-ATGGGATT-GCGGGGCTCACATGTTTAT-CACAGGGTAACCAAA---TTGGTGCTGCTT
TCTG-GTGCGTA--CCTGCTT--------CGCCTTT-CCCTC--CCGATCATGCGACCTG
A----ACTCGA-ACCGGTCCAATGCGATACCATCA-----------CCGCCCGA------
---CGGGGACGACTTCTTTG------------CAACGATCAGT-T-TGGG------GC-A
ATTT-GGGACGGAACAGG----ATACTGAC----T-AGTGTGTTC-CTTCAGGCAACAGA
TTTCCAGCGAGCACGGTCTCGACAGCAATGGAGTGTAAGTC-TTGCCG-----CCTG-CC
TAGCGT----------CGCCTT--------------GCCTCTGGCTGACAGCTCAACTTT
A-TAGCTACAACGGTACCTCGGAGCTCCAGCTGGAGCGCATGAGCGTCTACTTCAACGAG
GCTTCGGGCAACAAGTATGTTCCCCGTGCCGTTCTCGTCGATCTCGAGCCCGGTACCATG
GACGCTGTCCGTGCCGGTCCCTTCGGCCAGCTTTTCCGCCCCGACAACTTCGTTTTCGGT
CAATCCGGT--------GCTGGCAACAACTGGGCCAAGGGTCCAA---------------
------------------------------------------------------------
------------------------------------------------------------
------------------------------------------------------------
------------------------------------------------------------
------------------------------------------------------------
------------------------------------------------------------
------------------------------------------------------------
------------------------------------------------------------
------------------------------------------------------------
------------------------------------------------------------
------------------------------------------------------------
------------------------------------------------------------
------------------------------------------------------------
------------
>Apiospora_gaoyouensis_CFCC_52301T
----------AGATTGTAAGTCGGCCCTCCAT--------CCCCCTCACCTCT-------
--------TG-TTGACACGGCC--------ACCATCCTTGG-ACGCGTTCC-AAAAGTCA
AGCTGA----TGGCACCGA-----CCCCTTG-ATTGCCCTTCCA-------CGACCTA-C
CCCACTATC--------CTA------------TTTGCGAGGAAAA-CAATCGG-------
-----------G-ATCTCGCCAACA-TCTGCAC----------------AAAAAGACCTC
AT-------------AACA--------------------------TCAC-TT---GAAGA
ATTG----ACTTG-AACTGACCCGTG------TTT-----TTTTATGAT-ATAGGTTCAC
CTCCAGACCGGTCAATGCGTAAGTAAC-TCCCGACAC-CTCA-A---TGTTGCTCAT---
-ATGGGATT-GCGGGGCTCACATGTTTAT-CACAGGGTAACCAAA---TTGGTGCTGCTT
TCTG-GTGCGTA--CCTGCTT--------CGCCTTT-CCCTC--CCGATCATGCGACCTG
A----ACTCGA-ACCGGTCCAATGCGATACCATCA-----------CCGCCCGA------
---CGGGGACGACTTCTTTG------------CAACGATCAGT-T-TGGG------GC-A
ATTT-GGGACGGAACAGG----ATACTGAC----T-AGTGTGTTC-CTTCAGGCAACAGA
TTTCCAGCGAGCACGGTCTCGACAGCAATGGAGTGTAAGTC-TTGCCG-----CCTG-CC
TAGCGT----------CGCCTT--------------GCCTCTGGCTGACAGCTCAACTTT
A-TAGCTACAACGGTACCTCGGAGCTCCAGCTGGAGCGCATGAGCGTCTACTTCAACGAG
GCTTCGGGCAACAAGTATGTTCCCCGTGCCGTTCTCGTCGATCTCGAGCCCGGTACCATG
GACGCTGTCCGTGCCGGTCCCTTCGGCCAGCTTTTCCGCCCCGACAACTTCGTTTTCGGT
CAATCCGGT--------GCTGGCAACAACTGGGCCAAGGGTCCAA---------------
------------------------------------------------------------
------------------------------------------------------------
------------------------------------------------------------
------------------------------------------------------------
------------------------------------------------------------
------------------------------------------------------------
------------------------------------------------------------
------------------------------------------------------------
------------------------------------------------------------
------------------------------------------------------------
------------------------------------------------------------
------------------------------------------------------------
------------------------------------------------------------
------------
>Apiospora_locuta-pollinis_GUCC_25-0071
----------------------GGCCCTCCAT--------CCCCCTCACCTCT-------
--------TG-TTGACACGGCC--------ACCATCCTTGG-ACGCGTTCC-AAAAGTCA
AGCTGA----TGGCACCGA-----CCCCTTG-ATTGCCCTTCCA-------CGACCTA-C
CCCACTATC--------CTA------------TTTGCGAGGAAAA-CAATCGG-------
-----------G-ATCTCGCCAACA-TCTGCAC----------------AAAAAGACCTC
AT-------------AACA--------------------------TCAC-TT---GAAGA
ATTG----ACTTG-AACTGACCCGTG------TTT-----TTTTATGAT-ATAGGTTCAC
CTCCAGACCGGTCAATGCGTAAGTAAC-TCCCGACAC-CTCA-A---TGTTGCTCAT---
-ATGGGATT-GCGGGGCTCACATGTTTAT-CACAGGGTAACCAAA---TTGGTGCTGCTT
TCTG-GTGCGTA--CCTGCTT--------CGCCTTT-CCCTC--CCGATCATGCGACCTG
A----ACTCGA-ACCGGTCCAATGCGATACCATCA-----------CCGCCCGA------
---CGGGGACGACTTCTTTG------------CAACGATCAGT-T-TGGG------GC-A
ATTT-GGGACGGAACAGG----ATACTGAC----T-AGTGTGTTC-CTTCAGGCAACAGA
TTTCCAGCGAGCACGGTCTCGACAGCAATGGAGTGTAAGTC-TTGCCG-----CCTG-CC
TAGCGT----------CGCCTT--------------GCCTCTGGCTGACAGCTCAACTTT
A-TAGCTACAACGGTACCTCGGAGCTCCAGCTGGAGCGCATGAGCGTCTACTTCAACGAG
GCTTCGGGCAACAAGTATGTTCCCCGTGCCGTTCTCGTCGATCTCGAGCCCGGTACCATG
GACGCTGTCCGTGCCGGTCCCTTCGGCCAGCTTTTCCGCCCCGACAACTTCGTTTTCGGT
CAATCCGGT--------GCTGGCAACAACTGGGCC-------------------------
------------------------------------------------------------
------------------------------------------------------------
------------------------------------------------------------
------------------------------------------------------------
------------------------------------------------------------
------------------------------------------------------------
------------------------------------------------------------
------------------------------------------------------------
------------------------------------------------------------
------------------------------------------------------------
------------------------------------------------------------
------------------------------------------------------------
------------------------------------------------------------
------------
>Apiospora_locuta-pollinis_GUCC_25-0072
----------------TAAGTCGGCCCTCCAT--------CCCCCTCACCTCT-------
--------TG-TTGACACGGCC--------ACCATCCTTGG-ACGCGTTCC-AAAAGTCA
AGCTGA----TGGCACCGA-----CCCCTTG-ATTGCCCTTCCA-------CGACCTA-C
CCCACTATC--------CTA------------TTTGCGAGGAAAA-CAATCGG-------
-----------G-ATCTCGCCAACA-TCTGCAC----------------AAAAAGACCTC
AT-------------AACA--------------------------TCAC-TT---GAAGA
ATTG----ACTTG-AACTGACCCGTG------TTT-----TTTTATGAT-ATAGGTTCAC
CTCCAGACCGGTCAATGCGTAAGTAAC-TCCCGACAC-CTCA-A---TGTTGCTCAT---
-ATGGGATT-GCGGGGCTCACATGTTTAT-CACAGGGTAACCAAA---TTGGTGCTGCTT
TCTG-GTGCGTA--CCTGCTT--------CGCCTTT-CCCTC--CCGATCATGCGACCTG
A----ACTCGA-ACCGGTCCAATGCGATACCATCA-----------CCGCCCGA------
---CGGGGACGACTTCTTTG------------CAACGATCAGT-T-TGGG------GC-A
ATTT-GGGACGGAACAGG----ATACTGAC----T-AGTGTGTTC-CTTCAGGCAACAGA
TTTCCAGCGAGCACGGTCTCGACAGCAATGGAGTGTAAGTC-TTGCCG-----CCTG-CC
TAGCGT----------CGCCTT--------------GCCTCTGGCTGACAGCTCAACTTT
A-TAGCTACAACGGTACCTCGGAGCTCCAGCTGGAGCGCATGAGCGTCTACTTCAACGAG
GCTTCGGGCAACAAGTATGTTCCCCGTGCCGTTCTCGTCGATCTCGAGCCCGGTACCATG
GACGCTGTCCGTGCCGGTCCCTTCGGCCAGCTTTTCCGCCCCGACAACTTCGTTTTCGGT
CAATCCGGT--------GCTGGCAACAACTGGGCCAAGG---------------------
------------------------------------------------------------
------------------------------------------------------------
------------------------------------------------------------
------------------------------------------------------------
------------------------------------------------------------
------------------------------------------------------------
------------------------------------------------------------
------------------------------------------------------------
------------------------------------------------------------
------------------------------------------------------------
------------------------------------------------------------
------------------------------------------------------------
------------------------------------------------------------
------------
>Apiospora_locuta_pollinis_LC_11683T
------------------------------------------------------------
------------------------------------------------------------
------------------------------------------------------------
------------------------------------------------------------
------------------------------------------------------------
------------------------------------------------------------
------------------------------------------------------------
------------------------------------------------------------
-------------------------------------------------TGGTGCTGCTT
TCTG-GTGCGTA--CCTGCTT--------CGCCTTT-CCCTC--CCGATCATGCGACCTG
A----ACTCGA-ACCGGTCCAATGCGATACCATCA-----------CCGCCCGA------
---CGGGGACGACTTCTTTG------------CAACGATCAGT-T-TGGG------GC-A
ATTT-GGGACGGAACAGG----ATACTGAC----T-AGTGTGTTC-CTTCAGGCAACAGA
TTTCCAGCGAGCACGGTCTCGACAGCAATGGAGTGTAAGTC-TTGCCG-----CCTG-CC
TAGCGT----------CGCCTT--------------GCCTCTGGCTGACAGCTCAACTTT
A-TAGCTACAACGGTACCTCGGAGCTCCAGCTGGAGCGCATGAGCGTCTACTTCAACGAG
GCTTCGGGCAACAAGTATGTTCCCCGTGCCGTTCTCGTCGATCTCGAGCCCGGTACCATG
GACGCTGTCCGTGCCGGTCCCTTCGGCCAGCTTTTCCGCCCCGACAACTTCGTTTTCGGT
CAATCCGGT--------GCTGGCAACAACTGGGCCAAGGGTCACT---------------
------------------------------------------------------------
------------------------------------------------------------
------------------------------------------------------------
------------------------------------------------------------
------------------------------------------------------------
------------------------------------------------------------
------------------------------------------------------------
------------------------------------------------------------
------------------------------------------------------------
------------------------------------------------------------
------------------------------------------------------------
------------------------------------------------------------
------------------------------------------------------------
------------
>Apiospora_marii_CPC_18904
-----------GATTGTAAGTCGGCCCTCCAT--------CCCCCTCACCTCT-------
--------TG-TTGACACGGCC--------ACCATCCTTGG-ACGCATTCC-AAAAGTCA
AGCTGA----TGGCACCGA-----CCCCTTG-ATTGCCCTTCCA-------CGACCTA-C
CCCACTATC--------CTA------------TTTGCGAGGAAAA-CAATCGG-------
-----------G-ATCTCGCCAACA-TCTGCAC----------------AAAAAGACCTC
AT-------------AACA--------------------------TCAC-TT---GAAGA
ATTG----ACTTG-AACTGACCCGTG-----TTTT-----TTTTATGAT-ATAGGTTCAC
CTCCAGACCGGTCAATGCGTAAGTAAC-TCCCGACAC-CTCA-A---TGTTGCTCAT---
-ATGGGATT-GCGGGGCTCACATGTTTAT-CACAGGGTAACCAAA---TTGGTGCTGCTT
TCTG-GTGCGTA--CCTGCTT--------CGCCTTT-CCCTC--CCGATCATGCGACCTG
A----ACTCGA-ACCGGTCCAATGCGATACCATCA-----------CCGCCCGA------
---CGGGGACGACTTCTTTG------------CAACGATCAGT-T-TGGG------GC-A
ATTT-GGGACGGAACAGG----ATACTGAC----T-AGTGTGTTC-CTTCAGGCAACAGA
TTTCCAGCGAGCACGGTCTCGACAGCAATGGAGTGTAAGTC-TTGCCG-----CCTG-CC
TAGCGT----------CGCCTT--------------GCCTCTGGCTGACAGCTCAACTTT
A-TAGCTACAACGGTACCTCGGAGCTCCAGCTGGAGCGCATGAGCGTCTACTTCAACGAG
GCTTCGGGCAACAAGTATGTTCCCCGTGCCGTTCTCGTCGATCTCGAGCCCGGTACCATG
GACGCTGTCCGTGCCGGTCCCTTCGGCCAGCTTTTCCGCCCCGACAACTTCGTTTTCGGT
CAATCCGGT--------GCTGGCAACAACTGGGCCAAGGGTCACT---------------
------------------------------------------------------------
------------------------------------------------------------
------------------------------------------------------------
------------------------------------------------------------
------------------------------------------------------------
------------------------------------------------------------
------------------------------------------------------------
------------------------------------------------------------
------------------------------------------------------------
------------------------------------------------------------
------------------------------------------------------------
------------------------------------------------------------
------------------------------------------------------------
------------
>Apiospora_marii_CBS_497_90T
-----------GATTGTAAGTCGGCCCTCCAT--------CCCCCTCACCTCT-------
--------TG-TTGACACGGCC--------ACCATCCTTGG-ACGCATTCC-AAAAGTCA
AGCTGA----TGGCACCGA-----CCCCTTG-ATTGCCCTTCCA-------CGACCTA-C
CCCACTATC--------CTA------------TTTGCGAGGAAAA-CAATCGG-------
-----------G-ATCTCGCCAACA-TCTGCAC----------------AAAAAGACCTC
AT-------------AACA--------------------------TCAC-TT---GAAGA
ATTG----ACTTG-AACTGACCCGTG-----TTTT-----TTTTATGAT-ATAGGTTCAC
CTCCAGACCGGTCAATGCGTAAGTAAC-TCCCGACAC-CTCA-A---TGTTGCTCAT---
-ATGGGATT-GCGGGGCTCACATGTTTAT-CACAGGGTAACCAAA---TTGGTGCTGCTT
TCTG-GTGCGTA--CCTGCTT--------CGCCTTT-CCCTC--CCGATCATGCGACCTG
A----ACTCGA-ACCGGTCCAATGCGATACCATCA-----------CCGCCCGA------
---CGGGGACGACTTCTTTG------------CAACGATCAGT-T-TGGG------GC-A
ATTT-GGGACGGAACAGG----ATACTGAC----T-AGTGTGTTC-CTTCAGGCAACAGA
TTTCCAGCGAGCACGGTCTCGACAGCAATGGAGTGTAAGTC-TTGCCG-----CCTG-CC
TAGCGT----------CGCCTT--------------GCCTCTGGCTGACAGCTCAACTTT
A-TAGCTACAACGGTACCTCGGAGCTCCAGCTGGAGCGCATGAGCGTCTACTTCAACGAG
GCTTCGGGCAACAAGTATGTTCCCCGTGCCGTTCTCGTCGATCTCGAGCCCGGTACCATG
GACGCTGTCCGTGCCGGTCCCTTCGGCCAGCTTTTCCGCCCCGACAACTTCGTTTTCGGT
CAATCCGGT--------GCTGGCAACAACTGGGCCAAGGGTCACT---------------
------------------------------------------------------------
------------------------------------------------------------
------------------------------------------------------------
------------------------------------------------------------
------------------------------------------------------------
------------------------------------------------------------
------------------------------------------------------------
------------------------------------------------------------
------------------------------------------------------------
------------------------------------------------------------
------------------------------------------------------------
------------------------------------------------------------
------------------------------------------------------------
------------
>Apiospora_marii_CBS_200.57
-----------GATTGTAAGTCGGCCCTCCAT--------CCCCCTCACCTCT-------
--------TG-TTGACACGGCC--------ACCATCCTTGG-ACGCATTCC-AAAAGTCA
AGCTGA----TGGCACCGA-----CCCCTTG-ATTGCCCTTCCA-------CGACCTA-C
CCCACTATC--------CTA------------TTTGCGAGGAAAA-CAATCGG-------
-----------G-ATCTCGCCAACA-TCTGCAC----------------AAAAAGACCTC
AT-------------AACA--------------------------TCAC-TT---GAAGA
ATTG----ACTTG-AACTGACCCGTG-----TTTT-----TTTTATGAT-ATAGGTTCAC
CTCCAGACCGGTCAATGCGTAAGTAAC-TCCCGACAC-CTCA-A---TGTTGCTCAT---
-ATGGGATT-GCGGGGCTCACATGTTTAT-CACAGGGTAACCAAA---TTGGTGCTGCTT
TCTG-GTGCGTA--CCTGCTT--------CGCCTTT-CCCTC--CCGATCATGCGACCTG
A----ACTCGA-ACCGGTCCAATGCGATACCATCA-----------CCGCCCGA------
---CGGGGACGACTTCTTTG------------CAACGATCAGT-T-TGGG------GC-A
ATTT-GGGACGGAACAGG----ATACTGAC----T-AGTGTGTTC-CTTCAGGCAACAGA
TTTCCAGCGAGCACGGTCTCGACAGCAATGGAGTGTAAGTC-TTGCCG-----CCTG-CC
TAGCGT----------CGCCTT--------------GCCTCTGGCTGACAGCTCAACTTT
A-TAGCTACAACGGTACCTCGGAGCTCCAGCTGGAGCGCATGAGCGTCTACTTCAACGAG
GCTTCGGGCAACAAGTATGTTCCCCGTGCCGTTCTCGTCGATCTCGAGCCCGGTACCATG
GACGCTGTCCGTGCCGGTCCCTTCGGCCAGCTTTTCCGCCCCGACAACTTCGTTTTCGGT
CAATCCGGT--------GCTGGCAACAACTGGGCCAAGGGTCACT---------------
------------------------------------------------------------
------------------------------------------------------------
------------------------------------------------------------
------------------------------------------------------------
------------------------------------------------------------
------------------------------------------------------------
------------------------------------------------------------
------------------------------------------------------------
------------------------------------------------------------
------------------------------------------------------------
------------------------------------------------------------
------------------------------------------------------------
------------------------------------------------------------
------------
>Apiospora_mediterranea_IMI_326875T
AACATGCGTGAGATTGTAAGTCGGCCCTCCAT--------CCCCCTCACCTCT-------
--------TG-TTGACACGGCC--------ACCATCCTTGG-ACGCATTCC-AAAAGTCA
AGCTGA----TGGCACCGA-----CCCCTTG-ATTGCCCTTCCA-------CGACCTA-C
CCCACTATC--------CTA------------TTTGCGAGGAAAA-CAATCGG-------
-----------G-ATCTCGCCAACA-TCTGCAC----------------AAAAAGACCTC
AT-------------AACA--------------------------TCAC-TT---GAAGA
ATTG----ACTTG-AACTGACCCGTG-----TTTT-----TTTTATGAT-ATAGGTTCAC
CTCCAGACCGGTCAATGCGTAAGTAAC-TCCCGACAC-CTCA-A---TGTTGCTCAT---
-ATGGGATT-GCGGGGCTCACATGTTTAT-CACAGGGTAACCAAA---TTGGTGCTGCTT
TCTG-GTGCGTA--CCTGCTT--------CGCCTTT-CCCTC--CCGATCATGCGACCTG
A----ACTCGA-ACCGGTCCAATGCGATACCATCA-----------CCGCCCGA------
---CGGGGACGACTTCTTTG------------CAACGATCAGT-T-TGGG------GC-A
ATTT-GGGACGGAACAGG----ATACTGAC----T-AGTGTGTTC-CTTCAGGCAACAGA
TTTCCAGCGAGCACGGTCTCGACAGCAATGGAGTGTAAGTC-TTGCCG-----CCTG-CC
TAGCGT----------CGCCTT--------------GCCTCTGGCTGACAGCTCAACTTT
A-TAGCTACAACGGTACCTCGGAGCTCCAGCTGGAGCGCATGAGCGTCTACTTCAACGAG
GCTTCGGGCAACAAGTATGTTCCCCGTGCCGTTCTCGTCGATCTCGAGCCCGGTACCATG
GACGCTGTCCGTGCCGGTCCCTTCGGCCAGCTTTTCCGCCCCGACAACTTCGTTTTCGGT
CAATCCGGT--------GCTGGCAACAACTGGGCCAAGGGTCACTACACTGAGGGTGCCG
AGCTCGTCGACCAGGTTCTGGATGTTGTCCGTCGCGAGGCTGAGGGCTGCGACTGCCTCC
AGGGTTTCCAGATCACCCACTCTCTCGGTGGTGGTACTGGTGCCGGTATGGGTACTCTGC
TGATCTCCAAGATCCGTGAGGAGTTCCCCGATCGCATGATGGCCACCTTCTCCGTTATGC
CTTCTCCCAAGGTCTCCGATACCGTTGTCGAGCCCTACAACGCCACCCTGTCCGTCCACC
AGCTGGTCGAGAACTCGGACGAGACCTTCTGCATTGACAACGAGGCTCTTTACGATATCT
GCATGCGTACCCTCAAGCTGTCCAACCCCTCTTACGGTGACCTGAACCACCTGGTTTCCG
CCGTCATGTCCGGTGTCACCACCTGTCTGCGATTCCCCGGTCAGCTGAACTCTGACCTCC
GCAAGCTGGCTGTCAACATGGTGCCGTTCCCTCGTCTGCACTTCTTCATGGTCGGCTTCG
CTCCCCTGACCAGCCGTGGTGCCCACTCTTTCCGTGCCGTCACGGTTCCTGAGCTCACCC
AGCAGATGTTCGACCCCAAGAACATGATGGCTGCTTCCGATTTCCGCAACGGTCGCTACC
TGACCTGCTCTGCCATCTTGTAAGTGTT-----CTCCGTCGATAACCCGACCTGCGAATA
TCCGTACTCATGCTAACACTTTACTTTCTAGCCGTGGTAAGGTTTCCATGAAGGAGGTCG
AGGACCAGATGCGCAACGTGCAGAACAAGAACGCCTCTTACTTCGTCGAGTGGATTCCCA
ACAACATCCAGA
>Apiospora_hispanica_IMI_326877T
AACATGCGTGAGATTGTAAGTCGGCCCTCCAT--------CCCCCTCACCTCT-------
--------TG-TTGACACGGCC--------ACCATCCTTGG-ACGCATTCC-AAAAGTCA
AGCTGA----TGGCACCGA-----CCCCTTG-ATTGCCCTTCCA-------CGACCTA-C
CCCACTATC--------CTA------------TTTGCGAGGAAAA-CAATCGG-------
-----------G-ATCTCGCCAACA-TCTGCAC----------------AAAAAGACCTC
AT-------------AACA--------------------------TCAC-TT---GAAGA
ATTG----ACTTG-AACTGACCCGTG-----TTTT-----TTTTATGAT-ATAGGTTCAC
CTCCAGACCGGTCAATGCGTAAGTAAC-TCCCGACAC-CTCA-A---TGTTGCTCAT---
-ATGGGATT-GCGGGGCTCACATGTTTAT-CACAGGGTAACCAAA---TTGGTGCTGCTT
TCTG-GTGCGTA--CCTGCTT--------CGCCTTT-CCCTC--CCGATCATGCGACCTG
A----ACTCGA-ACCGGTCCAATGCGATACCATCA-----------CCGCCCGA------
---CGGGGACGACTTCTTTG------------CAACGATCAGT-T-TGGG------GC-A
ATTT-GGGACGGAACAGG----ATACTGAC----T-AGTGTGTTC-CTTCAGGCAACAGA
TTTCCAGCGAGCACGGTCTCGACAGCAATGGAGTGTAAGTC-TTGCCG-----CCTG-CC
TAGCGT----------CGCCTT--------------GCCTCTGGCTGACAGCTCAACTTT
A-TAGCTACAACGGTACCTCGGAGCTCCAGCTGGAGCGCATGAGCGTCTACTTCAACGAG
GCTTCGGGCAACAAGTATGTTCCCCGTGCCGTTCTCGTCGATCTCGAGCCCGGTACCATG
GACGCTGTCCGTGCCGGTCCCTTCGGCCAGCTTTTCCGCCCCGACAACTTCGTTTTCGGT
CAATCCGGT--------GCTGGCAACAACTGGGCCAAGGGTCACTACACTGAGGGTGCCG
AGCTCGTCGACCAGGTTCTGGATGTTGTCCGTCGCGAGGCTGAGGGCTGCGACTGCCTCC
AGGGTTTCCAGATCACCCACTCTCTCGGTGGTGGTACTGGTGCCGGTATGGGTACTCTGC
TGATCTCCAAGATCCGTGAGGAGTTCCCCGATCGCATGATGGCCACCTTCTCCGTTATGC
CTTCTCCCAAGGTCTCCGATACCGTTGTCGAGCCCTACAACGCCACCCTGTCCGTCCACC
AGCTGGTCGAGAACTCGGACGAGACCTTCTGCATTGACAACGAGGCTCTTTACGATATCT
GCATGCGTACCCTCAAGCTGTCCAACCCCTCTTACGGTGACCTGAACCACCTGGTTTCCG
CCGTCATGTCCGGTGTCACCACCTGTCTGCGATTCCCCGGTCAGCTGAACTCTGACCTCC
GCAAGCTGGCTGTCAACATGGTGCCGTTCCCTCGTCTGCACTTCTTCATGGTCGGCTTCG
CTCCCCTGACCAGCCGTGGTGCCCACTCTTTCCGTGCCGTCACGGTTCCTGAGCTCACCC
AGCAGATGTTCGACCCCAAGAACATGATGGCTGCTTCCGATTTCCGCAACGGTCGCTACC
TGACCTGCTCTGCCATCTTGTAAGTGTT-----CTCCGTCGATAACCCGACCTGCGAATA
TCCGTACTCATGCTAACACTTTACTTTCTAGCCGTGGTAAGGTTTCCATGAAGGAGGTCG
AGGACCAGATGCGCAACGTGCAGAACAAGAACGCCTCTTACTTCGTCGAGTGGATTCCCA
ACAACATCCAGA
>Apiospora_locuta_pollinis_SAUCC 3807
-----------------------------------------CCCCTCACCTCT-------
--------TG--TGACACGGCC--------ACCATCCTTGG-ACGCGTTCC-AAAAGTCA
AGCTGA----TGGCACCGA-----CCCCTTG-ATTGCCCTTCCA-------CGACCTA-C
CCCACTATC--------CTA------------TTTGCGAGGAAAA-CAATCGG-------
-----------G-ATCTCGCCAACA-TCTGCAC----------------AAAAAGACCTC
AT-------------AACA--------------------------TCAC-TT---GAAGA
ATTG----ACTTG-AACTGACCCGTG------TTT-----TTTTATGAT-ATAGGTTCAC
CTCCAGACCGGCCAATGCGTAAGTAAC-TCCCGACAC-CTCA-A---TGTTGCTCAT---
-ATGGGATT-GCGGGGCTCACATGTTTAT-CACAGGGTAACCAAA---TTGGTGCTGCTT
TCTG-GTGCGTA--CCTGCTT--------CGCCTTT-CCCTC--CCGATCATGCGACCTG
A----ACTCGA-ACCGGTCCAATGCGATACCATCA-----------CCGCCCGA------
---CGGGGACGACTTCTTTG------------CAACGATCAGT-T-TGGG------GC-A
ATTT-GGGACGGAACAGG----ATACTGAC----T-AGTGTGTTC-CTTCAGGCAACAGA
TTTCCAGCGAGCACGGTCTCGACAGCAATGGAGTGTAAGTC-TTGCCG-----CCTG-CC
TAGCGT----------CGCCTT--------------GCCTCTGGCTGACAGCTCAACTTT
A-TAGCTACAACGGTACCTCGGAGCTCCAGCTGGAGCGCATGAGCGTCTACTTCAACGAG
GCTTCGGGCAACAAGTATGTTCCCCGTGCCGTTCTCGTCGATCTCGAGCCCGGTACCATG
GACGCTGTCCGTGCCGGTCCCTTCGGCCAGCTTTTCCGCCCCGACAACTTCGTTTTCGGT
CAATCCGGT--------GCTGGCAACA---------------------------------
------------------------------------------------------------
------------------------------------------------------------
------------------------------------------------------------
------------------------------------------------------------
------------------------------------------------------------
------------------------------------------------------------
------------------------------------------------------------
------------------------------------------------------------
------------------------------------------------------------
------------------------------------------------------------
------------------------------------------------------------
------------------------------------------------------------
------------------------------------------------------------
------------
>Apiospora_locuta_pollinis_SAUCC 3808
-----------------------------------------CCCCTCACCTCT-------
--------TG--TGACACGGCC--------ACCATCCTTGG-ACGCGTTCC-AAAAGTCA
AGCTGA----TGGCACCGA-----CCCCTTG-ATTGCCCTTCCA-------CGACCTA-C
CCCACTATC--------CTA------------TTTGCGAGGAAAA-CAATCGG-------
-----------G-ATCTCGCCAACA-TCTGCAC----------------AAAAAGACCTC
AT-------------AACA--------------------------TCAC-TT---GAAGA
ATTG----ACTTG-AACTGACCCGTG------TTT-----TTTTATGAT-ATAGGTTCAC
CTCCAGACCGGCCAATGCGTAAGTAAC-TCCCGACAC-CTCA-A---TGTTGCTCAT---
-ATGGGATT-GCGGGGCTCACATGTTTAT-CACAGGGTAACCAAA---TTGGTGCTGCTT
TCTG-GTGCGTA--CCTGCTT--------CGCCTTT-CCCTC--CCGATCATGCGACCTG
A----ACTCGA-ACCGGTCCAATGCGATACCATCA-----------CCGCCCGA------
---CGGGGACGACTTCTTTG------------CAACGATCAGT-T-TGGG------GC-A
ATTT-GGGACGGAACAGG----ATACTGAC----T-AGTGTGTTC-CTTCAGGCAACAGA
TTTCCAGCGAGCACGGTCTCGACAGCAATGGAGTGTAAGTC-TTGCCG-----CCTG-CC
TAGCGT----------CGCCTT--------------GCCTCTGGCTGACAGCTCAACTTT
A-TAGCTACAACGGTACCTCGGAGCTCCAGCTGGAGCGCATGAGCGTCTACTTCAACGAG
GCTTCGGGCAACAAGTATGTTCCCCGTGCCGTTCTCGTCGATCTCGAGCCCGGTACCATG
GACGCTGTCCGTGCCGGTCCCTTCGGCCAGCTTTTCCGCCCCGACAACTTCGTTTTCGGT
CAATCCGGT--------GCTGGCAACA---------------------------------
------------------------------------------------------------
------------------------------------------------------------
------------------------------------------------------------
------------------------------------------------------------
------------------------------------------------------------
------------------------------------------------------------
------------------------------------------------------------
------------------------------------------------------------
------------------------------------------------------------
------------------------------------------------------------
------------------------------------------------------------
------------------------------------------------------------
------------------------------------------------------------
------------
>Apiospora_biserialis_GZCC20-0100
--------------------------------------------------TCT-------
--------TG-TTGACACGGCC--------ACCATCATTGG-ACGCGTTCC-AAAAGTCA
AGCTGA----TGGCACCGA-----CCCCTTG-ATTGCCCTTCCA-------CGAGTTA-C
CCCACTATC--------CTA------------TTTGCGAGGAAAA-CAATCGG-------
-----------G-ATCTCGCCAACA-TCTGCAC----------------AAAAAGACCTC
AT-------------AACA--------------------------TCAC-TT---GATGA
ATTG----ACTTG-AACTGACCCGTGG----TTTT-----TTTTATGATAATAGGTTCAC
CTCCAGACCGGTCAATGCGTAAGTAGC-TCCCAACAC-CTCA-A---TGCTGTTCAC---
-ATGGGATT-GCGGGGCTCACATGTTTAT-CACAGGGTAACCAAA---TTGGTGCTGCTT
TCTG-GTGCGTA--CCTGCTT--------CGCCTTT-ACCTC--CCGATCATGCGACCTG
A----ACTCGA-ACCGGTCCAATGCGATACGATCA-----------CCGACCGA------
---CGGGGACGACTTGCTTT------------CAACGATCAGT-T-TGGG------AC-A
GTTT-GGGACGGAACAGG----ATACTAAC----T-AGCGTGTCC-CTCTAGGCAACAGA
TTTCCAGCGAGCACGGTCTCGACAGCAATGGAGTGTAAGTC-TTGCCG-----CCTG-TC
TAGCGT----------CGCCTT--------------GCCTCTGGCTGACAGTTCAACTTT
A-TAGCTACAACGGTACCTCGGAGCTCCAGCTGGAGCGCATGAGCGTCTACTTCAACGAG
GCTTCGGGCAACAAGTATGTTCCCCGTGCCGTTCTCGTCGATCTCGAGCCCGGTACCATG
GACGCTGTCCGTGCCGGTCCCTTCGGCCAGCTTTTCCGCCCCGACAACTTCGTTTTCGGT
CAATCCGGT--------GCTGGCAACAACTGGGCCAAGGGTCAC----------------
------------------------------------------------------------
------------------------------------------------------------
------------------------------------------------------------
------------------------------------------------------------
------------------------------------------------------------
------------------------------------------------------------
------------------------------------------------------------
------------------------------------------------------------
------------------------------------------------------------
------------------------------------------------------------
------------------------------------------------------------
------------------------------------------------------------
------------------------------------------------------------
------------
>Apiospora_biserialis_GZCC20-0099
--------------------------------------------------TCT-------
--------TG-TTGACACGGCC--------ACCATCATTGG-ACGCGTTCC-AAAAGTCA
AGCTGA----TGGCACCGA-----CCCCTTG-ATTGCCCTTCCA-------CGAGTTA-C
CCCACTATC--------CTA------------TTTGCGAGGAAAA-CAATCGG-------
-----------G-ATCTCGCCAACA-TCTGCAC----------------AAAAAGACCTC
AT-------------AACA--------------------------TCAC-TT---GATGA
ATTG----ACTTG-AACTGACCCGTGG----TTTT-----TTTTATGATAATAGGTTCAC
CTCCAGACCGGTCAATGCGTAAGTAGC-TCCCAACAC-CTCA-A---TGCTGTTCAC---
-ATGGGATT-GCGGGGCTCACATGTTTAT-CACAGGGTAACCAAA---TTGGTGCTGCTT
TCTG-GTGCGTA--CCTGCTT--------CGCCTTT-ACCTC--CCGATCATGCGACCTG
A----ACTCGA-ACCGGTCCAATGCGATACGATCA-----------CCGACCGA------
---CGGGGACGACTTGCTTT------------CAACGATCAGT-T-TGGG------AC-A
GTTT-GGGACGGAACAGG----ATACTAAC----T-AGCGTGTCC-CTCTAGGCAACAGA
TTTCCAGCGAGCACGGTCTCGACAGCAATGGAGTGTAAGTC-TTGCCG-----CCTG-TC
TAGCGT----------CGCCTT--------------GCCTCTGGCTGACAGTTCAACTTT
A-TAGCTACAACGGTACCTCGGAGCTCCAGCTGGAGCGCATGAGCGTCTACTTCAACGAG
GCTTCGGGCAACAAGTATGTTCCCCGTGCCGTTCTCGTCGATCTCGAGCCCGGTACCATG
GACGCTGTCCGTGCCGGTCCCTTCGGCCAGCTTTTCCGCCCCGACAACTTCGTTTTCGGT
CAATCCGGT--------GCTGGCAACAACTGGGCCAAGGGTCAC----------------
------------------------------------------------------------
------------------------------------------------------------
------------------------------------------------------------
------------------------------------------------------------
------------------------------------------------------------
------------------------------------------------------------
------------------------------------------------------------
------------------------------------------------------------
------------------------------------------------------------
------------------------------------------------------------
------------------------------------------------------------
------------------------------------------------------------
------------------------------------------------------------
------------
>Apiospora_biserialis_CGMCC_3_20135T
--------------------------------------------------TCT-------
--------TG-TTGACACGGCC--------ACCATCATTGG-ACGCGTTCC-AAAAGTCA
AGCTGA----TGGCACCGA-----CCCCTTG-ATTGCCCTTCCA-------CGAGTTA-C
CCCACTATC--------CTA------------TTTGCGAGGAAAA-CAATCGG-------
-----------G-ATCTCGCCAACA-TCTGCAC----------------AAAAAGACCTC
AT-------------AACA--------------------------TCAC-TT---GATGA
ATTG----ACTTG-AACTGACCCGTGG----TTTT-----TTTTATGATAATAGGTTCAC
CTCCAGACCGGTCAATGCGTAAGTAGC-TCCCAACAC-CTCA-A---TGCTGTTCAC---
-ATGGGATT-GCGGGGCTCACATGTTTAT-CACAGGGTAACCAAA---TTGGTGCTGCTT
TCTG-GTGCGTA--CCTGCTT--------CGCCTTT-ACCTC--CCGATCATGCGACCTG
A----ACTCGA-ACCGGTCCAATGCGATACGATCA-----------CCGACCGA------
---CGGGGACGACTTGCTTT------------CAACGATCAGT-T-TGGG------AC-A
GTTT-GGGACGGAACAGG----ATACTAAC----T-AGCGTGTCC-CTCTAGGCAACAGA
TTTCCAGCGAGCACGGTCTCGACAGCAATGGAGTGTAAGTC-TTGCCG-----CCTG-TC
TAGCGT----------CGCCTT--------------GCCTCTGGCTGACAGTTCAACTTT
A-TAGCTACAACGGTACCTCGGAGCTCCAGCTGGAGCGCATGAGCGTCTACTTCAACGAG
GCTTCGGGCAACAAGTATGTTCCCCGTGCCGTTCTCGTCGATCTCGAGCCCGGTACCATG
GACGCTGTCCGTGCCGGTCCCTTCGGCCAGCTTTTCCGCCCCGACAACTTCGTTTTCGGT
CAATCCGGT--------GCTGGCAACAACTGGGCCAAGGGTCAC----------------
------------------------------------------------------------
------------------------------------------------------------
------------------------------------------------------------
------------------------------------------------------------
------------------------------------------------------------
------------------------------------------------------------
------------------------------------------------------------
------------------------------------------------------------
------------------------------------------------------------
------------------------------------------------------------
------------------------------------------------------------
------------------------------------------------------------
------------------------------------------------------------
------------
>Apiospora?xishuangbannaensis_KUMCC_21-0696
------------------------------------------------------------
------------------------------------------------------------
------------------------------------------------------------
------------------------------------------------------------
------------------------------------------------------------
------------------------------------------------------------
------------------------------------------------------------
------------------------------------------------------------
-----------------------------------------------------GCTGCTT
TCTG-GTGCGTA--CCTGCTT--------CGCCTTT-CCCTC--CCGATCATGCGACCTG
A----ACTCGA-ACCGGTCCAATGCGATACGATCA-----------CTGC----------
-------GACGACTTGCTTG------------CAACGATCAGT-T-TGGG------GC-A
ATTT-GGGACGGAACAGG----ATACTGAC----T-AGTGTGTTC-CTTCAGGCAACAGA
TTTCCAGCGAGCACGGTCTCGACAGCAATGGAGTGTAAGTC-TTGCCG-----CCTG-CC
CAGCGT----------CGCCTT--------------GCCTCTGGCTGACAGTTCAACCTT
A-TAGCTACAACGGTACCTCGGAGCTCCAGCTGGAGCGCATGAGCGTCTACTTCAACGAG
GCTTCGGGTAACAAGTATGTTCCCCGTGCCGTTCTCGTCGATCTCGAGCCCGGTACCATG
GACGCTGTCCGTGCCGGTCCCTTCGGCCAGCTTTTCCGCCCCGACAACTTCGTTTTCGGT
CAATCCGGT--------GCTGGCAACAACTGGGCCAAGGTCTAACT--------------
------------------------------------------------------------
------------------------------------------------------------
------------------------------------------------------------
------------------------------------------------------------
------------------------------------------------------------
------------------------------------------------------------
------------------------------------------------------------
------------------------------------------------------------
------------------------------------------------------------
------------------------------------------------------------
------------------------------------------------------------
------------------------------------------------------------
------------------------------------------------------------
------------
>Apiospora?xishuangbannaensis_KUMCC_21_0695T
------------------------------------------------------------
------------------------------------------------------------
------------------------------------------------------------
------------------------------------------------------------
------------------------------------------------------------
------------------------------------------------------------
------------------------------------------------------------
------------------------------------------------------------
-------------------------------------------------ACGTGCTGCTT
TCTG-GTGCGTA--CCTGCTT--------CGCCTTT-CCCTC--CCGATCATGCGACCTG
A----ACTCGA-ACCGGTCCAATGCGATACGATCA-----------CTGC----------
-------GACGACTTGCTTG------------CAACGATCAGT-T-TGGG------GC-A
ATTT-GGGACGGAACAGG----ATACTGAC----T-AGTGTGTTC-CTTCAGGCAACAGA
TTTCCAGCGAGCACGGTCTCGACAGCAATGGAGTGTAAGTC-TTGCCG-----CCTG-CC
CAGCGT----------CGCCTT--------------GCCTCTGGCTGACAGTTCAACCTT
A-TAGCTACAACGGTACCTCGGAGCTCCAGCTGGAGCGCATGAGCGTCTACTTCAACGAG
GCTTCGGGTAACAAGTATGTTCCCCGTGCCGTTCTCGTCGATCTCGAGCCCGGTACCATG
GACGCTGTCCGTGCCGGTCCCTTCGGCCAGCTTTTCCGCCCCGACAACTTCGTTTTCGGT
CAATCCGGT--------GCTGGCAACAACTGGGCCAAGGTCTAAACT-------------
------------------------------------------------------------
------------------------------------------------------------
------------------------------------------------------------
------------------------------------------------------------
------------------------------------------------------------
------------------------------------------------------------
------------------------------------------------------------
------------------------------------------------------------
------------------------------------------------------------
------------------------------------------------------------
------------------------------------------------------------
------------------------------------------------------------
------------------------------------------------------------
------------
>Apiospora_ovata_CBS_115042T
----------AGATTGTAAGTCTGCTGTTTGTGTTTGTTCCGCTCCCACTTCC-------
--------TC-TTCACGTCTCCTGCACTTGACAATCCTTGGAACGCGTTCC-AAAAGTCA
ATCTGA----TGGCACCGACCCGACCCCTTG-ATTGCCTACCC-------------CA-C
CATCTTATC--------CTA------------TTTGCGAGGAAAG-GCATTCATTC----
TCGAC----TCG-ACCTTCCAAACA-ATCA------------------------------
---------------AACA--------------------------TTAT-TT---GAAGA
GATG----ACATG-GACTGACTGGTGT-TTTTTAT-----TTATGTGAT-ATAGGTTCAT
CTCCAGACCGGCCAATGCGTGAGTAGC-TACCGACAC-CTCA-ATATTGTTGTTGCC---
-AAGGGATC-GCGGGGCTCACATGTTTAT-CACAGGGTAACCAAA---TCGGTGCTGCTT
TCTG-GTGCGTA--CCAACCT--------CGCTTTC-TTTACGGCCCATTGAGCGACGTG
A----ACTCGA-ACCAGTTCGATACAATACAAATA-----------CAGCCTGG------
---CGGGGGCGGCCTGTCTA------------CGTCGATCAGT-T-TGGGACA---GT-A
GTTT-AGGAGTGCACAGG----ATATTGAC----T-AGAGTACCT-TTTTAGGCAACAGA
TTTCCAGCGAGCACGGTCTTGACAGCAATGGAGTGTAAGTC-TTGCCTG----TCTG-TC
CCCTAT------CTATCACCTT--------------GCGTCTGGCTGACAGTTTGACTCG
ATTAGCTACAACGGTACCTCTGAGCTCCAGCTGGAGCGCATGAGCGTCTACTTCAACGAG
GCTGCCGGCAACAAGTATGTCCCCCGTGCCGTTCTCGTCGATCTCGAGCCCGGTACCATG
GACGCCGTCCGCGCCGGTCCCTTCGGTCAACTCTTCCGTCCCGACAACTTTGTTTTCGGT
CAGTCCGGT--------GCTGGCAACAACTGGGCCAAGGGTCACT---------------
------------------------------------------------------------
------------------------------------------------------------
------------------------------------------------------------
------------------------------------------------------------
------------------------------------------------------------
------------------------------------------------------------
------------------------------------------------------------
------------------------------------------------------------
------------------------------------------------------------
------------------------------------------------------------
------------------------------------------------------------
------------------------------------------------------------
------------------------------------------------------------
------------
>Apiospora_bambusirimae_GUCC12_52
------------------------------------------------------------
------------------------------------------------------------
------------------------------------------------------------
------------------------------------------------------------
------------------------------------------------------------
------------------------------------------------------------
------------------------------------------------------------
------------------------------------------------------------
---------------------------------TGGGTAACCAAA---ACGGTGCTGCTT
TCTGAGTGCGTA--CCAACTT--------TGCCTCC-TCATT-GCCCGTCGAACGACATA
G----ACTCGA-GCCGATTCCATACGACACAAATAAAATA------CACACTGG------
---CGG-GACGGCCTGTCTA------------TGTCGATCAGT-T-TGGG------GC-A
GTTT-AGGCGGGCACAGC----ATACTGAC----T-AGTGTCCCC-CTTTAGGCAGCAGA
TTTCCAGCGAGCACGGTCTTGACAGCAATGGAGTGTAAGTC-TAAAGAA----TCCG-TT
CCATGT----------CACCTT--------------GCGTCCGGCTGACAGTCCGGCTCG
A-TAGCTACAACGGTACCTCGGAGCTCCAGCTGGAGCGCATGAGCGTCTACTTCAACGAG
GCTTCGGGCAACAAGTATGTTCCCCGTGCTGTTCTCGTCGATCTCGAGCCCGGTACCATG
GATGCCGTCCGCGCCGGTCCCTTCGGCCAGCTCTTCCGTCCCGACAACTTTGTTTTCGGT
CAACCCTGTCCGGATACCCTGGCAACAACTGGGCCAAGGGTCACTAACCTGAGGGTAA--
------------------------------------------------------------
------------------------------------------------------------
------------------------------------------------------------
------------------------------------------------------------
------------------------------------------------------------
------------------------------------------------------------
------------------------------------------------------------
------------------------------------------------------------
------------------------------------------------------------
------------------------------------------------------------
------------------------------------------------------------
------------------------------------------------------------
------------------------------------------------------------
------------
>Apiospora_bambusirimae_GUCC12_51_T_
------------------------------------------------------------
------------------------------------------------------------
------------------------------------------------------------
------------------------------------------------------------
------------------------------------------------------------
------------------------------------------------------------
------------------------------------------------------------
------------------------------------------------------------
-------------------------------------------------CGGTGCTGCTT
TCTG-GTGCGTA--CCAACTT--------TGCCTCC-TCATT-GCCCGTCGAACGACATA
G----ACTCGA-GCCGATTCCATACGACACAAATAAAATA------CACACTGG------
---CGG-GACGGCCTGTCTA------------TGTCAATCAGT-T-TGGG------GC-A
GTTT-AGGCGGGCACAGC----ATACTGAC----T-AGTGTCCCC-CTTTAGGCAGCAAA
TTTCCAGCGAGCACGGTCTTGACAGCAATGGAGTGTAAGTC-TAAAGAA----TCCG-TT
CCATGT----------CACCTT--------------GCGTCCGGCTGACAGTCCGGCTCG
A-TAGCTACAACGGTACCTCGGAGCTCCAGCTGGAGCGCATGAGCGTCTACTTCAACGAG
GCTTCGGGCAACAAGTATGTTCCCCGTGCTGTTCTCGTCGATCTCGAGCCCGGTACCATG
GATGCCGTCCGCGCCGGTCCCTTCGGCCAGCTCTTCCGTCCCGACAACTTTGTCTTCGGT
CAGTCCGGT--------GCTGGCAACAACTGGGCCAAGGGTCACTA--------------
------------------------------------------------------------
------------------------------------------------------------
------------------------------------------------------------
------------------------------------------------------------
------------------------------------------------------------
------------------------------------------------------------
------------------------------------------------------------
------------------------------------------------------------
------------------------------------------------------------
------------------------------------------------------------
------------------------------------------------------------
------------------------------------------------------------
------------------------------------------------------------
------------
>Apiospora_huaxiensis_sp._nov_GUCC_25-0068T
------------------------------------------------------------
------------------------------------------------------------
------------------------------------------------------------
------------------------------------------------------------
------------------------------------------------------------
------------------------------------------------------------
------------------------------------------------------------
------------------------------------------------------------
-----------------------------------------------------GCTGCTT
TCTG-GTGCGTA--CCAACTT--------TGCCTCC-TCATT-GCCCGTCGAACGACATA
G----ACTCGA-GCCGATTCCATACGACACAAATAAAATA------CACACTGG------
---CGG-GACGGCCTGTCTA------------TGTCGATCAGT-T-TGGG------GC-A
GTTT-AGGCGGGCACAGC----ATACTGAC----T-AGTGTCCCC-CTTTAGGCAGCAGA
TTTCCAGCGAGCACGGTCTTGACAGCAATGGAGTGTAAGTC-TAAAGAA----TCCG-TT
CCATGT----------CACCTT--------------GCGTCCGGCTGACAGTCCGGCTCG
A-TAGCTACAACGGTACCTCGGAGCTCCAGCTGGAGCGCATGAGCGTCTACTTCAACGAG
GCTTCGGGCAACAAGTATGTTCCCCGTGCTGTTCTCGTCGATCTCGAGCCCGGTACCATG
GATGCCGTCCGCGCCGGTCCCTTCGGCCAGCTCTTCCGTCCCGACAACTTTGTTTTCGGT
CAGTCCGGT--------GCTGGCAACAACTGGGCCAAGGGT-------------------
------------------------------------------------------------
------------------------------------------------------------
------------------------------------------------------------
------------------------------------------------------------
------------------------------------------------------------
------------------------------------------------------------
------------------------------------------------------------
------------------------------------------------------------
------------------------------------------------------------
------------------------------------------------------------
------------------------------------------------------------
------------------------------------------------------------
------------------------------------------------------------
------------
>Apiospora_huaxiensis_sp._nov_GUCC_25-0069
------------------------------------------------------------
------------------------------------------------------------
------------------------------------------------------------
------------------------------------------------------------
------------------------------------------------------------
------------------------------------------------------------
------------------------------------------------------------
------------------------------------------------------------
-----------------------------------------------------GCTGCTT
TCTG-GTGCGTA--CCAACTT--------TGCCTCC-TCATT-GCCCGTCGAACGACATA
G----ACTCGA-GCCGATTCCATACGACACAAATAAAATA------CACACTGG------
---CGG-GACGGCCTGTCTA------------TGTCGATCAGT-T-TGGG------GC-A
GTTT-AGGCGGGCACAGC----ATACTGAC----T-AGTGTCCCC-CTTTAGGCAGCAGA
TTTCCAGCGAGCACGGTCTTGACAGCAATGGAGTGTAAGTC-TAAAGAA----TCCG-TT
CCATGT----------CACCTT--------------GCGTCCGGCTGACAGTCCGGCTCG
A-TAGCTACAACGGTACCTCGGAGCTCCAGCTGGAGCGCATGAGCGTCTACTTCAACGAG
GCTTCGGGCAACAAGTATGTTCCCCGTGCTGTTCTCGTCGATCTCGAGCCCGGTACCATG
GATGCCGTCCGCGCCGGTCCCTTCGGCCAGCTCTTCCGTCCCGACAACTTTGTTTTCGGT
CAGTCCGGT--------GCTGGCAACAACTGGGCCAAGGGT-------------------
------------------------------------------------------------
------------------------------------------------------------
------------------------------------------------------------
------------------------------------------------------------
------------------------------------------------------------
------------------------------------------------------------
------------------------------------------------------------
------------------------------------------------------------
------------------------------------------------------------
------------------------------------------------------------
------------------------------------------------------------
------------------------------------------------------------
------------------------------------------------------------
------------
>Apiospora_huaxiensis_sp._nov_GUCC_25-0070
------------------------------------------------------------
------------------------------------------------------------
------------------------------------------------------------
------------------------------------------------------------
------------------------------------------------------------
------------------------------------------------------------
------------------------------------------------------------
------------------------------------------------------------
-----------------------------------------------------GCTGCTT
TCTG-GTGCGTA--CCAACTT--------TGCCTCC-TCATT-GCCCGTCGAACGACATA
G----ACTCGA-GCCGATTCCATACGACACAAATAAAATA------CACACTGG------
---CGG-GACGGCCTGTCTA------------TGTCGATCAGT-T-TGGG------GC-A
GTTT-AGGCGGGCACAGC----ATACTGAC----T-AGTGTCCCC-CTTTAGGCAGCAGA
TTTCCAGCGAGCACGGTCTTGACAGCAATGGAGTGTAAGTC-TAAAGAA----TCCG-TT
CCATGT----------CACCTT--------------GCGTCCGGCTGACAGTCCGGCTCG
A-TAGCTACAACGGTACCTCGGAGCTCCAGCTGGAGCGCATGAGCGTCTACTTCAACGAG
GCTTCGGGCAACAAGTATGTTCCCCGTGCTGTTCTCGTCGATCTCGAGCCCGGTACCATG
GATGCCGTCCGCGCCGGTCCCTTCGGCCAGCTCTTCCGTCCCGACAACTTTGTTTTCGGT
CAGTCCGGT--------GCTGGCAACAACTGGGCCAAGGGT-------------------
------------------------------------------------------------
------------------------------------------------------------
------------------------------------------------------------
------------------------------------------------------------
------------------------------------------------------------
------------------------------------------------------------
------------------------------------------------------------
------------------------------------------------------------
------------------------------------------------------------
------------------------------------------------------------
------------------------------------------------------------
------------------------------------------------------------
------------------------------------------------------------
------------
>Apiospora_dehongensis_GMBCC1012
------------------------------------------------------------
------------------------------------------------------------
------------------------------------------------------------
------------------------------------------------------------
------------------------------------------------------------
------------------------------------------------------------
------------------------------------------------------------
------------------------------------------------------------
----------------------------------------------------TGCTGCTT
TCTG-GTGCGTA--CCAACTT--------TACCTCG-TCATT-GCCCATCGAACGACATA
G----ACTCGA-GCCGATTCAATACGACACAAATAAAATA------CACACCGG------
---CGG-GG------GTCTA------------TGTCGATCAGT-T-TGGG------GC-A
GTTT-AGGCGGGCACAGC----ATACTGAC----T-AGTGTCCCC-TTTTAGGCAGCAGA
TTTCCAGCGAGCACGGTCTTGACAGCAACGGAGTGTAAGTC-TAAAGAA----CCCG-TT
CCATGT----------CACATT--------------GCGTCTGGCTGACAGTCCGGCTCG
A-TAGCTACAACGGTACCTCGGAGCTCCAACTGGAGCGCATGAGCGTCTACTTCAACGAG
GCTTCGGGCAACAAGTATGTTCCCCGTGCCGTTCTCGTCGATCTTGAGCCCGGTACCATG
GATGCCGTCCGCGCCGGCCCCTTCGGCCAGCTCTTCCGTCCCGACAACTTTGTTTTCGGT
CAGTCCGGT--------GCTGGCAACAACTGGGCCAAGGGTCACTACACTT---------
------------------------------------------------------------
------------------------------------------------------------
------------------------------------------------------------
------------------------------------------------------------
------------------------------------------------------------
------------------------------------------------------------
------------------------------------------------------------
------------------------------------------------------------
------------------------------------------------------------
------------------------------------------------------------
------------------------------------------------------------
------------------------------------------------------------
------------------------------------------------------------
------------
>Apiospora_dehongensis_GMBCC1011T
------------------------------------------------------------
------------------------------------------------------------
------------------------------------------------------------
------------------------------------------------------------
------------------------------------------------------------
------------------------------------------------------------
------------------------------------------------------------
------------------------------------------------------------
----------------------------------------------------TGCTGCTT
TCTG-GTGCGTA--CCAACTT--------TACCTCG-TCATT-GCCCATCGAACGACATA
G----ACTCGA-GCCGATTCAATACGACACAAATAAAATA------CACACCGG------
---CGG-GG------GTCTA------------TGTCGATCAGT-T-TGGG------GC-A
GTTT-AGGCGGGCACAGC----ATACTGAC----T-AGTGTCCCC-TTTTAGGCAGCAGA
TTTCCAGCGAGCACGGTCTTGACAGCAACGGAGTGTAAGTC-TAAAGAA----CCCG-TT
CCATGT----------CACATT--------------GCGTCTGGCTGACAGTCCGGCTCG
A-TAGCTACAACGGTACCTCGGAGCTCCAACTGGAGCGCATGAGCGTCTACTTCAACGAG
GCTTCGGGCAACAAGTATGTTCCCCGTGCCGTTCTCGTCGATCTTGAGCCCGGTACCATG
GATGCCGTCCGCGCCGGCCCCTTCGGCCAGCTCTTCCGTCCCGACAACTTTGTTTTCGGT
CAGTCCGGT--------GCTGGCAACAACTGGGCCAAGGGTCACTACACTT---------
------------------------------------------------------------
------------------------------------------------------------
------------------------------------------------------------
------------------------------------------------------------
------------------------------------------------------------
------------------------------------------------------------
------------------------------------------------------------
------------------------------------------------------------
------------------------------------------------------------
------------------------------------------------------------
------------------------------------------------------------
------------------------------------------------------------
------------------------------------------------------------
------------
>Apiospora_gongcheniae_YNE00565
---------------------------------------------TGGCATTT-------
------------------------------GACATCCCTGGAACGCGTCCC-AAAAGTCA
ATCCTG---CTGCCACTTT-----TCCCCTA----------------------------C
CCCACCACC--------CTA------------TCTGCGAAGCA-----------------
---------------------------------------------------------TTC
GC-------------AACT--------------------------CGAC-TTG--AAAGA
CATG----ACATG-GACTGACTTGTGT--ACTTTT-----TTCCATGAT-ATAGGTTCAT
CTCCAGACCGGCCAATGCGTGAGTAGC-CAACTACAC-CACA-A---TAGTATTGCC---
-AGGGGAAT-GCGGGGCTCACATGTTTAT-CACAGGGTAACCAAA---TCGGTGCTGCTT
TCTG-GTGCGTA--CCAACTT--------TGCCTCC-TCATT-GCCCATCGAACGACATA
G----ACTTAG-ACCGGTTCAATACGACACAAATAAAAAA--AAACCATCCTGG------
---CGG-GACGGCCTGTCTA------------TGTCGATCAGT-T-TGGG------GC-A
GTTC-AGGCGGGCACAGG---CATACTGAC----T-AGTGTCCCC-TTTTAGGCAGCAGA
TTTCCAGCGAGCACGGTCTCGACAGCAATGGAGTGTAAGTC-TTAAGAG----CCTG-TT
TCATGT----------CACGTT--------------GCGTCCGGCTGACAGTCCGGCTCG
A-CAGTTACAACGGTACCTCGGAGCTCCAGCTGGAGCGCATGAGCGTCTACTTCAACGAG
GCTTCGGGCAACAAGTACGTTCCCCGTGCCGTTCTCGTCGATCTTGAGCCCGGTACCATG
GACGCCGTCCGCGCCGGCCCCTTCGGCCAGCTCTTCCGTCCCGACAACTTTGTGTTCGGT
CAGTCCGGT--------GCTGGCAACAACTGTGCCAAGGTTCAC----------------
------------------------------------------------------------
------------------------------------------------------------
------------------------------------------------------------
------------------------------------------------------------
------------------------------------------------------------
------------------------------------------------------------
------------------------------------------------------------
------------------------------------------------------------
------------------------------------------------------------
------------------------------------------------------------
------------------------------------------------------------
------------------------------------------------------------
------------------------------------------------------------
------------
>Apiospora_gongcheniae_YNE00465T
---------------------------------------------TGGCATTT-------
------------------------------GACATCCCTGGAACGCGTCCC-AAAAGTCA
ATCCTG---CTGCCACTCT-----TCCCCTA----------------------------C
CCCACCACC--------CTA------------TCTGCGAAGCA-----------------
---------------------------------------------------------TTC
GC-------------AACT--------------------------CGAC-TTG--AAAGA
CATG----ACATG-GACTGACTTGTGT--GCTTTT-----TTCCATGAT-ATAGGTTCAT
CTCCAGACCGGCCAATGCGTGAGTAGC-CAACTACAC-CACA-A---TAGTATTGCC---
-AGGGGAAT-GCGGGGCTCACATGTTTAT-CACAGGGTAACCAAA---TCGGTGCTGCTT
TCTG-GTGCGTA--CCAACTT--------TGCCTCC-TCATT-GCCCATCGAACGACATA
G----ACTTAG-ACCGGTTCAATACGACACAAATAAAAAA--AAACCATCCTGG------
---CGG-GACGGCCTGTCTA------------TGTCGATCAGT-T-TGGG------GC-A
GTTC-AGGCGGGCACAGG---CATACTGAC----T-AGTGTCCCC-TTTTAGGCAGCAGA
TTTCCAGCGAGCACGGTCTCGACAGCAATGGAGTGTAAGTC-TTAAGAG----CCTG-TT
TCATGT----------CACGTT--------------GCGTCCGGCTGACAGTCCGGCTCG
A-CAGTTACAACGGTACCTCGGAGCTCCAGCTGGAGCGCATGAGCGTCTACTTCAACGAG
GCTTCGGGCAACAAGTACGTTCCCCGTGCCGTTCTCGTCGATCTTGAGCCCGGTACCATG
GACGCCGTCCGCGCCGGCCCCTTCGGCCAGCTCTTCCGTCCCGACAACTTTGTGTTCGGT
CAGTCCGGT--------GCTGGCAACAACTGGGCCAAG----------------------
------------------------------------------------------------
------------------------------------------------------------
------------------------------------------------------------
------------------------------------------------------------
------------------------------------------------------------
------------------------------------------------------------
------------------------------------------------------------
------------------------------------------------------------
------------------------------------------------------------
------------------------------------------------------------
------------------------------------------------------------
------------------------------------------------------------
------------------------------------------------------------
------------
>Apiospora_qiannanensis_RCEF7610
-----------------------------------GAACCTCTCGTGGCATTT-------
------------------------------GACAACCCTGGGACGCGTCCC-AAAAGTCA
ATCCTG---CTGCCACTGA-----CCCCCTG-ATTGCCCT-----------TCCCTTA-C
CCCACCACC--------CTA------------TCTGTGAAGCA-----------------
---------------------------------------------------------TTC
GC-------------AACC--------------------------CGCC-TT---GAAGA
CATG----ACATG-GACTGACTTGTGT--GCTTTTTTT--TTTCATGAT-ATAGGTTCAT
CTCCAGACCGGCCAATGCGTGAGTAGC-CAACGACAC-CACA-A---TAGTATTGCC---
-AGGGGAAT-GCGGGGCTCACATGTTTAT-CACAGGGTAACCAAA---TCGGTGCTGCTT
TCTG-GTGCGTA--CCAACTT--------TGCCTCC-TCTTT-GCCCATCGAACGACACA
G----ACTCGA-GCGGATTCAATACGGCACAAATAAAATA------CAACCTGG------
---CGG-GACGGCCTGTCTA------------TGTCGATCGGT-T-TGGA------GC-A
GTTT-AGGCGGGCACAGC----ATACTGAC----T-GGTGTCCCCCTTTTAGGCAGCAGA
TTTCCAGCGAGCACGGTCTTGACAGCAATGGAGTGTAAGTC-TCGAGAG----CCTG-TT
CCATGC----------CACCTT--------------GCGTCTGGCTAACAGTCCGACTCG
A-TAGCTACAACGGCACCTCGGAGCTCCAGCTGGAGCGCATGAGCGTCTACTTCAACGAG
GCTTCGGGCAACAAGTATGTTCCCCGTGCCGTTCTCGTCGATCTTGAGCCCGGTACCATG
GACGCCGTCCGCGCCGGCCCCTTCGGCCAGCTCTTCCGTCCCGACAACTTTGTTTTCGGT
CAGT--------------------------------------------------------
------------------------------------------------------------
------------------------------------------------------------
------------------------------------------------------------
------------------------------------------------------------
------------------------------------------------------------
------------------------------------------------------------
------------------------------------------------------------
------------------------------------------------------------
------------------------------------------------------------
------------------------------------------------------------
------------------------------------------------------------
------------------------------------------------------------
------------------------------------------------------------
------------
>Apiospora_qiannanensis_RCEF7611T
-----------------------------------GAACCTCTCGTGGCATTT-------
------------------------------GACAACCCTGGGACGCGTCCC-AAAAGTCA
ATCCTG---CTGCCACTGA-----CCCCCTG-ATTGCCCT-----------TCCCTTA-C
CCCACCACC--------CTA------------TCTGTGAAGCA-----------------
---------------------------------------------------------TTC
GC-------------AACC--------------------------CGCC-TT---GAAGA
CATG----ACATG-GACTGACTTGTGT--GCTTTTTTT--TTTCATGAT-ATAGGTTCAT
CTCCAGACCGGCCAATGCGTGAGTAGC-CAACGACAC-CACA-A---TAGTATTGCC---
-AGGGGAAT-GCGGGGCTCACATGTTTAT-CACAGGGTAACCAAA---TCGGTGCTGCTT
TCTG-GTGCGTA--CCAACTT--------TGCCTCC-TCTTT-GCCCATCGAACGACACA
G----ACTCGA-GCGGATTCAATACGGCACAAATAAAATA------CAACCTGG------
---CGG-GACGGCCTGTCTA------------TGTCGATCGGT-T-TGGA------GC-A
GTTT-AGGCGGGCACAGC----ATACTGAC----T-GGTGTCCCCCTTTTAGGCAGCAGA
TTTCCAGCGAGCACGGTCTTGACAGCAATGGAGTGTAAGTC-TCGAGAG----CCTG-TT
CCATGC----------CACCTT--------------GCGTCTGGCTAACAGTCCGACTCG
A-TAGCTACAACGGCACCTCGGAGCTCCAGCTGGAGCGCATGAGCGTCTACTTCAACGAG
GCTTCGGGCAACAAGTATGTTCCCCGTGCCGTTCTCGTCGATCTTGAGCCCGGTACCATG
GACGCCGTCCGCGCCGGCCCCTTCGGCCAGCTCTTCCGTCCCGACAACTTTGTTTTCGGT
CAGT--------------------------------------------------------
------------------------------------------------------------
------------------------------------------------------------
------------------------------------------------------------
------------------------------------------------------------
------------------------------------------------------------
------------------------------------------------------------
------------------------------------------------------------
------------------------------------------------------------
------------------------------------------------------------
------------------------------------------------------------
------------------------------------------------------------
------------------------------------------------------------
------------------------------------------------------------
------------
>Apiospora_fujianensis_CGMCC3.25648
------------------------------------------------------------
------------------------------------------------------------
-TCCTG---CTGCCACTGA-----CCCCTTG-ATTGCCCTT----------CCCCGTA-C
CCCACCACC--------CTA------------TCTGCGAAGCA-----------------
---------------------------------------------------------TTC
GC-------------AACA--------------------------CGAC-TT---GAAGA
CATG----ACATG-GACTGACTTGTGT--GCTTTT-----TTTCATGAT-ATAGGTTCAT
CTCCAGACCGGCCAATGCGTAAGTAGC-CAACGACAC-CACA-G---GATTATTGCC---
-AGGGGAAT-GCGGGGCTCACATGTTTAT-CACAGGGTAACCAAA---TCGGTGCTGCTT
TCTG-GTGCGTA--CCAACTT--------TACCTCC-TCATT-GCCCATCGAACGACATA
G----ATGCGA-GCCGCTTCGATACAACAAAAATAAAATA------CACATTGA------
---CGG-GACGGCCGGTCTA------------TGTCGATCAGT-T-TGGG------GC-A
GTTT-AGGCGGGCACATC----ATACTGAC----T-AGTGTCCCC-TTTTAGGCAGCAGA
TTTCCAGCGAGCACGGTCTTGACAGCAATGGAGTGTAAGTT-TGAAGAG----TCTG-TT
CCATAT----------CACCTT--------------GCGTCTGGCTGACAGTCCGACTTC
A-TAGCTACAACGGTACCTCGGAGCTCCAGCTGGAGCGCATGAGCGTCTACTTCAACGAG
GCTTCGGGCAACAAGTATGTTCCCCGTGCCGTTCTCGTCGATCTTGAGCCCGGTACCATG
GACGCCGTCCGCGCCGG-------------------------------------------
------------------------------------------------------------
------------------------------------------------------------
------------------------------------------------------------
------------------------------------------------------------
------------------------------------------------------------
------------------------------------------------------------
------------------------------------------------------------
------------------------------------------------------------
------------------------------------------------------------
------------------------------------------------------------
------------------------------------------------------------
------------------------------------------------------------
------------------------------------------------------------
------------------------------------------------------------
------------
>Apiospora_fujianensis_CGMCC3_25647t
------------------------------------------------------------
------------------------------------------------------------
-TCCTG---CTGCCACTGA-----CCCCTTG-ATTGCCCTT----------CCCCGTA-C
CCCACCACC--------CTA------------TCTGCGAAGCA-----------------
---------------------------------------------------------TTC
GC-------------AACA--------------------------CGAC-TT---GAAGA
CATG----ACATG-GACTGACTTGTGT--GCTTTT-----TTTCATGAT-ATAGGTTCAT
CTCCAGACCGGCCAATGCGTAAGTAGC-CAACGACAC-CACA-G---GATTATTGCC---
-AGGGGAAT-GCGGGGCTCACATGTTTAT-CACAGGGTAACCAAA---TCGGTGCTGCTT
TCTG-GTGCGTA--CCAACTT--------TACCTCC-TCATT-GCCCATCGAACGACATA
G----ATGCGA-GCCGCTTCGATACAACAAAAATAAAATA------CACATTGA------
---CGG-GACGGCCGGTCTA------------TGTCGATCAGT-T-TGGG------GC-A
GTTT-AGGCGGGCACATC----ATACTGAC----T-AGTGTCCCC-TTTTAGGCAGCAGA
TTTCCAGCGAGCACGGTCTTGACAGCAATGGAGTGTAAGTT-TGAAGAG----TCTG-TT
CCATAT----------CACCTT--------------GCGTCTGGCTGACAGTCCGACTTC
A-TAGCTACAACGGTACCTCGGAGCTCCAGCTGGAGCGCATGAGCGTCTACTTCAACGAG
GCTTCGGGCAACAAGTATGTTCCCCGTGCCGTTCTCGTCGATCTTGAGCCCGGTACCATG
GACGCCGTCCGCGCCGG-------------------------------------------
------------------------------------------------------------
------------------------------------------------------------
------------------------------------------------------------
------------------------------------------------------------
------------------------------------------------------------
------------------------------------------------------------
------------------------------------------------------------
------------------------------------------------------------
------------------------------------------------------------
------------------------------------------------------------
------------------------------------------------------------
------------------------------------------------------------
------------------------------------------------------------
------------------------------------------------------------
------------
>Apiospora_fuzhouensis_CGMCC3.25650
------------------------------------------------------------
------------------------------------------------------------
------------------------------------------------------------
------------------------------------------------------------
-----------------------------------------------------------C
GC-------------AACA--------------------------CGAC-TT---GAAGA
CATA----ACATG-GACTGACTTGTGT--GCTTTTTTTTCTTTCGTGAT-ATAGGTTCAT
CTCCAGACCGGCCAATGCGTAAGTAGC-CAACGACAC-CACA-A---TATTATTGCC---
-AGGGGAAT-GCGGGGCTCACATGTTTAT-CACAGGGTAACCAAA---TCGGTGCTGCTT
TCTG-GTGCGTG--CCAACTT--------TGCCTCC-TCATT-GCCCGTCGAACGACATA
G----ACTCGA-GCCGATTCAATACGACACAAATACAATA------CGCACTGG------
---CGG-GACGGCCTGTCTA------------TGTCGATCAGT-C-TGGG------GC-A
GTTT-AGGCGGGCACAGC----ATACTGAC----T-AGTGTCCCC-TTTTAGGCAGCAGA
TTTCCAGCGAGCACGGTCTTGACAGCAATGGAGTGTAAGTC-TAAAGAA----TCCG-TT
CCATGT----------CACCTT--------------GCGTCTGGCTGACAGTCCGGCTCG
A-TAGCTACAACGGTACCTCGGAGCTCCAGCTGGAGCGCATGAGCGTCTACTTCAACGAG
GCTTCGGGCAACAAGTATGTTCCCCGTGCTGTTCTCGTCGATCTCGAGCCCGGTACCATG
GATGC-------------------------------------------------------
------------------------------------------------------------
------------------------------------------------------------
------------------------------------------------------------
------------------------------------------------------------
------------------------------------------------------------
------------------------------------------------------------
------------------------------------------------------------
------------------------------------------------------------
------------------------------------------------------------
------------------------------------------------------------
------------------------------------------------------------
------------------------------------------------------------
------------------------------------------------------------
------------------------------------------------------------
------------
>Apiospora_fuzhouensis_CGMCC3_25649T
------------------------------------------------------------
------------------------------------------------------------
------------------------------------------------------------
------------------------------------------------------------
-----------------------------------------------------------C
GC-------------AACA--------------------------CGAC-TT---GAAGA
CATA----ACATG-GACTGACTTGTGT--GCTTTTTTTTCTTTCGTGAT-ATAGGTTCAT
CTCCAGACCGGCCAATGCGTAAGTAGC-CAACGACAC-CACA-A---TATTATTGCC---
-AGGGGAAT-GCGGGGCTCACATGTTTAT-CACAGGGTAACCAAA---TCGGTGCTGCTT
TCTG-GTGCGTG--CCAACTT--------TGCCTCC-TCATT-GCCCGTCGAACGACATA
G----ACTCGA-GCCGATTCAATACGACACAAATACAATA------CGCACTGG------
---CGG-GACGGCCTGTCTA------------TGTCGATCAGT-C-TGGG------GC-A
GTTT-AGGCGGGCACAGC----ATACTGAC----T-AGTGTCCCC-TTTTAGGCAGCAGA
TTTCCAGCGAGCACGGTCTTGACAGCAATGGAGTGTAAGTC-TAAAGAA----TCCG-TT
CCATGT----------CACCTT--------------GCGTCTGGCTGACAGTCCGGCTCG
A-TAGCTACAACGGTACCTCGGAGCTCCAGCTGGAGCGCATGAGCGTCTACTTCAACGAG
GCTTCGGGCAACAAGTATGTTCCCCGTGCTGTTCTCGTCGATCTCGAGCCCGGTACCATG
GATGC-------------------------------------------------------
------------------------------------------------------------
------------------------------------------------------------
------------------------------------------------------------
------------------------------------------------------------
------------------------------------------------------------
------------------------------------------------------------
------------------------------------------------------------
------------------------------------------------------------
------------------------------------------------------------
------------------------------------------------------------
------------------------------------------------------------
------------------------------------------------------------
------------------------------------------------------------
------------------------------------------------------------
------------
>Apiospora_neogongcheniae_YNE01248T
---------------------------------------------TGGCATTT-------
------------------------------GACAACCCGGGGACGCGTCCC-AAAAGTCA
ATCTCC-TGCTG------------CCCCTTG-ATTGCCCTTCCCCCCCCTTCCCCCCA-C
CCCACCACC--------GTA------------TCTGCGAAGCA-----------------
---------------------------------------------------------TTC
GC-------------AACA--------------------------CGAC-CT---GAAGA
CATA----ACATG-GACTGACTTGTGT--GCTTTTTTT--TTTCATGAT-ATAGGTTCAT
CTCCAGACCGGCCAATGCGTAAGTAGC-CAACGACAC-CACA-A---TATTATTGCC---
-AGGGGAAT-GCGGGGCTCACATGTTTAT-CACAGGGTAACCAAA---TCGGTGCTGCTT
TCTG-GTGCGTA--CCAACTT--------TGCCTCC-TCATT-GCCCGTCGAACGACATA
G----ACTCGA-GCCGATTCAATACGACACAAATACAATA------CGCACTGG------
---CGG-GACGGCCTGTCTA------------TGTCGATCAGT-T-TGGG------GC-A
GTTT-AGGCGGGCACAGC----ATACTGAC----T-AGTGTCCCC-TTTTAGGCAGCAGA
TTTCCAGCGAGCACGGTCTTGACAGCAATGGAGTGTAAGTC-TAAAGAA----TCCG-TT
CCATGT----------CACCTT--------------GCGTCTGGCTGACAGTCCGGCTCG
A-TAGCTACAACGGTACCTCGGAGCTCCAGCTGGAGCGCATGAGCGTCTACTTCAACGAG
GCTTCGGGCAACAAGTATGTTCCCCGTGCTGTTCTCGTCGATCTCGAGCCCGGTACCATG
GATGCCGTCCGCGCCGGTCCCTTCGGCCAGCTCTTCCGTCCCGACAACTTTGTA------
------------------------------------------------------------
------------------------------------------------------------
------------------------------------------------------------
------------------------------------------------------------
------------------------------------------------------------
------------------------------------------------------------
------------------------------------------------------------
------------------------------------------------------------
------------------------------------------------------------
------------------------------------------------------------
------------------------------------------------------------
------------------------------------------------------------
------------------------------------------------------------
------------------------------------------------------------
------------
>Apiospora_garethjonesii_SICAUCC_22-0028
------------------------------------------------------------
------------------------------------------------------------
------------------------------------------------------------
-------------------------------------GAAGCA-----------------
---------------------------------------------------------TTC
GC-------------AACA--------------------------CGAC-TT---GAAGA
CATG----ACATG-GACTGACTTGTGT--GCTTTT-----TTACATGAT-ATAGGTTCAT
CTCCAGACCGGCCAATGCGTAAGTAGC-CAACGTCGC-CACA-A---TATTATTGCC---
-AGGGGAAT-GCGGGGCTCACATGTTTAT-CACAGGGTAACCAAA---TCGGTGCTGCTT
TCTG-GTGCGTA--CCAACCT--------TGCCTCC-TCATT-GCCCATCGAACGACATG
G----ACTCGA-GCCGATTTAATACGACACAAATAAAATA------TACACTGG------
---CGG-GACGGCCTGTCTA------------TGTCGATCAGT-T-TGGG------GC-A
GTTT-AGGCGGGCACAGC----ATACTGAC----T-AGTGTCCCC-TTTTAGGCAGCAGA
TTTCCAGCGAGCACGGTCTTGACAGCAATGGAGTGTAAGTC-TAAAGAA----CCCG-TT
CCATGT----------CACCTT--------------GCGTCTGGCTGACAGTCCGGCTCG
A-TAGCTACAACGGTACCTCGGAGCTTCAGCTGGAGCGCATGAGCGTCTACTTCAACGAG
GCTTCGGGCAACAAGTATGTTCCCCG----------------------------------
------------------------------------------------------------
------------------------------------------------------------
------------------------------------------------------------
------------------------------------------------------------
------------------------------------------------------------
------------------------------------------------------------
------------------------------------------------------------
------------------------------------------------------------
------------------------------------------------------------
------------------------------------------------------------
------------------------------------------------------------
------------------------------------------------------------
------------------------------------------------------------
------------------------------------------------------------
------------------------------------------------------------
------------
>Apiospora_garethjonesii_SICAUCC_22-0027
------------------------------------------------------------
------------------------------------------------------------
---------------------------------------------------------C-C
TCCCCCACC--------CTA------------TCTGCGAAGCA-----------------
---------------------------------------------------------TTC
GC-------------AACA--------------------------CGAC-TT---GAAGA
CATG----ACATG-GACTGACTTGTGT--GCTTTT-----TTACATGAT-ATAGGTTCAT
CTCCAGACCGGCCAATGCGTAAGTAGC-CAACGACAC-CACA-A---TATTATTGCC---
-AGGGGAAT-GCGGGGCTCACATGTTTAT-CACAGGGTAACCAAA---TCGGTGCTGCTT
TCTG-GTGCGTA--CCAACCT--------TGCCTCC-TCATT-GCCCATCGAACGACATG
G----ACTCGA-GCCGATTTAATACGACACAAATAAAATA------TACACTGG------
---CGG-GACGGCCTGTCTA------------TGTCGATCAGT-T-TGGG------GC-A
GTTT-AGGCAGGCACAGC----ATACTGAC----T-AGTGTCCCC-TTTTAGGCAGCAGA
TTTCCAGCGAGCACGGTCTTGACAGCAATGGAGTGTAAGTC-TAAAGAA----CCCG-TT
CCATGT----------CACCTT--------------GCGTCTGGCTGACAGTCCGGCTCG
A-TAGCTACAACGGTACCTCGGAGCTTCAGCTGGAGCGCATGAGCGTCTACTTCAACGAG
GCTTCGGGCAACAAGTATGTTCCCCGTGCCGTTCTCGTCGATCTTGAGCCCGGTACCATG
GATGCCGTCCGCGCCGGCCCCTTCGGCCAGCTCTTCCGTCCCGACAACTTTGTTT-----
------------------------------------------------------------
------------------------------------------------------------
------------------------------------------------------------
------------------------------------------------------------
------------------------------------------------------------
------------------------------------------------------------
------------------------------------------------------------
------------------------------------------------------------
------------------------------------------------------------
------------------------------------------------------------
------------------------------------------------------------
------------------------------------------------------------
------------------------------------------------------------
------------------------------------------------------------
------------
>Apiospora_subrosea_LC_7292T
-------------------------------------------TGTGGCATTT-------
------------------------------GACAACCCGGGGACGCGTCCC-AAAAGTCA
A---------TCCTGCTGC-----CCCCTGG-ATTGCCCTCCCC-------CCCCCCA-C
CCCACCACC--------CTA------------TCTGCGAAGCA-----------------
---------------------------------------------------------TTC
GC-------------AACA--------------------------CAAC-AT---GAAGA
CATG----ACATG-GACTGACTTGTGT--GCTTT------TTTCATGAT-ATAGGTTCAT
CTCCAAACCGGCCAATGCGTAAGTAGC-CAACGACAC-CACA-A---GACTATGGCC---
-AGGGGAAT-GCGGGGCTCACATGTTTAT-CACAGGGTAACCAAA---TCGGTGCTGCTT
TCTG-GTGCGTA-CCCAACTT--------TGCCTCC-TCATT-GCCCATCGAACGACATA
G----ACTCGA-GCCGCTTCAGTTCGACACAAATAAAATA------CACACTGG------
---CGG-GACGGCCTGTCTA------------TGTCGATCAGT-T-TGGG------GC-T
GTTT-AGGCGGGCACAGC----ATACTGAC----T-AGTGTCCCC-TTTTAGGCAGCAGA
TTTCCAGCGAGCACGGTCTTGACAGCAATGGAGTGTAAGTC-TAAAGAA----CCCG-TT
CCATGT----------CACCTT--------------GCGTCTGGCTGACAGCCCGGCTCG
A-TAGCTACAACGGTACCTCGGAGCTCCAGCTGGAGCGCATGAGCGTCTACTTCAACGAG
GCTTCGGGCAACAAGTATGTTCCCCGTGCCGTTCTCGTCGATCTTGAGCCCGGTACCATG
GATGCCGTCCGCGCCGGCCCCTTCGGCCAGCTCTTCCGTCCCGACAACTTTGTT------
------------------------------------------------------------
------------------------------------------------------------
------------------------------------------------------------
------------------------------------------------------------
------------------------------------------------------------
------------------------------------------------------------
------------------------------------------------------------
------------------------------------------------------------
------------------------------------------------------------
------------------------------------------------------------
------------------------------------------------------------
------------------------------------------------------------
------------------------------------------------------------
------------------------------------------------------------
------------
>Apiospora_subrosea_LC_7291
---------------------------------------CTCTTGTGGCATTT-------
------------------------------GACAACCCGGGGACGCGTCCC-AAAAGTCA
A---------TCCTGCTGC-----CCCCTGG-ATTGCCCTCCCC-------CCCCCCA-C
CCCACCACC--------CTA------------TCTGCGAAGCA-----------------
---------------------------------------------------------TTC
GC-------------AACA--------------------------CAAC-AT---GAAGA
CATG----ACATG-GACTGACTTGTGT--GCTTT------TTTCATGAT-ATAGGTTCAT
CTCCAAACCGGCCAATGCGTAAGTAGC-CAACGACAC-CACA-A---GACTATGGCC---
-AGGGGAAT-GCGGGGCTCACATGTTTAT-CACAGGGTAACCAAA---TCGGTGCTGCTT
TCTG-GTGCGTA-CCCAACTT--------TGCCTCC-TCATT-GCCCATCGAACGACATA
G----ACTCGA-GCCGCTTCAGTTCGACACAAATAAAATA------CACACTGG------
---CGG-GACGGCCTGTCTA------------TGTCGATCAGT-T-TGGG------GC-T
GTTT-AGGCGGGCACAGC----ATACTGAC----T-AGTGTCCCC-TTTTAGGCAGCAGA
TTTCCAGCGAGCACGGTCTTGACAGCAATGGAGTGTAAGTC-TAAAGAA----CCCG-TT
CCATGT----------CACCTT--------------GCGTCTGGCTGACAGCCCGGCTCG
A-TAGCTACAACGGTACCTCGGAGCTCCAGCTGGAGCGCATGAGCGTCTACTTCAACGAG
GCTTCGGGCAACAAGTATGTTCCCCGTGCCGTTCTCGTCGATCTTGAGCCCGGTACCATG
GATGCCGTCCGCGCCGGCCCCTTCGGCCAGCTCTTCCGTCCCGACAACTTTGTT------
------------------------------------------------------------
------------------------------------------------------------
------------------------------------------------------------
------------------------------------------------------------
------------------------------------------------------------
------------------------------------------------------------
------------------------------------------------------------
------------------------------------------------------------
------------------------------------------------------------
------------------------------------------------------------
------------------------------------------------------------
------------------------------------------------------------
------------------------------------------------------------
------------------------------------------------------------
------------
>Apiospora_paragongcheniae_YNE01259
---------------------------------------------TGGCATTT-------
------------------------------GACAGCCCTGGGACGCGTCCC-AAAAGTCA
ATCCTGCTGCTGCCACTGA-----CCCCTTG-AGTGCCCTTC---------CCCCCCA-C
CCCACCACC--------CTA------------TCTGCGAAGCA-----------------
---------------------------------------------------------TTC
GC-------------AACA--------------------------CGAC-TT---GAAGA
CATG----ACATG-GACTGACTTGTGT--GCTTTTTT---CCCCATGAT-ATAGGTTCAT
CTCCAGACCGGCCAATGCGTAAGTAGC-CCACGACAC-CACA-A---TGTTCTTGCC---
-AGGGGGAT-GCGGGGCTCACATGTTTAT-CACAGGGTAACCAAA---TCGGTGCTGCTT
TCTG-GTGCGTA--CCATCTT--------TGCCTCC-TCACT-GCCCATCGAACGACATA
G----ACTCGA-GCCGGCTTACTACGACACAAATAAATTA------CACACTGG------
---CAG-GACGGCCTGTCTA------------TGTCGATCAGT-T-TGGG------GC-A
GTTT-GGGCGGGCACAGC----ATACTGAC----T-AGTGTCCCCTTTTTAGGCAGCAGA
TTTCCAGCGAGCACGGTCTTGACAGCAATGGAGTGTAAGTC-TGAAGAA----CCCG-TT
CCATGT----------CACCTT--------------GCGTTTGGCTGACAGTCCGACCCG
A-TAGCTACAACGGTACCTCGGAGCTCCAGCTGGAGCGCATGAGCGTCTACTTCAACGAG
GCTTCGGGCAACAAGTATGTTCCCCGTGCCGTTCTCGTCGATCTTGAGCCCGGTACCATG
GATGCCGTCCGCGCCGGCCCCTTCGGCCAGCTCTTCCGTCCCGACAACTTTGTTTTCGGT
CAGTCCGGT--------GCCGGCAACAACTGGGCCAAG----------------------
------------------------------------------------------------
------------------------------------------------------------
------------------------------------------------------------
------------------------------------------------------------
------------------------------------------------------------
------------------------------------------------------------
------------------------------------------------------------
------------------------------------------------------------
------------------------------------------------------------
------------------------------------------------------------
------------------------------------------------------------
------------------------------------------------------------
------------------------------------------------------------
------------
>Apiospora_paragongcheniae_YNE00992T
---------------------------------------------TGGCATTT-------
------------------------------GACAGCCCTGGGACGCGTCCC-AAAAGTCA
ATCCTGCTGCTGCCACTGA-----CCCCTTG-AGTGCCCTTC---------CCCCCCA-C
CCCACCACC--------CTA------------TCTGCGAAGCA-----------------
---------------------------------------------------------TTC
GC-------------AACA--------------------------CGAC-TT---GAAGA
CATG----ACATG-GACTGACTTGTGT--GCTTTTTT---CCCCATGAT-ATAGGTTCAT
CTCCAGACCGGCCAATGCGTAAGTAGC-CCACGACAC-CACA-A---TGTTCTTGCC---
-AGGGGGAT-GCGGGGCTCACATGTTTAT-CACAGGGTAACCAAA---TCGGTGCTGCTT
TCTG-GTGCGTA--CCATCTT--------TGCCTCC-TCACT-GCCCATCGAACGACATA
G----ACTCGA-GCCGGCTTACTACGACACAAATAAATTA------CACACTGG------
---CAG-GACGGCCTGTCTA------------TGTCGATCAGT-T-TGGG------GC-A
GTTT-GGGCGGGCACAGC----ATACTGAC----T-AGTGTCCCCTTTTTAGGCAGCAGA
TTTCCAGCGAGCACGGTCTTGACAGCAATGGAGTGTAAGTC-TGAAGAA----CCCG-TT
CCATGT----------CACCTT--------------GCGTTTGGCTGACAGTCCGACCCG
A-TAGCTACAACGGTACCTCGGAGCTCCAGCTGGAGCGCATGAGCGTCTACTTCAACGAG
GCTTCGGGCAACAAGTATGTTCCCCGTGCCGTTCTCGTCGATCTTGAGCCCGGTACCATG
GATGCCGTCCGCGCCGGCCCCTTCGGCCAGCTCTTCCGTCCCGACAACTTTGTTTTCGGT
CAGTCCGGT--------GCCGGCAACAACTGGGCCAAG----------------------
------------------------------------------------------------
------------------------------------------------------------
------------------------------------------------------------
------------------------------------------------------------
------------------------------------------------------------
------------------------------------------------------------
------------------------------------------------------------
------------------------------------------------------------
------------------------------------------------------------
------------------------------------------------------------
------------------------------------------------------------
------------------------------------------------------------
------------------------------------------------------------
------------
>Apiospora_neobambusae_LC_7124
----------------------------------------------GGCATTT-------
------------------------------GACAACCCTGGGACGCGTCCC-AAAAGTCA
ATCCTGCTGCTGCCACCGA-----CCCCTTG-ATTGCCATTC---------CCCCCCA-C
CCCACCACC--------CTA------------TCTGCGAAGCA-----------------
---------------------------------------------------------TTC
GC-------------AACA--------------------------CGAC-TT---GAAGA
CATG----ACATG-GACTGACTTGTGT--GCTTTTT----TTTCATGAT-ATAGGTTCAT
CTCCAGACCGGCCAATGCGTAAGTAGC-CAACGACAC-CACC-ACAATATTATTGCC---
-AGGGGAAT-GCGGGGCTCACATGTTTAT-CACAGGGTAACCAAA---TCGGTGCTGCTT
TCTG-GTGTGTA--CCAATTC--------TGCCTCC-CCATT-GCCCATCGAACGACATG
G----ACTCGA-ACCGACTTCATACGACACAAATAAAATA------CTTGCTGG------
---CGG-GACGGCCTGTCTA------------TTTCGATCCGT-T-ACGG------GC-A
GTTT-AGGCGGGCACAGC----ATACTGACTA-GT-AGTGTCCCCCTTTTAGGCAGCAGA
TTTCCAGCGAGCACGGTCTTGACAGCAATGGAGTGTAAGTC-TGAAGAA----GTCG-TT
CCATGT----------CACCTT--------------GCGTCTGCCTGACAGTCCGACTCG
A-TAGCTACAACGGTACCTCCGAGCTCCAGCTGGAGCGCATGAGCGTCTACTTCAACGAG
GCTTCGGGCAACAAGTATGTTCCCCGTGCCGTTCTCGTTGATCTGGAGCCCGGTACCATG
GATGCCGTCCGCGCCGGCCCCTTCGGCCAGCTCTTCCGTCCCGACAACTTTGTC------
------------------------------------------------------------
------------------------------------------------------------
------------------------------------------------------------
------------------------------------------------------------
------------------------------------------------------------
------------------------------------------------------------
------------------------------------------------------------
------------------------------------------------------------
------------------------------------------------------------
------------------------------------------------------------
------------------------------------------------------------
------------------------------------------------------------
------------------------------------------------------------
------------------------------------------------------------
------------
>Apiospora_neobambusae_LC_7106T
---------------------------------AAGAACCTCTCGTGGCATTT-------
------------------------------GACAACCCTGGGACGCGTCCC-AAAAGTCA
ATCCTGCTGCTGCCACCGA-----CCCCTTG-ATTGCCATTC---------CCCCCCA-C
CCCACCACC--------CTA------------TCTGCGAAGCA-----------------
---------------------------------------------------------TTC
GC-------------AACA--------------------------CGAC-TT---GAAGA
CATG----ACATG-GACTGACTTGTGT--GCTTTTT----TTTCATGAT-ATAGGTTCAT
CTCCAGACCGGCCAATGCGTAAGTAGC-CAACGACAC-CACC-ACAATATTATTGCC---
-AGGGGAAT-GCGGGGCTCACATGTTTAT-CACAGGGTAACCAAA---TCGGTGCTGCTT
TCTG-GTGTGTA--CCAATTC--------TGCCTCC-CCATT-GCCCATCGAACGACATG
G----ACTCGA-ACCGACTTCATACGACACAAATAAAATA------CTTGCTGG------
---CGG-GACGGCCTGTCTA------------TTTCGATCCGT-T-ACGG------GC-A
GTTT-AGGCGGGCACAGC----ATACTGACTA-GT-AGTGTCCCCCTTTTAGGCAGCAGA
TTTCCAGCGAGCACGGTCTTGACAGCAATGGAGTGTAAGTC-TGAAGAA----GTCG-TT
CCATGT----------CACCTT--------------GCGTCTGCCTGACAGTCCGACTCG
A-TAGCTACAACGGTACCTCCGAGCTCCAGCTGGAGCGCATGAGCGTCTACTTCAACGAG
GCTTCGGGCAACAAGTATGTTCCCCGTGCCGTTCTCGTTGATCTGGAGCCCGGTACCATG
GATGCCGTCCGCGCCGGCCCCTTCGGCCAGCTCTTCCGTCCCGACAACTTTGTC------
------------------------------------------------------------
------------------------------------------------------------
------------------------------------------------------------
------------------------------------------------------------
------------------------------------------------------------
------------------------------------------------------------
------------------------------------------------------------
------------------------------------------------------------
------------------------------------------------------------
------------------------------------------------------------
------------------------------------------------------------
------------------------------------------------------------
------------------------------------------------------------
------------------------------------------------------------
------------
>Apiospora_hysterina_KUC21438
------------------------------------------------------------
------------------------------------------------------------
------------------------------------------------------------
------------------------------------------------------------
------------------------------------------------------------
------------------------------------------------------------
------------------------------------------------------------
------------------------------------------------------------
-------------------------------------------------CGGTGCTGCTT
TCTG-GTGCGTA--CCAACTT--------CGCCCTTTCTACT-TCCCATTGAGCGATGCG
A----ACTCGA-ACCGGTTCAATACAATACAAATA-----------CAGCCTGG------
---CGG-GGCGGCCTGTCTA------------CGTGGATCAGT-T-TGTG------AC-A
GTTT-AGGAGGGTACAGG----ATACTGAC----T-AGAGTCCCC-TTTTAGGCAGCAGA
TTTCCAGCGAGCACGGTCTTGACAGCAATGGAGTGTAAGTC-TTGCCTG----TCTG-TC
TCCTAT----------CACCTT--------------GCGTCTGGCTGACAACTTCACTCG
ATCAGCTACAACGGTACCTCTGAGCTCCAGCTGGAGCGCATGAGCGTCTACTTCAACGAG
GCTGCGGGCAACAAGTATGTTCCCCGTGCCGTTCTCGTCGATCTCGAGCCCGGTACCATG
GACGCCGTCCGCGCCGGTCCCTTCGGCCAGCTCT--------------------------
------------------------------------------------------------
------------------------------------------------------------
------------------------------------------------------------
------------------------------------------------------------
------------------------------------------------------------
------------------------------------------------------------
------------------------------------------------------------
------------------------------------------------------------
------------------------------------------------------------
------------------------------------------------------------
------------------------------------------------------------
------------------------------------------------------------
------------------------------------------------------------
------------------------------------------------------------
------------
>Apiospora_hysterina_KUC21437
------------------------------------------------------------
------------------------------------------------------------
------------------------------------------------------------
------------------------------------------------------------
------------------------------------------------------------
------------------------------------------------------------
------------------------------------------------------------
------------------------------------------------------------
-----------------------------------GGTAACCAAA---TCGGTGCTGCTT
TCTG-GTGCGTA--CCAACTT--------CGCCCTTTCTACT-TCCCATTGAGCGATGCG
A----ACTCGA-ACCGGTTCAATACAATACAAATG-----------CAGCCTGG------
---CGG-GGCGGCCTGTCTA------------CGTGGATCAGT-T-TGTG------AC-A
GTTT-AGGAGGGTACAGG----ATACTGAC----T-AGAGTCCCC-TTTTAGGCAGCAGA
TTTCCAGCGAGCACGGTCTTGACAGCAATGGAGTGTAAGTC-TTGCCTG----TCTG-TC
TCCTAT----------CACCTT--------------GCGTCTGGCTGACAACTTCACTCG
ATCAGCTACAACGGTACCTCTGAGCTCCAGCTGGAGCGCATGAGCGTCTACTTCAACGAG
GCTGCGGGCAACAAGTATGTTCCCCGTGCCGTTCTCGTCGATCTCGAGCCCGGTACCATG
GACGCCGTCCGCGCCGGTCCCTTCGGCCAGCTCT--------------------------
------------------------------------------------------------
------------------------------------------------------------
------------------------------------------------------------
------------------------------------------------------------
------------------------------------------------------------
------------------------------------------------------------
------------------------------------------------------------
------------------------------------------------------------
------------------------------------------------------------
------------------------------------------------------------
------------------------------------------------------------
------------------------------------------------------------
------------------------------------------------------------
------------------------------------------------------------
------------
>Apiospora_hysterina_ICPM_6889T
----------------------TGCTGTTTGTTCCGATTCCGATTGCGATTCCAATTCC-
-----GATTC-CTCACGTCTCATGCACTTGACAATCCTTGG-ACGCGTCCC-AAAAGTCA
ATCTGA----TGGCACCGACCCGACCCCTTG-ATTGCC------------------TA-C
CCCACCATC--------CTA------------TTTGCGAAGAAAG-GCATTCATTCATTC
TCAACACGACCG-ACCTTCCAAACA-----------------------------------
---------------AACA--------------------------TTACTTT---GAAGA
GATG----ACATG-GGCTGACTTGTGT--TTTTAT-----TTATGTGAT-ATAGGTTCAT
CTTCAGACCGGCCAATGCGTGAGTAGC-TACCGACAC-CGAA-ATATTGTTGTTGCC---
-AAGGGATT-GCGGGGCTCACATGTTTAT-CACAGGGTAACCAAA---TTGGTGCTGCTT
TCTG-GTGCGTA--CCAACTT--------CGCCCTTTCTACT-TCCCATTGAGCGATGCG
A----ACTCGA-ACCGGTTCAATACAATACAAATA-----------CAGCCTGG------
---CGG-GGCGGCCTGTCTA------------CGTGGATCAGT-T-TGTG------AC-A
GTTT-AGGAGGGTACAGG----ATACTGAC----T-AGAGTCCCC-TTTTAGGCAGCAGA
TTTCCAGCGAGCACGGTCTTGACAGCAATGGAGTGTAAGTC-TTGCCTG----TCTG-TC
TCCTAT----------CACCTT--------------GCGTCTGGCTGACAATTTCACTCG
ATCAGCTACAACGGTACCTCTGAGCTCCAGCTGGAGCGCATGAGCGTCTACTTCAACGAG
GCTGCGGGCAACAAGTATGTTCCCCGTGCCGTTCTCGTCGATCTCGAGCCCGGTACCATG
GACGCCGTCCGCGCCGGTCCCTTCGGCCAGCTCT--------------------------
------------------------------------------------------------
------------------------------------------------------------
------------------------------------------------------------
------------------------------------------------------------
------------------------------------------------------------
------------------------------------------------------------
------------------------------------------------------------
------------------------------------------------------------
------------------------------------------------------------
------------------------------------------------------------
------------------------------------------------------------
------------------------------------------------------------
------------------------------------------------------------
------------------------------------------------------------
------------
>Apiospora_sasae_CBS_146808T
---------------------CTGCTGTTTGTTCCGATTCCGATTCCGATTCCAATTCCA
ATTCCGATTC-CTCACGTCTCATGCACTTGACAATCCTTGG-ACGCGTCCC-AAAAGTCA
ATCTGA----TGGCACCGACCCGACCCCTTG-ATTGCC------------------TA-C
CCCACCATC--------CTA------------TTTGCGAAGAAAG-GCATTCATTCATTT
TCAACACGACCG-ACCTTCCAAACA-----------------------------------
---------------AACA--------------------------TTACTTT---GAAGA
GATG----ACATG-GGCTGACTTGTGT--TTTTAT-----TTATGTGAT-ATAGGTTCAC
CTTCAGACCGGCCAATGCGTGAGTAGC-TACCGACAC-CGAA-ATATTGTTGTTGCC---
-AAGGGATT-GCGGGGCTCACATGTTTAT-CACAGGGTAACCAAA---TTGGTGCTGCTT
TCTG-GTGCGTA--CCAACTT--------CGCCTTT-CTACT-TCCCATTGAGCGATGCG
A----ACTCGA-ACCGGTTCAATACAATACAAATA-----------CAGCCTGG------
---CGG-GGCGGCCTGTCTA------------CGTGGATCAGT-T-TGTG------AC-A
GTTT-AGGAGGGTACGGG----ATACTGAC----T-AGAGTCCCC-TTTTAGGCAGCAGA
TTTCCAGCGAGCACGGTCTTGACAGCAATGGAGTGTAAGTC-TTGCCTG----TCTG-TC
TCCTAT----------CACCTT--------------GCGTCTGGCTGACAATTTCACTCG
ATCAGCTACAACGGTACCTCTGAGCTCCAGCTGGAGCGCATGAGCGTCTACTTCAACGAG
GCTGCGGGCAACAAGTATGTTCCCCGTGCCGTTCTCGTCGATCTCGAGCCCGGTACCATG
GACGCCGTCCGCGCCGGTCCCTTCGGCCAGCTCTTCCGCCCCGACAACTT----------
------------------------------------------------------------
------------------------------------------------------------
------------------------------------------------------------
------------------------------------------------------------
------------------------------------------------------------
------------------------------------------------------------
------------------------------------------------------------
------------------------------------------------------------
------------------------------------------------------------
------------------------------------------------------------
------------------------------------------------------------
------------------------------------------------------------
------------------------------------------------------------
------------------------------------------------------------
------------
>Apiospora_nanmingensis_sp._nov_GUCC_25-0087T
-----------------AAGTCTGCTGTTTGTTCCGATTCCGATTCNAATTCC-------
-----GATTC-CTCACGTCTCATGCACTTGACAATCCTTGG-ACGCGTCCC-AAAAGTCA
ATCTGA----TGGCACCGACCCGACCCCTTG-ATTGCC------------------TA-C
CCCACCATC--------CTA------------TTTGCGAAGAAAG-GCTTTCATTCATTC
TCAACACGACCG-ACCTTCCAAACA-----------------------------------
---------------AACA--------------------------TGACTTT---GAAGA
GATG----ACATG-GGCTGACTTGTGT--TTTTAT-----TTATGTGAT-ATAGGTTCAT
CTTCAGACCGGCCAATGCGTGAGTAGC-TACCGACAC-CGAA-ATATTGTTGTTGCC---
-AAGGGATT-GCGGGGCTCACATGTTTAT-CACAGGGTAACCAAA---TTGGTGCTGCCT
TCTG-GTGCGTA--CCAACTT--------CGCCTTT-CTACT-TCCCATGGAGCGATGCG
A----ACTCGA-ACCGGTCCAATACAATACAAATA-----------CAACCTGG------
---CGG-GGCGGCCTGTCTA------------CGTGGATCAGT-T-TGTG------AC-A
GTTT-AGGAGGGTACAGG----ATACTGAC----T-AGAGTCCCC-TTTTAGGCAGCAGA
TTTCCAGCGAGCACGGTCTTGACAGCAATGGAGTGTAAGTC-TTGCCTG----TCTG-TC
TCCTAT----------CACCTT--------------GCGTCTGGCTGACAATTTCACTCG
ATCAGCTACAACGGTACCTCTGAGCTCCAGCTGGAGCGCATGAGCGTCTACTTCAACGAG
GCTGCGGGCAACAAGTATGTTCCCCGTGCCGTTCTCGTCGATCTCGAGCCCGGTACCATG
GACGCCGTCCGCGCCGGTCCCTTCGGCCAGCTCTTCCGTCCCGACAACTTTGTTTTCGGT
CAGTCCGGT--------GCTGGCAACAACTGGGCCAAGG---------------------
------------------------------------------------------------
------------------------------------------------------------
------------------------------------------------------------
------------------------------------------------------------
------------------------------------------------------------
------------------------------------------------------------
------------------------------------------------------------
------------------------------------------------------------
------------------------------------------------------------
------------------------------------------------------------
------------------------------------------------------------
------------------------------------------------------------
------------------------------------------------------------
------------
>Apiospora_nanmingensis_sp._nov_GUCC_25-0088
-----------------AAGTCTGCTGTTTGTTCCGATTCCGATTCNAATTCC-------
-----GATTC-CTCACGTCTCATGCACTTGACAATCCTTGG-ACGCGTCCC-AAAAGTCA
ATCTGA----TGGCACCGACCCGACCCCTTG-ATTGCC------------------TA-C
CCCACCATC--------CTA------------TTTGCGAAGAAAG-GCTTTCATTCATTC
TCAACACGACCG-ACCTTCCAAACA-----------------------------------
---------------AACA--------------------------TGACTTT---GAAGA
GATG----ACATG-GGCTGACTTGTGT--TTTTAT-----TTATGTGAT-ATAGGTTCAT
CTTCAGACCGGCCAATGCGTGAGTAGC-TACCGACAC-CGAA-ATATTGTTGTTGCC---
-AAGGGATT-GCGGGGCTCACATGTTTAT-CACAGGGTAACCAAA---TTGGTGCTGCCT
TCTG-GTGCGTA--CCAACTT--------CGCCTTT-CTACT-TCCCATGGAGCGATGCG
A----ACTCGA-ACCGGTCCAATACAATACAAATA-----------CAACCTGG------
---CGG-GGCGGCCTGTCTA------------CGTGGATCAGT-T-TGTG------AC-A
GTTT-AGGAGGGTACAGG----ATACTGAC----T-AGAGTCCCC-TTTTAGGCAGCAGA
TTTCCAGCGAGCACGGTCTTGACAGCAATGGAGTGTAAGTC-TTGCCTG----TCTG-TC
TCCTAT----------CACCTT--------------GCGTCTGGCTGACAATTTCACTCG
ATCAGCTACAACGGTACCTCTGAGCTCCAGCTGGAGCGCATGAGCGTCTACTTCAACGAG
GCTGCGGGCAACAAGTATGTTCCCCGTGCCGTTCTCGTCGATCTCGAGCCCGGTACCATG
GACGCCGTCCGCGCCGGTCCCTTCGGCCAGCTCTTCCGTCCCGACAACTTTGTTTTCGGT
CAGTCCGGT--------GCTGGCAACAACTGGGCCAAAG---------------------
------------------------------------------------------------
------------------------------------------------------------
------------------------------------------------------------
------------------------------------------------------------
------------------------------------------------------------
------------------------------------------------------------
------------------------------------------------------------
------------------------------------------------------------
------------------------------------------------------------
------------------------------------------------------------
------------------------------------------------------------
------------------------------------------------------------
------------------------------------------------------------
------------
>Apiospora_anshunensis_GMB6208T
T-----------------------CT----------------------------------
--------------------------CTCGTGCATTGACAGGACGCGTCCC-TAAAGTCA
ATCTGC----TGGCACCAG-----CCCTTTC-ACTGCTCTTGCTTGA------------C
CCCACCACC--------CTT------------TTCGAGAAGCA-----------------
---------------------------------------------------------TTC
GC-------------AACA--------------------------TGAC-TT---GAGGA
CATG----ACATG-AACTGACTTGCCTGTGCTTTT-----TTCTACAAT-ATAGGTTCAC
CTCCAGACCGGCCAATGCGTGAGTAAC-CACCGACAC-CACA-A---GATGATGGTC---
-AGGGGAAT-GCGGGGCTCACATGTTTAT-CACAGGGTAACCAAA---TTGGTGCTGCTT
TCTG-GTGCGTA--CCAACTTCA-AACTTCACCTTC--CAAT-GCCCGTCAAACGACGTG
G----ACTCGAGGCCTGTTCAACACGATACGATTA-----------CAACCTGG------
---CGG-GATGGCCTGCCTA------------TGCCGATCGGT-T-CGGG------GT-A
GTTG-AGGAAGAAACAGG----ATACTGAC----T-AGTGTCCCCCCTTTAGGCAGCAGA
TTTCCAGCGAGCACGGTCTCGACAGCAATGGAGTGTAAGTC-TTG--------CCTG-TC
CCGTGT----------CACCTT--------------GCATCTAGCTGACAGTCCAACTCG
A-TAGCTACAACGGTACCTCTGAGCTCCAGCTGGAGCGCATGAGCGTCTACTTCAACGAG
GCTTCGGGCAACAAGTACGTTCCCCGTGCCGTTCTCGTCGATCTCGAGCCCGGTACCATG
GACGCCGTCCGCGCCGGTCCCTTTGGCCAGCTCTTCCGTCCCGACAACTTCGTCTTCGGT
CAGTCCGGT--------GCTGGCAACAACTGGGCCAAGGGTCACTACACTGAGGGTGCCG
AGCTTGTCGACCAGGTCCTTGACGTGGTCCGCCGTGAGGCTGAGGGCTGCGACTGCCTCC
AAGGTTTCCAGATCACCCACTCTCTCGGTGGTGGTACTGGTGCCGGTATGGGTACCCTGT
TGATCTCCAAGATTCGCGAGGAGTTCCCCGACCGTATGATGGCCACCTTCTCCGTCATGC
CCTCCCCCAAGGTCTCGGATACCGTTGTCGAGCCCTACAACGCCACCCTGTCCGTCCACC
AGCTGGTCGAGAACTCGGACGAG-------------------------------------
------------------------------------------------------------
------------------------------------------------------------
------------------------------------------------------------
------------------------------------------------------------
------------------------------------------------------------
------------------------------------------------------------
------------------------------------------------------------
------------------------------------------------------------
------------
>Apiospora_anshunensis_GMB6207
T-----------------------CT----------------------------------
--------------------------CTCGTGCATTGACAGGACGCGTCCC-TAAAGTCA
ATCTGC----TGGCACCAG-----CCCTTTC-ACTGCTCTTGCTTGA------------C
CCCACCACC--------CTT------------TTCGAGAAGCA-----------------
---------------------------------------------------------TTC
GC-------------AACA--------------------------TGAC-TT---GAGGA
CATG----ACATG-AACTGACTTGCCTGTGCTTTT-----TTCTACAAT-ATAGGTTCAC
CTCCAGACCGGCCAATGCGTGAGTAAC-CACCGACAC-CACA-A---GATGATGGTC---
-AGGGGAAT-GCGGGGCTCACATGTTTAT-CACAGGGTAACCAAA---TTGGTGCTGCTT
TCTG-GTGCGTA--CCAACTTCA-AACTTCACCTTC--CAAT-GCCCGTCAAACGACGTG
G----ACTCGAGGCCTGTTCAACACGATACGATTA-----------CAACCTGG------
---CGG-GATGGCCTGCCTA------------TGCCGATCGGT-T-CGGG------GT-A
GTTG-AGGAAGAAACAGG----ATACTGAC----T-AGTGTCCCCCCTTTAGGCAGCAGA
TTTCCAGCGAGCACGGTCTCGACAGCAATGGAGTGTAAGTC-TTG--------CCTG-TC
CCGTGT----------CACCTT--------------GCATCTAGCTGACAGTCCAACTCG
A-TAGCTACAACGGTACCTCTGAGCTCCAGCTGGAGCGCATGAGCGTCTACTTCAACGAG
GCTTCGGGCAACAAGTACGTTCCCCGTGCCGTTCTCGTCGATCTCGAGCCCGGTACCATG
GACGCCGTCCGCGCCGGTCCCTTTGGCCAGCTCTTCCGTCCCGACAACTTCGTCTTCGGT
CAGTCCGGT--------GCTGGCAACAACTGGGCCAAGGGTCACTACACTGAGGGTGCCG
AGCTTGTCGACCAGGTCCTTGACGTGGTCCGCCGTGAGGCTGAGGGCTGCGACTGCCTCC
AAGGTTTCCAGATCACCCACTCTCTCGGTGGTGGTACTGGTGCCGGTATGGGTACCCTGT
TGATCTCCAAGATTCGCGAGGAGTTCCCCGACCGTATGATGGCCACCTTCTCCGTCATGC
CCTCCCCCAAGGTCTCGGATACCGTTGTCGAGCCCTACAACGCCACCCTGTCCGTCCACC
AGCTGGTCGAGAACTCGGACGAG-------------------------------------
------------------------------------------------------------
------------------------------------------------------------
------------------------------------------------------------
------------------------------------------------------------
------------------------------------------------------------
------------------------------------------------------------
------------------------------------------------------------
------------------------------------------------------------
------------
>Apiospora_pseudohyphopodii_KUC21684
------------------------------------------------------------
------------------------------------------------------------
------------------------------------------------------------
------------------------------------------------------------
------------------------------------------------------------
------------------------------------------------------------
----------------------------------------------------AGGTTCAT
CYTCAGCCCGGTCAATGCGTGAGTAAC-CACCGACAC-CACA-A---GATGATTGTC---
-AGGGGAAT-GCGGGGCTCACATGTTTAT-CACAGGGTAACCAAA---TCGGTGCTGCTT
TCTG-GTGCGTA--CCAACTTCA-AACTTCACCTTC-CGAAT-GCCCATCAAACGGCGTG
G----ACTCGC-GCCCATTCAATACGATACGATTA-----------TAACCTGG------
---CGG-GACGACCTGTCTA------------TGTCGATCGGT-T-TGGG------GT-A
GTTG-AGGAAGAAACAGG----ATACTGAC----T-AGTGTCCCC-CTTTAGGCAGCAGA
TTTCCAGCGAGCACGGTCTCGACAGCAATGGAGTGTAAGTC-TTG--------CCTG-TC
CGTGTC----------ACCCTT--------------GCATCTAGCTGACAGTCCAACTCG
A-TAGCTACAACGGTACCTCTGAGCTTCAGCTGGAGCGCATGAGCGTCTACTTCAACGAG
GCTTCGGGCAACAAGTACGTTCCCCGTGCCGTTCTCGTCGATCTCGAGCCCGGTACCATG
GACGCCGTCCGCGCCGGTCCCTTTGGCCAGCTCT--------------------------
------------------------------------------------------------
------------------------------------------------------------
------------------------------------------------------------
------------------------------------------------------------
------------------------------------------------------------
------------------------------------------------------------
------------------------------------------------------------
------------------------------------------------------------
------------------------------------------------------------
------------------------------------------------------------
------------------------------------------------------------
------------------------------------------------------------
------------------------------------------------------------
------------------------------------------------------------
------------
>Apiospora_pseudohyphopodii_KUC21680T
------------------------------------------------------------
------------------------------------------------------------
------------------------------------------------------------
------------------------------------------------------------
------------------------------------------------------------
------------------------------------------------------------
----------------------------------------------------AGGTTCAT
CYTCAGCCCGGTCAATGCGTGAGTAAC-CACCGACAC-CACA-A---GATGATTGTC---
-AGGGGAAT-GCGGGGCTCACATGTTTAT-CACAGGGTAACCAAA---TCGGTGCTGCTT
TCTG-GTGCGTA--CCAACTTCA-AACTTCACCTTC-CGAAT-GCCCATCAAACGGCGTG
G----ACTCGC-GCCCATTCAATACGATACGATTA-----------TAACCTGG------
---CGG-GACGACCTGTCTA------------TGTCGATCGGT-T-TGGG------GT-A
GTTG-AGGAAGAAACAGG----ATACTGAC----T-AGTGTCCCC-CTTTAGGCAGCAGA
TTTCCAGCGAGCACGGTCTCGACAGCAATGGAGTGTAAGTC-TTG--------CCTG-TC
CGTGTC----------ACCCTT--------------GCATCTAGCTGACAGTCCAACTCG
A-TAGCTACAACGGTACCTCTGAGCTTCAGCTGGAGCGCATGAGCGTCTACTTCAACGAG
GCTTCGGGCAACAAGTACGTTCCCCGTGCCGTTCTCGTCGATCTCGAGCCCGGTACCATG
GACGCCGTCCGCGCCGGTCCCTTTGGCCAGCTCT--------------------------
------------------------------------------------------------
------------------------------------------------------------
------------------------------------------------------------
------------------------------------------------------------
------------------------------------------------------------
------------------------------------------------------------
------------------------------------------------------------
------------------------------------------------------------
------------------------------------------------------------
------------------------------------------------------------
------------------------------------------------------------
------------------------------------------------------------
------------------------------------------------------------
------------------------------------------------------------
------------
>Apiospora_hyphopodii_SICAUCC_22-0034
------------------------------------------------------------
----------------------------------TTGACAGGACGCGTCCG-CAAAGTCA
ATCTGC----TGGCACCAG-----CCCCTTC-ACTGCTCTTGC--------TTGACCC-C
ACCACCACC--------CTT------------TTCGAGAAGCA-----------------
---------------------------------------------------------TTC
GC-------------ATCA-----TGACT---------------TGAGC-TT---GAGGA
CATT----ACATG-AACTGACTTGCCT-GTGTTTTTT---TTCTACAAT-ATAGGTTCAC
CTCCAGACCGGCCAATGCGTGAGTAAC-CACCGACAC-CACA-A---GATGATTGTC---
-AGGGGACT-GCGGGGCTCACATGTTTAT-CACAGGGTAACCAAA---TCGGTGCTGCTT
TCTG-GTGCGTA--CCAACTTCA-AACTTCACCTTC-CGAAT-GCCCATCAAACGACGTG
C----ACTCGA-GCCCGTTCAACACGATACGATTA-----------TAGCCTGG------
---CGG-GACGGCCTGCCTA------------TGTCGATCAGT-T-TGGG------GT-A
GTTG-AGGAAGAAACAGG----ATACTGAC----T-AGTGTCCCC-CTTTAGGCAGCAGA
TTTCCAGCGAGCACGGTCTCGACAGCAATGGAGTGTAAGTC-TTG--------TCTG-TC
CCATGT----------CGCCTT--------------GCATCTAGCTGACAGTCCAACTCG
A-TAGCTACAACGGTACCTCTGAGCTCCAGCTGGAGCGCATGAGCGTCTACTTCAACGAG
GCTTCGGGCAACAAGTACGTTCCCCGTGCCGTTCTCGTCGATCTCGAGCCCGGTACCATG
GACGCCGTCCGCGCCGGTCCCTTTGGCCAGCTCTTCCGTCCCGACAACTT----------
------------------------------------------------------------
------------------------------------------------------------
------------------------------------------------------------
------------------------------------------------------------
------------------------------------------------------------
------------------------------------------------------------
------------------------------------------------------------
------------------------------------------------------------
------------------------------------------------------------
------------------------------------------------------------
------------------------------------------------------------
------------------------------------------------------------
------------------------------------------------------------
------------------------------------------------------------
------------
>Apiospora_menglaensis_KUNCC_24_17547
------------------------------------------------------------
------------------------------------------------------------
------------------------------------------------------------
------------------------------------------------------------
------------------------------------------------------------
------------------------------------------------------------
------------------------------------------------------------
------------------------------------------------------------
------------------------------------------------------------
--------------------------------------TCTC-GCCCATCGATCGAACTG
A----TTTCGA-ACCGGTCCAATGGGATACAAATA-----------CAAGCTAC------
---TGAAGACGGCCTCTCTA------------CGTCGATCAGT-T-CGGG------AC-A
TTTT-GGGAGGGTACAGG----ATACTGAC----T-AGTGTCCCC-TTATAGGCAACAGA
TTTCCAGCGAGCACGGTCTTGACAGCAATGGAGTGTGAGTC-TTG--------CCAA-TA
CAAAGT----------TACCTT--------------GCTTCTCACTGACAGTTCCGCTCG
A-TAGCTACAACGGTACCTCTGAGCTCCAGCTGGAGCGCATGAGCGTCTACTTCAACGAA
GCCTCGGGCAACAAGTATGTTCCCCGTGCCGTCCTCGTCGATCTCGAGCCCGGTACCATG
GACGCCGTCCGCGCCGGTCCCTTCGGCCAGCTCTTCCGCCCCGACAACTTCGTCTTCGGT
CAATCCGGT--------GCTGGCAACAACTGGGCCAAGGGTC------------------
------------------------------------------------------------
------------------------------------------------------------
------------------------------------------------------------
------------------------------------------------------------
------------------------------------------------------------
------------------------------------------------------------
------------------------------------------------------------
------------------------------------------------------------
------------------------------------------------------------
------------------------------------------------------------
------------------------------------------------------------
------------------------------------------------------------
------------------------------------------------------------
------------
>Apiospora_menglaensis_KUNCC_24_17546T
------------------------------------------------------------
------------------------------------------------------------
------------------------------------------------------------
------------------------------------------------------------
------------------------------------------------------------
------------------------------------------------------------
------------------------------------------------------------
------------------------------------------------------------
------------------------------------------------------------
--------------------------------------TCTC-GCCCATCGATCGAACTG
A----TTTCGA-ACCGGTCCAATGGGATACAAATA-----------CAAGCTAC------
---TGAAGACGGCCTCTCTA------------CGTCGATCAGT-T-CGGG------AC-A
TTTT-GGGAGGGTACAGG----ATACTGAC----T-AGTGTCCCC-TTATAGGCAACAGA
TTTCCAGCGAGCACGGTCTTGACAGCAATGGAGTGTGAGTC-TTG--------CCAA-TA
CAAAGT----------TACCTT--------------GCTTCTCACTGACAGTTCCGCTCG
A-TAGCTACAACGGTACCTCTGAGCTCCAGCTGGAGCGCATGAGCGTCTACTTCAACGAA
GCCTCGGGCAACAAGTATGTTCCCCGTGCCGTCCTCGTCGATCTCGAGCCCGGTACCATG
GACGCCGTCCGCGCCGGTCCCTTCGGCCAGCTCTTCCGCCCCGACAACTTCGTCTTCGGT
CAATCCGGT--------GCTGGCAACAACTGGGCCAAGGGTC------------------
------------------------------------------------------------
------------------------------------------------------------
------------------------------------------------------------
------------------------------------------------------------
------------------------------------------------------------
------------------------------------------------------------
------------------------------------------------------------
------------------------------------------------------------
------------------------------------------------------------
------------------------------------------------------------
------------------------------------------------------------
------------------------------------------------------------
------------------------------------------------------------
------------
>Apiospora_phragmitis_CBS_145145
------------------------------------------------------------
------------------------------------------------------------
------------------------------------------------------------
------------------------------------------------------------
------------------------------------------------------------
------------------------------------------------------------
------------------------------------------------------------
------------------------------------------------------------
------------------------------------------------------------
---------------------------------------------CCATCGATCGACCTG
A----TTTCGA-ACCGGTCCAATGCGATATAAATA-----------CAAGCTAC------
---TGGAGACGGCCTCTCTA------------CGTCGATCAGT-T-CGGG------AC-A
TTTT-GGGAGGGTACAGG----ATACTGAC----T-AGTGTCCCA-TTATAGGCAGCAGA
TTTCCAGCGAGCACGGTCTTGACAGCAATGGAGTGTAAGTC-TTC--------CCCA-TA
CAAAGT----------CACCTT--------------GCTTCTCGCTGACAGTTCCGCTCG
A-TAGCTACAACGGTACCTCTGAGCTCCAGCTGGAGCGCATGAGCGTCTATTTCAACGAA
GCCTCGGGCAACAAGTATGTTCCCCGTGCCGTCCTTGTCGATCTCGAGCCCGGTACCATG
GACGCCGTCCGCGCCGGTCCTTTCGGCCAGCTTT--------------------------
------------------------------------------------------------
------------------------------------------------------------
------------------------------------------------------------
------------------------------------------------------------
------------------------------------------------------------
------------------------------------------------------------
------------------------------------------------------------
------------------------------------------------------------
------------------------------------------------------------
------------------------------------------------------------
------------------------------------------------------------
------------------------------------------------------------
------------------------------------------------------------
------------------------------------------------------------
------------
>Apiospora_phragmitis_CPC_18900T
----------AGATTGTAAGTCTGC-------CCTGCCTCT-ACCGAGCCTCT-------
--------TG-TTGA-----------CTCGGCCATCTTTGG-ACGCGTCCC-GAAAGTCA
ATCTGA---TTGGCACCGA-----CCCCTTG-ATTGCCCTTCCT-------CTATTTA-C
CCCACCACC--------TTG------------TTTGCGAAGAAAA-GGGCTTG-------
-CGACA---------------------------------------------------TTC
GC-------------AACA-----CACGACCTCATCACATTCATTACCT-GA---AGAGA
GAGG----ACATT-AACTGACATGTGG----TTT------CTTTGCGAT-ATAGGTTCAT
CTCCAGACCGGTCAATGCGTAAGTTGC-TACCAACAT-CACC-A---TATTCTTGCC---
-AGGGGAAT-GCGGGGCTCACATGTTTAC-AACAGGGTAACCAAA---TTGGTGCTGCTT
TCTG-GTGCGTA--CCTACTT--------CGCCTTC-TTCTC-GCCCATCGATCGACCTG
A----TTTCGA-ACCGGTCCAATGCGATATAAATA-----------CAAGCTAC------
---TGGAGACGGCCTCTCTA------------CGTCGATCAGT-T-CGGG------AC-A
TTTT-GGGAGGGTACAGG----ATACTGAC----T-AGTGTCCCA-TTATAGGCAGCAGA
TTTCCAGCGAGCACGGTCTTGACAGCAATGGAGTGTAAGTC-TTC--------CCCA-TA
CAAAGT----------CACCTT--------------GCTTCTCGCTGACAGTTCCGCTCG
A-TAGCTACAACGGTACCTCTGAGCTCCAGCTGGAGCGCATGAGCGTCTATTTCAACGAA
GCCTCGGGCAACAAGTATGTTCCCCGTGCCGTCCTTGTCGATCTCGAGCCCGGTACCATG
GACGCCGTCCGCGCCGGTCCTTTCGGCCAGCTTTTCCGTCCCGACAACTTCGTTTTCGGT
CAGTCCGGT--------GCTGGCAACAACTGGGCCAAGGGTCACT---------------
------------------------------------------------------------
------------------------------------------------------------
------------------------------------------------------------
------------------------------------------------------------
------------------------------------------------------------
------------------------------------------------------------
------------------------------------------------------------
------------------------------------------------------------
------------------------------------------------------------
------------------------------------------------------------
------------------------------------------------------------
------------------------------------------------------------
------------------------------------------------------------
------------
>Apiospora_descalsii_CBS_145130T
--------------------------------CCTGCCTCT-ACCGAGCATCT-------
--------TG-TTGA-----------CTCGGCCATCCTTGG-ACGCGTCCC-GAAAGTCA
ATCTGA---TTGGCACCGA-----CCCCTTG-ATTGCCCTTCCT-------CTATTTA-C
CCCACCACC--------TTG------------TTTGCGAAGAAAA-GCGCTCG-------
-CGACA---------------------------------------------------TTC
GC-------------AACA-----CACGACCTCATCACATTCATAACTT-GA---AGAGA
GAGG----ACATC-AACTGACACGTGG----TTT------CTTTGTGAT-ATAGGTTCAT
CTCCAGACCGGTCAATGCGTAAGTTGC-TACCAACAC-CACA-A---TATTCTTGCC---
-AGGGGAAT-GCGGGGCTCACATGTTTAC-AACAGGGTAACCAAA---TTGGTGCTGCTT
TCTG-GTGCGTA--CCTACGT--------CGCCTTC-TTCTC-GCCCATCGATCGACCTG
A----TTTCGA-ACCGGTCCAATGCGATACAAATA-----------CAAGCTAC------
---TGGAGACGGCCTCTCTA------------CGTCGATCAGT-T-CGGG------AC-A
TCTT-GGGAGGGTACAGG----ATACTGAC----T-TGTGTCCCC-TTATAGGCAACAGA
TTTCCAGCGAGCACGGTCTTGACAGCAATGGAGTGTGAGTC-TTG--------CCCA-TA
CAAAGT----------TACCTT--------------GCTTCCCACTGACAGTTCCGCTCG
A-TAGCTACAACGGTACCTCTGAGCTCCAGCTGGAGCGCATGAGCGTCTACTTCAACGAA
GCCTCGGGCAACAAGTATGTTCCCCGTGCCGTCCTCGTCGATCTCGAGCCCGGTACCATG
GACGCCGTCCGCGCCGGTCCTTTCGGTCAGCTTT--------------------------
------------------------------------------------------------
------------------------------------------------------------
------------------------------------------------------------
------------------------------------------------------------
------------------------------------------------------------
------------------------------------------------------------
------------------------------------------------------------
------------------------------------------------------------
------------------------------------------------------------
------------------------------------------------------------
------------------------------------------------------------
------------------------------------------------------------
------------------------------------------------------------
------------------------------------------------------------
------------
>Apiospora_balearica_CBS_145129T
---------------GTAAGTCTGC-------CCTGCCTCT-ACCGAGCCTCT-------
--------TG-TTGA-----------CTCGGCCATCCTTGG-ACGCGTCCC-GAAAGTCA
ATCTGA---TTGGCACCGA-----CCCCTTG-ATTGCCCTCCT--------CTATTTA-C
CCCACCACC--------TTG------------TTTGCGAAGAAAA-GCACTCG-------
-CGACA---------------------------------------------------TTC
GC-------------AACA-----CACGACCTCATCACATTCATTACCT-GA---AGAGA
GAGG----ACATG-AACTGACACGTCG----TTT------CTTTGTGAT-GTAGGTTCAT
CTCCAGACCGGTCAATGCGTAAGTTGC-TACCAACAC-CACA-A---TATTCTTGGC---
-AGGGGAAT-GCGGGGCTCACATGTTTAC-AACAGGGTAACCAAA---TTGGTGCTGCTT
TCTG-GTGCGTA--CCTACTT--------CGCCTTC----TC-GCCCATCGATCGAACTG
A----TTTCGA-ACCGGTCCAATGGGATACAAATA-----------CAAGCTAC------
---TGAAGACGGCCTCTCTA------------CGTCGATCAGT-T-CGGG------AC-A
TTTT-GGGAGGGTACAGG----ATACTGAC----T-AGTGTCCCC-TTATAGGCAACAGA
TTTCCAGCGAGCACGGTCTTGACAGCAATGGAGTGTGAGTC-TTG--------CCAA-TA
CAAAGT----------TACCTT--------------GCTTCTCACTGACAGTTCCGCTCG
A-TAGCTACAACGGTACCTCTGAGCTCCAGCTGGAGCGCATGAGCGTCTACTTCAACGAA
GCCTCGGGCAACAAGTATGTTCCCCGTGCCGTCCTCGTCGATCTCGAGCCCGGTACCATG
GACGCCGTCCGCGCCGGTCCTTTCGGTCAGCTTT--------------------------
------------------------------------------------------------
------------------------------------------------------------
------------------------------------------------------------
------------------------------------------------------------
------------------------------------------------------------
------------------------------------------------------------
------------------------------------------------------------
------------------------------------------------------------
------------------------------------------------------------
------------------------------------------------------------
------------------------------------------------------------
------------------------------------------------------------
------------------------------------------------------------
------------------------------------------------------------
------------
>Apiospora_subglobosa_GMB-W1024
------------------------------------------------------------
------------------------------------------------------------
------------------------------------------------------------
------------------------------------------------------------
------------------------------------------------------------
------------------------------------------------------------
------------------------------------------------------------
------------------------------------------------------------
--------------------------------------------------GGTGCTGCTT
TCTG-GTGCGTA--CCAACCT--------CGCCTTC-TTACT-GCCACTCGAGCGGCTTC
G----ACTCGG-TTCAGCTGCATACGATATAAATA-----------------GG------
---CCGAGACGGCCTATCTA------------CGTCGATATGT-T-TGGG------AT-A
TTGC-GGGACGGCACAGG----ATACTAAC----T-GGTGCCCCCCTTTTAGGCAACAGA
TTTCCAGCGAGCACGGCCTCGACAGCAATGGAGTGTTAGTC-TTG--------ATTG-TC
CGATACCCC------TCGCTTT--------------GCATCAGGCTGACAATACAATAAA
A-TAGTTACAACGGCACCTCGGAGCTCCAGCTGGAGCGCATGAGCGTTTACTTCAACGAG
GCTTCGGGCAACAAGTATGTTCCCCGTGCCGTTCTCGTCGATCTTGAGCCCGGTACCATG
GATGCCGTCCGCGCTGGTCCCTTCGGCCAGCTCTTCCGCCCCGACAACTTTGTTTTCGGT
CAATCCGGT--------GCTGGCAACAACTGGGCCAAGGGTCACTACA------------
------------------------------------------------------------
------------------------------------------------------------
------------------------------------------------------------
------------------------------------------------------------
------------------------------------------------------------
------------------------------------------------------------
------------------------------------------------------------
------------------------------------------------------------
------------------------------------------------------------
------------------------------------------------------------
------------------------------------------------------------
------------------------------------------------------------
------------------------------------------------------------
------------
>Apiospora_pterosperma_CPC_20193T
-----------GATTGTAAGTCTGC-------TGGCCCTGT-CTCTCGCATCT-------
--------TT-TTGACTTG-------CTTGACAATCCTTGG-ACGCGTTCC-AAAAGTCA
AATCTG---ATGGCACCGA-----CCCCATG-ATTGCCATTCCT-----------TTA-C
CCCACCACC--------CTC------------TTTGCGAAGGAAA-GCATTCG-------
---------CGA-CTGTCCTGAGCA--------------------------------CCC
AC-------------AACA-----TGACCTCGAA--------ACCTTGC-TT---GAAGA
GATG----ACATG-GGCTGACTTGTTG-TTGTTTTTT---CTCCATGAT-ATAGGTTCAT
CTCCAGACCGGTCAATGCGTGAGTACC-TCCCGACCC-GACA-A---TCTTATTACC---
-AGGGGAAT-GCGGGGCTCACATACTCAT-CACAGGGTAACCAAA---TCGGTGCTGCTT
TTTG-GTGCGTA--CCAACCT--------CGCCTTC-TTATT-ACTCATTGAGCGACCTG
A----AATCGA-AGCGGTCCAATACGATACAGATA-----------CAATCTGG------
---CAG-GACGGCGTGTCTG------------CA-----CAGT-T-AAGG------AG-A
GTTT-AGGAGGGCACAGG----AAACTGAC----T-AGTGTCCCC-TTTTAGGCAACAGA
TTTCCAGCGAGCACGGTCTTGACAGCAATGGAGTGTAAGTC-TTG--------CCTG-TC
CCATTT----------CACCTT--------------GCGTCTAGCTGACAGTTCAACTTG
G-TAGCTACAACGGTACCTCTGAGCTCCAGCTGGAGCGCATGAGCGTCTACTTCAACGAG
GCTTCGGGCAACAAGTATGTCCCCCGTGCCGTTCTCGTCGATCTCGAGCCCGGTACCATG
GACGCCGTCCGCGCCGGTCCCTTCGGCCAGCTTTTCCGTCCCGACAACTTTGTTTTCGGT
CAGTCCGGT--------GCTGGCAACAACTGGGCCAAGG---------------------
------------------------------------------------------------
------------------------------------------------------------
------------------------------------------------------------
------------------------------------------------------------
------------------------------------------------------------
------------------------------------------------------------
------------------------------------------------------------
------------------------------------------------------------
------------------------------------------------------------
------------------------------------------------------------
------------------------------------------------------------
------------------------------------------------------------
------------------------------------------------------------
------------
>Apiospora bambusigena_SAUCC_2446-6
------------------------------------------------------------
------------------------------------------------------------
------------------------------------------------------------
------------------------------------------------------------
------------------------------------------------------------
------------------------------------------------------------
------------------------------------------------------------
------------------------------------------------------------
-------------------------------------------------------TGCTT
TCTG-GTGCGTA--TCTAGTT--------CGCCTTC-TTCTT-GCCCGTTGATCGACGCG
A----ATTCGA-ACCGGTTCAATGCGATACATATA-----------CAGGCTGG------
---CAGAGGTGGCCTATCTA------------AGTCGATC-------------------A
ATTT-GGGAGGGTACAGG----ATACTGAC----T-AGTGTCCCC-TTGTAGGCAACAGA
TTTCCAGCGAACACGGTCTCGACAGCAATGGAGTGTAAGTC-TTG--------CCTG-TA
CAACGCCGC------CTTGCTT--------------GCTTCCCGCTGACAGTTCCGTTCG
A-TAGCTACAACGGTACCTCTGAGCTCCAGCTGGAGCGCATGAGCGTCTACTTCAACGAG
GCTTCCGGCAACAAGTATGTTCCCCGTGCCGTCCTCGTCGATCTCGAGCCCGGTACCATG
GACGCCGTCCGTGCCGGTCCTTTCGGCCAGCTTTTCCGCCCCGACAACTTCGTTTTCGGT
CAATCCGGT--------GCTGGCAACAACTGGGCCAAGGGT-------------------
------------------------------------------------------------
------------------------------------------------------------
------------------------------------------------------------
------------------------------------------------------------
------------------------------------------------------------
------------------------------------------------------------
------------------------------------------------------------
------------------------------------------------------------
------------------------------------------------------------
------------------------------------------------------------
------------------------------------------------------------
------------------------------------------------------------
------------------------------------------------------------
------------
>Apiospora bambusigen_SAUCC_2446-2T
------------------------------------------------------------
------------------------------------------------------------
------------------------------------------------------------
------------------------------------------------------------
------------------------------------------------------------
------------------------------------------------------------
------------------------------------------------------------
------------------------------------------------------------
-------------------------------------------------------TGCTT
TCTG-GTGCGTA--TCTAGTT--------CGCCTTC-TTCTT-GCCCGTTGATCGACGCG
A----ATTCGA-ACCGGTTCAATGCGATACATATA-----------CAGGCTGG------
---CAGAGGTGGCCTATCTA------------AGTCGATC-------------------A
ATTT-GGGAGGGTACAGG----ATACTGAC----T-AGTGTCCCC-TTGTAGGCAACAGA
TTTCCAGCGAACACGGTCTCGACAGCAATGGAGTGTAAGTC-TTG--------CCTG-TA
CAACGCCGC------CTTGCTT--------------GCTTCCCGCTGACAGTTCCGTTCG
A-TAGCTACAACGGTACCTCTGAGCTCCAGCTGGAGCGCATGAGCGTCTACTTCAACGAG
GCTTCCGGCAACAAGTATGTTCCCCGTGCCGTCCTCGTCGATCTCGAGCCCGGTACCATG
GACGCCGTCCGTGCCGGTCCTTTCGGCCAGCTTTTCCGCCCCGACAACTTCGTTTTCGGT
CAATCCGGT--------GCTGGCAACAACTGGGCCAAGGGT-------------------
------------------------------------------------------------
------------------------------------------------------------
------------------------------------------------------------
------------------------------------------------------------
------------------------------------------------------------
------------------------------------------------------------
------------------------------------------------------------
------------------------------------------------------------
------------------------------------------------------------
------------------------------------------------------------
------------------------------------------------------------
------------------------------------------------------------
------------------------------------------------------------
------------
>Apiospora_endophytica_ZHKUCC_23_0007
------------------------------------------------------------
------------------------------------------------------------
------------------------------------------------------------
------------------------------------------------------------
------------------------------------------------------------
------------------------------------------------------------
------------------------------------------------------------
------------------------------------------------------------
-------------------------------------------------CGGTGCTGCTT
TCTG-GTGCGTA--TCTACTT--------CGCCTTC-TTCTT-GCCCGTTGATCGACGCG
A----ATTCGA-ACCGGTTCAATGCGATACATATA-----------CAGGCTGG------
---CAGAGGTGGCCTATCTA------------CGTCGATC-------------------A
ATCT-GGGAGGGTACAGG----ATACTGAC----T-AGTGTCCCC-TTGTAGGCAACAGA
TTTCCAGCGAGCACGGTCTCGACAGCAATGGAGTGTAAGTC-TTG--------CCTG-TA
CAACGCCGC------CTTTCTT--------------GCTTCCCGCTGACAGTTCCGTTCG
A-TAGCTACAACGGTACCTCTGAGCTCCAGCTGGAGCGCATGAGCGTCTACTTCAATGAG
GCTTCCGGCAACAAGTATGTTCCCCGTGCCGTCCTCGTCGATCTCGAGCCCGGTACCATG
GACGCCGTCCGTGCCGGTCCTTTCGGCCAGCTTTTCCGCCCCGACAACTTCGTTTTCGGT
CAATCCGGT--------GCCGGCAACAACTGGGCCAAGGGTCAC----------------
------------------------------------------------------------
------------------------------------------------------------
------------------------------------------------------------
------------------------------------------------------------
------------------------------------------------------------
------------------------------------------------------------
------------------------------------------------------------
------------------------------------------------------------
------------------------------------------------------------
------------------------------------------------------------
------------------------------------------------------------
------------------------------------------------------------
------------------------------------------------------------
------------
>Apiospora_hydei_CBS_114990T
------------------------------------------CCCTCGTCTCG-------
-----TGTTGACTTACTTGCC-----------CATCCTTGG-ACGCGTTCC-AAAAGTCA
ATCTGA---TTGGCACCGA-----CCCCTTG-ATTGCCCTTCCT------TCCCTTTA-C
CCCACCACC--------TTG----CTGTTTTGTTTGCAAAGAAAA-GCACTCG-------
---------CGA-ATATCGCGACCA--------------------------------TTC
GC-------------AACA-----CACGACCTCATTACATT-----CAC-CC---GACGA
GATGGAGAACATC-AACTAACATGTGG-TTTTTT------TTCTATGAT-ATAGGTTCAT
CTCCAGACCGGCCAATGCGTAAGTTGC-TGCCAACAC-CACA-A---TATTCTCGCT---
-GGGGGAAT-GCGGGGCTCACATGTTTAT-AACAGGGTAACCAAA---TCGGTGCTGCTT
TCTG-GTGCGTA--TCTACTT--------CGCCTTC-TTCTT-GCCCGTTGATCGACGCG
A----ATTCGA-ACCGGTTCAATGCGATACATATA-----------CGGGCTGG------
---CAGAGGTGGCCTATCTA------------CGTCGATC-------------------A
ATCC-GGGAGGGTACAGG----ATACTGAC----T-AGTGTCCCC-TTGTAGGCAACAGA
TTTCCAGCGAGCACGGTCTCGACAGCAATGGAGTGTAAGTC-TTG--------CCTG-TA
CAACGCCGC------CTTTCTT--------------GCTTCCCGCTGACAGTTCCGTTCG
A-TAGCTACAACGGTACCTCTGAGCTCCAGCTGGAGCGCATGAGCGTCTACTTCAACGAG
GCTTCCGGCAACAAGTATGTTCCCCGTGCCGTCCTCGTCGATCTCGAGCCCGGTACCATG
GACGCCGTCCGTGCCGGTCCTTTCGGCCAGCTTTTCCGCCCCGACAACTTCGTTTTCGGT
CAATCCGGT--------GCCGGCAACAACTGGGCCAAGGGTCACT---------------
------------------------------------------------------------
------------------------------------------------------------
------------------------------------------------------------
------------------------------------------------------------
------------------------------------------------------------
------------------------------------------------------------
------------------------------------------------------------
------------------------------------------------------------
------------------------------------------------------------
------------------------------------------------------------
------------------------------------------------------------
------------------------------------------------------------
------------------------------------------------------------
------------
>Apiospora_endophytica_ZHKUCC_23_0006T
------------------------------------------------------------
------------------------------------------------------------
------------------------------------------------------------
------------------------------------------------------------
------------------------------------------------------------
------------------------------------------------------------
------------------------------------------------------------
------------------------------------------------------------
--------------------------------CAGGGTAACCAAA---TCGGTGCTGCTT
TCTG-GTGCGTA--TCTACTT--------CGCCTTC-TTCTT-GCCCGTTGATCGACGCG
A----ATTCGA-ACCGGTTCAATGCGATACATATA-----------CAGGCTGG------
---CAGAGGTGGCCTATCTA------------CGTCGATC-------------------A
ATCT-GGGAGGGTACAGG----ATACTGAC----T-AGTGTCCCC-TTGTAGGCAACAGA
TTTCCAGCGAGCACGGTCTCGACAGCAATGGAGTGTAAGTC-TTG--------CCTG-TA
CAACGCCGC------CTTTCTT--------------GCTTCCCGCTGACAGTTCCGTTCG
A-TAGCTACAACGGTACCTCTGAGCTCCAGCTGGAGCGCATGAGCGTCTACTTCAATGAG
GCTTCCGGCAACAAGTATGTTCCCCGTGCCGTCCTCGTCGATCTCGAGCCCGGTACCATG
GACGCCGTCCGTGCCGGTCCTTTCGGCCAGCTTTTCCGCCCCGACAACTTCGTTTTCGGT
CAATCCGGT--------GCCGGCAACAACT------------------------------
------------------------------------------------------------
------------------------------------------------------------
------------------------------------------------------------
------------------------------------------------------------
------------------------------------------------------------
------------------------------------------------------------
------------------------------------------------------------
------------------------------------------------------------
------------------------------------------------------------
------------------------------------------------------------
------------------------------------------------------------
------------------------------------------------------------
------------------------------------------------------------
------------
>Apiospora_ananasi_MFLU_23_0236_T
------------------------------------------------------------
------------------------------------------------------------
ATCTGA---TTGGCACCGA-----CCCCTTG-ATTGCCCTTCCT------TCCCTTTA-C
CCCACCACC--------TTG----CTGTTGTGTTTGCAACGAAAA-GCACGCG-------
---------CGA-ATATCGCGAGCA--------------------------------TCC
GC-------------AACA-----CACGACCTCATTACATT-----CAC-CC---GACGA
GATGGAGAGCATC-AACTGACATGTGG-TTTTT---T---TTCTATGAT-ATAGGTTCAT
CTCCAGACCGGCCAATGCGTAAGTTGC-TGCCAACAC-CACA-A---T-TTCTCGCT---
-GGGGGAAT-GCGGGGCTCACATGTTTAC-AACAGGGTAACCAAA---TCGGTGCTGCTT
TCTG-GTGCGTA--TCTACTT--------CGCCTTC-TTCTT-GCCCGTTGATCGACCCG
A----ATTCGA-ACCGGTTCGATGCGATACATATA-----------CAGGCTGG------
---CAGAGGCGGCCTATCTA------------CGTCGATC-------------------A
ATTT-GGGAGGGTGTAGG----ATACTGAC----T-AGTGTCCCC-TTGTAGGCAACAGA
TTTCCAGCGAGCACGGTCTCGACAGCAATGGAGTGTAAGTC-TTG--------CCTG-TA
CAAGGCCGC------TTTGCTT--------------GCTTCCCGCTGACAGTTCCGTTCG
A-TAGCTACAACGGTACCTCTGAGCTCCAGCTGGAGCGCATGAGCGTCTACTTCAACGAG
GCTTCCGGCAACAAGTATGTTCCCCGTGCCGTCCTCGTCGATCTCGAGCCCGGTACCATG
GACGCCGTCCGTGCCGGTCCTTTCGGCCAGCTTTTCCGCCCCGACAACTTCGTTTTCGGT
CAATCCGGT--------GCTGGCAACAA--------------------------------
------------------------------------------------------------
------------------------------------------------------------
------------------------------------------------------------
------------------------------------------------------------
------------------------------------------------------------
------------------------------------------------------------
------------------------------------------------------------
------------------------------------------------------------
------------------------------------------------------------
------------------------------------------------------------
------------------------------------------------------------
------------------------------------------------------------
------------------------------------------------------------
------------
>Apiospora_ananasi_MFLU_23-0101
------------------------------------------------------------
------------------------------------------------------------
ATCTGA---TTGGCACCGA-----CCCCTTG-ATTGCCCTTCCT------TCCCTTTA-C
CCCACCACC--------TTG----CTGTTGTGTTTGCAACGAAAA-GCACGCG-------
---------CGA-ATATCGCGAGCA--------------------------------TCC
GC-------------AACA-----CACGACCTCATTACATT-----CAC-CC---GACGA
GATGGAGAGCATC-AACTGACATGTGG-TTTTT---T---TTCTATGAT-ATAGGTTCAT
CTCCAGACCGGCCAATGCGTAAGTTGC-TGCCAACAC-CACA-A---T-TTCTCGCT---
-GGGGGAAT-GCGGGGCTCACATGTTTAC-AACAGGGTAACCAAA---TCGGTGCTGCTT
TCTG-GTGCGTA--TCTACTT--------CGCCTTC-TTCTT-GCCCGTTGATCGACCCG
A----ATTCGA-ACCGGTTCGATGCGATACATATA-----------CAGGCTGG------
---CAGAGGCGGCCTATCTA------------CGTCGATC-------------------A
ATTT-GGGAGGGTGTAGG----ATACTGAC----T-AGTGTCCCC-TTGTAGGCAACAGA
TTTCCAGCGAGCACGGTCTCGACAGCAATGGAGTGTAAGTC-TTG--------CCTG-TA
CAAGGCCGC------TTTGCTT--------------GCTTCCCGCTGACAGTTCCGTTCG
A-TAGCTACAACGGTACCTCTGAGCTCCAGCTGGAGCGCATGAGCGTCTACTTCAACGAG
GCTTCCGGCAACAAGTATGTTCCCCGTGCCGTCCTCGTCGATCTCGAGCCCGGTACCATG
GACGCCGTCCGTGCCGGTCCTTTCGGCCAGCTTTTCCGCCCCGACAACTTCGTTTTCGGT
CAATCCGGT--------GCTGGCAACAA--------------------------------
------------------------------------------------------------
------------------------------------------------------------
------------------------------------------------------------
------------------------------------------------------------
------------------------------------------------------------
------------------------------------------------------------
------------------------------------------------------------
------------------------------------------------------------
------------------------------------------------------------
------------------------------------------------------------
------------------------------------------------------------
------------------------------------------------------------
------------------------------------------------------------
------------
>Apiospora_aurea_CBS_244_83T
----------AGATTGTAAGTCTGC-------CCTGTCTCGCCCCTCGTCTCG-------
-----TCTTGACTTACTTGCC-----------CATCCTTGG-ACGCGTTCC-AAAAGTCA
ATCTGA---TTGGCACCGA-----CCCCTTG-ATTGCCCTTCCT------TCCCTTTA-C
CCCACCACC--------TTG----CTGTTGTGTTTGCAACGACAA-GCACGCG-------
---------CGA-ATATCGCGAGCA--------------------------------TCC
GC-------------AACA-----CACGACCTCATTACATT-----CAC-CC---GACGA
GATGGAGAGCATC-AACTGACATGTGG-TTTTT---T---TTCTATGAT-ATAGGTTCAT
CTCCAGACCGGCCAATGCGTAAGTTGC-TGCCAACAC-CACA-A---T-TTCTCGCT---
-GGGGGAAT-GCGGGGCTCACATGTTTGC-AACAGGGTAACCAAA---TCGGTGCTGCTT
TCTG-GTGCGTA--TCTACTT--------CGCCTTC-TTCTT-GCCCGTTGATCGACCCG
A----ATTCGA-ACCGGTTCGATGCGATACATATA-----------CAGGCTGG------
---CAGAGGCGGCCTATCTA------------CGTCGATC-------------------A
ATTT-GGGAGGGCACAGG----ATACTGAC----T-AGTGTTCCC-TTGTAGGCAACAGA
TTTCCAGCGAGCACGGTCTCGACAGCAATGGAGTGTAAGTC-TTG--------CCTG-TA
CAACGCCGC------CTTGCTT--------------GCTTCCCGCTGACTGTTCCGTTCG
A-TAGCTACAACGGTACCTCTGAGCTCCAGTTGGAGCGCATGAGCGTCTACTTCAACGAG
GCTTCCGGCAACAAGTATGTTCCCCGTGCCGTCCTCGTCGATCTCGAGCCTGGTACCATG
GACGCCGTCCGTGCCGGTCCTTTCGGCCAGCTTTTCCGCCCCGACAACTTCGTTTTCGGT
CAATCCGGT--------GCTGGCAACAACTGGGCCAAGGGTCACT---------------
------------------------------------------------------------
------------------------------------------------------------
------------------------------------------------------------
------------------------------------------------------------
------------------------------------------------------------
------------------------------------------------------------
------------------------------------------------------------
------------------------------------------------------------
------------------------------------------------------------
------------------------------------------------------------
------------------------------------------------------------
------------------------------------------------------------
------------------------------------------------------------
------------
>Apiospora?dematiacea_KUNCC_23_14202T
---------------------------------CTGCCTCG-CCCTCGTCTCG-------
-----TGTTGACTTACTTGCC-----------CATCCTTGG-ACGCGTTCC-AAAAGTCA
ATCTGA---TTGGCACCGA-----CCCCTTG-ATTGCCCTTCCT------TCCCTTTA-C
CCCACCACC--------TTG----CTGTTTTGTTTGCAAAGAAAA-CCACTCG-------
---------CGA-ATATCGCGACCA--------------------------------TTC
GC-------------AACA-----CACGACCTCATTACATT-----CAC-CC---GACGA
GATGGAGAACATC-AACTGACATGTGG-TTTTTTC-T---TTCTATGAT-ATAGGTTCAT
CTCCAGACCGGCCAATGCGTAAGTTGC-CGCCAACAC-CACA-A---TATTCTCGCT---
-GGGAGAAT-GCGGGGCTCACATGTTTAC-AACAGGGTAACCAAA---TCGGTGCTGCTT
TCTG-GTGCGTA--TCTAGTT--------CGCCTTC-TTCTT-GCCCGTTGATCGACGCG
A----ATTCGA-ACCGGTTCAATGCGATACATATA-----------CAGGCTGG------
---CAGAGGTGGCCTATCTA------------AGTCGATC-------------------A
ATTT-GGGAGGGTACAGG----ATACTGAC----T-AGTGTCCCC-TTGTAGGCAACAGA
TTTCCAGCGAACACGGTCTCGACAGCAATGGAGTGTAAGTC-TTG--------CCTA-TA
CAACGCCGC------CTTGCTT--------------GCTTCCCGCTGACAGTTCCGTTCG
A-TAGCTACAACGGTACCTCTGAGCTCCAGCTGGAGCGCATGAGCGTCTACTTCAACGAG
GCTTCCGGCAACAAGTATGTTCCCCGTGCCGTCCTCGTCGATCTCGAGCCCGGTACCATG
GACGCCGTCCGTGCCGGTCCTTTCGGCCAGCTTTTCCGCCCCGACAACTTCGTTTTCGGT
CAATCCGGT--------GCTGGCAACA---------------------------------
------------------------------------------------------------
------------------------------------------------------------
------------------------------------------------------------
------------------------------------------------------------
------------------------------------------------------------
------------------------------------------------------------
------------------------------------------------------------
------------------------------------------------------------
------------------------------------------------------------
------------------------------------------------------------
------------------------------------------------------------
------------------------------------------------------------
------------------------------------------------------------
------------
>Apiospora_cordylines_GUCC_10027T
------------------------------------------------------------
----------------------------------TCCTTGG-ACGCGTTCC-AAAAGTCA
ATCTGA---TTGGCACCGA-----CCCCTTG-ATTGCCCTTCCT------TCCCTTTA-C
CCCACCACC--------TTGTTGTCTGTTCTGTTTGCAAAGAAAA-GCGCTCG-------
---------CGA-ATATCGCGACCA--------------------------------TTC
GC-------------AACA-----CACGACCTCATCACATT-----CAC-CC---AACGA
GATGGAGAACATG-AACTGACATGTGG-TTTTTTTTT---TCCTATGAT-ATAGGTTCAT
CTCCAGACCGGCCAATGCGTAAGTTGC-TGCCAACAC-CACA-A---TATTCTCGCT---
-GGGGGCAT-GCGGGGCTCACATGTTTAC-AACAGGGTAACCAAA---TCGGTGCTGCTT
TCTG-GTGCGTA--TCTACTT--------CGCCTTC-TTCTT-GCCCGTTGATCGACGCG
A----ATTCGA-ACCGGTTCAATGCGATACATATA-----------CAGGCTGG------
---CAGAGGTGGCCTATCTA------------CGTCGATC-------------------A
ATTT-GGGAGGGTACAGG----ATACTGAC----T-AGTGTCCCC-TTGTAGGCAACAGA
TTTCCAGCGAGCACGGTCTCGACAGCAATGGAGTGTAAGTC-TTG--------CCTG-TG
CAACGCCGC------CTTGCTT--------------GCTTCCCGCTGACAGTTCCGTTCG
A-TAGCTACAACGGTACCTCTGAGCTCCAGCTGGAGCGAATGAGTGTCTACTTCAACGAG
GCTTCCGGCAACAAGTATGTTCCCCGTGCCGTCCTCGTCGATCTCGAGCCCGGTACCATG
GACGCCGTCCGTGCCGGTCCTTTCGGCCAGCTTTTCCGCCCCGACA--------------
------------------------------------------------------------
------------------------------------------------------------
------------------------------------------------------------
------------------------------------------------------------
------------------------------------------------------------
------------------------------------------------------------
------------------------------------------------------------
------------------------------------------------------------
------------------------------------------------------------
------------------------------------------------------------
------------------------------------------------------------
------------------------------------------------------------
------------------------------------------------------------
------------------------------------------------------------
------------
>Apiospora_cordylines_GUCC_10026
------------------------------------------------------------
----------ACTTACTTGCC-----------CGTCCTTGG-ACGCGTTCC-AAAAGTCA
ATCTGA---TTGGCACCGA-----CCCCTTG-ATTGCCCTTCCT------TCCCTTTA-C
CCCACCACC--------TTGTTGTCTGTTCTGTTTGCAAAGAAAA-GCGCTCG-------
---------CGA-ATATCGCGACCA--------------------------------TTC
GC-------------AACA-----CACGACCTCATCACATT-----CAC-CC---AACGA
GATGGAGAACATG-AACTGACATGTGG-TTTTTTTTT---TCCTATGAT-ATAGGTTCAT
CTCCAGACCGGCCAATGCGTAAGTTGC-TGCCAACAC-CACA-A---TATTCTCGCT---
-GGGGGCAT-GCGGGGCTCACATGTTTAC-AACAGGGTAACCAAA---TCGGTGCTGCTT
TCTG-GTGCGTA--TCTACTT--------CGCCTTC-TTCTT-GCCCGTTGATCGACGCG
A----ATTCGA-ACCGGTTCAATGCGATACATATA-----------CAGGCTGG------
---CAGAGGTGGCCTATCTA------------CGTCGATC-------------------A
ATTT-GGGAGGGTACAGG----ATACTGAC----T-AGTGTCCCC-TTGTAGGCAACAGA
TTTCCAGCGAGCACGGTCTCGACAGCAATGGAGTGTAAGTC-TTG--------CCTG-TG
CAACGCCGC------CTTGCTT--------------GCTTCCCGCTGACAGTTCCGTTCG
A-TAGCTACAACGGTACCTCTGAGCTCCAGCTGGAGCGAATGAGTGTCTACTTCAACGAG
GCTTCCGGCAACAAGTATGTTCCCCGTGCCGTCCTCGTCGATCTCGAGCCCGGTACCATG
GACGCCGTCCGTGCCGGTCCTTTCGGCCAGCTTTTCCGCCCCGACAAC------------
------------------------------------------------------------
------------------------------------------------------------
------------------------------------------------------------
------------------------------------------------------------
------------------------------------------------------------
------------------------------------------------------------
------------------------------------------------------------
------------------------------------------------------------
------------------------------------------------------------
------------------------------------------------------------
------------------------------------------------------------
------------------------------------------------------------
------------------------------------------------------------
------------------------------------------------------------
------------
>Apiospora_pseudorasikravindrae_KUMCC_20 C0211
------------------------------------------------------------
------------------------------------------------------------
------------------------------------------------------------
------------------------------------------------------------
------------------------------------------------------------
------------------------------------------------------------
------------------------------------------------------------
------------------------------------------------------------
-----------------------------------GGTAACCAAA---TCGGTGCTGCTT
TCTG-GTGCGTA--CCTACTT--------CGCCTTC-TTCTT-GCCCGTCGATCGACCCG
A----ATTCGT-TCCGGTTCAATGCGATACAAATT-----------CAAGCTGG------
---CAGAGGCGGCCTATCTA------------CGTCGATC-------------------A
ATTT-GGGAGGGTACAGG----ATACTGAC----T-AGTGTCCCC-TTACAGGCAACAGA
TTTCCAGCGAGCACGGCCTCGACAGCAATGGAGTGTAAGTC-TTG--------CCCG-TA
CAACGCCAC------CTTGCTT--------------GCTTCCTGCTGACAGATCCCTTCG
A-TAGCTACAACGGTACCTCTGAGCTCCAGTTGGAGCGCATGAGCGTTTACTTCAACGAG
GCTTCCGGCAACAAGTACGTTCCTCGTGCCGTCCTCGTCGATCTCGAGCCCGGTACTATG
GACGCCGTCCGTGCCGGTCCTTTCGGCCAGCTTTTCCGCCCCGACAACTTCGTTTTCGGT
CAATCCGGT--------GCTGGCAACAACTGGGCCAAGGGTCACTCACCTTGAGGGTA--
------------------------------------------------------------
------------------------------------------------------------
------------------------------------------------------------
------------------------------------------------------------
------------------------------------------------------------
------------------------------------------------------------
------------------------------------------------------------
------------------------------------------------------------
------------------------------------------------------------
------------------------------------------------------------
------------------------------------------------------------
------------------------------------------------------------
------------------------------------------------------------
------------
>Apiospora_pseudorasikravindrae_KUMCC_20_0208T
------------------------------------------------------------
------------------------------------------------------------
------------------------------------------------------------
------------------------------------------------------------
------------------------------------------------------------
------------------------------------------------------------
------------------------------------------------------------
------------------------------------------------------------
-----------------------------------GGTAACCAAA---TCGGTGCTGCTT
TCTG-GTGCGTA--CCTACTT--------CGCCTTC-TTCTT-GCCCGTCGATCGACCCG
A----ATTCGT-TCCGGTTCAATGCGATACAAATT-----------CAAGCTGG------
---CAGAGGCGGCCTATCTA------------CGTCGATC-------------------A
ATTT-GGGAGGGTACAGG----ATACTGAC----T-AGTGTCCCC-TTACAGGCAACAGA
TTTCCAGCGAGCACGGCCTCGACAGCAATGGAGTGTAAGTC-TTG--------CCCG-TA
CAACGCCAC------CTTGCTT--------------GCTTCCTGCTGACAGATCCCTTCG
A-TAGCTACAACGGTACCTCTGAGCTCCAGTTGGAGCGCATGAGCGTTTACTTCAACGAG
GCTTCCGGCAACAAGTACGTTCCTCGTGCCGTCCTCGTCGATCTCGAGCCCGGTACTATG
GACGCCGTCCGTGCCGGTCCTTTCGGCCAGCTTTTCCGCCCCGACAACTTCGTTTTCGGT
CAATCCGGT--------GCTGGCAACAACTGGGCCAAGGGTCACTCACCTTGAGGGTA--
------------------------------------------------------------
------------------------------------------------------------
------------------------------------------------------------
------------------------------------------------------------
------------------------------------------------------------
------------------------------------------------------------
------------------------------------------------------------
------------------------------------------------------------
------------------------------------------------------------
------------------------------------------------------------
------------------------------------------------------------
------------------------------------------------------------
------------------------------------------------------------
------------
>Apiospora_acutiapica_KUMCC_20_0210T
------------------------------------------------------------
------------------------------------------------------------
------------------------------------------------------------
------------------------------------------------------------
------------------------------------------------------------
------------------------------------------------------------
------------------------------------------------------------
------------------------------------------------------------
-----------------------------------GGTAACCAAA---ACGGTGCTGCTT
TCTG-GTGCGTA--CCTACTT--------CGCCTTC-TTCTT-GCCCGTCGATCGACCCG
A----ATTCGT-TCCGGTTCAATGCGATACAAATT-----------CAAGCTGG------
---CAGAGGCGGCCTATCTA------------CGTCGATC-------------------A
ATTT-GGGAGGGTACAGG----ATACTGAC----T-AGTGTCCCC-TTACAGGCAACAGA
TTTCCAGCGAGCACGGCCTCGACAGCAATGGAGTGTAAGTC-TTG--------CCCG-TA
CAACGCCAC------CTTGCTT--------------GCTTCCTGCTGACAGATCCCTTCG
A-TAGCTACAACGGTACCTCTGAGCTCCAGTTGGAGCGCATGAGCGTTTACTTCAACGAG
GCTTCCGGCAACAAGTACGTTCCTCGTGCCGTCCTCGTCGATCTCGAGCCCGGTACTATG
GACGCCGTCCGTGCCGGTCCTTTCGGCCAGCTTTTCCGCCCCGACAACTTCGTTTTCGGT
CAATCCGGT--------GCTGGCAACAACTGGGCCAAGGGTCACTAACCTTGAGGGTA--
------------------------------------------------------------
------------------------------------------------------------
------------------------------------------------------------
------------------------------------------------------------
------------------------------------------------------------
------------------------------------------------------------
------------------------------------------------------------
------------------------------------------------------------
------------------------------------------------------------
------------------------------------------------------------
------------------------------------------------------------
------------------------------------------------------------
------------------------------------------------------------
------------
>Apiospora_acutiapica_KUMCC_20_0209
------------------------------------------------------------
------------------------------------------------------------
------------------------------------------------------------
------------------------------------------------------------
------------------------------------------------------------
------------------------------------------------------------
------------------------------------------------------------
------------------------------------------------------------
-----------------------------------GGTAACCAAA---ACGGTGCTGCTT
TCTG-GTGCGTA--CCTACTT--------CGCCTTC-TTCTT-GCCCGTCGATCGACCCG
A----ATTCGT-TCCGGTTCAATGCGATACAAATT-----------CAAGCTGG------
---CAGAGGCGGCCTATCTA------------CGTCGATC-------------------A
ATTT-GGGAGGGTACAGG----ATACTGAC----T-AGTGTCCCC-TTACAGGCAACAGA
TTTCCAGCGAGCACGGCCTCGACAGCAATGGAGTGTAAGTC-TTG--------CCCG-TA
CAACGCCAC------CTTGCTT--------------GCTTCCTGCTGACAGATCCCTTCG
A-TAGCTACAACGGTACCTCTGAGCTCCAGTTGGAGCGCATGAGCGTTTACTTCAACGAG
GCTTCCGGCAACAAGTACGTTCCTCGTGCCGTCCTCGTCGATCTCGAGCCCGGTACTATG
GACGCCGTCCGTGCCGGTCCTTTCGGCCAGCTTTTCCGCCCCGACAACTTCGTTTTCGGT
CAATCCGGT--------GCTGGCAACAACTGGGCCAAGGGTCACTAACCTTGAGGGTA--
------------------------------------------------------------
------------------------------------------------------------
------------------------------------------------------------
------------------------------------------------------------
------------------------------------------------------------
------------------------------------------------------------
------------------------------------------------------------
------------------------------------------------------------
------------------------------------------------------------
------------------------------------------------------------
------------------------------------------------------------
------------------------------------------------------------
------------------------------------------------------------
------------
>Apiospora_marina_KUC21328T
------------------------------------------------------------
------------------------------------------------------------
------------------------------------------------------------
------------------------------------------------------------
------------------------------------------------------------
------------------------------------------------------------
------------------------------------------------------------
------------------------------------------------------------
------------------------------------------------------------
---------------------------------------CTT-GCCCGTCGATCAACCCG
A----ATTCGT-TCCGGTTCAATGCGATACAAATT-----------CAAGCTGG------
---CAGAGGCGGCCTATCTA------------CGTCGATC-------------------A
ATTT-GGGAGGGTACAGG----ATACTGAC----T-AGTGTCCCC-TTACAGGCAACAGA
TTTCCAGCGAGCACGGCCTCGACAGCAATGGAGTGTAAGTC-TTG--------CCCG-TA
CAACGCCAC------CTTGCTT--------------GCTTCCTGCTGACAGATCCCTTCG
A-TAGCTACAACGGTACCTCTGAGCTCCAGTTGGAGCGCATGAGCGTTTACTTCAACGAG
GCTTCCGGCAACAAGTACGTTCCTCGTGCCGTCCTCGTCGATCTCGAGCCCGGTACTATG
GACGCCGTCCGTGCCGGTCCTTTCGGCCAGCTTTTCCGCCCCGACAACTTCGTT------
------------------------------------------------------------
------------------------------------------------------------
------------------------------------------------------------
------------------------------------------------------------
------------------------------------------------------------
------------------------------------------------------------
------------------------------------------------------------
------------------------------------------------------------
------------------------------------------------------------
------------------------------------------------------------
------------------------------------------------------------
------------------------------------------------------------
------------------------------------------------------------
------------------------------------------------------------
------------
>Apiospora_marina_KUC21353
------------------------------------------------------------
------------------------------------------------------------
------------------------------------------------------------
------------------------------------------------------------
------------------------------------------------------------
------------------------------------------------------------
------------------------------------------------------------
------------------------------------------------------------
------------------------------------------------------------
---------------------------------------CTT-GCCCGTCGATCAACCCG
A----ATTCGT-TCCGGTTCAATGCGATACAAATT-----------CAAGCTGG------
---CAGAGGCGGCCTATCTA------------CGTCGATC-------------------A
ATTT-GGGAGGGTACAGG----ATACTGAC----T-AGTGTCCCC-TTACAGGCAACAGA
TTTCCAGCGAGCACGGCCTCGACAGCAATGGAGTGTAAGTC-TTG--------CCCG-TA
CAACGCCAC------CTTGCTT--------------GCTTCCTGCTGACAGATCCCTTCG
A-TAGCTACAACGGTACCTCTGAGCTCCAGTTGGAGCGCATGAGCGTTTACTTCAACGAG
GCTTCCGGCAACAAGTACGTTCCTCGTGCCGTCCTCGTCGATCTCGAGCCCGGTACTATG
GACGCCGTCCGTGCCGGTCCTTTCGGCCAGCTTTTCCGCCCCGACAACTTCGTT------
------------------------------------------------------------
------------------------------------------------------------
------------------------------------------------------------
------------------------------------------------------------
------------------------------------------------------------
------------------------------------------------------------
------------------------------------------------------------
------------------------------------------------------------
------------------------------------------------------------
------------------------------------------------------------
------------------------------------------------------------
------------------------------------------------------------
------------------------------------------------------------
------------------------------------------------------------
------------
>Apiospora_rasikravindrae_KUC21327
------------------------------------------------------------
------------------------------------------------------------
------------------------------------------------------------
------------------------------------------------------------
------------------------------------------------------------
------------------------------------------------------------
------------------------------------------------------------
------------------------------------------------------------
------------------------------------------------------------
---------------------------------------CGT-GCCCGTCGATCGACCCA
A----ATTCGT-TCTGGTTCAATGCGATACAAATT-----------CAAGCTGG------
---CAGAGACGGCCTATCTA------------CGTCGATC-------------------A
ATTT-GGG-GGGTACAGG----ATACTGAC----T-AGTGTCCCC-TTACAGGCAACAGA
TTTCCAGCGAGCACGGCCTCGACAGCAATGGAGTGTAAGTC-TTG--------CCCG-TA
CAACGCCAC------CTTGCTT--------------GCTTCCTGCTGACAGATCCCTTCG
A-TAGCTACAACGGTACCTCTGAGCTCCAGCTGGAGCGCATGAGCGTTTACTTCAACGAG
GCTTCCGGCAACAAGTACGTTCCTCGTGCCGTCCTCGTCGATCTGGAGCCTGGTACTATG
GACGCCGTCCGTGCCGGTCCTTTCGGCCAGCTTTTCCGCCCCGACAACTTCGTT------
------------------------------------------------------------
------------------------------------------------------------
------------------------------------------------------------
------------------------------------------------------------
------------------------------------------------------------
------------------------------------------------------------
------------------------------------------------------------
------------------------------------------------------------
------------------------------------------------------------
------------------------------------------------------------
------------------------------------------------------------
------------------------------------------------------------
------------------------------------------------------------
------------------------------------------------------------
------------
>Apiospora_rasikravindrae_KUC21351
------------------------------------------------------------
------------------------------------------------------------
------------------------------------------------------------
------------------------------------------------------------
------------------------------------------------------------
------------------------------------------------------------
------------------------------------------------------------
------------------------------------------------------------
------------------------------------------------------------
---------------------------------------CGT-GCCCGTCGATCGACCCA
A----ATTCGT-TCTGGTTCAATGCGATACAAATT-----------CAAGCTGG------
---CAGAGACGGCCTATCTA------------CGTCGATC-------------------A
ATTT-GGG-GGGTACAGG----ATACTGAC----T-AGTGTCCCC-TTACAGGCAACAGA
TTTCCAGCGAGCACGGCCTCGACAGCAATGGAGTGTAAGTC-TTG--------CCCG-TA
CAACGCCAC------CTTGCTT--------------GCTTCCTGCTGACAGATCCCTTCG
A-TAGCTACAACGGTACCTCTGAGCTCCAGCTGGAGCGCATGAGCGTTTACTTCAACGAG
GCTTCCGGCAACAAGTACGTTCCTCGTGCCGTCCTCGTCGATCTGGAGCCTGGTACTATG
GACGCCGTCCGTGCCGGTCCTTTCGGCCAGCTTTTCCGCCCCGACAACTTCGTT------
------------------------------------------------------------
------------------------------------------------------------
------------------------------------------------------------
------------------------------------------------------------
------------------------------------------------------------
------------------------------------------------------------
------------------------------------------------------------
------------------------------------------------------------
------------------------------------------------------------
------------------------------------------------------------
------------------------------------------------------------
------------------------------------------------------------
------------------------------------------------------------
------------------------------------------------------------
------------
>Apiospora_rasikravindrae_LC5449
------------------------------------------------------------
----------------TTGCC-----------CATCCTTGG-ACGCGTTCC-AAAAGTCA
ATCTGA---TTGGCACCGA-----CCCCTTG-ATTGCCCTTCCT------TCTATTTA-C
CCCACCACC--------TTG---------CTGTTTGCGAAGAAAA-GCGCCCG-------
---------CGA-ATATTGCGAGCA--------------------------------TTC
GC-------------AACACT---CACGAACCCGTTACATT-----CAC-CT---GACGA
GACG----ACATC-AACTGACATGTGT---TTTTC-----TTCTATGAT-ATAGGTTCAT
CTCCAGACCGGTCAATGCGTAAGTTGC-TGCCAACAC-CACA-A---TATTCTTGCC---
-AGGGGAAT-GCGGGGCTCACATGTTTAC-AACAGGGTAACCAAA---TTGGTGCTGCTT
TCTG-GTGCGTA--CCTACTT--------CGCCTTC-TTCGT-GCCCGTCGATCGACCCA
A----ATTCGT-TCTGGTTCAATGCGATACAAATT-----------CAAGCTGG------
---CAGAGACGGCCTATCTA------------CGTCGATC-------------------A
ATTT-GGG-GGGTACAGG----ATACTGAC----T-AGTGTCCCC-TTACAGGCAACAGA
TTTCCAGCGAGCACGGCCTCGACAGCAATGGAGTGTAAGTC-TTG--------CCCG-TA
CAACGCCAC------CTTGCTT--------------GCTTCCTGCTGACAGATCCCTTCG
A-TAGCTACAACGGTACCTCTGAGCTCCAGCTGGAGCGCATGAGCGTTTACTTCAACGAG
GCTTCCGGCAACAAGTACGTTCCTCGTGCCGTCCTCGTCGATCTGGAGCCTGGTACTATG
GACGCCGTCCGTGCCGGTCCTTTCGGCCAGCTTTTCCGCCCCGACAACTTCGT-------
------------------------------------------------------------
------------------------------------------------------------
------------------------------------------------------------
------------------------------------------------------------
------------------------------------------------------------
------------------------------------------------------------
------------------------------------------------------------
------------------------------------------------------------
------------------------------------------------------------
------------------------------------------------------------
------------------------------------------------------------
------------------------------------------------------------
------------------------------------------------------------
------------------------------------------------------------
------------
>Apiospora_rasikravindrae_LC7115
------------------------------------------------------------
-----TCTTGTTTGACTTGCC-----------CATCCTTGG-ACGCGTTCC-AAAAGTCA
ATCTGA---TTGGCACCGA-----CCCCTTG-ATTGCCCTTCCT------TCTATTTA-C
CCCACCACC--------TTG---------CTGTTTGCGAAGAAAA-GCGCCCG-------
---------CGA-ATATTGCGAGCA--------------------------------TTC
GC-------------AACACT---CACGAACCCGTTACATT-----CAC-CT---GACGA
GACG----ACATC-AACTGACATGTGT---TTTTC-----TTCTATGAT-ATAGGTTCAT
CTCCAGACCGGTCAATGCGTAAGTTGC-TGCCAACAC-CACA-A---TATTCTTGCC---
-AGGGGAAT-GCGGGGCTCACATGTTTAC-AACAGGGTAACCAAA---TTGGTGCTGCTT
TCTG-GTGCGTA--CCTACTT--------CGCCTTC-TTCGT-GCCCGTCGATCGACCCA
A----ATTCGT-TCTGGTTCAATGCGATACAAATT-----------CAAGCTGG------
---CAGAGACGGCCTATCTA------------CGTCGATC-------------------A
ATTT-GGG-GGGTACAGG----ATACTGAC----T-AGTGTCCCC-TTACAGGCAACAGA
TTTCCAGCGAGCACGGCCTCGACAGCAATGGAGTGTAAGTC-TTG--------CCCG-TA
CAACGCCAC------CTTGCTT--------------GCTTCCTACTGACAGATCCCTTCG
A-TAGCTACAACGGTACCTCTGAGCTCCAGCTGGAGCGCATGAGCGTTTACTTCAACGAG
GCTTCCGGCAACAAGTACGTTCCTCGTGCCGTCCTCGTCGATCTGGAGCCTGGTACTATG
GACGCCGTCCGTGCCGGTCCTTTCGGCCAGCTTTTCCGCCCCGACAACTTCGTT------
------------------------------------------------------------
------------------------------------------------------------
------------------------------------------------------------
------------------------------------------------------------
------------------------------------------------------------
------------------------------------------------------------
------------------------------------------------------------
------------------------------------------------------------
------------------------------------------------------------
------------------------------------------------------------
------------------------------------------------------------
------------------------------------------------------------
------------------------------------------------------------
------------------------------------------------------------
------------
>Apiospora_sargassi_KUC21232
------------------------------------------------------------
------------------------------------------------------------
------------------------------------------------------------
------------------------------------------------------------
------------------------------------------------------------
------------------------------------------------------------
------------------------------------------------------------
------------------------------------------------------------
-----------------------------------GGTAACCAAA---TTGGTGCTGCTT
TCTG-GTGCGTA--CCTACTT--------CGCCTTCTTTCTT-GCCCGTCGATCGACCCG
A----TGTCGA-ACTGGTTCAATGCGATATAAATG-----------CAGGCTGG------
---CAGAGACGGCCTATCTG------------CGTCGATC-------------------A
ATTC-GGGAGGGTACAGG----ATACTGAC----T-AGTATCCCC-TTATAGGCAACAGA
TTTCCAGCGAGCACGGTCTCGACAGCAATGGAGTGTAAGTC-TTG--------CCTG-TA
CAACGCCAC------CTTGCTT--------------GCTTCCCGCTGACAGTTCCGTTCG
A-TAGCTACAACGGTACCTCTGAGCTCCAGCTGGAGCGCATGAGCGTTTACTTCAACGAG
GCTTCCGGCAACAAGTATGTTCCTCGTGCCGTCCTCGTCGATCTTGAGCCCGGTACCATG
GACGCCGTCCGTGCCGGTCCTTTCGGCCAGCTTTTCCGCCCCGACAACTTCGTTTTCGGT
CAATCTGGT--------GCTGGCAACAACTG-----------------------------
------------------------------------------------------------
------------------------------------------------------------
------------------------------------------------------------
------------------------------------------------------------
------------------------------------------------------------
------------------------------------------------------------
------------------------------------------------------------
------------------------------------------------------------
------------------------------------------------------------
------------------------------------------------------------
------------------------------------------------------------
------------------------------------------------------------
------------------------------------------------------------
------------
>Apiospora_sargassi_KUC21228T
------------------------------------------------------------
------------------------------------------------------------
------------------------------------------------------------
------------------------------------------------------------
------------------------------------------------------------
------------------------------------------------------------
------------------------------------------------------------
------------------------------------------------------------
-----------------------------------GGTAACCAAA---TTGGTGCTGCTT
TCTG-GTGCGTA--CCTACTT--------CGCCTTC-TTCTT-GCCCGTCGATCGACCCG
A----TGTCGA-ACTGGTTCAATGCGATATAAATG-----------CAGGCTGG------
---CAGAGACGGCCTATCTG------------CGTCGATC-------------------A
ATTC-GGGAGGGTACAGG----ATACTGAC----T-AGTATCCCC-TTATAGGCAACAGA
TTTCCAGCGAGCACGGTCTCGACAGCAATGGAGTGTAAGTC-TTG--------CCTG-TA
CAACGCCAC------CTTGCTT--------------GCTTCCCGCTGACAGTTCCGTTCG
A-TAGCTACAACGGTACCTCTGAGCTCCAGCTGGAGCGCATGAGCGTTTACTTCAACGAG
GCTTCCGGCAACAAGTATGTTCCTCGTGCCGTCCTCGTCGATCTTGAGCCCGGTACCATG
GACGCCGTCCGTGCCGGTCCTTTCGGCCAGCTTTTCCGCCCCGACAACTTCGTTTTCGGT
CAGTCTGGT--------GCTGGCAACAACTG-----------------------------
------------------------------------------------------------
------------------------------------------------------------
------------------------------------------------------------
------------------------------------------------------------
------------------------------------------------------------
------------------------------------------------------------
------------------------------------------------------------
------------------------------------------------------------
------------------------------------------------------------
------------------------------------------------------------
------------------------------------------------------------
------------------------------------------------------------
------------------------------------------------------------
------------
>Apiospora_shangrilaensis_GMBCC1020
------------------------------------------------------------
------------------------------------------------------------
------------------------------------------------------------
------------------------------------------------------------
------------------------------------------------------------
------------------------------------------------------------
------------------------------------------------------------
------------------------------------------------------------
-----------------------------------GGTAACCAAA---ACGGTGCTGCTT
TCTG-GTGCGTA--CCTACTT--------CGCCTTC-TTGCC-GCCCGTCGATCGACCCG
A----CTTCGA-ACCGGTTCAATGCGATACAAATA-----------CAGGCTGG------
---CCGAGACGGCCTATCTA------------CGTCGATC-------------------A
ATCT-GGGAGGATACAGG----ATACTGAC----T-AGTGTCCCC-TTATAGGCAACAGA
TCTCCAGCGAGCACGGTCTCGACAGCAATGGAGTGTAAGTC-TTG--------CCTG-TA
CAATGCCAC------CTTGCTT--------------GCTTCCCGCTGACAGTTCCCTTCG
A-TAGCTACAACGGTACCTCTGAGCTCCAGCTGGAGCGCATGAGTGTTTACTTCAACGAG
GCTTCCGGCAACAAGTATGTTCCTCGTGCCGTCCTCGTCGATCTCGAGCCCGGTACTATG
GACGCCGTCCGTGCCGGTCCCTTCGGCCAGCTTTTCCGCCCCGACAACTTCGTTTTCGGT
CAGTCCGGT--------GCTGGCAACAACTGGGCCAAGGGTCACTCCCTTGAGGGTAA--
------------------------------------------------------------
------------------------------------------------------------
------------------------------------------------------------
------------------------------------------------------------
------------------------------------------------------------
------------------------------------------------------------
------------------------------------------------------------
------------------------------------------------------------
------------------------------------------------------------
------------------------------------------------------------
------------------------------------------------------------
------------------------------------------------------------
------------------------------------------------------------
------------
>Apiospora_shangrilaensis_GMBCC1019T
------------------------------------------------------------
------------------------------------------------------------
------------------------------------------------------------
------------------------------------------------------------
------------------------------------------------------------
------------------------------------------------------------
------------------------------------------------------------
------------------------------------------------------------
-----------------------------------GGTAACCAAA---ACGGTGCTGCTT
TCTG-GTGCGTA--CCTACTT--------CGCCTTC-TTGCC-GCCCGTCGATCGACCCG
A----CTTCGA-ACCGGTTCAATGCGATACAAATA-----------CAGGCTGG------
---CCGAGACGGCCTATCTA------------CGTCGATC-------------------A
ATCT-GGGAGGATACAGG----ATACTGAC----T-AGTGTCCCC-TTATAGGCAACAGA
TCTCCAGCGAGCACGGTCTCGACAGCAATGGAGTGTAAGTC-TTG--------CCTG-TA
CAATGCCAC------CTTGCTT--------------GCTTCCCGCTGACAGTTCCCTTCG
A-TAGCTACAACGGTACCTCTGAGCTCCAGCTGGAGCGCATGAGTGTTTACTTCAACGAG
GCTTCCGGCAACAAGTATGTTCCTCGTGCCGTCCTCGTCGATCTCGAGCCCGGTACTATG
GACGCCGTCCGTGCCGGTCCCTTCGGCCAGCTTTTCCGCCCCGACAACTTCGTTTTCGGT
CAGTCCGGT--------GCTGGCAACAACTGGGCCAAGGGTCACTCCCTTGAGGGTAA--
------------------------------------------------------------
------------------------------------------------------------
------------------------------------------------------------
------------------------------------------------------------
------------------------------------------------------------
------------------------------------------------------------
------------------------------------------------------------
------------------------------------------------------------
------------------------------------------------------------
------------------------------------------------------------
------------------------------------------------------------
------------------------------------------------------------
------------------------------------------------------------
------------
>Apiospora_adinandrae_SAUCC_1282B_2
----------------------------------------------CGTCTCG-------
-----TGTTGACTTGCTTGCCCA-------TCCATCCTTGG-ACGCGTTCC-AAAAGTCA
ATCTGA---TTGGCACCGA-----CCCCTTG-ATTGCCCTTCCT------TCCCTTTA-C
CCCACCACC--------TTG----CTGTTTTGTTGGCAAAGAAAA-GCGCTCG-------
---------CGA-ATATCGCGAGCA--------------------------------TTC
GC-------------AACA-----CACGACCTCGTTACATT-----CAC-CC---GACAA
GATGGAGAGCATC-AACTGACATGTGG-TTTTTTT--C--TTCTATGAT-ATAGGTTCAT
CTCCAGACCGGCCAATGCGTAAGTTGC-TGCCAACAC-CACA-A---TATTCTCGCT---
-GGGGGAAT-GCGGGGCTCACATGTTTAC-AACAGGGTAACCAAA---TCGGTGCTGCTT
TCTG-GTGCGTATCTCTACTT--------CGCCTTC-TTCTT-GCCCGTTACTCGACCCG
A----ATTCGA-CCCGGTCCAATGCGATCCACATC-----------TAGGCTGG------
---CAAAGATGGCCCATCTA------------CATTGATC-------------------A
ATCT-GGGAGGGTACAGG----ATACTGAC----T-AGTGTCCCC-TTGTAGGCAACAGA
TTTCCAGCGAGCACGGTCTCGACAGCAATGGAGTGTAAGTC-TTG--------CCTG-TA
CAACGCCGC------CTTGCTT--------------GCTTCCCGCTGACAGTCCCGTTCG
A-TAGCTACAACGGTACCTCTGAGCTCCAGCTGGAGCGCATGAGCGTCTACTTCAACGAG
GCTTCCGGCAACAAGTATGTTCCCCGTGCCGTCCTCGTCGATCTCGAGCCGGGTACCATG
GACGCCGTCCGTGCCGGTCCTTTCGGCCAGCTTTTCCGCCCCGACAACTTCGTTTTCGGT
CAATCCG-----------------------------------------------------
------------------------------------------------------------
------------------------------------------------------------
------------------------------------------------------------
------------------------------------------------------------
------------------------------------------------------------
------------------------------------------------------------
------------------------------------------------------------
------------------------------------------------------------
------------------------------------------------------------
------------------------------------------------------------
------------------------------------------------------------
------------------------------------------------------------
------------------------------------------------------------
------------
>Apiospora_adinandrae_SAUCC_1282B_1T
----------------------------------------------CGTCTCG-------
-----TGTTGACTTGCTTGCCCA-------TCCATCCTTGG-ACGCGTTCC-AAAAGTCA
ATCTGA---TTGGCACCGA-----CCCCTTG-ATTGCCCTTCCT------TCCCTTTA-C
CCCACCACC--------TTG----CTGTTTTGTTGGCAAAGAAAA-GCGCTCG-------
---------CGA-ATATCGCGAGCA--------------------------------TTC
GC-------------AACA-----CACGACCTCGTTACATT-----CAC-CC---GACAA
GATGGAGAGCATC-AACTGACATGTGG-TTTTTTT--C--TTCTATGAT-ATAGGTTCAT
CTCCAGACCGGCCAATGCGTAAGTTGC-TGCCAACAC-CACA-A---TATTCTCGCT---
-GGGGGAAT-GCGGGGCTCACATGTTTAC-AACAGGGTAACCAAA---TCGGTGCTGCTT
TCTG-GTGCGTATCTCTACTT--------CGCCTTC-TTCTT-GCCCGTTACTCGACCCG
A----ATTCGA-CCCGGTCCAATGCGATCCACATC-----------TAGGCTGG------
---CAAAGATGGCCCATCTA------------CATTGATC-------------------A
ATCT-GGGAGGGTACAGG----ATACTGAC----T-AGTGTCCCC-TTGTAGGCAACAGA
TTTCCAGCGAGCACGGTCTCGACAGCAATGGAGTGTAAGTC-TTG--------CCTG-TA
CAACGCCGC------CTTGCTT--------------GCTTCCCGCTGACAGTCCCGTTCG
A-TAGCTACAACGGTACCTCTGAGCTCCAGCTGGAGCGCATGAGCGTCTACTTCAACGAG
GCTTCCGGCAACAAGTATGTTCCCCGTGCCGTCCTCGTCGATCTCGAGCCGGGTACCATG
GACGCCGTCCGTGCCGGTCCTTTCGGCCAGCTTTTCCGCCCCGACAACTTCGTTTTCGGT
CAATCCG-----------------------------------------------------
------------------------------------------------------------
------------------------------------------------------------
------------------------------------------------------------
------------------------------------------------------------
------------------------------------------------------------
------------------------------------------------------------
------------------------------------------------------------
------------------------------------------------------------
------------------------------------------------------------
------------------------------------------------------------
------------------------------------------------------------
------------------------------------------------------------
------------------------------------------------------------
------------
>Apiospora_neochinensis_CFCC_53037
------------------------------------------------------------
------------------------------------------------------------
------------------------------------------------------------
------------------------------------------------------------
------------------------------------------------------------
------------------------------------------------------------
--------------------------------TT--------------------------
------------------------------------------------------------
-----------------------------------GGTAACCCAATAGTCGGTGCTGCTT
TCTG-GTGCGTA--CCTACTT--------TGCCTTC-TTCTT-GCCCGTCGACCGACCCG
A----ATTCGA-ACCGGTTCAATGCGATACAAATA-----------CTGGCTGG------
---CAGCGACGGCCTGTCTA------------CGTCGATC-------------------G
ATTT-GGGAGGGCACAGG----ATACTGAC----T-AGTGTCCCC-TTATAGGCAACAGA
TTTCCAGCGAGCACGGTCTCGACAGCAATGGAGTGTAAGTC-TTA--------GCTG-TA
CAACGCCAC------CTTGCTC--------------GCTTCCCGCTGACAGTTCCCTTCA
A-TAGCTACAACGGTACCTCGGAGCTCCAGCTGGAGCGCATGAGCGTCTACTTCAACGAG
GCTTCCGGTAACAAGTATGTTCCTCGTGCCGTCCTCGTCGATCTCGAGCCCGGTACTATG
GACGCCGTTCGTGCCGGTCCTTTCGGCCAGCTTTTCCGCCCCGACAACTTCGTTTTCGGT
CAATCCGGT--------GCTGGCAACAACTGGGCCAAGGGTCACT---------------
------------------------------------------------------------
------------------------------------------------------------
------------------------------------------------------------
------------------------------------------------------------
------------------------------------------------------------
------------------------------------------------------------
------------------------------------------------------------
------------------------------------------------------------
------------------------------------------------------------
------------------------------------------------------------
------------------------------------------------------------
------------------------------------------------------------
------------------------------------------------------------
------------
>Apiospora_neochinensis_CFCC_53036T
------------------------------------------------------------
------------------------------------------------------------
------------------------------------------------------------
------------------------------------------------------------
------------------------------------------------------------
------------------------------------------------------------
--------------------------------TT--------------------------
------------------------------------------------------------
-----------------------------------GGTAACCCAATAGTCGGTGCTGCTT
TCTG-GTGCGTA--CCTACTT--------TGCCTTC-TTCTT-GCCCGTCGACCGACCCG
A----ATTCGA-ACCGGTTCAATGCGATACAAATA-----------CTGGCTGG------
---CAGCGACGGCCTGTCTA------------CGTCGATC-------------------G
ATTT-GGGAGGGCACAGG----ATACTGAC----T-AGTGTCCCC-TTATAGGCAACAGA
TTTCCAGCGAGCACGGTCTCGACAGCAATGGAGTGTAAGTC-TTA--------GCTG-TA
CAACGCCAC------CTTGCTC--------------GCTTCCCGCTGACAGTTCCCTTCA
A-TAGCTACAACGGTACCTCGGAGCTCCAGCTGGAGCGCATGAGCGTCTACTTCAACGAG
GCTTCCGGTAACAAGTATGTTCCTCGTGCCGTCCTCGTCGATCTCGAGCCCGGTACTATG
GACGCCGTTCGTGCCGGTCCTTTCGGCCAGCTTTTCCGCCCCGACAACTTCGTTTTCGGT
CAATCCGGT--------GCTGGCAACAACTGGGCCAAGGGTCACT---------------
------------------------------------------------------------
------------------------------------------------------------
------------------------------------------------------------
------------------------------------------------------------
------------------------------------------------------------
------------------------------------------------------------
------------------------------------------------------------
------------------------------------------------------------
------------------------------------------------------------
------------------------------------------------------------
------------------------------------------------------------
------------------------------------------------------------
------------------------------------------------------------
------------
>Apiospora_bambusicaulis_GUCC17_42
------------------------------------------------------------
------------------------------------------------------------
------------------------------------------------------------
------------------------------------------------------------
------------------------------------------------------------
------------------------------------------------------------
------------------------------------------------------------
---------------TGTGTAAC-------------------------------------
----------------------------------------CAAAA---ACGGTGCTGCTT
TCTG-GTGGGTA--CCTACTT--------CGCCATT-CCTAT-GCCCGTCAAGCGATCTG
A----ATTCGA-ACCGATTCGACGCGATATGAATA--------CAGCCACCTGG------
---CCC-AACGGCCTACCTA------------CGTCGACCAGT-T-CAAG------AC-A
ATAT-GGGAGGGTTCAAG----AAGCTGAC----T-GGTCTCTCA-TTTTAGGCAACAGA
TTTCCAGCGAGCACGGTCTTGACAGCAATGGAGTGTAAGTC-TTG--------CCTA-TC
CGATAATAC------GCACATT--------------GTGTCTAGCTGACATTTCAATCTA
TATAGCTACAACGGTACCTCCGAGCTCCAGCTGGAGCGCATGAGCGTCTACTTCAACGAG
GCTTCTGGCAACAAGTATGTTCCCCGTGCCGTTCTCGTCGATCTCGAGCCCGGTACCATG
GACGCCGTCCGCGCCGGTCCCTTCGGCCAGCTTTTCCGCCCCGACAACTTCGTTTTCGGT
CAATCCGGT--------GCTGGCAACAACTGGGCCAAGGGTCACTCACCTGGAGGGGTAA
------------------------------------------------------------
------------------------------------------------------------
------------------------------------------------------------
------------------------------------------------------------
------------------------------------------------------------
------------------------------------------------------------
------------------------------------------------------------
------------------------------------------------------------
------------------------------------------------------------
------------------------------------------------------------
------------------------------------------------------------
------------------------------------------------------------
------------------------------------------------------------
------------
>Apiospora_trachycarpi_KUNCC23_15559
------------------------------------------------------------
------------------------------------------------------------
------------------------------------------------------------
------------------------------------------------------------
------------------------------------------------------------
------------------------------------------------------------
------------------------------------------------------------
------------------------------------------------------------
------------------------------------------------------------
--------------------------------------CTAT-GCCCGTCAAGCGATCTG
A----ATTCGA-ACCGATTCGACGCGATATGAATA--------CAGCCACCTGG------
---CCC-AACGGCCTACCTA------------CGTCGACCAGT-T-CAAG------AC-A
ATAT-GGGAGGGTTCAAG----AAGCTGAC----T-GGTCTCTCA-TTTTAGGCAACAGA
TTTCCAGCGAGCACGGTCTTGACAGCAATGGAGTGTAAGTC-TTG--------CCTA-TC
CGATAATAC------GCACATT--------------GTGTCTAGCTGACATTTCAATCTA
TATAGCTACAACGGTACCTCCGAGCTCCAGCTGGAGCGCATGAGCGTCTACTTCAACGAG
GCTTCTGGCAACAAGTATGTTCCCCGTGCCGTTCTCGTCGATCTCGAGCCCGGTACCATG
GACGCCGTCCGCGCCGGTCCCTTCGGCCAGCTTTTCCGCCCCGACAACTTCGTTTTCGGT
CAATCCGGT--------GCTGGCAACAACTGGGCCAAGGGTC------------------
------------------------------------------------------------
------------------------------------------------------------
------------------------------------------------------------
------------------------------------------------------------
------------------------------------------------------------
------------------------------------------------------------
------------------------------------------------------------
------------------------------------------------------------
------------------------------------------------------------
------------------------------------------------------------
------------------------------------------------------------
------------------------------------------------------------
------------------------------------------------------------
------------
>Apiospora_trachycarpi_KUNCC23_15558T
------------------------------------------------------------
------------------------------------------------------------
------------------------------------------------------------
------------------------------------------------------------
------------------------------------------------------------
------------------------------------------------------------
------------------------------------------------------------
------------------------------------------------------------
------------------------------------------------------------
--------------------------------------CTAT-GCCCGTCAAGCGATCTG
A----ATTCGA-ACCGATTCGACGCGATATGAATA--------CAGCCACCTGG------
---CCC-AACGGCCTACCTA------------CGTCGACCAGT-T-CAAG------AC-A
ATAT-GGGAGGGTTCAAG----AAGCTGAC----T-GGTCTCTCA-TTTTAGGCAACAGA
TTTCCAGCGAGCACGGTCTTGACAGCAATGGAGTGTAAGTC-TTG--------CCTA-TC
CGATAATAC------GCACATT--------------GTGTCTAGCTGACATTTCAATCTA
TATAGCTACAACGGTACCTCCGAGCTCCAGCTGGAGCGCATGAGCGTCTACTTCAACGAG
GCTTCTGGCAACAAGTATGTTCCCCGTGCCGTTCTCGTCGATCTCGAGCCCGGTACCATG
GACGCCGTCCGCGCCGGTCCCTTCGGCCAGCTTTTCCGCCCCGACAACTTCGTTTTCGGT
CAATCCGGT--------GCTGGCAACAACTGGGCCAAGGGTC------------------
------------------------------------------------------------
------------------------------------------------------------
------------------------------------------------------------
------------------------------------------------------------
------------------------------------------------------------
------------------------------------------------------------
------------------------------------------------------------
------------------------------------------------------------
------------------------------------------------------------
------------------------------------------------------------
------------------------------------------------------------
------------------------------------------------------------
------------------------------------------------------------
------------
>Apiospora_bambusicaulis_GUCC17_41_T
------------------------------------------------------------
------------------------------------------------------------
------------------------------------------------------------
------------------------------------------------------------
------------------------------------------------------------
------------------------------------------------------------
------------------------------------------------------------
------------------------------------------------------------
-------------------------------------------------CGGTGCTGCTT
TCTG-GTGCGTA--CCTACTT--------CGCCATT-CCTAT-GCCCGTCAAGCGATCTG
A----ATTCGA-ACCGATTCGACGCGATATGAATA--------CAGCCACCTGG------
---CCC-AACGGCCTACCTA------------CGTCGACCAGT-T-CAAG------AC-A
ATAT-GGGAGGGTTCAAG----AAGCTGAC----T-GGTCTCTCA-TTTTAGGCAACAGA
TTTCCAGCGAGCACGGTCTTGACAGCAATGGAGTGTAAGTC-TTG--------CCTA-TC
CGATAATAC------GCACATT--------------GTGTCTAGCTGACATTTCAATCTA
TATAGCTACAACGGTACCTCCGAGCTCCAGCTGGAGCGCATGAGCGTCTACTTCAACGAG
GCTTCTGGCAACAAGTATGTTCCCCGTGCCGTTCTCGTCGATCTCGAGCCCGGTACCATG
GACGCCGTCCGCGCCGGTCCCTTCGGCCAGCTTTTCCGCCCCGACAACTTCGTATTCGGT
CAATCCGGT--------GCTGGCAACAACTGGGCCAAGGGTCACTAA-------------
------------------------------------------------------------
------------------------------------------------------------
------------------------------------------------------------
------------------------------------------------------------
------------------------------------------------------------
------------------------------------------------------------
------------------------------------------------------------
------------------------------------------------------------
------------------------------------------------------------
------------------------------------------------------------
------------------------------------------------------------
------------------------------------------------------------
------------------------------------------------------------
------------
>Apiospora?lophatheri_CFCC_58975T
-------------------GTCGGC-------CCTGTCTGT-CCCTCGCCTCT-------
--------TGTTTGACTTGGCCATC-------CATCCTTGG-ACGCGTCCC-AAAAGTCA
ATCCGA----TGGCACCGA-----CCCCTTG-ATTGTCCTTCCTCT-----------A-C
CCCACTACT--------CGG------------TTTACGAAGAAAA-GCGCTCG-------
---------CCA-TCTTCGTGACCG--------------------------------TTC
GA-------------AACA-----CTCGACTTGATCACATT------AT-TTG--GAAGA
CAAG----GCTTA-AGCTGACCCGTGA----TTTC-----T-CAACGAT-ACAGGTTCAT
CTTCAGACCGGTCAATGCGTAAGTTGC-TCCCGACAC-C----A---CTTTGTTGAC---
-AGATGAAT-GCGGGGCTCACATGTTTAC-AATAGGGTAACCAAA---TTGGTGCTGCCT
TCTG-GTGCGTA--CCTACTTC-------CGCCGTT-CTCAT-GCCCGTCAAGCAACCTG
A----ATTCGA-ACCGATTCAACGCGATACGAATA--------CAGCCACCTGG------
---CAC-GACGGCCTACCTA------------CGTCGACCACT-T-CAAG------AC-A
TTTT-GGGAGGGTTCAGG----AAACTGAC----T-AGTCTCTCT-TTTTAGGCAACAGA
TTTCCAGCGAGCACGGTCTTGACAGCAATGGAGTGTAAGTC-TGG--------CCTA-TC
TGATAATAC------GCACATT--------------ACGTCTAGCTGACATTTCAATCTC
TATAGCTACAACGGTACCTCTGAGCTCCAGCTGGAGCGCATGAGCGTCTACTTCAACGAG
GCTTCTGGCAACAAGTATGTTCCCCGTGCCGTTCTCGTCGATCTCGAGCCCGGTACCATG
GACGCCGTCCGCGCCGGTCCCTTCGGCCAGCTCTTCCGCCCCGACAACTTCGTTT-----
------------------------------------------------------------
------------------------------------------------------------
------------------------------------------------------------
------------------------------------------------------------
------------------------------------------------------------
------------------------------------------------------------
------------------------------------------------------------
------------------------------------------------------------
------------------------------------------------------------
------------------------------------------------------------
------------------------------------------------------------
------------------------------------------------------------
------------------------------------------------------------
------------------------------------------------------------
------------
>Apiospora_magnispora_ZHKUCC_22_0001
----------------TAAGTCGGC-------CCTGTCTGT-CCCTCGCCTCT-------
--------TGTTTGACTTGGCCATC-------CATCCTTGG-ACGCGT-CC-AAAAGTCA
ATCCGA----TGGCACCGA-----CCCCTTG-ATTACCCTTCCTCT-----------A-C
CCCACTACT--------CGG------------TTTGCGAAGAAAA-GCGCTCG-------
---------CCA-TCTTCGTGCCCA--------------------------------TTC
GA-------------AACT-----CTTGACTTGATCACATT------AC-TT---GAAGA
CATG----GCTTA-AGCTGACCCGTGA----TTTT-----T-CAACGAT-ACAGGTTCAT
CTCCAGACCGGTCAATGCGTAAGTTGC-TCCCGACAC-C----A---CTTTGTTGAC---
-AGATGAAT-GCGGGGCTCACATGTTTAC-AACAGGGTAACCAAA---TTGGTGCTGCCT
TCTG-GTGCGTT--CCTACTTC-------CGCCGTT-CTCAT-GCCCCTCAAGCAACCTG
A----ATTCGA-ACCGATTCAACGCGATACGAATA--------CAGCCACCTGG------
---CAC-CACGGCCTACCTA------------CGTCGACCACT-G-TAAG------AC-A
TTTT-GGGAGGGTTTAGG----AAACTGAC----T-AGTCTCTCT-TTTTAGGCAACAGA
TTTCCAGCGAGCACGGTCTTGACAGCAATGGAGTGTAAGTC-TGG--------CCTA-TA
TGATAATAC------ACACACT--------------ACGTCTAGCTGACATTTCAATCTC
TATAGCTACAACGGTACCTCTGAGCTCCAGCTGGAGCGCATGAGCGTCTACTTCAACGAG
GCTTCTGGCAACAAGTATGTTCCCCGTGCCGTTCTCGTCGATCTCGAGCCCGGTACCATG
------------------------------------------------------------
------------------------------------------------------------
------------------------------------------------------------
------------------------------------------------------------
------------------------------------------------------------
------------------------------------------------------------
------------------------------------------------------------
------------------------------------------------------------
------------------------------------------------------------
------------------------------------------------------------
------------------------------------------------------------
------------------------------------------------------------
------------------------------------------------------------
------------------------------------------------------------
------------------------------------------------------------
------------
>Apiospora_vietnamensis_IMI_99670T
------------------------------------------------------------
------------------------------------------------------------
------------------------------------------------------------
------------------------------------------------------------
------------------------------------------------------------
------------------------------------------------------------
------------------------------------------------------------
------------------------------------------------------------
------------------------------------------------------------
------------------------------------------------------------
------------------------------------------------------------
------------------------------------------------------------
-------------------------------------GTCTCTCT-TTTTAGGCAACAGA
TTTCCAGCGAGCACGGTCTTGACAGCAATGGAGTGTAAGTC-TGG--------CCTA-TA
TGATAATAC------ACACACT--------------ACGTCTAGCTGACATTTCAATCTC
TATAGCTACAACGGTACCTCTGAGCTCCAGCTGGAGCGCATGAGCGTCTACTTCAACGAG
GCTTCTGGCAACAAGTATGTTCCCCGTGCCGTTCTCGTCGATCTCGAGCCCGGTACCATG
GACGCCGTCCGCGCCGGTCCCTTCGGCCAGCTCTTCCGCCCCGACAACTTCGTTTTCGGT
CAATCCGGT--------GCTGGCAACAACTGGGCCAAGGGTCACT---------------
------------------------------------------------------------
------------------------------------------------------------
------------------------------------------------------------
------------------------------------------------------------
------------------------------------------------------------
------------------------------------------------------------
------------------------------------------------------------
------------------------------------------------------------
------------------------------------------------------------
------------------------------------------------------------
------------------------------------------------------------
------------------------------------------------------------
------------------------------------------------------------
------------
>Apiospora_malaysiana_CBS_102053T
----------AGATTGTAAGTCGGC-------CCTGTCTGT-CCCTCGCCTCT-------
--------TGTTTGACTTGGCCATC-------CATCCTTGG-ACGCGTCCC-AAAAGTCA
ATCCGA----TGGCACCGA-----CCCCTTG-ATTACCCTTCCTCT-----------A-C
CCCACTACT--------CGG------------TTTGCGAAGAAAA-GCGCTCG-------
---------CCA-TCTTCGTGCCCA--------------------------------TTC
GA-------------AACT-----CTTGACTTGATCACATT------AC-TT---GAAGA
CATG----GCTTA-AGCTGACCCGTGA----TTTT-----T-CAACGAT-ACAGGTTCAT
CTCCAGACCGGTCAATGCGTAAGTTGC-TCCCGACAC-C----A---CTTTGTTGAC---
-AGATGAAT-GCGGGGCTCACATGTTTAC-AACAGGGTAACCAAA---TTGGTGCTGCCT
TCTG-GTGCGTT--CCTACTTC-------CGCCGTT-CTCAT-GCCCCTCAAGCAACCTG
A----ATTCGA-ACCGATTCAACGCGATACGAATA--------CAGCCACCTGG------
---CAC-CACGGCCTACCTA------------CGTCGACCACT-G-CAAG------AC-A
TTTT-GGGAGGGTTTAGG----AAACTGAC----T-AGTCTCTCT-TTTTAGGCAACAGA
TTTCCAGCGAGCACGGTCTTGACAGCAATGGAGTGTAAGTC-TGG--------CCTA-TA
TGATAATAC------ACACACT--------------ACGTCTAGCTGACATTTCAATCTC
TATAGCTACAACGGTACCTCTGAGCTCCAGCTGGAGCGCATGAGCGTCTACTTCAACGAG
GCTTCTGGCAACAAGTATGTTCCCCGTGCCGTTCTCGTCGATCTCGAGCCCGGTACCATG
GACGCCGTCCGCGCCGGTCCCTTCGGCCAGCTCTTCCGCCCCGACAACTTCGTTTTCGGT
CAATCCGGT--------GCTGGCAACAACTGGGCCAAGGGTCACT---------------
------------------------------------------------------------
------------------------------------------------------------
------------------------------------------------------------
------------------------------------------------------------
------------------------------------------------------------
------------------------------------------------------------
------------------------------------------------------------
------------------------------------------------------------
------------------------------------------------------------
------------------------------------------------------------
------------------------------------------------------------
------------------------------------------------------------
------------------------------------------------------------
------------
>Apiospora_euphorbiae_IMI_285638b
AACATGCGTGAGATTGTAAGTCGGC-------CCTGTCTGT-CCCTCGCCTCT-------
--------TGTTTGACTTGGCCATC-------CATCCTTGG-ACGCGTCCC-AAAAGTCA
ATCCGA----TGGCACCGA-----CCCCTTG-ATTACCCTTCCTCT-----------A-C
CCCACTACT--------CGG------------TTTGCGAAGAAAA-GCGCTCG-------
---------CCA-TCTTCGTGCCCA--------------------------------TTC
GA-------------AACT-----CTTGACTTGATCACATT------AC-TT---GAAGA
CATG----GCTTA-AGCTGACCCGTGA----TTTT-----T-CAACGAT-ACAGGTTCAT
CTCCAGACCGGTCAATGCGTAAGTTGC-TCCCGACAC-C----A---CTTTGTTGAC---
-AGATGAAT-GCGGGGCTCACATGTTTAC-AACAGGGTAACCAAA---TTGGTGCTGCCT
TCTG-GTGCGTT--CCTACTTC-------CGCCGTT-CTCAT-GCCCCTCAAGCAACCTG
A----ATTCGA-ACCGATTCAACGCGATACGAATA--------CAGCCACCTGG------
---CAC-CACGGCCTACCTA------------CGTCGACCACT-G-TAAG------AC-A
TTTT-GGGAGGGTTTAGG----AAACTGAC----T-AGTCTCTCT-TTTTAGGCAACAGA
TTTCCAGCGAGCACGGTCTTGACAGCAATGGAGTGTAAGTC-TGG--------CCTA-TA
TGATAATAC------ACACACT--------------ACGTCTAGCTGACATTTCAATCTC
TATAGCTACAACGGTACCTCTGAGCTCCAGCTGGAGCGCATGAGCGTCTACTTCAACGAG
GCTTCTGGCAACAAGTATGTTCCCCGTGCCGTTCTCGTCGATCTCGAGCCCGGTACCATG
GACGCCGTCCGCGCCGGTCCCTTCGGCCAGCTCTTCCGCCCCGACAACTTCGTTTTCGGT
CAATCCGGT--------GCTGGCAACAACTGGGCCAAGGGTCATTACACTGAGGGTGCCG
AGCTTGTCGACCAGGTCCTGGATGTCGTCCGCCGTGAGGCTGAGGGCTGCGACTGCCTCC
AGGGTTTCCAGATCACTCACTCTCTTGGTGGTGGTACTGGTGCCGGTATGGGTACTCTGC
TGATCTCCAAGATCCGCGAGGAGTTCCCCGATCGCATGATGGCCACCTTCTCCGTCATGC
CTTCCCCCAAGGTTTCTGATACCGTTGTTGAGCCTTACAACGCCACCCTATCCGTCCACC
AGCTGGTCGAGAACTCGGACGAGACCTTCTGCATTGACAACGAGGCTCTCTACGACATCT
GCATGCGCACCCTGAAGCTGTCCAACCCCTCGTACGGTGACCTGAACCACCTGGTTTCCG
CCGTTATGTCCGGTGTCACCACCTGCTTGCGCTTCCCCGGCCAGCTGAACTCTGACCTCC
GCAAGCTGGCTGTCAACATGGTGCCTTTCCCTCGTCTGCACTTCTTCATGGTCGGCTTCG
CTCCCCTGACTAGCCGTGGCGCCCACTCTTTCCGTGCCGTCACTGTCCCTGAGCTCACCC
AGCAGATGTTCGACCCCAAGAACATGATGGCTGCTTCCGATTTCCGCAACGGTCGCTACC
TGACCTGCTCTGCCATCTTGTAAGTTTTTTTTCCCCCACTGACAGGTCTATATGCGTGGA
---------GCGCTAACATCAT-TATTACAGCCGTGGCAAGGTCTCCATGAAGGAGGTTG
AGGACCAGATGCGTAACGTCCAGAACAAGAACGCGTCCTACTTCGTCGAGTGGATTCCCA
ACAACATCCAGA
>Apiospora_hongheensis_ZHKUCC_23_0793
------------------------------------------------------------
------------------------------------------------------------
------------------------------------------------------------
------------------------------------------------------------
------------------------------------------------------------
------------------------------------------------------------
------------------------------------------------------------
------------------------------------------------------------
----------------------------------------CCAAA---TCGGTGCTGCTT
TCTG-GTGCGTA--CCTACTTC-------CGCCGTT-CTCAT-GCCCGTCAAGCAACCTG
A----ATTCGA-ACCGATTCAACGCGATACGAATA--------CAGCCACCTGG------
---CAC-GACGGCCTACCTA------------CGTCGACCACT-T-CAAG------AC-A
TTTT-GGGAGGGTTCAGG----AAACTGAC----T-AGTCTCTCT-TTTTAGGCAACAGA
TTTCCAGCGAGCACGGTCTTGACAGCAATGGAGTGTAAGTC-TGG--------CCTA-TC
TGATAATAC------GCACATT--------------ACGTCTAGCTGACATTTCAATCTC
TATAGCTACAACGGTACCTCTGAGCTCCAGCTGGAGCGCATGAGCGTCTACTTCAACGAG
GCTTCTGGCAACAAGTATGTTCCCCGTGCCGTTCTCGTCGATCTCGAGCCCGGTACCATG
GACGCCGTCCGCGCCGGTCCCTTCGGCCAGCTCTTCCGCCCCGACAACTTCGTTTTCGGT
CAATCCGGT--------GCTGGCAACAACTGGGCCAAGGGTCACT---------------
------------------------------------------------------------
------------------------------------------------------------
------------------------------------------------------------
------------------------------------------------------------
------------------------------------------------------------
------------------------------------------------------------
------------------------------------------------------------
------------------------------------------------------------
------------------------------------------------------------
------------------------------------------------------------
------------------------------------------------------------
------------------------------------------------------------
------------------------------------------------------------
------------
>Apiospora_hongheensis_ZHKUCC_23_0792_T
------------------------------------------------------------
------------------------------------------------------------
------------------------------------------------------------
------------------------------------------------------------
------------------------------------------------------------
------------------------------------------------------------
------------------------------------------------------------
------------------------------------------------------------
----------------------------------------CCAAA---TCGGTGCTGCTT
TCTG-GTGCGTA--CCTACTTC-------CGCCGTT-CTCAT-GCCCGTCAAGCAACCTG
A----ATTCGA-ACCGATTCAACGCGATACGAATA--------CAGCCACCTGG------
---CAC-GACGGCCTACCTA------------CGTCGACCACT-T-CAAG------AC-A
TTTT-GGGAGGGTTCAGG----AAACTGAC----T-AGTCTCTCT-TTTTAGGCAACAGA
TTTCCAGCGAGCACGGTCTTGACAGCAATGGAGTGTAAGTC-TGG--------CCTA-TC
TGATAATAC------GCACATT--------------ACGTCTAGCTGACATTTCAATCTC
TATAGCTACAACGGTACCTCTGAGCTCCAGCTGGAGCGCATGAGCGTCTACTTCAACGAG
GCTTCTGGCAACAAGTATGTTCCCCGTGCCGTTCTCGTCGATCTCGAGCCCGGTACCATG
GACGCCGTCCGCGCCGGTCCCTTCGGCCAGCTCTTCCGCCCCGACAACTTCGTTTTCGGT
CAATCCGGT--------GCTGGCAACAACTGGGCCAAGGGTCACT---------------
------------------------------------------------------------
------------------------------------------------------------
------------------------------------------------------------
------------------------------------------------------------
------------------------------------------------------------
------------------------------------------------------------
------------------------------------------------------------
------------------------------------------------------------
------------------------------------------------------------
------------------------------------------------------------
------------------------------------------------------------
------------------------------------------------------------
------------------------------------------------------------
------------
>Apiospora_malaysiana_CBS_251.29
----------AGATTGTAAGTCGGCC------CCTGTCTGT-CCCTCGCCTCT-------
--------TGTTTGACTTGGCCATC-------CATCCTTGG-ACGCGTCCC-AAAAGTCA
ATCCGA----TGGCACCGA-----CCCCTTG-ATTACCCTCCCTCT-----------A-C
CCCACTACT--------CGG------------TTTGCGAAGAAAA-GCGCTCG-------
---------CCA-TCTTCGTGCCCC--------------------------------TTC
GA-------------AACT-----CTTGACTTGATCACATT------AC-TT---GAAGA
CATG----GCTTA-AGCTGACCCGTGG----TTTT-----T-CAACGAT-ACAGGTTCAT
CTCCAGACCGGTCAATGCGTAAGTTGC-TCCCGACAC-C----A---CTTTGTTGAC---
-AGATGAAT-GCGGGGCTCACATGTTTAC-AACAGGGTAACCAAA---TTGGTGCTGCCT
TCTG-GTGCGTT--C---CTCC-------CGCCGTT-CTCAT-GCCCCTCAAGCAACCTG
A----ATTCGA-ACCGATTCAACGCGATACGAATA--------CAGCCACCTGG------
---CAC-CACGGCCTACCTA------------CGTCGACCACA-T-CAAG------AC-A
TTTT-GGGAGGGTTTAGG----AAACTGAC----T-AGTCTCTCT-TTTTAGGCAACAGA
TTTCCAGCGAGCACGGTCTTGACAGCAATGGAGTGTAAGTC-TGG--------CCTA-TC
TGATAATAC------ACACACT--------------ACGTCTAGCTGACATTTCAATCTC
TATAGCTACAACGGTACCTCTGAGCTCCAGCTGGAGCGCATGAGCGTCTACTTCAACGAG
GCTTCTGGCAATAAGTATGTTCCCCGTGCCGTTCTCGTCGATCTCGAGCCCGGTACCATG
GACGCCGTCCGCGCCGGTCCCTTCGGCCAGCTCTTCCGCCCCGACAACTTCGTTTTCGGT
CAATCCGGT--------GCTGGCAACAACTGGGCCAAGGGTCAC----------------
------------------------------------------------------------
------------------------------------------------------------
------------------------------------------------------------
------------------------------------------------------------
------------------------------------------------------------
------------------------------------------------------------
------------------------------------------------------------
------------------------------------------------------------
------------------------------------------------------------
------------------------------------------------------------
------------------------------------------------------------
------------------------------------------------------------
------------------------------------------------------------
------------
>Apiospora_vietnamensis_KUMCC_21-0428
------------------------------------------------------------
------------------------------------------------------------
------------------------------------------------------------
------------------------------------------------------------
------------------------------------------------------------
------------------------------------------------------------
------------------------------------------------------------
------------------------------------------------------------
--------------------------------------------A---ATGGTGCTGCTT
TCTG-GTGCGTT--C---CTCC-------CGCCGTT-CTCAT-GCCCCTCAAGCAACCTG
A----ATTCGA-ACCGATTCAACGCGATACGAATA--------CAGCCACCTGG------
---CAC-CACGGCCTACCTA------------CGTCGACCACT-T-CAAG------AC-A
TTTT-GGGAGGGTTTAGG----AAACTGAC----T-AGTCTCTCT-TTTTAGGCAACAGA
TTTCCAGCGAGCACGGTCTTGACAGCAATGGAGTGTAAGTC-TGG--------CCTA-TC
TGATAATAC------ACACACT--------------ACGTCTAGCTGACATTTCAATCTC
TATAGCTACAACGGTACCTCTGAGCTCCAGCTGGAGCGCATGAGCGTCTACTTCAACGAG
GCTTCTGGCAATAAGTATGTTCCCCGTGCCGTTCTCGTCGATCTCGAGCCCGGTACCATG
GACGCCGTCCGCGCCGGTCCCTTCGGCCAGCTCTTCCGCCCCGACAACTTCGTTTTCGGT
CAATCCGGT--------GCTGGCAACAACTGGGCCAAGGGTCCAACCT------------
------------------------------------------------------------
------------------------------------------------------------
------------------------------------------------------------
------------------------------------------------------------
------------------------------------------------------------
------------------------------------------------------------
------------------------------------------------------------
------------------------------------------------------------
------------------------------------------------------------
------------------------------------------------------------
------------------------------------------------------------
------------------------------------------------------------
------------------------------------------------------------
------------
>Apiospora_vietnamensis_KUMCC_21-0429
------------------------------------------------------------
------------------------------------------------------------
------------------------------------------------------------
------------------------------------------------------------
------------------------------------------------------------
------------------------------------------------------------
------------------------------------------------------------
------------------------------------------------------------
--------------------------------------------A---ATGGTGCTGCTT
TCTG-GTGCGTT--C---CTCC-------CGCCGTT-CTCAT-GCCCCTCAAGCAACCTG
A----ATTCGA-ACCGATTCAACGCGATACGAATA--------CAGCCACCTGG------
---CAC-CACGGCCTACCTA------------CGTCGACCACT-T-CAAG------AC-A
TTTT-GGGAGGGTTTAGG----AAACTGAC----T-AGTCTCTCT-TTTTAGGCAACAGA
TTTCCAGCGAGCACGGTCTTGACAGCAATGGAGTGTAAGTC-TGG--------CCTA-TC
TGATAATAC------ACACACT--------------ACGTCTAGCTGACATTTCAATCTC
TATAGCTACAACGGTACCTCTGAGCTCCAGCTGGAGCGCATGAGCGTCTACTTCAACGAG
GCTTCTGGCAATAAGTATGTTCCCCGTGCCGTTCTCGTCGATCTCGAGCCCGGTACCATG
GACGCCGTCCGCGCCGGTCCCTTCGGCCAGCTCTTCCGCCCCGACAACTTCGTTTTCGGT
CAATCCGGT--------GCTGGCAACAACTGGGCCAAGGGTCCAACCT------------
------------------------------------------------------------
------------------------------------------------------------
------------------------------------------------------------
------------------------------------------------------------
------------------------------------------------------------
------------------------------------------------------------
------------------------------------------------------------
------------------------------------------------------------
------------------------------------------------------------
------------------------------------------------------------
------------------------------------------------------------
------------------------------------------------------------
------------------------------------------------------------
------------
>Apiospora_guangdongensis_ZHKUCC_23_0005
------------------------------------------------------------
------------------------------------------------------------
------------------------------------------------------------
------------------------------------------------------------
------------------------------------------------------------
------------------------------------------------------------
------------------------------------------------------------
------------------------------------------------------------
--------------------------------------------------GGTGCTGCTT
TTTG-GTGCGTA--CCTACTT--------CGCCATT-CCCAT-GCCCATCAAGCAACCTG
A----ATTCGA-ACCGATTCAACGCGATACGAATA--------CAGCCGCCTGG------
---CGA-GACGGCCTACCTA------------CGTCGATCTGT-T-CAAG------AT-A
ATTT-GGGAGGGTTCAGG----ATACTGAC----T-AGTCACTCA-ATTTAGGCAACAGA
TTTCCAGCGAGCACGGTCTTGACAGCAATGGAGTGTAAGTC-TGG--------CCTC-TC
CGATAACAC------GCTCACT--------------ACGTCGAGCTGACATTTCAATCGT
TATAGCTACAACGGTACCTCCGAGCTCCAGCTGGAGCGCATGAGCGTCTACTTCAACGAG
GCTTCTGGCAACAAGTATGTTCCCCGTGCCGTTCTTGTCGATCTCGAGCCCGGTACCATG
GACGCCGTCCGCGCCGGTCCCTTCGGCCAGCTCTTCCGCCCCGACAACTTCGTTTTCGGT
CAATCCGGT--------GCTGGCAACAACTGGGCAAAGGGTCACTA--------------
------------------------------------------------------------
------------------------------------------------------------
------------------------------------------------------------
------------------------------------------------------------
------------------------------------------------------------
------------------------------------------------------------
------------------------------------------------------------
------------------------------------------------------------
------------------------------------------------------------
------------------------------------------------------------
------------------------------------------------------------
------------------------------------------------------------
------------------------------------------------------------
------------
>Apiospora_guangdongensis_ZHKUCC_23_0004T
------------------------------------------------------------
------------------------------------------------------------
------------------------------------------------------------
------------------------------------------------------------
------------------------------------------------------------
------------------------------------------------------------
------------------------------------------------------------
------------------------------------------------------------
--------------------------------------------------GGTGCTGCTT
TCTG-GTGCGTA--CCTACTT--------CGCCATT-CCCAT-GCCCATCAAGCAACCTG
A----ATTCGA-ACCGATTCAACGCGATACGAATA--------CAGCCGCCTGG------
---CGA-GACGGCCTACCTA------------CGTCGATCTGT-T-CAAG------AT-A
ATTT-GGGAGGGTTCAGG----ATACTGAC----T-AGTCACTCA-ATTTAGGCAACAGA
TTTCCAGCGAGCACGGTCTTGACAGCAATGGAGTGTAAGTC-TGG--------CCTC-TC
CGATAACAC------GCTCACT--------------ACGTCGAGCTGACATTTCAATCGT
TATAGCTACAACGGTACCTCCGAGCTCCAGCTGGAGCGCATGAGCGTCTACTTCAACGAG
GCTTCTGGCAACAAGTATGTTCCCCGTGCCGTTCTTGTCGATCTCGAGCCCGGTACCATG
GACGCCGTCCGCGCCGGTCCCTTCGGCCAGCTCTTCCGCCCCGACAACTTCGTTTTCGGT
CAATCCGGT--------GCTGGCAACAACTGGGCAAAGGGTCACTA--------------
------------------------------------------------------------
------------------------------------------------------------
------------------------------------------------------------
------------------------------------------------------------
------------------------------------------------------------
------------------------------------------------------------
------------------------------------------------------------
------------------------------------------------------------
------------------------------------------------------------
------------------------------------------------------------
------------------------------------------------------------
------------------------------------------------------------
------------------------------------------------------------
------------
>Apiospora_arundinis_CBS_449_92
----------AGATTGTAAGTCGAC-------CCTGTCTGT-CCCTTCCCTCT-------
--------TG-TTGACTTGGCCATC-------CATCCTTGG-ACGCGTCCC-AAAAGTCA
ATCCGA----TGGCACCGA-----CCCCTTG-ATTGCCCTTCCTCT-----------A-C
CCCACTACT--------CTA------------TTTGCGAAGAAAA-GCGCTCG-------
---------CGA-GCGTCGTGAGCA--------------------------------TTC
GA-------------AACA-----CTCGACTTGATCACTTT------AC-TT---GAAGA
CATG----GCTTG-AGCTGACCCGTGA----CTTT-----T-CAATGAT-ATAGGTTCAT
CTCCAGACTGGTCAATGCGTAAGTTGT-TCCCGACAC-C----A---CCTTGTTGCC---
-AGATGAAT-GCGGGGCTCACATGTTTAC-TTTAGGGTAACCAAA---TTGGTGCTGCTT
TCTG-GTGCGTA--CCTACTT--------CGCCATT-CCCAT-GCCCATCAAGCAACCTG
A----ATTCGA-ACCGATTCAACGCGATACGAATA--------CAGCCGCCTGG------
---CGA-GACGGCCTACCTA------------CGTCGATTTGT-T-CAAG------AC-A
ATTT-GGGAGGGTTCAGG----ATACTGAC----T-AGTCACTCA-ATTTAGGCAACAGA
TTTCCAGCGAGCACGGTCTTGACAGCAATGGAGTGTAAGTC-TGG--------CCTC-TC
CGATAACAC------GCTCACT--------------ACGTCGAGCTGACATTTCAATCGT
TATAGCTACAACGGTACCTCTGAGCTCCAGCTGGAGCGCATGAGCGTCTACTTCAACGAG
GCTTCTGGCAACAAGTATGTTCCCCGTGCCGTTCTCGTCGATCTCGAGCCCGGTACCATG
GACGCCGTCCGCGCCGGTCCCTTCGGCCAGCTCTTCCGCCCCGACAACTTCGTCTTCGGT
CAATCCGGT--------GCTGGCAACAACTGGGCCAAGGGTCACT---------------
------------------------------------------------------------
------------------------------------------------------------
------------------------------------------------------------
------------------------------------------------------------
------------------------------------------------------------
------------------------------------------------------------
------------------------------------------------------------
------------------------------------------------------------
------------------------------------------------------------
------------------------------------------------------------
------------------------------------------------------------
------------------------------------------------------------
------------------------------------------------------------
------------
>Apiospora_phyllostachydis_GZCC:20-0112
------------------------------------------------------------
--------TGTTTGACTTGGCCATG-------CATCCTTGG-ACGCGTCAC-AGAAGTCA
ATCCGA----TGGCACCGA-----CCCCTTGAATTGCCCTTCCTCT-----------A-C
CCCACTACT--------CGA------------TTTGCGAAGAAAA-GCGCTCG-------
---------CCA-TCTTCGTGACCA--------------------------------TTC
CA-------------AACA-----CTCGACTTGATCACATT------AC-TT---GAAGA
CATG----GCTTA-AGCTGACCCGTGA----TTTT-----TCCAACGAT-ACAGGTTCAT
CTCCAGACCGGTCAATGCGTAAGTTGC-TCCCGACAC-C----A---CTTTGTTGAC---
-AGATGAAT-GCGGGGCTCACATGTTTAC-AATAGGGTAACCAAA---TTGGTGCTGCTT
TCTG-GTGCGTA--CCTACTTC-------CGTCATT-CTCGT-GCCCGTCAAGCAACCTG
A----ATTCGA-ACCGATTCAACGCGATACGAATA--------CAGCCACCTGG------
---CAC-GACGGCCTACCTA------------CGTCGACCACT-T-CAAG------AC-A
TTTT-GGG-GGGTTCCGG----AAACTGAC----T-AGTCTCTCA-TTTTAGGCAACAGA
TTTCCAGCGAGCACGGTCTTGACAGCAATGGAGTGTAAGTC-TGG--------CCTA-TC
TGATAATAC------GCACATT--------------GCATCCAGCTGACATTTCAATCTC
TATAGCTACAACGGCACCTCTGAGCTCCAGCTGGAGCGCATGAGCGTCTACTTCAACGAG
GCTTCTGGCAACAAGTATGTTCCCCGTGCCGTTCTCGTCGATCTCGAGCCCGGTACCATG
GACGCCGTCCGCGCCGGTCCCTTCGGCCAGCTCTTCCGCCCCGACAACTTCGTTTTCGGT
CAATCCGGT--------GCTGGCAACAACT------------------------------
------------------------------------------------------------
------------------------------------------------------------
------------------------------------------------------------
------------------------------------------------------------
------------------------------------------------------------
------------------------------------------------------------
------------------------------------------------------------
------------------------------------------------------------
------------------------------------------------------------
------------------------------------------------------------
------------------------------------------------------------
------------------------------------------------------------
------------------------------------------------------------
------------
>Apiospora_phyllostachydis_GZCC:20-0111
------------------------------------------------------------
--------TGTTTGACTTGGCCATG-------CATCCTTGG-ACGCGTCAC-AGAAGTCA
ATCCGA----TGGCACCGA-----CCCCTTGAATTGCCCTTCCTCT-----------A-C
CCCACTACT--------CGA------------TTTGCGAAGAAAA-GCGCTCG-------
---------CCA-TCTTCGTGACCA--------------------------------TTC
CA-------------AACA-----CTCGACTTGATCACATT------AC-TT---GAAGA
CATG----GCTTA-AGCTGACCCGTGA----TTTT-----TCCAACGAT-ACAGGTTCAT
CTCCAGACCGGTCAATGCGTAAGTTGC-TCCCGACAC-C----A---CTTTGTTGAC---
-AGATGAAT-GCGGGGCTCACATGTTTAC-AATAGGGTAACCAAA---TTGGTGCTGCTT
TCTG-GTGCGTA--CCTACTTC-------CGTCATT-CTCGT-GCCCGTCAAGCAACCTG
A----ATTCGA-ACCGATTCAACGCGATACGAATA--------CAGCCACCTGG------
---CAC-GACGGCCTACCTA------------CGTCGACCACT-T-CAAG------AC-A
TTTT-GGG-GGGTTCCGG----AAACTGAC----T-AGTCTCTCA-TTTTAGGCAACAGA
TTTCCAGCGAGCACGGTCTTGACAGCAATGGAGTGTAAGTC-TGG--------CCTA-TC
TGATAATAC------GCACATT--------------GCATCCAGCTGACATTTCAATCTC
TATAGCTACAACGGCACCTCTGAGCTCCAGCTGGAGCGCATGAGCGTCTACTTCAACGAG
GCTTCTGGCAACAAGTATGTTCCCCGTGCCGTTCTCGTCGATCTCGAGCCCGGTACCATG
GACGCCGTCCGCGCCGGTCCCTTCGGCCAGCTCTTCCGCCCCGACAACTTCGTTTTCGGT
CAATCCGGT--------GCTGGCAACAACT------------------------------
------------------------------------------------------------
------------------------------------------------------------
------------------------------------------------------------
------------------------------------------------------------
------------------------------------------------------------
------------------------------------------------------------
------------------------------------------------------------
------------------------------------------------------------
------------------------------------------------------------
------------------------------------------------------------
------------------------------------------------------------
------------------------------------------------------------
------------------------------------------------------------
------------
>Apiospora_phyllostachydis_MFLUCC_18_1101T
----------------------------------TGTCTGT-CCCTCGCCTCT-------
--------TGTTTGACTTGGCCATG-------CATCCTTGG-ACGCGTCAC-AGAAGTCA
ATCCGA----TGGCACCGA-----CCCCTTGAATTGCCCTTCCTCT-----------A-C
CCCACTACT--------CGA------------TTTGCGAAGAAAA-GCGCTCG-------
---------CCA-TCTTCGTGACCA--------------------------------TTC
CA-------------AACA-----CTCGACTTGATCACATT------AC-TT---GAAGA
CATG----GCTTA-AGCTGACCCGTGA----TTTT-----TCCAACGAT-ACAGGTTCAT
CTCCAGACCGGTCAATGCGTAAGTTGC-TCCCGACAC-C----A---CTTTGTTGAC---
-AGATGAAT-GCGGGGCTCACATGTTTAC-AATAGGGTAACCAAA---TTGGTGCTGCTT
TCTG-GTGCGTA--CCTACTTC-------CGTCATT-CTCGT-GCCCGTCAAGCAACCTG
A----ATTCGA-ACCGATTCAACGCGATACGAATA--------CAGCCACCTGG------
---CAC-GACGGCCTACCTA------------CGTCGACCACT-T-CAAG------AC-A
TTTT-GGG-GGGTTCCGG----AAACTGAC----T-AGTCTCTCA-TTTTAGGCAACAGA
TTTCCAGCGAGCACGGTCTTGACAGCAATGGAGTGTAAGTC-TGG--------CCTA-TC
TGATAATAC------GCACATT--------------GCATCCAGCTGACATTTCAATCTC
TATAGCTACAACGGCACCTCTGAGCTCCAGCTGGAGCGCATGAGCGTCTACTTCAACGAG
GCTTCTGGCAACAAGTATGTTCCCCGTGCCGTTCTCGTCGATCTCGAGCCCGGTACCATG
GACGCCGTCCGCGCCGGTCCCTTCGGCCAGCTCTTCCGCCCCGACAACTTCGTTTTCGGT
CAATCCGGT--------GCTGGCAACAACT------------------------------
------------------------------------------------------------
------------------------------------------------------------
------------------------------------------------------------
------------------------------------------------------------
------------------------------------------------------------
------------------------------------------------------------
------------------------------------------------------------
------------------------------------------------------------
------------------------------------------------------------
------------------------------------------------------------
------------------------------------------------------------
------------------------------------------------------------
------------------------------------------------------------
------------
>Apiospora_agari_KUC21333T
------------------------------------------------------------
------------------------------------------------------------
------------------------------------------------------------
------------------------------------------------------------
------------------------------------------------------------
------------------------------------------------------------
------------------------------------------------------------
------------------------------------------------------------
------------------------------------------------------------
---------------------------------------CAT-GCCCATCAAGCGACCTG
A----ATTCGA-AACAATTCAACGCGATACGAATA--------CAGCCGCCTTG------
---CGG-GACGGCCTACCTT------------CGTCGATCAGT-T-CAAG------GC-A
ATTT-GGGAGGGTTCAGG----ATACTGAC----T-AGTCTTTCA-TTTTAGGCAACAGA
TTTCCAGCGAGCACGGTCTTGACAGCAATGGAGTGTAAGTC-TTG--------CCTA-TA
CAATAATAC------GCACATT--------------ACGTCCAGCTGACATTACAATCGG
TATAGCTACAACGGTACCTCTGAGCTCCAGCTGGAGCGCATGAGTGTCTACTTCAACGAG
GCTTCTGGCAACAAGTATGTTCCCCGTGCCGTTCTCGTCGATCTCGAGCCCGGTACCATG
GACGCCGTCCGCGCTGGTCCCTTCGGCCAACTCTTCCGCCCCGACAACTTCGTT------
------------------------------------------------------------
------------------------------------------------------------
------------------------------------------------------------
------------------------------------------------------------
------------------------------------------------------------
------------------------------------------------------------
------------------------------------------------------------
------------------------------------------------------------
------------------------------------------------------------
------------------------------------------------------------
------------------------------------------------------------
------------------------------------------------------------
------------------------------------------------------------
------------------------------------------------------------
------------
>Apiospora_agari_KUC21361
------------------------------------------------------------
------------------------------------------------------------
------------------------------------------------------------
------------------------------------------------------------
------------------------------------------------------------
------------------------------------------------------------
------------------------------------------------------------
------------------------------------------------------------
------------------------------------------------------------
---------------------------------------CAT-GCCCATCAAGCGACCTG
A----ATTCGA-AACAATTCAACGCGATACGAATA--------CAGCCGCCTTG------
---CGG-GACGGCCTACCTT------------CGTCGATCAGT-T-CAAG------GC-A
ATTT-GGGAGGGTTCAGG----ATACTGAC----T-AGTCTTTCA-TTTTAGGCAACAGA
TTTCCAGCGAGCACGGTCTTGACAGCAATGGAGTGTAAGTC-TTG--------CCTA-TA
CAATAATAC------GCACATT--------------ACGTCCAGCTGACATTACAATCGG
TATAGCTACAACGGTACCTCTGAGCTCCAGCTGGAGCGCATGAGTGTCTACTTCAACGAG
GCTTCTGGCAACAAGTATGTTCCCCGTGCCGTTCTCGTCGATCTCGAGCCCGGTACCATG
GACGCCGTCCGCGCTGGTCCCTTCGGCCAACTCTTCCGCCCCGACAACTTCGTT------
------------------------------------------------------------
------------------------------------------------------------
------------------------------------------------------------
------------------------------------------------------------
------------------------------------------------------------
------------------------------------------------------------
------------------------------------------------------------
------------------------------------------------------------
------------------------------------------------------------
------------------------------------------------------------
------------------------------------------------------------
------------------------------------------------------------
------------------------------------------------------------
------------------------------------------------------------
------------
>Apiospora_agari_KUC21364
------------------------------------------------------------
------------------------------------------------------------
------------------------------------------------------------
------------------------------------------------------------
------------------------------------------------------------
------------------------------------------------------------
------------------------------------------------------------
------------------------------------------------------------
------------------------------------------------------------
---------------------------------------CAT-GCCCATCAAGCGACCTG
A----ATTCGA-AACAATTCAACGCGATACGAATA--------CAGCCGCCTTG------
---CGG-GACGGCCTACCTT------------CGTCGATCAGT-T-CAAG------GC-A
ATTT-GGGAGGGTTCAGG----ATACTGAC----T-AGTCTTTCA-TTTTAGGCAACAGA
TTTCCAGCGAGCACGGTCTTGACAGCAATGGAGTGTAAGTC-TTG--------CCTA-TA
CAATAATAC------GCACATT--------------ACGTCCAGCTGACATTACAATCGG
TATAGCTACAACGGTACCTCTGAGCTCCAGCTGGAGCGCATGAGTGTCTACTTCAACGAG
GCTTCTGGCAACAAGTATGTTCCCCGTGCCGTTCTCGTCGATCTCGAGCCCGGTACCATG
GACGCCGTCCGCGCTGGTCCCTTCGGCCAACTCTTCCGCCCCGACAACTTCGTT------
------------------------------------------------------------
------------------------------------------------------------
------------------------------------------------------------
------------------------------------------------------------
------------------------------------------------------------
------------------------------------------------------------
------------------------------------------------------------
------------------------------------------------------------
------------------------------------------------------------
------------------------------------------------------------
------------------------------------------------------------
------------------------------------------------------------
------------------------------------------------------------
------------------------------------------------------------
------------
>Apiospora_jinanensis_SAUCC_DL1981T
------------------------------------------CCCTCGCCTCT-------
--------TG-TTGACTTGGCCATC-------CATCCTTGG-ACGCGTCCC-AAAAGTCA
ATCCGA----TGGCACCGAC----CCCCTTG-ATTGCCCTTCCTCT-----------A-C
CCCACTACC--------CTA------------TTTGCGAAGAAAA-GCGCTCG-------
---------CCA-TCTTCGTGAGCA--------------------------------TTC
GA-------------AACA-----CTCGACTTGATCACATT------AC-TT---GAAGG
TATG----ACTTGAAGCTAACCCGGGA----TTTT-----T-CAACGAT-ATAGGTTCAT
CTCCAGACCGGTCAATGCGTAAGTTGC-TCCCGACAC-C----A---CTTTGTTGAC---
-AGATGAAT-GCGGGGCTCACATGTTTAC-AATAGGGTAACCAAA---TTGGTGCTGCTT
TCTG-GTGCGTA--CCTACTT--------CGCCATT-CCTAT-GCCCGTCAAGCGATCTG
A----ATTCGA-ACCGATTCGACGCGATATGAATA--------CAGCCACCTGG------
---CCC-GACGGCCTACCTA------------CGTCGACCAGT-T-CAAG------AC-A
ATTT-GGGAGGGTTCGAG----AAACTGAC----C-GGTCTCTCA-TTTTAGGCAACAGA
TTTCCAGCGAGCACGGTCTTGACAGCAATGGAGTGTAAGTC-TTG--------CCTA-TC
CGATAATAC------GCACATT--------------CCATCTGGCTGACATTTCAATCTC
TATAGCTACAACGGTACCTCGGAGCTCCAGCTGGAGCGCATGAGCGTCTACTTCAACGAG
GCTTCTGGCAACAAGTATGTTCCCCGTGCCGTTCTCGTCGATCTCGAGCCCGGTACCATG
GACGCCGTCCGCGCCGGTCCCTTCGGCCAGCTTTTCCGCCCCGACAACTTCGTTTTCGGT
CAATCCGGT--------GCT----------------------------------------
------------------------------------------------------------
------------------------------------------------------------
------------------------------------------------------------
------------------------------------------------------------
------------------------------------------------------------
------------------------------------------------------------
------------------------------------------------------------
------------------------------------------------------------
------------------------------------------------------------
------------------------------------------------------------
------------------------------------------------------------
------------------------------------------------------------
------------------------------------------------------------
------------
>Apiospora_jinanensis_SAUCC_DL2000
------------------------------------------CCCTCGCCTCT-------
--------TG-TTGACTTGGCCATC-------CATCCTTGG-ACGCGTCCC-AAAAGTCA
ATCCGA----TGGCACCGAC----CCCCTTG-ATTGCCCTTCCTCT-----------A-C
CCCACTACC--------CTA------------TTTGCGAAGAAAA-GCGCTCG-------
---------CCA-TCTTCGTGAGCA--------------------------------TTC
GA-------------AACA-----CTCGACTTGATCACATT------AC-TT---GAAGG
TATG----ACTTGAAGCTAACCCGGGA----TTTT-----T-CAACGAT-ATAGGTTCAT
CTCCAGACCGGTCAATGCGTAAGTTGC-TCCCGACAC-C----A---CTTTGTTGAC---
-AGATGAAT-GCGGGGCTCACATGTTTAC-AATAGGGTAACCAAA---TTGGTGCTGCTT
TCTG-GTGCGTA--CCTACTT--------CGCCATT-CCTAT-GCCCGTCAAGCGATCTG
A----ATTCGA-ACCGATTCGACGCGATATGAATA--------CAGCCACCTGG------
---CCC-GACGGCCTACCTA------------CGTCGACCAGT-T-CAAG------AC-A
ATTT-GGGAGGGTTCGAG----AAACTGAC----C-GGTCTCTCA-TTTTAGGCAACAGA
TTTCCAGCGAGCACGGTCTTGACAGCAATGGAGTGTAAGTC-TTG--------CCTA-TC
CGATAATAC------GCACATT--------------CCATCTGGCTGACATTTCAATCTC
TATAGCTACAACGGTACCTCGGAGCTCCAGCTGGAGCGCATGAGCGTCTACTTCAACGAG
GCTTCTGGCAACAAGTATGTTCCCCGTGCCGTTCTCGTCGATCTCGAGCCCGGTACCATG
GACGCCGTCCGCGCCGGTCCCTTCGGCCAGCTTTTCCGCCCCGACAACTTCGTTTTCGGT
CAATCCGGT--------GCT----------------------------------------
------------------------------------------------------------
------------------------------------------------------------
------------------------------------------------------------
------------------------------------------------------------
------------------------------------------------------------
------------------------------------------------------------
------------------------------------------------------------
------------------------------------------------------------
------------------------------------------------------------
------------------------------------------------------------
------------------------------------------------------------
------------------------------------------------------------
------------------------------------------------------------
------------
>Apiospora_italica_AP29118
------------ATTGTAAGTCGAC-------CCTGTCTGT-CCCTCGCCTCT-------
--------TG-TTGACTTGGCCATC-------CATCCTTGG-ACGCGTCCC-AAAAGTCA
ATCCGA----TGGCACCGA-----CCCCGTG-ATTGCCCTTCCTCTA----------A-C
CCCACTACC--------CTA------------TTTGCGAAGAAAA-GCGCTCG-------
---------CCA-TCTTCGTGAGCA--------------------------------TTC
GA-------------AACA-----CTCGGCTTGATCACATT------AC-TT---GAAGG
TATG----ACTTG-AGCTAACCCGTGA----TTTT-----T-CAACGAT-ATAGGTTCAT
CTCCAGACCGGTCAATGCGTAAGTTGC-CCCCGACAC-C----A---CTTTGTTGAC---
-AGATGAAT-GCGGGGCTCACATGTTTAC-AACAGGGTAACCAAA---TTGGTGCTGCTT
TCTG-GTGCGTA--CCTACTT--------CGCCATT-CCTAT-GCCCGTCAAGTGATCCG
A----ACTCGA-ACCGATTCGACGTGATATGAATA--------CAGCTACCTGG------
---CCC-GATGGCCTACCTA------------CGTCGACCAGT-T-CAAG------ACAA
ATAT-GGGAGGGTTCAGG----AAACTGAC----T-GGTCTCTCA-TTCTAGGCAACAGA
TTTCCAGCGAGCACGGTCTTGACAGCAATGGAGTGTAAGTC-TTG--------CCTA-TC
CGATAATAC------GCACATT--------------CCGTCTAGCTGACATTTCAATCTC
TATAKMTACAACGGTACCTCTGAGCTCCAGCTGGAGCGTATGAGCGTCTACTTC------
------------------------------------------------------------
------------------------------------------------------------
------------------------------------------------------------
------------------------------------------------------------
------------------------------------------------------------
------------------------------------------------------------
------------------------------------------------------------
------------------------------------------------------------
------------------------------------------------------------
------------------------------------------------------------
------------------------------------------------------------
------------------------------------------------------------
------------------------------------------------------------
------------------------------------------------------------
------------------------------------------------------------
------------------------------------------------------------
------------
>Apiospora_italica_CBS_145138T
---------------GTAAGTCGAC-------CCTGTCTGT-CCCTCGCCTCT-------
--------TG-TTGACTTGGCCATCC----ATCATCCTTGG-ACGCGTCCC-AAAAGTCA
ATCCGA----TGGCACCGA-----CCCCGTG-ATTGCCCTTCCTCT-----------A-C
CCCACTACC--------CTA------------TTTGCGAAGAAAA-GCGCTCG-------
---------CCA-TCTTCGTGAGCA--------------------------------TTC
GA-------------AACA-----CTCGGCTTGATCACATT------AC-TT---GAAGG
TATG----ACTTG-AGCTAACCCGTGA----TTTT-----T-CAACGAT-ATAGGTTCAT
CTCCAGACCGGTCAATGCGTAAGTTGC-CCCCGACAC-C----A---CTTTGTTGAC---
-AGATGAAT-GCGGGGCTCACATGTTTAC-AACAGGGTAACCAAA---TTGGTGCTGCTT
TCTG-GTGCGTA--CCTACTT--------CGCCATT-CCTAT-GCCCGTCAAGCGATCCG
A----ACTCGA-ACCGATTCGACGTGATATGAATA--------CAGCCACCTGG------
---CCC-GATGGCCTACCTA------------CGTCGACCAGT-T-CAAG------ACAA
ATAT-GGGAGGGTTCAAG----AAACTGAC----T-GGTCTCTCA-TTCTAGGCAACAGA
TTTCCAGCGAGCACGGTCTTGACAGCAATGGAGTGTAAGTC-TTG--------CCTA-TC
CGATAATAC------GCACATT--------------CCGTCTAGCTGACATTTCAATCTC
TATAGCTACAACGGTACCTCTGAGCTCCAGCTGGAGCGTATGAGCGTCTACTTCAACGAG
GCTTCTGGCAACAAGTATGTTCCCCGTGCCGTTCTCGTCGATCTCGAGCCCGGTACCATG
GACGCCGTCCGCGCCGGTCCCTTCGGCCAGCTTT--------------------------
------------------------------------------------------------
------------------------------------------------------------
------------------------------------------------------------
------------------------------------------------------------
------------------------------------------------------------
------------------------------------------------------------
------------------------------------------------------------
------------------------------------------------------------
------------------------------------------------------------
------------------------------------------------------------
------------------------------------------------------------
------------------------------------------------------------
------------------------------------------------------------
------------------------------------------------------------
------------
>Apiospora_koreana_KUNCC23-15553
------------------------------------------------------------
------------------------------------------------------------
------------------------------------------------------------
------------------------------------------------------------
------------------------------------------------------------
------------------------------------------------------------
------------------------------------------------------------
------------------------------------------------------------
------------------------------------------------------------
-------------------------------------TCTTT-GTCCA-CGAGCGACATG
A----ACTCGA-ACCGATTCAATACGATACGAAAG--------CCGCCGCTTGG------
---TCG-GCCGGCCTACATG------------CGTCGATCGGT-T-CAAG------CC-A
ATTT-GGGAGGGTACGGG----ATACTGAC----C-AGTCTTCCC-TTTTATGCAGCAGA
TTTCCAGCGAGCACGGTCTTGACAGCAATGGAGTGTAAGTT-TCG--------CCTG-TC
CCATATCAC------ACGCATT--------------ACGCCTAGCTGACATTTCAACCTG
A-TAGCTACAACGGCACCTCTGAGCTCCAGCTGGAGCGCATGAGCGTCTACTTCAACGAG
GCTTCAGGCAACAAGTACGTCCCCCGTGCCGTTCTCGTCGATCTCGAGCCCGGTACCATG
GACGCCGTCCGCGCCGGTCCCTTCGGCCAGCTCTTCCGCCCCGATAACTTCGTTTTCGGT
CAGTCCGGT--------GCCGGAAACAACTGGGCCAAGGGTC------------------
------------------------------------------------------------
------------------------------------------------------------
------------------------------------------------------------
------------------------------------------------------------
------------------------------------------------------------
------------------------------------------------------------
------------------------------------------------------------
------------------------------------------------------------
------------------------------------------------------------
------------------------------------------------------------
------------------------------------------------------------
------------------------------------------------------------
------------------------------------------------------------
------------
>Apiospora_koreana_KUC21332T
------------------------------------------------------------
------------------------------------------------------------
------------------------------------------------------------
------------------------------------------------------------
------------------------------------------------------------
------------------------------------------------------------
------------------------------------------------------------
------------------------------------------------------------
------------------------------------------------------------
---------------------------------------TTT-GTCCAACGAGCGACATG
A----ACTCGA-ACCGATTCAATACGATACGAAAG--------CCGCCGCTTGG------
---TCG-GCCGGCCTACATG------------CGTCGATCGGT-T-CAAG------CC-A
ATTT-GGGAGGGTACAGG----ATACTGAC----C-AGTCTTCCC-TTTTAGGCAACAGA
TTTCCAGCGAGCACGGTCTTGACAGCAATGGAGTGTAAGTT-TCG--------CCTG-TC
CCATATCAC------ACGCATT--------------ACGCCTAGCTGACATTTCAACCTG
A-TAGCTACAACGGCACCTCTGAGCTCCAGCTGGAGCGCATGAGCGTCTACTTCAACGAG
GCTTCAGGCAACAAGTACGTCCCCCGTGCCGTTCTCGTCGATCTCGAGCCCGGTACCATG
GACGCCGTCCGCGCCGGTCCCTTCGGCCAGCTCTTCCGCCCCGATAACTTCGTT------
------------------------------------------------------------
------------------------------------------------------------
------------------------------------------------------------
------------------------------------------------------------
------------------------------------------------------------
------------------------------------------------------------
------------------------------------------------------------
------------------------------------------------------------
------------------------------------------------------------
------------------------------------------------------------
------------------------------------------------------------
------------------------------------------------------------
------------------------------------------------------------
------------------------------------------------------------
------------
>Apiospora_qinlingensis_CFCC_52303T
-----------GATTGTAAGTCGGC-------CCTGGTTCT-CCTTCGCCTCT-------
--------TA-TTGACTTGCCC----------AATCCCTGG-ACGCGTCCC-AAAAGTCA
ATCTGA----TGGCACCGA-----CCCCTTG-ATTGCCCTTCC-CT-----------A-C
CCCACTACC--------CTA------------TTTGCGAAGAAAA-GCGCTCG-------
---------CGA-ACCTCATGAGCT--------------------------------TTC
GA-------------AACA-----CCCGACCCGATTCGACCA-TATTAC-TT---GAAGA
AATG----ACTTG-AGCTGACCCGTGA---TTTTT-----TCCAATGAT-ATAGGTTCAT
CTCCAGACCGGCCAATGCGTAAGTTGC-TCCCGACAC-CCTC-A---ACTTGCTGCC---
-AGATGAAT-GCGGGGCTCACATGTTTAC-AATAGGGTAACCAAA---TTGGTGCTGCTT
TCTG-GTGCGTA--CCTACTT--------CGCCATT-TCTTT-ACCCAACGAGCGACCTG
A----ACTCGA-ACCGATTCAAGACGATACGAAGG--------CCGCCGCTTGG------
---CCG-ACCGGCCTACCTA------------CGTCGATCAGT-T-CAAG------AC-A
ATTT-GGGAGAATACAGG----ATACTGAC----C-AGTCTTCCC-TTTTAGGCAACAGA
TTTCCAGCGAGCACGGTCTTGACAGCAATGGAGTGTAAGTT-TTG--------CCTG-TC
CCATATCAC------ACGCATC--------------ACACCTAGCTGACATTTCCACCTG
A-TAGCTACAACGGCACCTCTGAGCTCCAGCTGGAGCGCATGAGCGTCTACTTCAACGAG
GCTTCGGGCAACAAGTATGTTCCCCGTGCCGTTCTCGTCGATCTCGAGCCCGGTACCATG
GACGCCGTCCGCGCCGGTCCCTTCGGCCAGCTCTTCCGCCCCGACAACTTCGTTTTCGGT
CAATCCGGT--------GCCGGAAACAACTGGGCCAAGGGTCACT---------------
------------------------------------------------------------
------------------------------------------------------------
------------------------------------------------------------
------------------------------------------------------------
------------------------------------------------------------
------------------------------------------------------------
------------------------------------------------------------
------------------------------------------------------------
------------------------------------------------------------
------------------------------------------------------------
------------------------------------------------------------
------------------------------------------------------------
------------------------------------------------------------
------------
>Apiospora_dicranopteridis_KUNCC_23_14177
-------------------------------------------------CTCT-------
--------TG-TTGACTTGTCC----------AATCCTTGG-ACGCGTCCC-AAAAGTCA
ATCTGA----TTGCACCGA-----CCCCTTG-ATTGCCCTTCC-CT-----------A-C
CCCACCACC--------CTA------------TTTGCGAAGAAAA-GCGCTCG-------
---------CGA-ACCTCGTGAGCG--------------------------------TTC
GA-------------ACCA-----CCCGACCCGATTCCAACA-TATCAC-TT---GAAGG
AATG----ACTTG-AGCTAACCAGCGA----TTTT-----TCCAATGAT-ATAGGTTCAT
CTCCAGACCGGTCAATGCGTAAGTTGC-TTCCGACAC-TCTCAA---ACTTGCTGCC---
-AGATGAAT-GCGGGGCTCACATGTTTACAAACAGGGTAACCAAA---TTGGTGCTGCTT
TCTG-GTGCGTA--CCTACTT--------CGCCGTT-TATTT-GCCCAGCGAACGACCTG
A----ACTCGA-ACCGATTCAAGACGAGACGAAGG--------CTGCCGCCTGC------
---TGG-GCTAGCCTA----------------CATCGATCAGT-T-CAAG------AC-A
ATTT-GGGAGGGTACAGG----ATACTGAC----C-AGTCTTCCC-TTTTAGGCAACAGA
TTTCCAGCGAGCACGGTCTTGACAGCAATGGAGTGTAAGTT-TTG--------TCTA-TC
CCGTAT--C------ACGTATC--------------ATGCCTAGCTGACATTTTATTCCG
A-TAGCTACAACGGCACCTCTGAGCTCCAGCTGGAGCGCATGAGCGTCTACTTCAACGAG
GCTTCGGGCAACAAGTATGTTCCTCGTGCCGTTCTTGTCGATCTCGAGCCCGGTACCATG
GACGCCGTCCGCGCCGGTCCCTTCGGCCAGCTCTTCCGCCCCGACAACTTCGTTTTCGGT
CAATCCGGT--------GCCGG--------------------------------------
------------------------------------------------------------
------------------------------------------------------------
------------------------------------------------------------
------------------------------------------------------------
------------------------------------------------------------
------------------------------------------------------------
------------------------------------------------------------
------------------------------------------------------------
------------------------------------------------------------
------------------------------------------------------------
------------------------------------------------------------
------------------------------------------------------------
------------------------------------------------------------
------------
>Apiospora_dicranopteridis_KUNCC_23_14171T
------------GATGTAAGTCGGC-------CCTGGCTTT-CCCTCGCCTCT-------
--------TG-TTGACTTGTCC----------AATCCTTGG-ACGCGTCCC-AAAAGTCA
ATCTGA----TTGCACCGA-----CCCCTTG-ATTGCCCTTCC-CT-----------A-C
CCCACCACC--------CTA------------TTTGCGAAGAAAA-GCGCTCG-------
---------CGA-ACCTCGTGAGCG--------------------------------TTC
GA-------------ACCA-----CCCGACCCGATTCCAACA-TATCAC-TT---GAAGG
AATG----ACTTG-AGCTAACCAGCGA----TTTT-----TCCAATGAT-ATAGGTTCAT
CTCCAGACCGGTCAATGCGTAAGTTGC-TTCCGACAC-TCTCAA---ACTTGCTGCC---
-AGATGAAT-GCGGGGCTCACATGTTTACAAACAGGGTAACCAAA---TTGGTGCTGCTT
TCTG-GTGCGTA--CCTACTT--------CGCCGTT-TATTT-GCCCAGCGAACGACCTG
A----ACTCGA-ACCGATTCAAGACGAGACGAAGG--------CTGCCGCCTGC------
---TGG-GCTAGCCTA----------------CATCGATCAGT-T-CAAG------AC-A
ATTT-GGGAGGGTACAGG----ATACTGAC----C-AGTCTTCCC-TTTTAGGCAACAGA
TTTCCAGCGAGCACGGTCTTGACAGCAATGGAGTGTAAGTT-TTG--------TCTA-TC
CCGTAT--C------ACGTATC--------------ATGCCTAGCTGACATTTTATTCCG
A-TAGCTACAACGGCACCTCTGAGCTCCAGCTGGAGCGCATGAGCGTCTACTTCAACGAG
GCTTCGGGCAACAAGTATGTTCCTCGTGCCGTTCTTGTCGATCTCGAGCCCGGTACCATG
GACGCCGTCCGCGCCGGTCCCTTCGGCCAGCTCTTCCGCCCCGACAACTTCGTTTTCGGT
CAATCCGGT--------GCCGGCAACAACTGGGCCAAG----------------------
------------------------------------------------------------
------------------------------------------------------------
------------------------------------------------------------
------------------------------------------------------------
------------------------------------------------------------
------------------------------------------------------------
------------------------------------------------------------
------------------------------------------------------------
------------------------------------------------------------
------------------------------------------------------------
------------------------------------------------------------
------------------------------------------------------------
------------------------------------------------------------
------------
>Apiospora_kogelbergensis_CBS_113333T
-----------------AAGTCGAC-------CCTGGCCCT-CCCTCGCCTCT-------
--------TG-TTGATTTGCCC-----------ATCTTGGA-ACGCGTCCC-AAAAGTCA
ATCTGA----TGGCACCGA-----CCCCTTG-ATTGCCCTTCCTCT-----------A-C
CCCACTACC--------CTA------------TTTGCGAAGAAAA-GCGCTCG-------
---------CGA-ACGTCGTGAGCA--------------------------------TTC
GC-------------GACA-----CTCGACCCGATCCAAAC-------------------
-ATT----ACTTG-AGCTAACCCGTGAT--TTTTT-----TTCAATGAT-ATAGGTTCAT
CTCCAGACCGGTCAATGCGTAAGTTG--TTCCGACAC-C----T---ACTTGATGCC---
-AGATGAAT-GCGGGGCTCACATGTTTAC-AACAGGGTAACCAAA---TTGGTGCTGCTT
TCTG-GTGCGTA--CCAACTT--------CGCCATC-TCTTT-GCCCTTCAAACAATATA
A----ACTCGA-GCCGGTTCAATACGATACGAAGA--------CCGCCGCCTGA------
---CGG-GCCGGCCTACCTG------------CGTCGATCAGT-T-CAAG------AC-A
ATCT-GGGAGGGTACAGG----ATACTGAC----C-GGTCTTTCC-TTTTAGGCAACAGA
TTTCCAGCGAGCACGGTCTTGACAGCAATGGAGTGTAAGTT-TTG--------CCTG-TC
TCATATCGT------ACGCATT--------------ACGTGTAGCTGACATTATAACTTG
A-TAGCTACAACGGCACCTCTGAGCTCCAGCTGGAGCGTATGAGCGTCTACTTCAACGAG
GCTTCGGGCAACAAGTATGTTCCTCGTGCCGTCCTCGTCGATCTCGAGCCCGGTACCATG
GACGCCGTCCGCGCCGGTCCCTTCGGCCAGCTCTTCCGCCCCGACAACTTCGTTTTCGGT
CAATCCGGT--------GCCGGCAACAACTGGGCCAAGGGTCACTAC-------------
------------------------------------------------------------
------------------------------------------------------------
------------------------------------------------------------
------------------------------------------------------------
------------------------------------------------------------
------------------------------------------------------------
------------------------------------------------------------
------------------------------------------------------------
------------------------------------------------------------
------------------------------------------------------------
------------------------------------------------------------
------------------------------------------------------------
------------------------------------------------------------
------------
>Apiospora_esporlensis_CBS_145136T
------------------------------------------------------------
------------------------------------------------------------
------------------------------------------------------------
------------------------------------------------------------
------------------------------------------------------------
------------------------------------------------------------
------------------------------------------------------------
------------------------------------------------------------
------------------------------------------------------------
----------------------------------------------------------TG
A----GCTCGA-ACCGATTATATTCGATACGAAGG--------CCGTCGCCCGA------
---CGG-GCCGGCCTACTTG------------CGTCGATCTGT-T-CAAG------AC-C
ATTC-GGGAGGGTACAGG----ATACTGAC----A-GGTCTCCCC-TTTTAGGCAACAGA
TTTCCAGCGAGCACGGTCTTGACAGCAATGGAGTGTAAGTT-T-G--------TCTG-TC
CCATATCAC------ACACATT--------------ACATCTAGCTGACATGTCAATTTG
A-TAGCTACAACGGCACCTCTGAGCTCCAGCTGGAGCGCATGAGCGTCTACTTCAACGAG
GCCTCGGGCAACAAGTATGTTCCTCGTGCCGTCCTCGTCGATCTCGAGCCCGGTACCATG
GACGCCGTCCGCGCTGGTCCCTTCGGTCAGCTCT--------------------------
------------------------------------------------------------
------------------------------------------------------------
------------------------------------------------------------
------------------------------------------------------------
------------------------------------------------------------
------------------------------------------------------------
------------------------------------------------------------
------------------------------------------------------------
------------------------------------------------------------
------------------------------------------------------------
------------------------------------------------------------
------------------------------------------------------------
------------------------------------------------------------
------------------------------------------------------------
------------
>Apiospora_xenocordella_CBS_478_86T
----------AGATTGTAAGTCGAC-------CCTGGCTCT-TGCTCGCCTCT-------
--------TG-TTGATTTGCCC-----------ATCTTGGG-ACGCGTCCC-AAAAGTCA
ATCCGA----TGGCACCGA-----CCCCTTG-ATTGCCCTTCCTCT-----------A-C
CCCACCACT--------CTA------------TCTGCGAAGAACA-GCGCTCG-------
---------CGA-ACGTCGTGAACA--------------------------------TTC
GA-------------AATA-----CTCGACCCGATCCAAAC------------------A
GAGG----ACTTG-AGCTAACCAGTAATTTTTTTC-----TCCAATGAT-ATAGGTTCAT
CTCCAGACCGGCCAATGCGTAAGTTG--TTCCAACAC-CTCC-A---ACTTGATGCCAGA
TAGATGAAT-GCGGGGCTGACACGTTCAC-AATAGGGTAACCAAA---TTGGTGCTGCTT
TCTG-GTGCGTA--CCTACTT--------CGCCATC-CCTTT-GCCCGTCGAGCGACATG
A----ACTCGA-ACCGATTCAATACGATACGAGGA--------CCGCCTTCTGG------
---CAG-ACCCGCCTACCTG------------CGTCGATCAGT-C-CAAG------AC-A
AACC-GGGAGGGTACAGG----ATACTGAC----A-AGTCTTACC-ATTTAGGCAACAGA
TTTCCAGCGAGCACGGTCTTGACAGCAATGGAGTGTAAGTT-TTG--------CCTG-TA
CCACATGAC------GCATGTT--------------ACATTTAGCTGACAATTCAACTTG
C-TAGCTACAACGGCACCTCTGAGCTCCAGCTGGAGCGCATGAGCGTCTACTTCAACGAG
GCCTCGGGCAACAAGTATGTTCCTCGTGCCGTCCTCGTCGATCTCGAGCCCGGTACTATG
GACGCCGTCCGCGCCGGTCCTTTCGGCCAGCTCTTCCGTCCCGACAACTTCGTTTTCGGC
CAATCCGGT--------GCCGGCAACAACTGGGCCAAGGGTCAC----------------
------------------------------------------------------------
------------------------------------------------------------
------------------------------------------------------------
------------------------------------------------------------
------------------------------------------------------------
------------------------------------------------------------
------------------------------------------------------------
------------------------------------------------------------
------------------------------------------------------------
------------------------------------------------------------
------------------------------------------------------------
------------------------------------------------------------
------------------------------------------------------------
------------
>Apiospora_arecacearum_HKAS_133085
------------------------------------------------------------
------------------------------------------------------------
------------------------------------------------------------
------------------------------------------------------------
------------------------------------------------------------
------------------------------------------------------------
------------------------------------------------------------
------------------------------------------------------------
------------------------------------------------------------
--------------------------------------TCTC--TCGATCGTGCGATTTG
A----ACTCGA-ACCGGTCCAATGCGATACGATTA-----------CGAGCCGG------
---CGG-GACGACCTGCCTG------------CGTCGATCAGT-T-TGGG------GC-A
ATTT-AGGACGGAACAGG----ATACTGAC----T-AGTGTGTCC-CTTTAGGCAACAGA
TTTCCAGCGAGCACGGTCTCGACAGCAATGGAGTGTAAGTC-TTG-----CCGCCTG-CC
CAGCGC----------CTCCTT--------------GCCTCTGGCTGACAGTCCAACTTT
A-TAGCTACAACGGTACCTCTGAGCTCCAGCTGGAGCGCATGAGCGTCTACTTCAACGAG
GCTTCGGGCAACAAGTATGTTCCCCGTGCCGTTCTCGTCGATCTCGAGCCCGGTACCATG
GACGCCGTCCGTGCTGGTCCCTTCGGACAGCTTTTCCGCCCCGACAACTTCGTCTTCGGT
CAATCCGGT--------GCCGGAAACAACTGGGCCAAGGGTC------------------
------------------------------------------------------------
------------------------------------------------------------
------------------------------------------------------------
------------------------------------------------------------
------------------------------------------------------------
------------------------------------------------------------
------------------------------------------------------------
------------------------------------------------------------
------------------------------------------------------------
------------------------------------------------------------
------------------------------------------------------------
------------------------------------------------------------
------------------------------------------------------------
------------
>Apiospora_arecacearum_KUNCC_23_15555
------------------------------------------------------------
------------------------------------------------------------
------------------------------------------------------------
------------------------------------------------------------
------------------------------------------------------------
------------------------------------------------------------
------------------------------------------------------------
------------------------------------------------------------
------------------------------------------------------------
--------------------------------------TCTC--TCGATCGTGCGATTTG
A----ACTCGA-ACCGGTCCAATGCGATACGATTA-----------CAAGCCGG------
---CGG-GACGACCTGCCTG------------CGTCGATCAGT-T-TGGG------GC-A
ATCT-AGGACGGAACAGG----ATACTGAC----T-AGTGTGTCC-CTTTAGGCAACAGA
TTTCCAGCGAGCACGGTCTCGACAGCAATGGAGTGTAAGTC-TTG-----CCGCCTG-CC
CAGCGC----------CTCCTT--------------GCATCTGGCTGACAGTCCAACTTT
A-TAGCTACAACGGTACCTCTGAGCTCCAGCTGGAGCGCATGAGCGTCTACTTCAACGAG
GCCTCGGGCAACAAGTATGTTCCCCGTGCCGTTCTCGTCGATCTCGAGCCCGGTACCATG
GACGCCGTCCGTGCTGGTCCCTTCGGACAGCTTTTCCGCCCCGACAACTTCGTCTTCGGT
CAATCCGGT--------GCCGGAAACAACTGGGCCAAGGGTC------------------
------------------------------------------------------------
------------------------------------------------------------
------------------------------------------------------------
------------------------------------------------------------
------------------------------------------------------------
------------------------------------------------------------
------------------------------------------------------------
------------------------------------------------------------
------------------------------------------------------------
------------------------------------------------------------
------------------------------------------------------------
------------------------------------------------------------
------------------------------------------------------------
------------
>Apiospora_arecacearum_KUNCC_23_15554T
------------------------------------------------------------
------------------------------------------------------------
------------------------------------------------------------
------------------------------------------------------------
------------------------------------------------------------
------------------------------------------------------------
------------------------------------------------------------
------------------------------------------------------------
------------------------------------------------------------
--------------------------------------TCTC--TCGATCGTGCGATTTG
A----ACTCGA-ACCGGTCCAATGCGATACGATTA-----------CAAGCCGG------
---CGG-GACGACCTGCCTG------------CGTCGATCAGT-T-TGGG------GC-A
ATCT-AGGACGGAACAGG----ATACTGAC----T-AGTGTGTCC-CTTTAGGCAACAGA
TTTCCAGCGAGCACGGTCTCGACAGCAATGGAGTGTAAGTC-TTG-----CCGCCTG-CC
CAGCGC----------CTCCTT--------------GCATCTGGCTGACAGTCCAACTTT
A-TAGCTACAACGGTACCTCTGAGCTCCAGCTGGAGCGCATGAGCGTCTACTTCAACGAG
GCCTCGGGCAACAAGTATGTTCCCCGTGCCGTTCTCGTCGATCTCGAGCCCGGTACCATG
GACGCCGTCCGTGCTGGTCCCTTCGGACAGCTTTTCCGCCCCGACAACTTCGTCTTCGGT
CAATCCGGT--------GCCGGAAACAACTGGGCCAAGGGTC------------------
------------------------------------------------------------
------------------------------------------------------------
------------------------------------------------------------
------------------------------------------------------------
------------------------------------------------------------
------------------------------------------------------------
------------------------------------------------------------
------------------------------------------------------------
------------------------------------------------------------
------------------------------------------------------------
------------------------------------------------------------
------------------------------------------------------------
------------------------------------------------------------
------------
>Apiospora_olivata_ZY22_053
------------------------------------------------------------
------------------------------------------------------------
------------------------------------------------------------
------------------------------------------------------------
------------------------------------------------------------
------------------------------------------------------------
------------------------------------------------------------
------------------------------------------------------------
--------------------------------------------------GGTGCTGCTT
TCTG-GTGCGTA--CCTGCTT--------CACCTTT-TCGTT--CCGATCGTGCGACCTC
A----ACTCGA-ACCG-TCCAATGCGATACGATTA-----------CAGCCCGG------
---CGG-GACGACCTGCCTG------------CGTCGATCAGT-T-TGGG------GC-A
ATTT-AGGACGGAACAGG----ATACTGAC----T-AGTGTGTTC-CTTTAGGCAACAGA
TTTCCAGCGAGCACGGTCTCGACAGTAATGGAGTGTAAGTC-TTGCCTA-CAGCCTA-CC
CAACGC----------CACCTT--------------GCATCCGGCTGACAGTTCAACTTT
A-TAGCTACAACGGTACCTCTGAGCTCCAGCTGGAGCGCATGAGCGTCTACTTCAACGAG
GCTTCGGGCAACAAGTATGTTCCCCGTGCCGTTCTCGTCGATCTCGAGCCCGGTACCATG
GACGCTGTCCGTGCTGGTCCCTTCGGACAGCTTTTCCGCCCCGACAACTTCGTTTTCGGT
CAATCCGGT--------GCCGGAA------------------------------------
------------------------------------------------------------
------------------------------------------------------------
------------------------------------------------------------
------------------------------------------------------------
------------------------------------------------------------
------------------------------------------------------------
------------------------------------------------------------
------------------------------------------------------------
------------------------------------------------------------
------------------------------------------------------------
------------------------------------------------------------
------------------------------------------------------------
------------------------------------------------------------
------------
>Apiospora_olivata_ZY22_052_T
------------------------------------------------------------
------------------------------------------------------------
------------------------------------------------------------
------------------------------------------------------------
------------------------------------------------------------
------------------------------------------------------------
------------------------------------------------------------
------------------------------------------------------------
--------------------------------------------------GGTGCTGCTT
TCTG-GTGCGTA--CCTGCTT--------CACCTTT-TCGTT--CCGATCGTGCGACCTC
A----ACTCGA-ACCG-TCCAATGCGATACGATTA-----------CAGCCCGG------
---CGG-GACGACCTGCCTG------------CGTCGATCAGT-T-TGGG------GC-A
ATTT-AGGACGGAACAGG----ATACTGAC----T-AGTGTGTTC-CTTTAGGCAACAGA
TTTCCAGCGAGCACGGTCTCGACAGTAATGGAGTGTAAGTC-TTGCCTA-CAGCCTA-CC
CAACGC----------CACCTT--------------GCATCCGGCTGACAGTTCAACTTT
A-TAGCTACAACGGTACCTCTGAGCTCCAGCTGGAGCGCATGAGCGTCTACTTCAACGAG
GCTTCGGGCAACAAGTATGTTCCCCGTGCCGTTCTCGTCGATCTCGAGCCCGGTACCATG
GACGCTGTCCGTGCTGGTCCCTTCGGACAGCTTTTCCGCCCCGACAACTTCGTTTTCGGT
CAATCCGGT--------GCCGGAA------------------------------------
------------------------------------------------------------
------------------------------------------------------------
------------------------------------------------------------
------------------------------------------------------------
------------------------------------------------------------
------------------------------------------------------------
------------------------------------------------------------
------------------------------------------------------------
------------------------------------------------------------
------------------------------------------------------------
------------------------------------------------------------
------------------------------------------------------------
------------------------------------------------------------
------------
>Apiospora_machili_SAUCC_1175A_4_T
----------------------------------------------CACCTCT-------
--------CG-TTGACTTGGCC--------TTCATCCTGGG-ACGCGTTCC-AAAAGTCA
AGCTGA----TGGCACCGA-----CCCCTTG-ATTGCCCTTCC-------TCGAGTTA-C
CCCACTACC--------CTA------------TTTGCGAGGAAAA--CACTCG-------
---------CGATATTTCGCGATCA-TCTGCAC---------------AAAAAAGACCTC
AT-------------AACA--------------------------TCAC-TT---AAAGA
ATCA----ACTTG-AACTGACCCGTGA-----CTT-----TTTTATGAT-ATAGGTTCAT
CTCCAGACCGGTCAATGCGTAAGTAGC-TCCCGACAC-CCTG-A---TATTGCTACT---
-ATGGGATT-GCGGGGCTCACATGTTTAT-CACAGGGTAACCAAA---TCGGTGCTGCTT
TCTG-GTGCGTA--CCTGCTT--------CACCTTT-TCGTC--CCGATCGTGCGACCTC
A----ACTCGA-ACCG-TCCAATGCGATACGATTA-----------CAGCCCGG------
---CGG-GACGACCTGCCTG------------CGTCGATCAGT-T-TGGG------GC-A
ATTT-AGGACGGAACAGG----ATACTGAC----T-AGTGTGTTC-CTTTAGGCAACAGA
TTTCCAGCGAGCACGGTCTCGACAGCAATGGAGTGTAAGTC-TTGCCTA-CAGCCTG-CC
CAACGC----------CACCTT--------------GCATCCGGCTGACAGTTCAACTTT
A-TAGCTACAACGGTACCTCTGAGCTCCAGCTGGAGCGCATGAGCGTCTACTTCAACGAG
GCTTCGGGCAACAAGTATGTTCCCCGTGCCGTTCTCGTCGATCTCGAGCCCGGTACCATG
GACGCTGTCCGTGCTGGTCCCTTCGGACAGCTTTTCCGCCCCGACAACTTCGTTTTCGGT
CAATCC------------------------------------------------------
------------------------------------------------------------
------------------------------------------------------------
------------------------------------------------------------
------------------------------------------------------------
------------------------------------------------------------
------------------------------------------------------------
------------------------------------------------------------
------------------------------------------------------------
------------------------------------------------------------
------------------------------------------------------------
------------------------------------------------------------
------------------------------------------------------------
------------------------------------------------------------
------------
>Apiospora_machili_SAUCC_1175
----------------------------------------------CACCTCT-------
--------CG-TTGACTTGGCC--------TTCATCCTGGG-ACGCGTTCC-AAAAGTCA
AGCTGA----TGGCACCGA-----CCCCTTG-ATTGCCCTTCC-------TCGAGTTA-C
CCCACTACC--------CTA------------TTTGCGAGGAAAA--CACTCG-------
---------CGATATTTCGCGATCA-TCTGCAC---------------AAAAAAGACCTC
AT-------------AACA--------------------------TCAC-TT---AAAGA
ATCA----ACTTG-AACTGACCCGTGA-----CTT-----TTTTATGAT-ATAGGTTCAT
CTCCAGACCGGTCAATGCGTAAGTAGC-TCCCGACAC-CCTG-A---TATTGCTACT---
-ATGGGATT-GCGGGGCTCACATGTTTAT-CACAGGGTAACCAAA---TCGGTGCTGCTT
TCTG-GTGCGTA--CCTGCTT--------CACCTTT-TCGTC--CCGATCGTGCGACCTC
A----ACTCGA-ACCG-TCCAATGCGATACGATTA-----------CAGCCCGG------
---CGG-GACGACCTGCCTG------------CGTCGATCAGT-T-TGGG------GC-A
ATTT-AGGACGGAACAGG----ATACTGAC----T-AGTGTGTTC-CTTTAGGCAACAGA
TTTCCAGCGAGCACGGTCTCGACAGCAATGGAGTGTAAGTC-TTGCCTA-CAGCCTG-CC
CAACGC----------CACCTT--------------GCATCCGGCTGACAGTTCAACTTT
A-TAGCTACAACGGTACCTCTGAGCTCCAGCTGGAGCGCATGAGCGTCTACTTCAACGAG
GCTTCGGGCAACAAGTATGTTCCCCGTGCCGTTCTCGTCGATCTCGAGCCCGGTACCATG
GACGCTGTCCGTGCTGGTCCCTTCGGACAGCTTTTCCGCCCCGACAACTTCGTTTTCGGT
CAATCC------------------------------------------------------
------------------------------------------------------------
------------------------------------------------------------
------------------------------------------------------------
------------------------------------------------------------
------------------------------------------------------------
------------------------------------------------------------
------------------------------------------------------------
------------------------------------------------------------
------------------------------------------------------------
------------------------------------------------------------
------------------------------------------------------------
------------------------------------------------------------
------------------------------------------------------------
------------
>Apiospora_bambusiparasitica_RCEF20000
------------------------------------------------------------
------------------------------------------------------------
------------------------------------------------------------
------------------------------------------------------------
------------------------------------------------------------
------------------------------------------------------------
------------------------------------------------------------
------------------------------------------------------------
---------------------------------------------------GTGCTGCTT
TCTG-GTGCGTA--CCTGCTT--------CGCCTTT-TCCTC--CCGACCGTGCGACTTC
A----ACTCGA-ACCGGTCCAATGCAATACGATTA-----------CAGCCCGG------
---CGG-GACGACCTGCCTG------------CGTCGATCAGT-TCTGGG------GC-A
ATTT-AGGATGGAACAAG----ATACTGAC----T-AGTGTGTCC-CTTTAGGCAACAGA
TTTCCAGCGAGCACGGTCTCGACAGCAATGGAGTGTAAGTC-TTGCCAA-CCGCCTG-CC
CAGTGT----------CACCTT--------------GCATGTGGCTGACATTTCAATTTT
A-TAGCTACAACGGTACCTCTGAGCTCCAGCTGGAGCGCATGAGCGTCTACTTCAACGAG
GCTTCGGGCAACAAGTATGTTCCCCGTGCCGTTCTCGTCGATCTCGAGCCCGGTACCATG
GACGCCGTCCGTGCTGGTCCCTTCGGACAGCTTTTCCGCCCCGACAACTTCGTTTTCGGT
CAATCCGGT--------GCCGGAAACAACTGGGCCAAGGGTCAC----------------
------------------------------------------------------------
------------------------------------------------------------
------------------------------------------------------------
------------------------------------------------------------
------------------------------------------------------------
------------------------------------------------------------
------------------------------------------------------------
------------------------------------------------------------
------------------------------------------------------------
------------------------------------------------------------
------------------------------------------------------------
------------------------------------------------------------
------------------------------------------------------------
------------
>Apiospora_bambusiparasitica_RCEF20003T
------------------------------------------------------------
------------------------------------------------------------
------------------------------------------------------------
------------------------------------------------------------
------------------------------------------------------------
------------------------------------------------------------
------------------------------------------------------------
------------------------------------------------------------
---------------------------------------------------GTGCTGCTT
TCTG-GTGCGTA--CCTGCTT--------CGCCTTT-TCCTC--CCGACCGTGCGACTTC
A----ACTCGA-ACCGGTCCAATGCAATACGATTA-----------CAGCCCGG------
---CGG-GACGACCTGCCTG------------CGTCGATCAGT-TCTGGG------GC-A
ATTT-AGGATGGAACAAG----ATACTGAC----T-AGTGTGTCC-CTTTAGGCAACAGA
TTTCCAGCGAGCACGGTCTCGACAGCAATGGAGTGTAAGTC-TTGCCAA-CCGCCTG-CC
CAGTGT----------CACCTT--------------GCATGTGGCTGACATTTCAATTTT
A-TAGCTACAACGGTACCTCTGAGCTCCAGCTGGAGCGCATGAGCGTCTACTTCAACGAG
GCTTCGGGCAACAAGTATGTTCCCCGTGCCGTTCTCGTCGATCTCGAGCCCGGTACCATG
GACGCCGTCCGTGCTGGTCCCTTCGGACAGCTTTTCCGCCCCGACAACTTCGTTTTCGGT
CAATCCGGT--------GCCGGAAACAACTGGGCCAAGGGTCACTA--------------
------------------------------------------------------------
------------------------------------------------------------
------------------------------------------------------------
------------------------------------------------------------
------------------------------------------------------------
------------------------------------------------------------
------------------------------------------------------------
------------------------------------------------------------
------------------------------------------------------------
------------------------------------------------------------
------------------------------------------------------------
------------------------------------------------------------
------------------------------------------------------------
------------
>Apiospora_xiangxiense_RCEF20001_T
------------------------------------------------------------
------------------------------------------------------------
------------------------------------------------------------
------------------------------------------------------------
------------------------------------------------------------
------------------------------------------------------------
------------------------------------------------------------
------------------------------------------------------------
----------------------------------------------------TGCTGCTT
TCTG-GTGCGTA--CCTGCTT--------CGCCTTT-TCCTC--CCGATCGTGCGACCTC
A----ACTCGG-AACGGTCCAATGCGATACGATTA-----------CAGCCCGG------
---CGG-GACGACCTGCCTG------------CGTCGATCAGT-T-TGGG------GC-A
ATTT-AGGACGGAACAGG----ATACTGAC----T-AGTGTGTCC-CTTTAGGCAACAGA
TTTCCAGCGAGCACGGTCTCGACAGCAATGGAGTGTAAGTC-TTGCCTA-CAGCCTG-CC
CAACGC----------CACCTT--------------GCATCCGGCTGACAGTTCAACTTT
A-TAGCTACAACGGTACCTCTGAGCTCCAGCTGGAGCGCATGAGCGTCTACTTCAACGAG
GCTTCGGGCAACAAGTATGTTCCCCGTGCCGTTCTCGTCGATCTCGAGCCCGGTACCATG
GACGCCGTCCGTGCTGGTCCCTTCGGACAGCTTTTCCGCCCCGACAACTTCGTTTTCGGT
CAATCCGGT--------GCCGGAAACAACTGGGCCAAGGG--------------------
------------------------------------------------------------
------------------------------------------------------------
------------------------------------------------------------
------------------------------------------------------------
------------------------------------------------------------
------------------------------------------------------------
------------------------------------------------------------
------------------------------------------------------------
------------------------------------------------------------
------------------------------------------------------------
------------------------------------------------------------
------------------------------------------------------------
------------------------------------------------------------
------------
>Apiospora_xiangxiense_RCEF20002
------------------------------------------------------------
------------------------------------------------------------
------------------------------------------------------------
------------------------------------------------------------
------------------------------------------------------------
------------------------------------------------------------
------------------------------------------------------------
------------------------------------------------------------
---------------------------------------------------GTGCTGCTT
TCTG-GTGCGTA--CCTGCTT--------CGCCTTT-TCCTC--CCGATCGTGCGACCTC
A----ACTCGG-AACGGTCCAATGCGATACGATTA-----------CAGCCCGG------
---CGG-GACGACCTGCCTG------------CGTCGATCAGT-T-TGGG------GC-A
ATTT-AGGACGGAACAGG----ATACTGAC----T-AGTGTGTCC-CTTTAGGCAACAGA
TTTCCAGCGAGCACGGTCTCGACAGCAATGGAGTGTAAGTC-TTGCCTA-CAGCCTG-CC
CAGTGT----------CACCTT--------------GCATCCGGCTGACAGTTCAACTTT
A-TAGCTACAACGGTACCTCTGAGCTCCAGCTGGAGCGCATGAGCGTCTACTTCAACGAG
GCTTCGGGCAACAAGTATGTTCCCCGTGCCGTTCTCGTCGATCTCGAGCCCGGTACCATG
GACGCCGTCCGTGCTGGTCCCTTCGGACAGCTTTTCCGCCCCGACAACTTCGTTTTCGGT
CAATCCGGT--------GCCGGAAACAACTGGGCCAAGGGTCAC----------------
------------------------------------------------------------
------------------------------------------------------------
------------------------------------------------------------
------------------------------------------------------------
------------------------------------------------------------
------------------------------------------------------------
------------------------------------------------------------
------------------------------------------------------------
------------------------------------------------------------
------------------------------------------------------------
------------------------------------------------------------
------------------------------------------------------------
------------------------------------------------------------
------------
>Apiospora_cyclobalanopsidis_GZCC20-0103
------------------------------------------------------------
---------G-TTGACTTGGCC--------TTCATCCTGGG-ACGCGTTCC-AAAAGTCG
AGCTGA----TGGCACCGA-----CCCCTTG-ATTGTCCTTCC-------TCGACTTA-C
CCCACTACC--------CTA------------TTTGCGAGGAAAA--CACTCG-------
---------CG--ATTTCGCCATCA-TCTGCAC----------------AAAAAGACCTC
AT-------------AACA--------------------------TCAC-TT---GAAGA
ATCG----ACTTG-AACTGACCCGTGA---TTTTT-----TTTTATGAT-ATAGGTTCAT
CTCCAGACCGGTCAATGCGTAAGTAGC-TCCCGACAC-CACA-A---GTTTGTTGCT---
-ATGGGATT-GCGGGGCTCACATGTTTAT-CACAGGGTAACCAAA---TCGGTGCTGCTT
TCTG-GTGCGTA--CCTGCTT--------CGCCTTT-TCCTC--CCGATCGTGCGACCTG
A----ACTCGA-ACCGGTCCAATGCGATACGATTA-----------CAGCCCGG------
---CGG-GACGACCTGCCTG------------CGTCGATCAGT-T-TGGG------GC-A
ATTT-AGGACGGAACAGG----ATACTGAC----T-AGTGTGTCC-CTTTAGGCAACAGA
TTTCCAGCGAGCACGGTCTCGACAGCAATGGAGTGTAAGTC-TTGCTTG-CCGCCTG-CC
CAGCCT----------CACCTTC-------------GCATCTGGCTGACAGTTCAACTTA
A-TAGCTACAACGGTACCTCTGAGCTCCAGCTGGAGCGCATGAGCGTCTACTTCAACGAG
GCTTCGGGCAACAAGTATGTTCCCCGTGCCGTTCTCGTCGATCTCGAGCCCGGTACCATG
GACGCCGTTCGTGCTGGTCCCTTCGGACAGCTTTTCCGCCCCGACAACTTCGTTTTCGGT
CAATCCGGT--------GCCGGAAACAACTGGGCCAA-----------------------
------------------------------------------------------------
------------------------------------------------------------
------------------------------------------------------------
------------------------------------------------------------
------------------------------------------------------------
------------------------------------------------------------
------------------------------------------------------------
------------------------------------------------------------
------------------------------------------------------------
------------------------------------------------------------
------------------------------------------------------------
------------------------------------------------------------
------------------------------------------------------------
------------
>Apiospora_cyclobalanopsidis_CGMCC_3_20136T
------------------------------------------------------------
---------G-TTGACTTGGCC--------TTCATCCTGGG-ACGCGTTCC-AAAAGTCG
AGCTGA----TGGCACCGA-----CCCCTTG-ATTGTCCTTCC-------TCGACTTA-C
CCCACTACC--------CTA------------TTTGCGAGGAAAA--CACTCG-------
---------CG--ATTTCGCCATCA-TCTGCAC----------------AAAAAGACCTC
AT-------------AACA--------------------------TCAC-TT---GAAGA
ATCG----ACTTG-AACTGACCCGTGA---TTTTT-----TTTTATGAT-ATAGGTTCAT
CTCCAGACCGGTCAATGCGTAAGTAGC-TCCCGACAC-CACA-A---GTTTGTTGCT---
-ATGGGATT-GCGGGGCTCACATGTTTAT-CACAGGGTAACCAAA---TCGGTGCTGCTT
TCTG-GTGCGTA--CCTGCTT--------CGCCTTT-TCCTC--CCGATCGTGCGACCTG
A----ACTCGA-ACCGGTCCAATGCGATACGATTA-----------CAGCCCGG------
---CGG-GACGACCTGCCTG------------CGTCGATCAGT-T-TGGG------GC-A
ATTT-AGGACGGAACAGG----ATACTGAC----T-AGTGTGTCC-CTTTAGGCAACAGA
TTTCCAGCGAGCACGGTCTCGACAGCAATGGAGTGTAAGTC-TTGCTTG-CCGCCTG-CC
CAGCCT----------CACCTTC-------------GCATCTGGCTGACAGTTCAACTTA
A-TAGCTACAACGGTACCTCTGAGCTCCAGCTGGAGCGCATGAGCGTCTACTTCAACGAG
GCTTCGGGCAACAAGTATGTTCCCCGTGCCGTTCTCGTCGATCTCGAGCCCGGTACCATG
GACGCCGTTCGTGCTGGTCCCTTCGGACAGCTTTTCCGCCCCGACAACTTCGTTTTCGGT
CAATCCGGT--------GCCGGAAACAACTGGGCCAA-----------------------
------------------------------------------------------------
------------------------------------------------------------
------------------------------------------------------------
------------------------------------------------------------
------------------------------------------------------------
------------------------------------------------------------
------------------------------------------------------------
------------------------------------------------------------
------------------------------------------------------------
------------------------------------------------------------
------------------------------------------------------------
------------------------------------------------------------
------------------------------------------------------------
------------
>Apiospora_qingzhenensis_sp._nov_GUCC_25-0077T
------------------------------------------------------------
------------------------------------------------------------
------------------------------------------------------------
------------------------------------------------------------
------------------------------------------------------------
------------------------------------------------------------
------------------------------------------------------------
------------------------------------------------------------
----------------------------------------------------TGCTGCTT
TCTG-GTGCGTA--CCTGCTT--------CGCCTTT-TCTTC--CCGATCGTGCGACCTG
A----ACTCGA-ACCGATCCAATGCGATACGATTT-----------CAGCCCGGC----G
AGACGA-GACGACCTGCCTG------------CGTCGATCATT-T-TGGG------GC-A
ATTT-AGGACGGAACAGG----ATACTGAC----T-AGTGTGTCC-CTTTAGGCAACAGA
TTTCCAGCGAGCACGGTCTCGACAGCAATGGAGTGTAAGTC-TTG-----CCGCCTG-CC
CAGTGC----------CACCTT--------------GCATCTGGCTGACAGTTCAATTTT
A-TAGCTACAACGGTACCTCTGAGCTCCAGCTGGAGCGCATGAGCGTCTACTTCAACGAG
GCTTCGGGCAACAAGTATGTTCCCCGTGCCGTTCTCGTCGATCTCGAGCCCGGTACCATG
GACGCCGTCCGTGCTGGTCCCTTCGGACAGCTTTTCCGCCCCGACAACTTCGTTTTCGGT
CAATCCGGT--------GCCGGAAACAACTGGGCCAAGGGT-------------------
------------------------------------------------------------
------------------------------------------------------------
------------------------------------------------------------
------------------------------------------------------------
------------------------------------------------------------
------------------------------------------------------------
------------------------------------------------------------
------------------------------------------------------------
------------------------------------------------------------
------------------------------------------------------------
------------------------------------------------------------
------------------------------------------------------------
------------------------------------------------------------
------------
>Apiospora_qingzhenensis_sp._nov_GUCC_25-0079
------------------------------------------------------------
------------------------------------------------------------
------------------------------------------------------------
------------------------------------------------------------
------------------------------------------------------------
------------------------------------------------------------
------------------------------------------------------------
------------------------------------------------------------
-----------------------------------------------------GCTGCTT
TCTG-GTGCGTA--CCTGCTT--------CGCCTTT-TCTTC--CCGATCGTGCGACCTG
A----ACTCGA-ACCGATCCAATGCGATACGATTT-----------CAGCCCGGC----G
AGACGA-GACGACCTGCCTG------------CGTCGATCATT-T-TGGG------GC-A
ATTT-AGGACGGAACAGG----ATACTGAC----T-AGTGTGTCC-CTTTAGGCAACAGA
TTTCCAGCGAGCACGGTCTCGACAGCAATGGAGTGTAAGTC-TTG-----CCGCCTG-CC
CAGTGC----------CACCTT--------------GCATCTGGCTGACAGTTCAATTTT
A-TAGCTACAACGGTACCTCTGAGCTCCAGCTGGAGCGCATGAGCGTCTACTTCAACGAG
GCTTCGGGCAACAAGTATGTTCCCCGTGCCGTTCTCGTCGATCTCGAGCCCGGTACCATG
GACGCCGTCCGTGCTGGTCCCTTCGGACAGCTTTTCCGCCCCGACAACTTCGTTTTCGGT
CAATCCGGT--------GCCGGAAACAACTGGGCCAAGGGT-------------------
------------------------------------------------------------
------------------------------------------------------------
------------------------------------------------------------
------------------------------------------------------------
------------------------------------------------------------
------------------------------------------------------------
------------------------------------------------------------
------------------------------------------------------------
------------------------------------------------------------
------------------------------------------------------------
------------------------------------------------------------
------------------------------------------------------------
------------------------------------------------------------
------------
>Apiospora_qingzhenensis_sp._nov_GUCC_25-0078
------------------------------------------------------------
------------------------------------------------------------
------------------------------------------------------------
------------------------------------------------------------
------------------------------------------------------------
------------------------------------------------------------
------------------------------------------------------------
------------------------------------------------------------
-----------------------------------------------------GCTGCTT
TCTG-GTGCGTA--CCTGCTT--------CGCCTTT-TCTTC--CCGATCGTGCGACCTG
A----ACTCGA-ACCGATCCAATGCGATACGATTT-----------CAGCCCGGC----G
AGACGA-GACGACCTGCCTG------------CGTCGATCATT-T-TGGG------GC-A
ATTT-AGGACGGAACAGG----ATACTGAC----T-AGTGTGTCC-CTTTAGGCAACAGA
TTTCCAGCGAGCACGGTCTCGACAGCAATGGAGTGTAAGTC-TTG-----CCGCCTG-CC
CAGTGC----------CACCTT--------------GCATCTGGCTGACAGTTCAATTTT
A-TAGCTACAACGGTACCTCTGAGCTCCAGCTGGAGCGCATGAGCGTCTACTTCAACGAG
GCTTCGGGCAACAAGTATGTTCCCCGTGCCGTTCTCGTCGATCTCGAGCCCGGTACCATG
GACGCCGTCCGTGCTGGTCCCTTCGGACAGCTTTTCCGCCCCGACAACTTCGTTTTCGGT
CAATCCGGT--------GCCGGAAACAACTGGGCCAAGG---------------------
------------------------------------------------------------
------------------------------------------------------------
------------------------------------------------------------
------------------------------------------------------------
------------------------------------------------------------
------------------------------------------------------------
------------------------------------------------------------
------------------------------------------------------------
------------------------------------------------------------
------------------------------------------------------------
------------------------------------------------------------
------------------------------------------------------------
------------------------------------------------------------
------------
>Apiospora_qingzhenensis_sp._nov_GUCC_25-0080
------------------------------------------------------------
------------------------------------------------------------
------------------------------------------------------------
------------------------------------------------------------
------------------------------------------------------------
------------------------------------------------------------
------------------------------------------------------------
------------------------------------------------------------
-----------------------------------------------------GCTGCTT
TCTG-GTGCGTA--CCTGCTT--------CGCCTTT-TCTTC--CCGATCGTGCGACCTG
A----ACTCGA-ACCGATCCAATGCGATACGATTT-----------CAGCCCGGC----G
AGACGA-GACGACCTGCCTG------------CGTCGATCATT-T-TGGG------GC-A
ATTT-AGGACGGAACAGG----ATACTGAC----T-AGTGTGTCC-CTTTAGGCAACAGA
TTTCCAGCGAGCACGGTCTCGACAGCAATGGAGTGTAAGTC-TTG-----CCGCCTG-CC
CAGTGC----------CACCTT--------------GCATCTGGCTGACAGTTCAATTTT
A-TAGCTACAACGGTACCTCTGAGCTCCAGCTGGAGCGCATGAGCGTCTACTTCAACGAG
GCTTCGGGCAACAAGTATGTTCCCCGTGCCGTTCTCGTCGATCTCGAGCCCGGTACCATG
GACGCCGTCCGTGCTGGTCCCTTCGGACAGCTTTTCCGCCCCGACAACTTCGTTTTCGGT
CAATCCGGT--------GCCGGAAACAACTGGGCCAAGGG--------------------
------------------------------------------------------------
------------------------------------------------------------
------------------------------------------------------------
------------------------------------------------------------
------------------------------------------------------------
------------------------------------------------------------
------------------------------------------------------------
------------------------------------------------------------
------------------------------------------------------------
------------------------------------------------------------
------------------------------------------------------------
------------------------------------------------------------
------------------------------------------------------------
------------
>Apiospora_aseptata_KUNCC_23_14169T
----------------------GGC-------CCTCCATCC-CCCTCACCTCT-------
--------TG-TTGACTTGGCC--------TTCATCCTGGG-ACGCGTTCC-AAAAGTCA
AGCTGA----TGGCACCGA-----CCCCTTG-ATTGCCCTTCC-------TCGAGTTA-C
CCCACTACC--------CTA------------TTTGGGAGGAAAA--CACTCG-------
---------CG--ATTTCGCGATCA-TCTGCAC----------------AAAAAGACCTC
AT-------------AACA--------------------------TCAC-TT---GAAGA
ATCG----ACTTG-AACTGACCCGTGA-----CTT-----TTTTTTGAT-ATAGGTTCAT
CTCCAGACCGGTCAATGCGTAAGTAGC-TCCCGACAC-CACG-A---TATTGTTGCT---
-ATGGGATT-GCGGGGCTCACATGTTTAT-CACAGGGTAACCAAA---TTGGTGCTGCTT
TCTG-GTGCGTA--CCTACTT--------CGCCTTT-TCCTC--CCGATCGTGCGACCTG
A----ACTCGA-ACCGGTCCAATGCGATACGATTA-----------CATTTTGG------
---CGG-GACGACCTGCCTG------------CGTCGATCAGT-T-TGGG------AC-A
ATTT-AGGACGGAACAGG----ATACTGAC----T-AGTGTGTCC-CTTTAGGCAACAGA
TTTCCAGCGAGCACGGTCTCGACAGCAATGGAGTGTAAGTC-TTGCCTA-CCGCCTG-CC
CAACGC----------CACCTT--------------GCATCTGGCTGACAGTTCAACTTT
A-TAGCTACAACGGTACCTCTGAGCTCCAGCTGGAGCGCATGAGCGTCTACTTCAACGAG
GCTTCGGGCAACAAGTATGTTCCCCGTGCCGTTCTCGTCGATCTCGAGCCCGGTACCATG
GACGCCGTCCGTGCTGGTCCCTTCGGACAGCTTTTCCGCCCCGACAACTTCGTTTTCGGT
CAATCCGGT--------GCCGGAAAC----------------------------------
------------------------------------------------------------
------------------------------------------------------------
------------------------------------------------------------
------------------------------------------------------------
------------------------------------------------------------
------------------------------------------------------------
------------------------------------------------------------
------------------------------------------------------------
------------------------------------------------------------
------------------------------------------------------------
------------------------------------------------------------
------------------------------------------------------------
------------------------------------------------------------
------------
>Apiospora_dongyingensis_SAUCC_0302T
------------------------------------------------------------
---------------------------------------GG-ACGCGTTCC-AAAAGTCA
AGCTGA----TGGCACCGA-----CCCCTTG-ATTGCCCTTCC-------ACGAGTTA-C
CCCACTACC--------CTA------------TTTGCGATGAAAA--CACTCG-------
---------CG--ATTTCGCGATCA-TCTGCAC----------------AAAAAGACCTC
AT-------------AACA--------------------------TCAC-TT---GAAGA
AGCG----ACTTG-AACTGACCCGTGA------TT-----TTTTATGAT-ATAGGTTCAT
CTCCAGACCGGTCAATGCGTAAGTAGC-TCCCGACAC-CACA-A---TATTGTTGCT---
-ATGGGATT-GCGGGGCTCACATGTTTAT-CACAGGGTAACCAAA---TCGGTGCTGCTT
TCTG-GTGCGTA--CCTGCTT--------CGCCTTT-TCCTC--CCGATCGTGCGACCTG
A----ACTCGA-ACCGGTCCAATGCGATACGATTA-----------CAGCCCGG------
---CGG-GACGACCTTCCTG------------CGTCGATCAGTTT-TGGG------AC-A
ATTT-AGGACGGAACAGG----ATACTGAC----T-AGTGTGTCC-CTTTAGGCAACAGA
TTTCCAGCGAGCACGGTCTCGACAGCAATGGAGTGTAAGTC-TTGCCTT-CCGCCTG-CC
CAACGC----------CACCTT--------------GCACCTGGCTGACAGTTCGACTTT
A-TAGCTACAACGGTACCTCTGAGCTCCAGCTGGAGCGCATGAGCGTCTACTTCAACGAG
GCTTCGGGCAACAAGTATGTTCCCCGTGCCGTTCTCGTCGATCTCGAGCCCGGTACCATG
GATGCCGTCCGTGCTGGTCCCTTCGGACAGCTTTTCCGCCCCGACAACTTCGTT------
------------------------------------------------------------
------------------------------------------------------------
------------------------------------------------------------
------------------------------------------------------------
------------------------------------------------------------
------------------------------------------------------------
------------------------------------------------------------
------------------------------------------------------------
------------------------------------------------------------
------------------------------------------------------------
------------------------------------------------------------
------------------------------------------------------------
------------------------------------------------------------
------------------------------------------------------------
------------
>Apiospora_dongyingensis_SAUCC_0303
------------------------------------------------------------
---------------------------------------GG-ACGCGTTCC-AAAAGTCA
AGCTGA----TGGCACCGA-----CCCCTTG-ATTGCCCTTCC-------ACGAGTTA-C
CCCACTACC--------CTA------------TTTGCGATGAAAA--CACTCG-------
---------CG--ATTTCGCGATCA-TCTGCAC----------------AAAAAGACCTC
AT-------------AACA--------------------------TCAC-TT---GAAGA
AGCG----ACTTG-AACTGACCCGTGA------TT-----TTTTATGAT-ATAGGTTCAT
CTCCAGACCGGTCAATGCGTAAGTAGC-TCCCGACAC-CACA-A---TATTGTTGCT---
-ATGGGATT-GCGGGGCTCACATGTTTAT-CACAGGGTAACCAAA---TCGGTGCTGCTT
TCTG-GTGCGTA--CCTGCTT--------CGCCTTT-TCCTC--CCGATCGTGCGACCTG
A----ACTCGA-ACCGGTCCAATGCGATACGATTA-----------CAGCCCGG------
---CGG-GACGACCTTCCTG------------CGTCGATCAGTTT-TGGG------AC-A
ATTT-AGGACGGAACAGG----ATACTGAC----T-AGTGTGTCC-CTTTAGGCAACAGA
TTTCCAGCGAGCACGGTCTCGACAGCAATGGAGTGTAAGTC-TTGCCTT-CCGCCTG-CC
CAACGC----------CACCTT--------------GCACCTGGCTGACAGTTCGACTTT
A-TAGCTACAACGGTACCTCTGAGCTCCAGCTGGAGCGCATGAGCGTCTACTTCAACGAG
GCTTCGGGCAACAAGTATGTTCCCCGTGCCGTTCTCGTCGATCTCGAGCCCGGTACCATG
GATGCCGTCCGTGCTGGTCCCTTCGGACAGCTTTTCCGCCCCGACAACTTCGTT------
------------------------------------------------------------
------------------------------------------------------------
------------------------------------------------------------
------------------------------------------------------------
------------------------------------------------------------
------------------------------------------------------------
------------------------------------------------------------
------------------------------------------------------------
------------------------------------------------------------
------------------------------------------------------------
------------------------------------------------------------
------------------------------------------------------------
------------------------------------------------------------
------------------------------------------------------------
------------
>Apiospora_camelliae_sinensis_LC_5007T
------------------------------------------------------------
----------------------------------ACCTGGG-ACGCGTTCC-AAAAGTCA
AGCTGA----TGGCACCGA-----CCCCTTG-ATTGCCCTTCC-------ACGAGTTA-C
CCCACTACC--------CTA------------TTTGCGATGAAAA--CACTCG-------
---------CG--ATTTCGCGATCA-TCTGCAC----------------AAAAAGACCTC
AT-------------AACA--------------------------TCAC-TT---GAAGA
AGCG----ACTTG-AACTGACCCGCGA------TT-----TTTTATGAT-ATAGGTTCAT
CTCCAGACCGGTCAATGCGTAAGTAGC-TCCCGACAC-CACA-A---TATTGTTGCT---
-ATGGGATT-GCGGGGCTCACATGTTTAT-CACAGGGTAACCAAA---TTGGTGCTGCTT
TCTG-GTGCGTA--CCTGCTT--------CGCCTTT-TCCTC--CCGATCGTGCGACCTG
A----ACTCGA-ACCGGTCCAATGCGATACGATTA-----------CAGCCCGG------
---CGG-GACGACCTTCCTG------------CGTCGATCAGTTT-TGGG------GC-A
ATTT-AGGACGGAACAGG----ATACTGAC----T-AATATGTCC-CTTTAGGCAACAGA
TTTCCAGCGAGCACGGTCTCGACAGCAATGGAGTGTAAGTC-TTGCCTA-CCGCCTG-CC
CAACGC----------CACCTT--------------GCACCTGGCTGACAGTTCGACTTT
A-TAGCTACAACGGTACCTCTGAGCTCCAGCTGGAGCGCATGAGCGTCTACTTCAACGAG
GCTTCGGGCAACAAGTATGTTCCCCGTGCCGTTCTCGTCGATCTCGAGCCCGGTACCATG
GATGCCGTCCGTGCTGGTCCCTTCGGACAGCTTTTCCGCCCTGACAACTTCGTT------
------------------------------------------------------------
------------------------------------------------------------
------------------------------------------------------------
------------------------------------------------------------
------------------------------------------------------------
------------------------------------------------------------
------------------------------------------------------------
------------------------------------------------------------
------------------------------------------------------------
------------------------------------------------------------
------------------------------------------------------------
------------------------------------------------------------
------------------------------------------------------------
------------------------------------------------------------
------------
>Apiospora_camelliae_sinensis_LC_8181
----------------------GGC-------CCTCCATCC-CCCTCACCTCT-------
--------TG-TTGACTTGGCC--------TTCATCCTGGG-ACGCGTTCC-AAAAGTCA
AGCTGA----TGGCACCGA-----CCCCTTG-ATTGCCCTTCC-------ACGAGTTA-C
CCCACTACC--------CTA------------TTTGCGATGAAAA--CACTCG-------
---------CG--ATTTCGCGATCA-TCTGCAC----------------AAAAAGACCTC
AT-------------AACA--------------------------TCAC-TT---GAAGA
AGCG----ACTTG-AACTGACCCATGA------TT-----TTTTATGAT-ATAGGTTCAT
CTCCAGACCGGTCAATGCGTAAGTAGC-TCCCGACAC-CACA-A---TATTGTTGCT---
-ATGGGATT-GCGGGGCTCACATGTTTAT-CACAGGGTAACCAAA---TTGGTGCTGCTT
TCTG-GTGCGTA--CCTGCTT--------CGCCTTT-TCCTC--CCGATCGTGCGACCTG
A----ACTCGA-ACCGGTCCAATGCGATACGATCA-----------CAGCCCGG------
---CGG-GACGACCTGCCTG------------CGTCGATCAGTCT-TGGG------GC-A
ATTG-AGGACGGAACAGG----ATACTGAC----T-AGTGTGTCC-CTTTAGGCAACAGA
TTTCCAGCGAGCACGGTCTCGACAGCAATGGAGTGTAAGTC-TTGCCTA-CCGCCTG-CC
CAACGC----------CACCTT--------------GCACCTGGCTGACAGTTCGACTTT
A-TAGCTACAACGGTACCTCTGAGCTCCAGCTGGAGCGCATGAGCGTCTACTTCAACGAG
GCTTCGGGCAACAAGTATGTTCCCCGTGCCGTTCTCGTCGATCTCGAGCCCGGTACCATG
GATGCCGTCCGTGCTGGTCCCTTCGGACAGCTTTTCCGCCCCGACAACTTCGTT------
------------------------------------------------------------
------------------------------------------------------------
------------------------------------------------------------
------------------------------------------------------------
------------------------------------------------------------
------------------------------------------------------------
------------------------------------------------------------
------------------------------------------------------------
------------------------------------------------------------
------------------------------------------------------------
------------------------------------------------------------
------------------------------------------------------------
------------------------------------------------------------
------------------------------------------------------------
------------
>Apiospora_lageniformis_KUC21687
------------------------------------------------------------
------------------------------------------------------------
------------------------------------------------------------
------------------------------------------------------------
------------------------------------------------------------
------------------------------------------------------------
------------------------------------------------------------
------------------------------------------------------------
-----------------------------------GGTAACCAAA---TCGGTGCTGCTT
TCTG-GTGCGTA--CCTGCTT--------CGCCTTT-TCCTC--TCGATCGTGCGACTTG
A----ACTCGA-ACCGGTCCAATGCGATACGATTA-----------CAAGCCGG------
---CGG-GACGACCTGCCTG------------CGTCGTTCAGT-T-TGGG------GC-A
ATTT-AGGACGGAACAGG----ATACTGAC----T-AGTGTGTCC-CTTTAGGCAACAGA
TTTCCAGCGAGCACGGTCTCGACAGCAATGGAGTGTAAGTC-TTG-----CCGCCTG-CC
CAGCGC----------CACCTT--------------GCATCTGGCTGACAGTCCAACTTT
A-TAGCTACAACGGTACCTCTGAGCTCCAGCTGGAGCGCATGAGCGTCTACTTCAACGAG
GCTTCGGGCAACAAGTATGTTCCCCGTGCCGTTCTCGTCGATCTCGAGCCCGGTACCATG
GACGCCGTCCGTGCTGGTCCTTTCGGACAGCTTT--------------------------
------------------------------------------------------------
------------------------------------------------------------
------------------------------------------------------------
------------------------------------------------------------
------------------------------------------------------------
------------------------------------------------------------
------------------------------------------------------------
------------------------------------------------------------
------------------------------------------------------------
------------------------------------------------------------
------------------------------------------------------------
------------------------------------------------------------
------------------------------------------------------------
------------------------------------------------------------
------------
>Apiospora_lageniformis_KUC21686T
------------------------------------------------------------
------------------------------------------------------------
------------------------------------------------------------
------------------------------------------------------------
------------------------------------------------------------
------------------------------------------------------------
------------------------------------------------------------
------------------------------------------------------------
-----------------------------------GGTAACCAAA---TCGGTGCTGCTT
TCTG-GTGCGTA--CCTGCTT--------CGCCTTT-TCCTC--TCGATCGTGCGACTTG
A----ACTCGA-ACCGGTCCAATGCGATACGATTA-----------CAAGCCGG------
---CGG-GACGACCTGCCTG------------CGTCGTTCAGT-T-TGGG------GC-A
ATTT-AGGACGGAACAGG----ATACTGAC----T-AGTGTGTCC-CTTTAGGCAACAGA
TTTCCAGCGAGCACGGTCTCGACAGCAATGGAGTGTAAGTC-TTG-----CCGCCTG-CC
CAGCGC----------CACCTT--------------GCATCTGGCTGACAGTCCAACTTT
A-TAGCTACAACGGTACCTCTGAGCTCCAGCTGGAGCGCATGAGCGTCTACTTCAACGAG
GCTTCGGGCAACAAGTATGTTCCCCGTGCCGTTCTCGTCGATCTCGAGCCCGGTACCATG
GACGCCGTCCGTGCTGGTCCTTTCGGACAGCTTT--------------------------
------------------------------------------------------------
------------------------------------------------------------
------------------------------------------------------------
------------------------------------------------------------
------------------------------------------------------------
------------------------------------------------------------
------------------------------------------------------------
------------------------------------------------------------
------------------------------------------------------------
------------------------------------------------------------
------------------------------------------------------------
------------------------------------------------------------
------------------------------------------------------------
------------------------------------------------------------
------------
>Apiospora_lageniformis_KUC21685
------------------------------------------------------------
------------------------------------------------------------
------------------------------------------------------------
------------------------------------------------------------
------------------------------------------------------------
------------------------------------------------------------
------------------------------------------------------------
------------------------------------------------------------
-----------------------------------GGTAACCAAA---TCGGTGCTGCTT
TCTG-GTGCGTA--CCTGCTT--------CGCCTTT-TCCTC--TCGATCGTGCGACTTG
A----ACTCGA-ACCGGTCCAATGCGATACGATTA-----------CAAGCCGG------
---CGG-GACGACCTGCCTG------------CGTCGTTCAGT-T-TGGG------GC-A
ATTT-AGGACGGAACAGG----ATACTGAC----T-AGTGTGTCC-CTTTAGGCAACAGA
TTTCCAGCGAGCACGGTCTCGACAGCAATGGAGTGTAAGTC-TTG-----CCGCCTG-CC
TAGCGC----------CACCTT--------------GCATCTGGCTGACAGTCCAACTTT
A-TAGCTACAACGGTACCTCTGAGCTCCAGCTGGAGCGCATGAGCGTCTACTTCAACGAG
GCTTCGGGCAACAAGTATGTTCCCCGTGCCGTTCTCGTCGATCTCGAGCCCGGTACCATG
GACGCCGTCCGTGCTGGTCCTTTCGGACAGCTTT--------------------------
------------------------------------------------------------
------------------------------------------------------------
------------------------------------------------------------
------------------------------------------------------------
------------------------------------------------------------
------------------------------------------------------------
------------------------------------------------------------
------------------------------------------------------------
------------------------------------------------------------
------------------------------------------------------------
------------------------------------------------------------
------------------------------------------------------------
------------------------------------------------------------
------------------------------------------------------------
------------
>Apiospora_jiangxiensis_LC_4577T
------------------------------------------------------------
---------------------C--------ATCATCCTTGG-ACGCGTTCC-AAAAGTCA
AGCTGA----TGGCACCGA-----CCCCTTG-ATTGCCCTTCCT------TCGAGTTACC
CCCACTACC--------CTA------------TTTGGGAGGAAAA--CACTCG-------
---------CG--ATTTCGCGAACA-TCTGCAC----------------AAAAAGACCTC
AT-------------AACA--------------------------TTAC-TT---GAAGA
ATCA----ACCTG-AACTAACCTGTGA-----CTT-----TTCTATGAT-ATAGGTTCAT
CTCCAGACCGGTCAATGCGTAAGTACC-TCCCGACAT-CACA-A---CATTGTTGCT---
-ATGGGATT-GAGGGGCTCACATGTTTAT-CACAGGGTAACCAAA---TTGGTGCTGCTT
TCTG-GTGCGTA--CCTGCTT--------CGCCTTT-TCCTC--TCGATCGTGCGACTTG
A----ACTCGA-ACCGGTCCAATGCGATACGATTA-----------CAAGCCAG------
---CGG-GACGACCTGCCTG------------CGTCGATCAGT-T-TGGG------GC-A
ATTT-AGGACGGAACAGG----ATACTGAC----TAAGTGTGTTC-CTTTAGGCAACAGA
TTTCCAGCGAGCACGGTCTCGACAGCAATGGAGTGTAAGTT-TTG-----CCGCCTG-TC
CAGCGC----------CACCTT--------------GCATCTGGCTGACAGTCCAATTTT
A-TAGCTACAACGGTACCTCTGAGCTCCAGCTGGAGCGCATGAGCGTCTACTTCAACGAG
GCTTCGGGCAACAAGTATGTTCCCCGTGCCGTTCTCGTCGATCTCGAGCCCGGTACCATG
GACGCCGTCCGTGCTGGTCCCTTCGGACAGCTTTTCCGCCCCGACAACTTCGTT------
------------------------------------------------------------
------------------------------------------------------------
------------------------------------------------------------
------------------------------------------------------------
------------------------------------------------------------
------------------------------------------------------------
------------------------------------------------------------
------------------------------------------------------------
------------------------------------------------------------
------------------------------------------------------------
------------------------------------------------------------
------------------------------------------------------------
------------------------------------------------------------
------------------------------------------------------------
------------
>Apiospora_jiangxiensis_LC_4494
------------------------------------------------------------
------------------------------ATCATCCTTGG-ACGCGTTCC-AAAAGTCA
AGCTCA----TGGCACCGA-----CCCCTTG-ATTGCCCTTCCT------TCGAGTTA-C
CCCACTACC--------CTA------------TTTGGGAGGAAAA--CACTCG-------
---------CG--ATTTCGCGAACA-TCTGCAC----------------AAAAAGACCTC
AT-------------AACA--------------------------TTAC-TT---GAAGA
ATCA----ACCTG-AACTAACCTGTGA-----CTT-----TTCTATGAT-ATAGGTTCAT
CTCCAGACCGGTCAATGCGTAAGTACC-TCCCGACAT-CACA-A---CATTGTTGCT---
-ATGGGATT-GAGGGGCTCACATGTTTAT-CACAGGGTAACCAAA---TTGGTGCTGCTT
TCTG-GTGCGTA--CCTGCTT--------CGCCTTT-TCCTC--TCGATCGTGCGACTTG
A----ACTCGA-ACCGGTCCAATGCGATACGATTA-----------CAAGCCAG------
---CGG-GACGACCTGCCTG------------CGTCGATCAGT-T-TGGG------GC-A
ATTT-AGGACGGAACAGG----ATACTGAC----T-AGTGTGTCC-CTTTAGGCAACAGA
TTTCCAGCGAGCACGGTCTCGACAGCAATGGAGTGTAAGTT-TTG-----CCGCCTG-TC
CAGCGC----------CACCTT--------------GCATCTGGCTGACAGTCCAATTTT
A-TAGCTACAACGGTACCTCTGAGCTCCAGCTGGAGCGCATGAGCGTCTACTTCAACGAG
GCTTCGGGCAACAAGTATGTTCCCCGTGCCGTTCTCGTCGATCTCGAGCCCGGTACCATG
GACGCCGTCCGTGCTGGTCCCTTCGGACAGCTTTTCCGCCCCGACAACTTCGTT------
------------------------------------------------------------
------------------------------------------------------------
------------------------------------------------------------
------------------------------------------------------------
------------------------------------------------------------
------------------------------------------------------------
------------------------------------------------------------
------------------------------------------------------------
------------------------------------------------------------
------------------------------------------------------------
------------------------------------------------------------
------------------------------------------------------------
------------------------------------------------------------
------------------------------------------------------------
------------
>Apiospora_obovata_LC_8177
---------------------------------------CT-CCCTCGCCTCT-------
--------TG-TTGACTTGGCC---------TCATCCTGGG-ACGCGTTCC-AAAAGTCC
AGCTGA----TGGCACCGA-----CCCCTTG-ATTGCCCTTCC-------TCGAGTTA-C
CCCACTACC--------C-A------------TTTGCGATGAAAA--CACTCG-------
---------CG--ATTTCGCGAACA-TCTGCAC----------------AAAAAGACCTC
AT-------------AACA--------------------------TCAC-AT---GAAGA
ATCG----ACTTG-AACTGACCCGTGA------TT-----TTTTGTGAT-ATAGGTTCAT
CTCCAGACCGGCCAATGCGTAAGTAGC-TCCTGACAC-CACA-A---TATTGTTCCT---
-ATGGGATT-GCGGGGCTCACATGTTTAT-CACAGGGTAACCAAA---TCGGTGCTGCTT
TCTG-GTGCGTA--CCTGCTT--------CGCCTTT-TCCTC--CCGATCGTGCGACCTA
A----ATTCGA-ACCGGTCCAACGCGATACGATTA-----------CAACCCGG------
---CGG-GACGACCTGCCTG------------CATCGACCAGT-T-TGGG------GC-A
ATTT-AGGACGGAACAGG----ATACTGAC----T-AGTGTGTCC-CTTTAGGCAACAGA
TTTCCAGCGAGCACGGTCTCGACAGCAATGGAGTGTAAGTC-TTG-----CCGCCTG-CC
CAGCGT----------CACCTT--------------GCATCTGGCTGACAGTTCAACTTT
A-CAGCTACAACGGTACCTCTGAGCTCCAGCTGGAGCGCATGAGCGTCTACTTCAACGAG
GCTTCGGGCAACAAGTATGTTCCCCGTGCCGTTCTCGTCGATCTCGAGCCCGGTACCATG
GACGCCGTCCGTGCTGGTCCCTTCGGACAGCTTTTCCGCCCCGACAACTTCGTT------
------------------------------------------------------------
------------------------------------------------------------
------------------------------------------------------------
------------------------------------------------------------
------------------------------------------------------------
------------------------------------------------------------
------------------------------------------------------------
------------------------------------------------------------
------------------------------------------------------------
------------------------------------------------------------
------------------------------------------------------------
------------------------------------------------------------
------------------------------------------------------------
------------------------------------------------------------
------------
>Apiospora_obovata_LC_4940T
---------------------------------------CT-CCCTCGCCTCT-------
--------TG-TTGACTTGGCC--------ATCATCCTGGG-ACGCGTTCC-AAAAGTCC
AGCTGA----TGGCACCGA-----CCCCTTG-ATTGCCCTTCC-------TCGAGTTA-C
CCCACTACC--------C-A------------TTTGCGATGAAAA--CACTCG-------
---------CG--ATTTCGCGAACA-TCTGCAC----------------AAAAAGACCTC
AT-------------AACA--------------------------TCAC-AT---GAAGA
ATCG----ACTTG-AACTGACCCGTGA------TT-----TTTTGTGAT-ATAGGTTCAT
CTCCAGACCGGCCAATGCGTAAGTAGC-TCCTGACAC-CACA-A---TATTGTTCCT---
-ATGGGATT-GCGGGGCTCACATGTTTAT-CACAGGGTAACCAAA---TCGGTGCTGCTT
TCTG-GTGCGTA--CCTGCTT--------CGCCTTT-TCCTC--CCGATCGTGCGACCTA
A----ATTCGA-ACCGGTCCAACGCGATACGATTA-----------CAACCCGG------
---CGG-GACGACCTGCCTG------------CATCGACCAGT-T-TGGG------GC-A
ATTT-AGGACGGAACAGG----ATACTGAC----T-AGTGTGTCC-CTTTAGGCAACAGA
TTTCCAGCGAGCACGGTCTCGACAGCAATGGAGTGTAAGTC-TTG-----CCGCCTG-CC
CAGCGT----------CACCTT--------------GCATCTGGCTGACAGTTCAACTTT
A-CAGCTACAACGGTACCTCTGAGCTCCAGCTGGAGCGCATGAGCGTCTACTTCAACGAG
GCTTCGGGCAACAAGTATGTTCCCCGTGCCGTTCTCGTCGATCTCGAGCCCGGTACCATG
GACGCCGTCCGTGCTGGTCCCTTCGGACAGCTTTTCCGCCCCGACAACTTCGTT------
------------------------------------------------------------
------------------------------------------------------------
------------------------------------------------------------
------------------------------------------------------------
------------------------------------------------------------
------------------------------------------------------------
------------------------------------------------------------
------------------------------------------------------------
------------------------------------------------------------
------------------------------------------------------------
------------------------------------------------------------
------------------------------------------------------------
------------------------------------------------------------
------------------------------------------------------------
------------
>Apiospora_pseudosinensis_SAUCC_0221
------------------------------------------------------------
------------------------------------------------------------
------------------------------------------------------------
------------------------------------------------------------
------------------------------------------------------------
------------------------------------------------------------
------------------------------------------------------------
------------------------------------------------------------
------------------------------------------------------------
--------------------------------------CCTC--TTGATCGTGCGACCTG
A----ATCCGA-ACCGGTCCAATGCGATACGATTA-----------CAGCCCGA------
---CAT-GACCACCTGCCTA------------CGCCGATCAGT-T-TGGG------GC-A
ATAC-ATGATGGAACAGG----ATACTGAC----T-AGTGTATCC-CTTTAGGCAACAGA
TTTCCAGCGAGCACGGTCTCGACAGCAATGGAGTGTAAGTC-TTG-----CCGCCTG-CC
CAGTGT----------CACCTT--------------GCGTCTGGCTGACAGTTCAACTTT
A-TAGCTACAACGGTACCTCTGAGCTCCAGCTGGAGCGCATGAGCGTCTACTTCAACGAG
GCTTCGGGCAACAAGTATGTTCCCCGTGCCGTCCTCGTCGATCTCGAGCCCGGTACCATG
GACGCCGTCCGTGCTGGTCCCTTCGGACAGCTTTTCCGCCCCGACAACTTCGTT------
------------------------------------------------------------
------------------------------------------------------------
------------------------------------------------------------
------------------------------------------------------------
------------------------------------------------------------
------------------------------------------------------------
------------------------------------------------------------
------------------------------------------------------------
------------------------------------------------------------
------------------------------------------------------------
------------------------------------------------------------
------------------------------------------------------------
------------------------------------------------------------
------------------------------------------------------------
------------
>Apiospora_pseudosinensis_SAUCC_0222
------------------------------------------------------------
------------------------------------------------------------
------------------------------------------------------------
------------------------------------------------------------
------------------------------------------------------------
------------------------------------------------------------
------------------------------------------------------------
------------------------------------------------------------
------------------------------------------------------------
--------------------------------------CCTC--TTGATCGTGCGACCTG
A----ATCCGA-ACCGGTCCAATGCGATACGATTA-----------CAGCCCGA------
---CAT-GACCACCTGCCTA------------CGCCGATCAGT-T-TGGG------GC-A
ATAC-ATGATGGAACAGG----ATACTGAC----T-AGTGTATCC-CTTTAGGCAACAGA
TTTCCAGCGAGCACGGTCTCGACAGCAATGGAGTGTAAGTC-TTG-----CCGCCTG-CC
CAGTGT----------CACCTT--------------GCGTCTGGCTGACAGTTCAACTTT
A-TAGCTACAACGGTACCTCTGAGCTCCAGCTGGAGCGCATGAGCGTCTACTTCAACGAG
GCTTCGGGCAACAAGTATGTTCCCCGTGCCGTCCTCGTCGATCTCGAGCCCGGTACCATG
GACGCCGTCCGTGCTGGTCCCTTCGGACAGCTTTTCCGCCCCGACAACTTCGTT------
------------------------------------------------------------
------------------------------------------------------------
------------------------------------------------------------
------------------------------------------------------------
------------------------------------------------------------
------------------------------------------------------------
------------------------------------------------------------
------------------------------------------------------------
------------------------------------------------------------
------------------------------------------------------------
------------------------------------------------------------
------------------------------------------------------------
------------------------------------------------------------
------------------------------------------------------------
------------
>Apiospora_dichotomanthi_LC8176
-------------------------------------------------CTCT-------
--------TG-TTGACTTGGCC--------ATCATCCTGGG-ACGCGTTCC-AAAAGTCA
AGCTGA----TGGCACCGA-----ACCCTTG-ATTGCCCTTCC-------TCGAGTTA-C
CCCACCACC--------CTA------------TTTGCGAGGAAAA--CACTCG-------
---------CG--A-TTCGCGAGCA-TCTGCAC----------------AAAAAGACCTC
AT-------------AACA--------------------------TCAC-TT---GAAGA
ATCA----ACATG-AACTGACCCGTGT--TTTTTT-----TTTAATGAT-ACAGGTTCAT
CTCCAGACCGGTCAATGCGTAAGTAAC-TCCCGACAC-CACA-A---TATTATTGCT---
-ACAGGATT-GCGGGGCTCACATGTTTAT-CACAGGGTAACCAAA---TCGGGGCTGCTT
TCTG-GTGCGTA--CCTGCTT--------CGCCTTT-TCCTC--TCGATCGTGCGACCTG
A----ATCCGA-ACCGGTCCAATGCGATACGATTA-----------CAGCCCGG------
---CAG-GACAACCTGCCTA------------CGCCGATCAGT-T-TGGG------GC-A
ATAC-AGGATGGAACAGG----ATACTGAC----T-AGTGTATCC-CTTTAGGCAACAGA
TTTCCAGCGAGCACGGTCTCGACAGCAATGGAGTGTAAGTC-TTG-----CCGCCTG-CC
CAGCGT----------CACCTT--------------GCGTCTGGCTGACATTTCAACTTT
A-TAGCTACAACGGTACCTCTGAGCTCCAGCTGGAGCGCATGAGCGTCTACTTCAACGAG
GCTTCGGGCAACAAGTATGTTCCCCGTGCCGTCCTCGTCGATCTCGAGCCCGGTACCATG
GATGCCGTCCGTGCTGGTCCCTTCGGACAGCTTTTCCGCCCCGACAACTTCG--------
------------------------------------------------------------
------------------------------------------------------------
------------------------------------------------------------
------------------------------------------------------------
------------------------------------------------------------
------------------------------------------------------------
------------------------------------------------------------
------------------------------------------------------------
------------------------------------------------------------
------------------------------------------------------------
------------------------------------------------------------
------------------------------------------------------------
------------------------------------------------------------
------------------------------------------------------------
------------
>Apiospora_dichotomanthi_LC8175
-------------------------------------------------CTCT-------
--------TG-TTGACTTGGCC--------ATCATCCTGGG-ACGCGTTCC-AAAAGTCA
AGCTGA----TGGCACCGA-----ACCCTTG-ATTGCCCTTCC-------TCGAGTTA-C
CCCACCACC--------CTA------------TTTGCGAGGAAAA--CACTCG-------
---------CG--A-TTCGCGAGCA-TCTGCAC----------------AAAAAGACCTC
AT-------------AACA--------------------------TCAC-TT---GAAGA
ATCA----ACATG-AACTGACCCGTGT--TTTTTT-----TTTAATGAT-ACAGGTTCAT
CTCCAGACCGGTCAATGCGTAAGTAAC-TCCCGACAC-CACA-A---TATTATTGCT---
-ACAGGATT-GCGGGGCTCACATGTTTAT-CACAGGGTAACCAAA---TCGGGGCTGCTT
TCTG-GTGCGTA--CCTGCTT--------CGCCTTT-TCCTC--TCGATCGTGCGACCTG
A----ATCCGA-ACCGGTCCAATGCGATACGATTA-----------CAGCCCGG------
---CAG-GACAACCTGCCTA------------CGCCGATCAGT-T-TGGG------GC-A
ATAC-AGGATGGAACAGG----ATACTGAC----T-AGTGTATCC-CTTTAGGCAACAGA
TTTCCAGCGAGCACGGTCTCGACAGCAATGGAGTGTAAGTC-TTG-----CCGCCTG-CC
CAGCGT----------CACCTT--------------GCGTCTGGCTGACATTTCAACTTT
A-TAGCTACAACGGTACCTCTGAGCTCCAGCTGGAGCGCATGAGCGTCTACTTCAACGAG
GCTTCGGGCAACAAGTATGTTCCCCGTGCCGTCCTCGTCGATCTCGAGCCCGGTACCATG
GATGCCGTCCGTGCTGGTCCCTTCGGACAGCTTTTCCGCCCCGACAACTTCG--------
------------------------------------------------------------
------------------------------------------------------------
------------------------------------------------------------
------------------------------------------------------------
------------------------------------------------------------
------------------------------------------------------------
------------------------------------------------------------
------------------------------------------------------------
------------------------------------------------------------
------------------------------------------------------------
------------------------------------------------------------
------------------------------------------------------------
------------------------------------------------------------
------------------------------------------------------------
------------
>Apiospora_dichotomanthi_LC_4950T
-------------------------------------------------CTCT-------
--------TG-TTGACTTGGCC--------ATCATCCTGGG-ACGCGTTCC-AAAAGTCA
AGCTGA----TGGCACCGA-----ACCCTTG-ATTGCCCTTCC-------TCGAGTTA-C
CCCACCACC--------CTA------------TTTGCGAGGAAAA--CACTCG-------
---------CG--A-TTCGCGAGCA-TCTGCAC----------------AAAAAGACCTC
AT-------------AACA--------------------------TCAC-TT---GAAGA
ATCA----ACATG-AACTGACCCGTGT--TTTTTT-----TTTAATGAT-ACAGGTTCAT
CTCCAGACCGGTCAATGCGTAAGTAAC-TCCCGACAC-CACA-A---TATTATTGCT---
-ACAGGATT-GCGGGGCTCACATGTTTAT-CACAGGGTAACCAAA---TCGGGGCTGCTT
TCTG-GTGCGTA--CCTGCTT--------CGCCTTT-TCCTC--TCGATCGTGCGACCTG
A----ATCCGA-ACCGGTCCAATGCGATACGATTA-----------CAGCCCGG------
---CAG-GACAACCTGCCTA------------CGCCGATCAGT-T-TGGG------GC-A
ATAC-AGGATGGAACAGG----ATACTGAC----T-AGTGTATCC-CTTTAGGCAACAGA
TTTCCAGCGAGCACGGTCTCGACAGCAATGGAGTGTAAGTC-TTG-----CCGCCTG-CC
CAGCGT----------CACCTT--------------GCGTCTGGCTGACATTTCAACTTT
A-TAGCTACAACGGTACCTCTGAGCTCCAGCTGGAGCGCATGAGCGTCTACTTCAACGAG
GCTTCGGGCAACAAGTATGTTCCCCGTGCCGTCCTCGTCGATCTCGAGCCCGGTACCATG
GATGCCGTCCGTGCTGGTCCCTTCGGACAGCTTTTCCGCCCCGACAACTTCG--------
------------------------------------------------------------
------------------------------------------------------------
------------------------------------------------------------
------------------------------------------------------------
------------------------------------------------------------
------------------------------------------------------------
------------------------------------------------------------
------------------------------------------------------------
------------------------------------------------------------
------------------------------------------------------------
------------------------------------------------------------
------------------------------------------------------------
------------------------------------------------------------
------------------------------------------------------------
------------
>Apiospora_saccharicola_CBS_463.83
----------AGATTGTAAGTCGGC-------CCTCCATCC-CCCTCACCTCT-------
--------TG-TTGACTTGGCC--------ATCATCCTTGG-ACGCGTTCC-AAAAGTCA
AGCTGA----TGGCACCGA-----CCCCTTG-ATTGCCCTTCC-------TCGATTTG-C
CCCACTACC--------CTA------------TTTGCGAGGAAAA--CACTCG-------
---------CG--A-TTCGCGAGCA-TCCGCAC----------------AAAAAGACCTC
AT-------------AACA--------------------------TCAC-TT---GAAGA
ATCA----ACTTG-AACTAACCCGTAA-------T-----TTTTATGAT-ATAGGTTCAT
CTCCAGACCGGTCAATGCGTAAGTAAC-TCCCGACAC-CACA-------TTATTGCT---
-AAGGGATT-GCGGGGCTCACATGTTTAT-CACAGGGTAACCAAA---TCGGTGCTGCTT
TCTG-GTGCGTA--CCTGCTT--------CGCCTTT-CCCTC--TCGATTGTGCGACCTG
A----ATCCGA-ACCGGTTCAATGCGATACGATT------------CAGCCCGG------
---CAG-GACGTGTTGCCTA------------CGCCGATCAGT-T-TGGG------AC-A
ATAC-AGGATGGAACAGG----ATACTGAC----T-AGTGTATCC-CTTTAGGCAACAGA
TTTCCAGCGAACACGGTCTCGACAGCAATGGAGTGTAAGTC-TTA-----CCGCCTG-CC
CAGCAT----------TACCAC--------------GCGTCTGGCTGACAGTCCAACTCT
A-TAGCTACAACGGTACCTCTGAGCTCCAGCTGGAGCGCATGAGCGTCTACTTCAACGAG
GCTTCGGGCAACAAGTATGTTCCCCGTGCCGTCCTCGTCGATCTCGAGCCCGGTACCATG
GACGCCGTCCGTGCTGGTCCCTTCGGACAGCTTTTCCGCCCCGACAACTTCGTCTTCGGT
CAATCCGGT--------GCCGGAAACAACTGGGCCAAGGGTCACT---------------
------------------------------------------------------------
------------------------------------------------------------
------------------------------------------------------------
------------------------------------------------------------
------------------------------------------------------------
------------------------------------------------------------
------------------------------------------------------------
------------------------------------------------------------
------------------------------------------------------------
------------------------------------------------------------
------------------------------------------------------------
------------------------------------------------------------
------------------------------------------------------------
------------
>Apiospora_saccharicola_CBS_191_73
-----------GATTGTAAGTCGTC-------CCTCCATCC-CCTTCACCTCT-------
--------TG-TTGACTTGGCC--------ATCATCCTTGG-ACGCGTTCC-AAAAGTCA
AGCTGA----TGGCACCGA-----CCCCTTG-ACTGCCCTTCC-------TCGATTTG-C
CCCACTACC--------CTA------------TTTGCGAGGAAAA--CACTCG-------
---------CG--A-TTCGCGAGCA-TCCGCAC----------------AAAAAGACATC
AT-------------AACA--------------------------TCAC-CT---CAAGA
ATCA----ACTTG-AACTAACCCGTGA-------T-----TTTTATGAT-ATAGGTTCAT
CTCCAGACCGGTCAATGCGTAAGTAAC-TCCCGACAC-CACA-------TTATTGCT---
-AAGGGATT-GCGGGGCTCACATGTTTAT-CACAGGGTAACCAAA---TCGGTGCTGCTT
TCTG-GTGCGTA--TCTGCTT--------CGCCTTT-CCCTC--TCGATTGTGCGACCTG
A----ATCCGA-ACCGGTTCAATGCGATACGATT------------CAGCCCGG------
---CAG-GACGTGTTGCCTA------------CGCCGATCAGT-T-TGGG------AC-A
ATAC-AGGATGGAACAGG----ATACTGAC----T-AGTGTATCC-CTTTAGGCAACAGA
TTTCCAGCGAGCACGGTCTCGACAGCAATGGAGTGTAAGTC-TTA-----CCGCCTG-CC
CAGCAT----------TACCAC--------------GCGTCTGGCTGACAGTCCAACTCT
A-TAGCTACAACGGTACCTCTGAGCTCCAGCTGGAGCGCATGAGCGTCTACTTCAACGAG
GCTTCGGGCAACAAGTATGTTCCCCGTGCCGTCCTCGTCGATCTCGAGCCCGGTACCATG
GACGCCGTCCGTGCTGGTCCCTTCGGACAGCTTTTCCGCCCCGACAACTTCGTCTTCGGT
CAATCCGGT--------GCCGGAAACAACTGGGCCAAGGGTCACT---------------
------------------------------------------------------------
------------------------------------------------------------
------------------------------------------------------------
------------------------------------------------------------
------------------------------------------------------------
------------------------------------------------------------
------------------------------------------------------------
------------------------------------------------------------
------------------------------------------------------------
------------------------------------------------------------
------------------------------------------------------------
------------------------------------------------------------
------------------------------------------------------------
------------
>Apiospora_sphaerosperma_CBS114318
----------AGATTGTAAGTCGGC-------CCTCCATCC-CCCTCACCTCG-------
--------TG-TTGACTTGGCC--------ATCATCCTTGG-ACGCGTTCC-AAAAGTCA
AGCTGA----TGGCACCGA-----CCCCTTG-ATTGCCCTTCC-------TCGATTTA-C
CCCACTACC--------CTA------------TTTGCGAAGAAAA--CACCCG-------
---------CG--A-TTCACGAGCA-TCTACAC----------------AAAAAGACCTC
AT-------------AACA--------------------------TCAC-TT---GAAGA
ATCA----ACTTG-AACTAACCCGTGA--T-TTTT-----TTTTATGAT-ATAGGTTCAT
CTCCAGACCGGTCAATGCGTAAGTAAA-TCCCGACAC-CACA-A---TGTTATTGCT---
-AAGGGATT-GCGGGGCTCACATGTTTAT-CACAGGGTAACCAAA---TCGGTGCTGCTT
TCTG-GTGCGTA--CCTGCTT--------CGCTTTT-TCCTC--TCGATTGTGCGACCTG
A----ATTCGA-ACCGGTCCAATGCGATACAATTT-----------CAGCCTGG------
---CAG-GACGAATTGGCCA------------CGCCGATCAGT-T-TGGG------GC-A
ATAC-AGGATGGAACAGG----ATACTGAT----T-AGTGTATCC-CTTTAGGCAACAGA
TTTCCAGCGAGCACGGTCTCGACAGCAATGGAGTGTAAGTC-TTG-----CCGCCTG-CC
CAGCAT----------TACCTT--------------GCGTCTGGCTGACAGTCCAACTTT
A-TAGCTACAACGGTACCTCTGAGCTCCAGCTGGAGCGCATGAGCGTCTACTTCAACGAG
GCTTCGGGCAACAAGTATGTTCCCCGTGCTGTCCTCGTCGATCTCGAGCCCGGTACCATG
GACGCCGTCCGTGCTGGTCCCTTCGGACAGCTTTTCCGCCCCGACAACTTCGTCTTCGGT
CAATCCGGT--------GCCGGAAACAACTGGGCCAAGGGTCACT---------------
------------------------------------------------------------
------------------------------------------------------------
------------------------------------------------------------
------------------------------------------------------------
------------------------------------------------------------
------------------------------------------------------------
------------------------------------------------------------
------------------------------------------------------------
------------------------------------------------------------
------------------------------------------------------------
------------------------------------------------------------
------------------------------------------------------------
------------------------------------------------------------
------------
>Apiospora_sphaerosperma_CBS114317
----------AGATTGTAAGTCGGC-------CCTCCATCC-CCCTCACCTCG-------
--------TG-TTGACTTGGCC--------ATCATCCTTGG-ACGCGTTCC-AAAAGTCA
AGCTGA----TGGCACCGA-----CCCCTTG-ATTGCCCTTCC-------TCGATTTA-C
CCCACTACC--------CTA------------TTTGCGAAGAAAA--CACCCG-------
---------CG--A-TTCACGAGCA-TCTACAC----------------AAAAAGACCTC
AT-------------AACA--------------------------TCAC-TT---GAAGA
ATCA----ACTTG-AACTAACCCGTGA--T-TTTT-----TTTTATGAT-ATAGGTTCAT
CTCCAGACCGGTCAATGCGTAAGTAAA-TCCCGACAC-CACA-A---TGTTATTGCT---
-AAGGGATT-GCGGGGCTCACATGTTTAT-CACAGGGTAACCAAA---TCGGTGCTGCTT
TCTG-GTGCGTA--CCTGCTT--------CGCTTTT-TCCTC--TCGATTGTGCGACCTG
A----ATTCGA-ACCGGTCCAATGCGATACAATTT-----------CAGCCTGG------
---CAG-GACGAATTGGCCA------------CGCCGATCAGT-T-TGGG------GC-A
ATAC-AGGATGGAACAGG----ATACTGAT----T-AGTGTATCC-CTTTAGGCAACAGA
TTTCCAGCGAGCACGGTCTCGACAGCAATGGAGTGTAAGTC-TTG-----CCGCCTG-CC
CAGCAT----------TACCTT--------------GCGTCTGGCTGACAGTCCAACTTT
A-TAGCTACAACGGTACCTCTGAGCTCCAGCTGGAGCGCATGAGCGTCTACTTCAACGAG
GCTTCGGGCAACAAGTATGTTCCCCGTGCTGTCCTCGTCGATCTCGAGCCCGGTACCATG
GACGCCGTCCGTGCTGGTCCCTTCGGACAGCTTTTCCGCCCCGACAACTTCGTCTTCGGT
CAATCCGGT--------GCCGGAAACAACTGGGCCAAGGGTCACT---------------
------------------------------------------------------------
------------------------------------------------------------
------------------------------------------------------------
------------------------------------------------------------
------------------------------------------------------------
------------------------------------------------------------
------------------------------------------------------------
------------------------------------------------------------
------------------------------------------------------------
------------------------------------------------------------
------------------------------------------------------------
------------------------------------------------------------
------------------------------------------------------------
------------
>Apiospora_sphaerosperma_CBS114315
-----------GATTGTAAGTCGGC-------CCTCCATCC-CCCTCACCTCG-------
--------TG-TTGACTTGGCC--------ATCATCCTTGG-ACGCGTTCC-AAAAGTCA
AGCTGA----TGGCACCGA-----CCCCTTG-ATTGCCCTTCC-------TCGATTTA-C
CCCACTACC--------CTA------------TTTGCGAAGAAAA--CACCCG-------
---------CG--A-TTCACGAGCA-TCTACAC----------------AAAAAGACCTC
AT-------------AACA--------------------------TCAC-TT---GAAGA
ATCA----ACTTG-AACTAACCCGTGA--T-TTTT-----TTTTATGAT-ATAGGTTCAT
CTCCAGACCGGTCAATGCGTAAGTAAA-TCCCGACAC-CACA-A---TGTTATTGCT---
-AAGGGATT-GCGGGGCTCACATGTTTAT-CACAGGGTAACCAAA---TCGGTGCTGCTT
TCTG-GTGCGTA--CCTGCTT--------CGCTTTT-TCCTC--TCGATTGTGCGACCTG
A----ATTCGA-ACCGGTCCAATGCGATACAATTT-----------CAGCCTGG------
---CAG-GACGAATTGGCCA------------CGCCGATCAGT-T-TGGG------GC-A
ATAC-AGGATGGAACAGG----ATACTGAT----T-AGTGTATCC-CTTTAGGCAACAGA
TTTCCAGCGAGCACGGTCTCGACAGCAATGGAGTGTAAGTC-TTG-----CCGCCTG-CC
CAGCAT----------TACCTT--------------GCGTCTGGCTGACAGTCCAACTTT
A-TAGCTACAACGGTACCTCTGAGCTCCAGCTGGAGCGCATGAGCGTCTACTTCAACGAG
GCTTCGGGCAACAAGTATGTTCCCCGTGCTGTCCTCGTCGATCTCGAGCCCGGTACCATG
GACGCCGTCCGTGCTGGTCCCTTCGGACAGCTTTTCCGCCCCGACAACTTCGTCTTCGGT
CAATCCGGT--------GCCGGAAACAACTGGGCCAAGGGTCACT---------------
------------------------------------------------------------
------------------------------------------------------------
------------------------------------------------------------
------------------------------------------------------------
------------------------------------------------------------
------------------------------------------------------------
------------------------------------------------------------
------------------------------------------------------------
------------------------------------------------------------
------------------------------------------------------------
------------------------------------------------------------
------------------------------------------------------------
------------------------------------------------------------
------------
>Apiospora_sphaerosperma_CBS114314
------------------------------------------------------------
------------------------------------------------------------
------------------------------------------------------------
------------------------------------------------------------
------------------------------------------------------------
------------------------------------------------------------
------------------------------------------------------------
------------------------------------------------------------
-----------------------------------GGTAACCAAA---TCGGTGCTGCTT
TCTG-GTGCGTA--CCTGCTT--------CGCTTTT-TCCTC--TCGATTGTGCGACCTG
A----ATTCGA-ACCGGTCCAATGCGATACAATTT-----------CAGCCTGG------
---CAG-GACGAATTGGCCA------------CGCCGATCAGT-T-TGGG------GC-A
ATAC-AGGATGGAACAGG----ATACTGAT----T-AGTGTATCC-CTTTAGGCAACAGA
TTTCCAGCGAGCACGGTCTCGACAGCAATGGAGTGTAAGTC-TTG-----CCGCCTG-CC
CAGCAT----------TACCTT--------------GCGTCTGGCTGACAGTCCAACTTT
A-TAGCTACAACGGTACCTCTGAGCTCCAGCTGGAGCGCATGAGCGTCTACTTCAACGAG
GCTTCGGGCAACAAGTATGTTCCCCGTGCTGTCCTCGTCGATCTCGAGCCCGGTACCATG
GACGCCGTCCGTGCTGGTCCCTTCGGACAGCTTTTCCGCCCCGACAACTTCGTCTTCGGT
CAATCCGGT--------GCCGGAAACAACTGGGCCAAGGGTCACT---------------
------------------------------------------------------------
------------------------------------------------------------
------------------------------------------------------------
------------------------------------------------------------
------------------------------------------------------------
------------------------------------------------------------
------------------------------------------------------------
------------------------------------------------------------
------------------------------------------------------------
------------------------------------------------------------
------------------------------------------------------------
------------------------------------------------------------
------------------------------------------------------------
------------
>Apiospora_serenensis_IMI_326869T
AACATGCGTGAGATTGTAAGTCGGC-------CCTCCATCC-CCCTCACCTCG-------
--------TG-TTGACTTGGCC--------ATCATCCTTGG-ACGCGTTCC-AAAAGTCA
AGCTGA----TGGCACCGA-----CCCCTTG-ATTGCCCTTCC-------TCGATTTA-C
CCCACTACC--------CTA------------TTTGCGAAGAAAA--CACCCG-------
---------CG--A-TTCACGAGCA-TCTACAC----------------AAAAAGACCTC
AT-------------AACA--------------------------TCAC-TT---GAAGA
ATCA----ACTTG-AACTAACCCGTGA--T-TTTT-----TTTTATGAT-ATAGGTTCAT
CTCCAGACCGGTCAATGCGTAAGTAAA-TCCCGACAC-CACA-A---TGTTATTGCT---
-AAGGGATT-GCGGGGCTCACATGTTTAT-CACAGGGTAACCAAA---TCGGTGCTGCTT
TCTG-GTGCGTA--CCTGCTT--------CGCTTTT-TCCTC--TCGATTGTGCGACCTG
A----ATTCGA-ACCGGTCCAATGCGATACAATTT-----------CAGCCTGG------
---CAG-GACGAATTGGCCA------------CGCCGATCAGT-T-TGGG------GC-A
ATAC-AGGATGGAACAGG----ATACTGAT----T-AGTGTATCC-CTTTAGGCAACAGA
TTTCCAGCGAGCACGGTCTCGACAGCAATGGAGTGTAAGTC-TTG-----CCGCCTG-CC
CAGCAT----------TACCTT--------------GCGTCTGGCTGACAGTCCAACTTT
A-TAGCTACAACGGTACCTCTGAGCTCCAGCTGGAGCGCATGAGCGTCTACTTCAACGAG
GCTTCGGGCAACAAGTATGTTCCCCGTGCTGTCCTCGTCGATCTCGAGCCCGGTACCATG
GACGCCGTCCGTGCTGGTCCCTTCGGACAGCTTTTCCGCCCCGACAACTTCGTCTTCGGT
CAATCCGGT--------GCCGGAAACAACTGGGCCAAGGGTCATTACACTGAGGGTGCTG
AGCTCGTCGACCAGGTTCTGGACGTCGTCCGTCGCGAGGCTGAGGGCTGCGACTGCCTTC
AGGGTTTCCAGATCACTCACTCTCTCGGTGGTGGTACTGGTGCTGGTATGGGTACCCTGC
TGATCTCCAAGATCCGCGAGGAGTTCCCCGATCGCATGATGGCCACCTTCTCCGTCATGC
CTTCGCCCAAGGTCTCCGATACCGTTGTCGAGCCCTACAACGCCACTCTGTCTGTCCACC
AGCTGGTCGAGAACTCCGACGAGACCTTCTGTATCGATAACGAGGCTCTGTACGATATCT
GCATGCGTACCCTCAAGCTGTCCAACCCCTCTTACGGCGACCTGAACCATCTGGTTTCTG
CCGTTATGTCCGGTGTCACCACCTGTCTGCGATTCCCCGGTCAGCTGAACTCTGATCTCC
GCAAGCTGGCTGTCAACATGGTGCCGTTCCCTCGTCTGCACTTCTTCATGGTCGGCTTCG
CTCCCCTGACCAGCCGTGGTGCCCACTCTTTCCGTGCCGTCACGGTTCCTGAGCTCACCC
AGCAAATGTTCGACCCCAAGAACATGATGGCTGCTTCCGATTTCCGTAACGGTCGCTACC
TGACTTGCTCTGCCATCTTGTAAGTGAT-----CTTCATTAACAACTCGATCTGCAAATA
TCCGTGCTTGTGCTAACATTTTACTTTCTAGCCGTGGCAAGGTCTCCATGAAGGAGGTCG
AGGACCAGATGCGCAACGTCCAGAACAAGAACGCGTCTTACTTCGTCGAGTGGATTCCCA
ACAACATCCAGA
>Apiospora_serenensis_ATCC_76309
AACATGCGTGAGATTGTAAGTCGGC-------CCTCCATCC-CCCTCACCTCG-------
--------TG-TTGACTTGGCC--------ATCATCCTTGG-ACGCGTTCC-AAAAGTCA
AGCTGA----TGGCACCGA-----CCCCTTG-ATTGCCCTTCC-------TCGATTTA-C
CCCACTACC--------CTA------------TTTGCGAAGAAAA--CACCCG-------
---------CG--A-TTCACGAGCA-TCTACAC----------------AAAAAGACCTC
AT-------------AACA--------------------------TCAC-TT---GAAGA
ATCA----ACTTG-AACTAACCCGTGA--T-TTTT-----TTTTATGAT-ATAGGTTCAT
CTCCAGACCGGTCAATGCGTAAGTAAA-TCCCGACAC-CACA-A---TGTTATTGCT---
-AAGGGATT-GCGGGGCTCACATGTTTAT-CACAGGGTAACCAAA---TCGGTGCTGCTT
TCTG-GTGCGTA--CCTGCTT--------CGCTTTT-TCCTC--TCGATTGTGCGACCTG
A----ATTCGA-ACCGGTCCAATGCGATACAATTT-----------CAGCCTGG------
---CAG-GACGAATTGGCCA------------CGCCGATCAGT-T-TGGG------GC-A
ATAC-AGGATGGAACAGG----ATACTGAT----T-AGTGTATCC-CTTTAGGCAACAGA
TTTCCAGCGAGCACGGTCTCGACAGCAATGGAGTGTAAGTC-TTG-----CCGCCTG-CC
CAGCAT----------TACCTT--------------GCGTCTGGCTGACAGTCCAACTTT
A-TAGCTACAACGGTACCTCTGAGCTCCAGCTGGAGCGCATGAGCGTCTACTTCAACGAG
GCTTCGGGCAACAAGTATGTTCCCCGTGCTGTCCTCGTCGATCTCGAGCCCGGTACCATG
GACGCCGTCCGTGCTGGTCCCTTCGGACAGCTTTTCCGCCCCGACAACTTCGTCTTCGGT
CAATCCGGT--------GCCGGAAACAACTGGGCCAAGGGTCATTACACTGAGGGTGCTG
AGCTCGTCGACCAGGTTCTGGACGTCGTCCGTCGCGAGGCTGAGGGCTGCGACTGCCTTC
AGGGTTTCCAGATCACTCACTCTCTCGGTGGTGGTACTGGTGCTGGTATGGGTACCCTGC
TGATCTCCAAGATCCGCGAGGAGTTCCCCGATCGCATGATGGCCACCTTCTCCGTCATGC
CTTCGCCCAAGGTCTCCGATACCGTTGTCGAGCCCTACAACGCCACTCTGTCTGTCCACC
AGCTGGTCGAGAACTCCGACGAGACCTTCTGTATCGATAACGAGGCTCTGTACGATATCT
GCATGCGTACCCTCAAGCTGTCCAACCCCTCTTACGGCGACCTGAACCATCTGGTTTCTG
CCGTTATGTCCGGTGTCACCACCTGTCTGCGATTCCCCGGTCAGCTGAACTCTGATCTCC
GCAAGCTGGCTGTCAACATGGTGCCGTTCCCTCGTCTGCACTTCTTCATGGTCGGCTTCG
CTCCCCTGACCAGCCGTGGTGCCCACTCTTTCCGTGCCGTCACGGTTCCTGAGCTCACCC
AGCAAATGTTCGACCCCAAGAACATGATGGCTGCTTCCGATTTCCGTAACGGTCGCTACC
TGACTTGCTCTGCCATCTTGTAAGTGAT-----CTTCATTAACAACTCGATCTGCAAATA
TCCGTGCTTGTGCTAACATTTTACTTTCTAGCCGTGGCAAGGTCTCCATGAAGGAGGTCG
AGGACCAGATGCGCAACGTCCAGAACAAGAACGCGTCTTACTTCGTCGAGTGGATTCCCA
ACAACATCCAGA
>Apiospora_tongrenensis_sp._nov_GUCC_25-0083T
-----------------AAGTCGGC-------TCTCCATCC-CCCTCACCTCT-------
--------TG-TTGACTTGGCC--------ATCATCCTTGG-ACGCGTTCC-AAAAGTCA
AGCTGA----TGGCACCGA-----CCCCTTG-ATTGCCCTTCC-------TCGATTTA-C
CCCACTACC--------CTA------------TTTGCGAGGAAAA--CACTCG-------
---------CG--A-TTCGCGAGCA-TCTGCAC----------------AAAAAGACCTC
AT-------------AACA--------------------------TCAC-TT---GAAGA
ATCA----ACTTG-AACTGACCCGTGA-----TTT-----TTTTATGAT-ATAGGTTCAT
CTCCAGACCGGTCAATGCGTAAGTAAC-TCCCGACAC-CACA-A---TGTTATTGCT---
-AAGGGATT-GCGGGGCTCACATGTTTAT-CACAGGGTAACCAAA---TCGGTGCTGCTT
TCTG-GTGCGTA--CCTGCTT--------CGCCTTT-TGCTC--TCGATTGTGCGACCTG
A----ATCCGA-ACCGGTCCAATGCGATACGATTT-----------CAGCCCGG------
---CAG-GACGAGTTGCCTA------------CGCCGATCAGT-T-TGGG------GC-A
ATAC-AGGATGGAACAGG----ATACTGAC----T-AGTGTATCC-CTTTAGGCAACAGA
TTTCCAGCGAGCACGGTCTCGACAGCAATGGAGTGTAAGTC-TTG-----CCGCCTG-CC
CAGCAT----------TACCTT--------------GTGTCTGGCTGACAGTCAAACTTT
A-TAGCTACAACGGTACCTCTGAGCTCCAGCTGGAGCGCATGAGCGTCTACTTCAACGAG
GCTTCGGGCAACAAGTATGTTCCCCGTGCCGTCCTCGTCGATCTCGAGCCCGGTACCATG
GACGCCGTCCGTGCTGGTCCCTTCGGACAGCTTTTCCGCCCCGACAACTTCGTCTTCGGT
CAATCCGGT--------GCCGGAAACAACTGGGCCAAGG---------------------
------------------------------------------------------------
------------------------------------------------------------
------------------------------------------------------------
------------------------------------------------------------
------------------------------------------------------------
------------------------------------------------------------
------------------------------------------------------------
------------------------------------------------------------
------------------------------------------------------------
------------------------------------------------------------
------------------------------------------------------------
------------------------------------------------------------
------------------------------------------------------------
------------
>Apiospora_tongrenensis_sp._nov_GUCC_25-0084
-----------------AAGTCGGC-------TCTCCATCC-CCCTCACCTCT-------
--------TG-TTGACTTGGCC--------ATCATCCTTGG-ACGCGTTCC-AAAAGTCA
AGCTGA----TGGCACCGA-----CCCCTTG-ATTGCCCTTCC-------TCGATTTA-C
CCCACTACC--------CTA------------TTTGCGAGGAAAA--CACTCG-------
---------CG--A-TTCGCGAGCA-TCTGCAC----------------AAAAAGACCTC
AT-------------AACA--------------------------TCAC-TT---GAAGA
ATCA----ACTTG-AACTGACCCGTGA-----TTT-----TTTTATGAT-ATAGGTTCAT
CTCCAGACCGGTCAATGCGTAAGTAAC-TCCCGACAC-CACA-A---TGTTATTGCT---
-AAGGGATT-GCGGGGCTCACATGTTTAT-CACAGGGTAACCAAA---TCGGTGCTGCTT
TCTG-GTGCGTA--CCTGCTT--------CGCCTTT-TGCTC--TCGATTGTGCGACCTG
A----ATCCGA-ACCGGTCCAATGCGATACGATTT-----------CAGCCCGG------
---CAG-GACGAGTTGCCTA------------CGCCGATCAGT-T-TGGG------GC-A
ATAC-AGGATGGAACAGG----ATACTGAC----T-AGTGTATCC-CTTTAGGCAACAGA
TTTCCAGCGAGCACGGTCTCGACAGCAATGGAGTGTAAGTC-TTG-----CCGCCTG-CC
CAGCAT----------TACCTT--------------GTGTCTGGCTGACAGTCAAACTTT
A-TAGCTACAACGGTACCTCTGAGCTCCAGCTGGAGCGCATGAGCGTCTACTTCAACGAG
GCTTCGGGCAACAAGTATGTTCCCCGTGCCGTCCTCGTCGATCTCGAGCCCGGTACCATG
GACGCCGTCCGTGCTGGTCCCTTCGGACAGCTTTTCCGCCCCGACAACTTCGTCTTCGGT
CAATCCGGT--------GCCGGAAACAACTGGGCCAAGG---------------------
------------------------------------------------------------
------------------------------------------------------------
------------------------------------------------------------
------------------------------------------------------------
------------------------------------------------------------
------------------------------------------------------------
------------------------------------------------------------
------------------------------------------------------------
------------------------------------------------------------
------------------------------------------------------------
------------------------------------------------------------
------------------------------------------------------------
------------------------------------------------------------
------------
>Apiospora_setariae_beilin024
------------------------------------------------------------
------------------------------------------------------------
--------------ACCGA-----CCCCTTG-ATTGCCCTTCC-------TCGAGTTA-C
CCCACTACC--------CTA------------TTTGCGAGGAAAA--CACTCG-------
---------CG--ATGTCGCGAACA-TCTGCAC----------------AAAAAGACCTC
AT-------------AACA--------------------------TTAT-TT---GAAGA
ATCA----ACCTG-AACTGACCCGTGA--TTTTTT-----TTTTACGAT-ACAGGTTCAT
CTCCAGACCGGTCAATGCGTAAGTAAC--CCCGACAC-CAGA-A---TGTTGTTGCT---
-AAGGGATT-GCGGGGCTCACATGTTTAT-CACAGGGTAACCAAA---TTGGTGCTGCTT
TCTG-GTGCGTA--CCTGCTT--------CGCCTTG-TCCTC--CCGATCGTGCGACTTG
A----ACTCGA-ACCGGTCCAATGCGATACGATTA-----------TAGCCCGG------
---CAG-GACGACCTGCCTT------------CGTCGATCAAT-T-TGGG------GC-A
ATAT-AGGATGGAACACG----ATACTGAC----T-AGTGTGTCC-CTTTAGGCAACAGA
TTTCCAGCGAGCACGGTCTCGACAGCAATGGAGTGTAAGTC-TTG-----CCGCCTA-CC
CAGTGC----------CACCTT--------------GCATCTGGCTGACAGTTCAACTTT
A-TAGCTACAACGGTACCTCTGAGCTCCAGCTGGAGCGCATGAGCGTCTACTTCAACGAG
GCTTCGGGCAACAAGTATGTTCCCCGTGCCGTTCTCGTCGATCTCGAGCCCGGTACCATG
GACGCCGTCCGTGCCGGTCCCTTCGGCCAGCTTTTCCGCCCCGACAACTTCGTTTTCGGT
CAATCCGGT--------GCTGGCAACAACTGGGCCAAGGCCACCC---------------
------------------------------------------------------------
------------------------------------------------------------
------------------------------------------------------------
------------------------------------------------------------
------------------------------------------------------------
------------------------------------------------------------
------------------------------------------------------------
------------------------------------------------------------
------------------------------------------------------------
------------------------------------------------------------
------------------------------------------------------------
------------------------------------------------------------
------------------------------------------------------------
------------
>Apiospora setariae_CFCC_54041
------------------------------------------------------------
------------------------------------------------------------
--------------ACCGA-----CCCCTTG-ATTGCCCTTCC-------TCGAGTTA-C
CCCACTACC--------CTA------------TTTGCGAGGAAAA--CACTCG-------
---------CG--ATGTCGCGAACA-TCTGCAC----------------AAAAAGACCTC
AT-------------AACA--------------------------TTAT-TT---GAAGA
ATCA----ACCTG-AACTGACCCGTGA--TTTTTT-----TTTTACGAT-ACAGGTTCAT
CTCCAGACCGGTCAATGCGTAAGTAAC--CCCGACAC-CAGA-A---TGTTGTTGCT---
-AAGGGATT-GCGGGGCTCACATGTTTAT-CACAGGGTAACCAAA---TTGGTGCTGCTT
TCTG-GTGCGTA--CCTGCTT--------CGCCTTG-TCCTC--CCGATCGTGCGACTTG
A----ACTCGA-ACCGGTCCAATGCGATACGATTA-----------TAGCCCGG------
---CAG-GACGACCTGCCTT------------CGTCGATCAAT-T-TGGG------GC-A
ATAT-AGGATGGAACACG----ATACTGAC----T-AGTGTGTCC-CTTTAGGCAACAGA
TTTCCAGCGAGCACGGTCTCGACAGCAATGGAGTGTAAGTC-TTG-----CCGCCTA-CC
CAGTGC----------CACCTT--------------GCATCTGGCTGACAGTTCAACTTT
A-TAGCTACAACGGTACCTCTGAGCTCCAGCTGGAGCGCATGAGCGTCTACTTCAACGAG
GCTTCGGGCAACAAGTATGTTCCCCGTGCCGTTCTCGTCGATCTCGAGCCCGGTACCATG
GACGCCGTCCGTGCCGGTCCCTTCGGCCAGCTTTTCCGCCCCGACAACTTCGTTTTCGGT
CAATCCGGT--------GCTGGCAACAACTGGGCCAAGGCCACCC---------------
------------------------------------------------------------
------------------------------------------------------------
------------------------------------------------------------
------------------------------------------------------------
------------------------------------------------------------
------------------------------------------------------------
------------------------------------------------------------
------------------------------------------------------------
------------------------------------------------------------
------------------------------------------------------------
------------------------------------------------------------
------------------------------------------------------------
------------------------------------------------------------
------------
>Apiospora_setariae_GUCC_25-0081
-------------TTGTAAGTCTGC-------CCTCCGTCT-CCCTCCCCTCT-------
--------TG-TTGACTCGGCC--------ATCATCCTGGG-ACGCGTTCC-AGAAGTCA
AGTTGA----TGGCACCGA-----CCCCTTG-ATTGCCCTTCC-------TCGAGTTA-C
CCCACTACC--------CTA------------TTTGCGAGGAAAA--CACTCG-------
---------CG--ATGTCGCGAACA-TCTGCAC----------------AAAAAGACCTC
AT-------------AACA--------------------------TTAC-TT---GAAGA
ATCA----ACCTG-AACTGACCCGTGA---TTTTT-----TTTTACGAT-ACAGGTTCAT
CTCCAGACCGGTCAATGCGTAAGTAAC--CCCGACAC-CAGA-A---TGTTGTTGCT---
-AAGGGATT-GCGGGGCTCACATGTTTAT-CACAGGGTAACCAAA---TTGGTGCTGCTT
TCTG-GTGCGTA--CCTGCTT--------CGCCTTT-TCCTC--CCGATCGTGCGACTTG
A----ACTCGA-ACCGGTCCAATGCGATACGATTA-----------TAGCCCGG------
---CAG-GACGACCTGCCTT------------CGTCGATCAAT-T-TGGG------GC-A
ATAT-AGGATGGAACACG----ATACTGAC----T-AGTGTGTCC-CTTTAGGCAACAGA
TTTCCAGCGAGCACGGTCTCGACAGCAATGGAGTGTAAGTC-TTG-----CCGCCTA-CC
CAGTGC----------CACCTT--------------GCATCTGGCTGACAGTTCAACTTT
A-TAGCTACAACGGTACCTCTGAGCTCCAGCTGGAGCGCATGAGCGTCTACTTCAACGAG
GCTTCGGGCAACAAGTATGTTCCCCGTGCCGTTCTCGTCGATCTCGAGCCCGGTACCATG
GACGCCGTCCGTGCCGGTCCCTTCGGCCAGCTTTTCCGCCCCGACAACTTCGTTTTCGGT
CAATCCGGT--------GCTGGCAACAACTGGGCCAAGGG--------------------
------------------------------------------------------------
------------------------------------------------------------
------------------------------------------------------------
------------------------------------------------------------
------------------------------------------------------------
------------------------------------------------------------
------------------------------------------------------------
------------------------------------------------------------
------------------------------------------------------------
------------------------------------------------------------
------------------------------------------------------------
------------------------------------------------------------
------------------------------------------------------------
------------
>Apiospora_setariae_GUCC_25-0082
---------------GTAAGTCTGC-------CCTCCGTCT-CCCTCCCCTCT-------
--------TG-TTGACTCGGCC--------ATCATCCTGGG-ACGCGTTCC-AGAAGTCA
AGTTGA----TGGCACCGA-----CCCCTTG-ATTGCCCTTCC-------TCGAGTTA-C
CCCACTACC--------CTA------------TTTGCGAGGAAAA--CACTCG-------
---------CG--ATGTCGCGAACA-TCTGCAC----------------AAAAAGACCTC
AT-------------AACA--------------------------TTAC-TT---GAAGA
ATCA----ACCTG-AACTGACCCGTGA---TTTTT-----TTTTACGAT-ACAGGTTCAT
CTCCAGACCGGTCAATGCGTAAGTAAC--CCCGACAC-CAGA-A---TGTTGTTGCT---
-AAGGGATT-GCGGGGCTCACATGTTTAT-CACAGGGTAACCAAA---TTGGTGCTGCTT
TCTG-GTGCGTA--CCTGCTT--------CGCCTTT-TCCTC--CCGATCGTGCGACTTG
A----ACTCGA-ACCGGTCCAATGCGATACGATTA-----------TAGCCCGG------
---CAG-GACGACCTGCCTT------------CGTCGATCAAT-T-TGGG------GC-A
ATAT-AGGATGGAACACG----ATACTGAC----T-AGTGTGTCC-CTTTAGGCAACAGA
TTTCCAGCGAGCACGGTCTCGACAGCAATGGAGTGTAAGTC-TTG-----CCGCCTA-CC
CAGTGC----------CACCTT--------------GCATCTGGCTGACAGTTCAACTTT
A-TAGCTACAACGGTACCTCTGAGCTCCAGCTGGAGCGCATGAGCGTCTACTTCAACGAG
GCTTCGGGCAACAAGTATGTTCCCCGTGCCGTTCTCGTCGATCTCGAGCCCGGTACCATG
GACGCCGTCCGTGCCGGTCCCTTCGGCCAGCTTTTCCGCCCCGACAACTTCGTTTTCGGT
CAATCCGGT--------GCTGGCAACAACTGGGCCAAGGG--------------------
------------------------------------------------------------
------------------------------------------------------------
------------------------------------------------------------
------------------------------------------------------------
------------------------------------------------------------
------------------------------------------------------------
------------------------------------------------------------
------------------------------------------------------------
------------------------------------------------------------
------------------------------------------------------------
------------------------------------------------------------
------------------------------------------------------------
------------------------------------------------------------
------------
>Apiospora_guiyangensis_HKAS:125898
-----------------------------------------------CCCTCT-------
--------TG-TTGA-TTGGCC--------ACCATCCTGGG-ACGCGTTCC-AAAAGTCA
AGCTGA----TGGCACCGA-----CCCCTTG-ATTGCCCTTCC-------TCGACTTA-C
CCCACTACC--------CTA------------TTTGGGAGGAAAA--CACTCG-------
---------CG--ATTTCGCGAACA-TCTGCAC----------------AAAAAGACCTC
AT-------------AACA--------------------------GCAC-TT---GAAGA
ATCA----ACCTG-AACTGACCCGTGA----TTTT-----TTCTATTAT-ATAGGTTCAT
CTCCAGACCGGTCAATGCGTAAGTAACCCCCCGACAC-CGCC-G---TGTTGCTGCT---
-AAGGGATT-GCGGGGCTCACATGTTTAT-CACAGGGTAACCAAA---TTGGTGCTGCTT
TCTG-GTGCGTA--CCTGCTT--------CGACCTT-TCCTC--TCGATCGTGCGACCTG
A----ACTCGG-ACCGGTCCAATGCGATACGATTA-----------CAGCCCGG------
---CAG-CACGACCTGCCCA------------CGTCGATCAGC-T-TGGG------GC-A
ATGC-AGGATGGAACAGG----ATACTGAC----T-AGTGTGTCC-CTTTAGGCAACAGA
TTTCCAGCGAGCACGGTCTCGACAGCAATGGAGTGTAAGTC-TTG-----CAGCCTGCCC
CAGTGC----------CACCTT--------------GCATCTGGCTGACAGTACAACTTT
A-TAGCTACAACGGTACCTCTGAGCTCCAGCTGGAGCGCATGAGCGTCTACTTCAACGAG
GCTTCGGGCAACAAGTATGTTCCCCGTGCCGTTCTCGTCGATCTCGAGCCCGGTACCATG
GACGCCGTCCGTGCCGGTCCCTTCGGCCAGCTTTTCCGCCCCGACAACTTCGTTTTCGGT
CAATCCGGT--------GCTGGCAACA---------------------------------
------------------------------------------------------------
------------------------------------------------------------
------------------------------------------------------------
------------------------------------------------------------
------------------------------------------------------------
------------------------------------------------------------
------------------------------------------------------------
------------------------------------------------------------
------------------------------------------------------------
------------------------------------------------------------
------------------------------------------------------------
------------------------------------------------------------
------------------------------------------------------------
------------
>Apiospora_guiyangensis_HKAS_102403T
----------------------------------CCCCTTA-TTCCTCCCTCT-------
--------TG-TTGA-TTGGCC--------ACCATCCTGGG-ACGCGTTCC-AAAAGTCA
AGCTGA----TGGCACCGA-----CCCCTTG-ATTGCCCTTCC-------TCGACTTA-C
CCCACTACC--------CTA------------TTTGGGAGGAAAA--CACTCG-------
---------CG--ATTTCGCGAACA-TCTGCAC----------------AAAAAGACCTC
AT-------------AACA--------------------------GCAC-TT---GAAGA
ATCA----ACCTG-AACTGACCCGTGA----TTTT-----TTCTATTAT-ATAGGTTCAT
CTCCAGACCGGTCAATGCGTAAGTAACCCCCCGACAC-CGCC-G---TGTTGCTGCT---
-AAGGGATT-GCGGGGCTCACATGTTTAT-CACAGGGTAACCAAA---TTGGTGCTGCTT
TCTG-GTGCGTA--CCTGCTT--------CGACCTT-TCCTC--TCGATCGTGCGACCTG
A----ACTCGG-ACCGGTCCAATGCGATACGATTA-----------CAGCCCGG------
---CAG-CACGACCTGCCCA------------CGTCGATCAGC-T-TGGG------GC-A
ATGC-AGGATGGAACAGG----ATACTGAC----T-AGTGTGTCC-CTTTAGGCAACAGA
TTTCCAGCGAGCACGGTCTCGACAGCAATGGAGTGTAAGTC-TTG-----CAGCCTGCCC
CAGTGC----------CACCTT--------------GCATCTGGCTGACAGTACAACTTT
A-TAGCTACAACGGTACCTCTGAGCTCCAGCTGGAGCGCATGAGCGTCTACTTCAACGAG
GCTTCGGGCAACAAGTATGTTCCCCGTGCCGTTCTCGTCGATCTCGAGCCCGGTACCATG
GACGCCGTCCGTGCCGGTCCCTTCGGCCAGCTTTTCCGCCCCGACAACTTCGTTTTCGGT
CAATCCGGT--------GCTGGCAACAACTGGGCCAAGGGTCATTACACTGAGGGTGCTG
AGCTCGTCGACCAGGTTCTGGACGTCGTCCGTCGCGAG----------------------
------------------------------------------------------------
------------------------------------------------------------
------------------------------------------------------------
------------------------------------------------------------
------------------------------------------------------------
------------------------------------------------------------
------------------------------------------------------------
------------------------------------------------------------
------------------------------------------------------------
------------------------------------------------------------
------------------------------------------------------------
------------------------------------------------------------
------------
>Apiospora_arctoscopi_KUC21331T
------------------------------------------------------------
------------------------------------------------------------
------------------------------------------------------------
------------------------------------------------------------
------------------------------------------------------------
------------------------------------------------------------
------------------------------------------------------------
------------------------------------------------------------
------------------------------------------------------------
--------------------------------------CCTC--TCGCTCGTGCGACCTA
A----ATTCGG-ACCGGTCCAATGCGATACGATTA-----------CAGCCCAG------
---CGG-CACGACCTGCCCA------------CGTCGATCAAT-T-TGGG------GC-A
ATAT-AGGATGGAACAGG----ATACTGAC----T-AGTGTGTCC-CATTAGGCAACAGA
TTTCCAGCGAGCACGGTCTCGACAGCAATGGAGTGTAAGTC-TTG-----CCGCCTCTCC
CAGTGC----------CACCTT--------------GCATTTGGCTGACAGTTCAACTTT
A-TAGCTACAACGGTACCTCTGAGCTCCAGCTGGAGCGCATGAGCGTCTACTTCAACGAG
GCTTCGGGCAACAAGTATGTTCCCCGTGCCGTTCTCGTCGATCTCGAGCCCGGTACCATG
GACGCCGTCCGTGCCGGTCCCTTCGGCCAGCTTTTCCGCCCCGACAACTTCGTC------
------------------------------------------------------------
------------------------------------------------------------
------------------------------------------------------------
------------------------------------------------------------
------------------------------------------------------------
------------------------------------------------------------
------------------------------------------------------------
------------------------------------------------------------
------------------------------------------------------------
------------------------------------------------------------
------------------------------------------------------------
------------------------------------------------------------
------------------------------------------------------------
------------------------------------------------------------
------------
>Apiospora_arctoscopi_KUC21344
------------------------------------------------------------
------------------------------------------------------------
------------------------------------------------------------
------------------------------------------------------------
------------------------------------------------------------
------------------------------------------------------------
------------------------------------------------------------
------------------------------------------------------------
------------------------------------------------------------
--------------------------------------CCTC--TCGCTCGTGCGACCTA
A----ATTCGG-ACCGGTCCAATGCGATACGATTA-----------CAGCCCAG------
---CGG-CACGACCTGCCCA------------CGTCGATCAAT-T-TGGG------GC-A
ATAT-AGGATGGAACAGG----ATACTGAC----T-AGTGTGTCC-CATTAGGCAACAGA
TTTCCAGCGAGCACGGTCTCGACAGCAATGGAGTGTAAGTC-TTG-----CCGCCTCTCC
CAGTGC----------CACCTT--------------GCATTTGGCTGACAGTTCAACTTT
A-TAGCTACAACGGTACCTCTGAGCTCCAGCTGGAGCGCATGAGCGTCTACTTCAACGAG
GCTTCGGGCAACAAGTATGTTCCCCGTGCCGTTCTCGTCGATCTCGAGCCCGGTACCATG
GACGCCGTCCGTGCCGGTCCCTTCGGCCAGCTTTTCCGCCCCGACAACTTCGTC------
------------------------------------------------------------
------------------------------------------------------------
------------------------------------------------------------
------------------------------------------------------------
------------------------------------------------------------
------------------------------------------------------------
------------------------------------------------------------
------------------------------------------------------------
------------------------------------------------------------
------------------------------------------------------------
------------------------------------------------------------
------------------------------------------------------------
------------------------------------------------------------
------------------------------------------------------------
------------
>Apiospora_arctoscopi_KUC21345
------------------------------------------------------------
------------------------------------------------------------
------------------------------------------------------------
------------------------------------------------------------
------------------------------------------------------------
------------------------------------------------------------
------------------------------------------------------------
------------------------------------------------------------
------------------------------------------------------------
--------------------------------------CCTC--TCGCTCGTGCGACCTA
A----ATTCGG-ACCGGTCCAATGCGATACGATTA-----------CAGCCCAG------
---CGG-CACGACCTGCCCA------------CGTCGATCAAT-T-TGGG------GC-A
ATAT-AGGATGGAACAGG----ATACTGAC----T-AGTGTGTCC-CATTAGGCAACAGA
TTTCCAGCGAGCACGGTCTCGACAGCAATGGAGTGTAAGTC-TTG-----CCGCCTCTCC
CAGTGC----------CACCTT--------------GCATTTGGCTGACAGTTCAACTTT
A-TAGCTACAACGGTACCTCTGAGCTCCAGCTGGAGCGCATGAGCGTCTACTTCAACGAG
GCTTCGGGCAACAAGTATGTTCCCCGTGCCGTTCTCGTCGATCTCGAGCCCGGTACCATG
GACGCCGTCCGTGCCGGTCCCTTCGGCCAGCTTTTCCGCCCCGACAACTTCGTC------
------------------------------------------------------------
------------------------------------------------------------
------------------------------------------------------------
------------------------------------------------------------
------------------------------------------------------------
------------------------------------------------------------
------------------------------------------------------------
------------------------------------------------------------
------------------------------------------------------------
------------------------------------------------------------
------------------------------------------------------------
------------------------------------------------------------
------------------------------------------------------------
------------------------------------------------------------
------------
>Apiospora_zhaotongensis_GMBCC1016
------------------------------------------------------------
------------------------------------------------------------
------------------------------------------------------------
------------------------------------------------------------
------------------------------------------------------------
------------------------------------------------------------
------------------------------------------------------------
------------------------------------------------------------
-------------------------------------------------CGGTGCTGCTT
TCTG-GTGCGTA--CCTGCTT--------CGCCTTC-TCCTC--CCGATCCTGCGACCTG
A----ACGCGA-ACCGGTCCAATGCGATACGATTA-----------CAGCTCGA------
---CGG-GACGACCTGCCTG------------CGTCGATCAAT-T-TGGT------GC-A
ATTT-AGGACGGAACAGG----ATACTGAC----T-AGTGTGTCC-CTTTAGGCAACAGA
TTTCCAGCGAGCACGGTCTCGACAGCAATGGAGTGTAAGTC-TTG-----CCGCCTG-CC
CAGTGT----------CACCTT------------TTGCATATGGCTGACAGTTCAATTCT
A-TAGCTACAACGGTACCTCTGAGCTCCAGCTGGAGCGCATGAGCGTCTACTTCAACGAG
GCTTCGGGCAACAAGTATGTTCCCCGTGCCGTCCTCGTCGATCTCGAGCCCGGTACCATG
GACGCCGTCCGTGCTGGTCCCTTCGGACAGCTTTTCCGCCCCGACAACTTCGTTTTCGGT
CAATCCGGT--------GCCGGAAACAACTGGGCCAAGGGT-------------------
------------------------------------------------------------
------------------------------------------------------------
------------------------------------------------------------
------------------------------------------------------------
------------------------------------------------------------
------------------------------------------------------------
------------------------------------------------------------
------------------------------------------------------------
------------------------------------------------------------
------------------------------------------------------------
------------------------------------------------------------
------------------------------------------------------------
------------------------------------------------------------
------------
>Apiospora_zhaotongensis_GMBCC1015T
------------------------------------------------------------
------------------------------------------------------------
------------------------------------------------------------
------------------------------------------------------------
------------------------------------------------------------
------------------------------------------------------------
------------------------------------------------------------
------------------------------------------------------------
-------------------------------------------------CGGTGCTGCTT
TCTG-GTGCGTA--CCTGCTT--------CGCCTTC-TCCTC--CCGATCCTGCGACCTG
A----ACGCGA-ACCGGTCCAATGCGATACGATTA-----------CAGCTCGA------
---CGG-GACGACCTGCCTG------------CGTCGATCAAT-T-TGGT------GC-A
ATTT-AGGACGGAACAGG----ATACTGAC----T-AGTGTGTCC-CTTTAGGCAACAGA
TTTCCAGCGAGCACGGTCTCGACAGCAATGGAGTGTAAGTC-TTG-----CCGCCTG-CC
CAGTGT----------CACCTT------------TTGCATATGGCTGACAGTTCAATTCT
A-TAGCTACAACGGTACCTCTGAGCTCCAGCTGGAGCGCATGAGCGTCTACTTCAACGAG
GCTTCGGGCAACAAGTATGTTCCCCGTGCCGTCCTCGTCGATCTCGAGCCCGGTACCATG
GACGCCGTCCGTGCTGGTCCCTTCGGACAGCTTTTCCGCCCCGACAACTTCGTTTTCGGT
CAATCCGGT--------GCCGGAAACAACTGGGCCAAGGGT-------------------
------------------------------------------------------------
------------------------------------------------------------
------------------------------------------------------------
------------------------------------------------------------
------------------------------------------------------------
------------------------------------------------------------
------------------------------------------------------------
------------------------------------------------------------
------------------------------------------------------------
------------------------------------------------------------
------------------------------------------------------------
------------------------------------------------------------
------------------------------------------------------------
------------
>Apiospora_zhenxiongensis_GMBCC1018
------------------------------------------------------------
------------------------------------------------------------
------------------------------------------------------------
------------------------------------------------------------
------------------------------------------------------------
------------------------------------------------------------
------------------------------------------------------------
------------------------------------------------------------
-------------------------------------------------CGGTGCTGCTT
TCTG-GTGCGTA--CCTGTTT--------CGCCTTT-TACTC--CCGATCCTACGACCTG
A----ACGCGA-ACCGATCCAATGCGATACGATCA-----------TAGCACGA------
---CGG-GACGACCTGCCTG------------CGTCGATCAAT-A-TGGT------GC-A
ATTT-AGGACGGAACAGG----ATACTGAC----T-AGTGTGTCC-CTTTAGGCAACAGA
TTTCCAGCGAGCACGGTCTCGACAGCAATGGAGTGTAAGTC-TTG-----CCGCCTG-CC
CAGTCT----------CACCTTT-----------TTGCATGTGGCTGACAGTTCAATTTT
A-TAGCTACAACGGTACCTCTGAGCTCCAGCTGGAGCGCATGAGCGTCTACTTCAACGAG
GCTTCGGGCAACAAGTATGTTCCCCGTGCCGTTCTCGTCGATCTCGAGCCCGGTACCATG
GACGCCGTCCGTGCTGGTCCCTTCGGACAGCTTTTCCGCCCCGACAACTTCGTTTTCGGT
CAATCCGGT--------GCCGGAAACAACTGGGCCAAGGGTCACT---------------
------------------------------------------------------------
------------------------------------------------------------
------------------------------------------------------------
------------------------------------------------------------
------------------------------------------------------------
------------------------------------------------------------
------------------------------------------------------------
------------------------------------------------------------
------------------------------------------------------------
------------------------------------------------------------
------------------------------------------------------------
------------------------------------------------------------
------------------------------------------------------------
------------
>Apiospora_zhenxiongensis_GMBCC1017T
------------------------------------------------------------
------------------------------------------------------------
------------------------------------------------------------
------------------------------------------------------------
------------------------------------------------------------
------------------------------------------------------------
------------------------------------------------------------
------------------------------------------------------------
-------------------------------------------------CGGTGCTGCTT
TCTG-GTGCGTA--CCTGTTT--------CGCCTTT-TACTC--CCGATCCTACGACCTG
A----ACGCGA-ACCGATCCAATGCGATACGATCA-----------TAGCACGA------
---CGG-GACGACCTGCCTG------------CGTCGATCAAT-A-TGGT------GC-A
ATTT-AGGACGGAACAGG----ATACTGAC----T-AGTGTGTCC-CTTTAGGCAACAGA
TTTCCAGCGAGCACGGTCTCGACAGCAATGGAGTGTAAGTC-TTG-----CCGCCTG-CC
CAGTCT----------CACCTTT-----------TTGCATGTGGCTGACAGTTCAATTTT
A-TAGCTACAACGGTACCTCTGAGCTCCAGCTGGAGCGCATGAGCGTCTACTTCAACGAG
GCTTCGGGCAACAAGTATGTTCCCCGTGCCGTTCTCGTCGATCTCGAGCCCGGTACCATG
GACGCCGTCCGTGCTGGTCCCTTCGGACAGCTTTTCCGCCCCGACAACTTCGTTTTCGGT
CAATCCGGT--------GCCGGAAACAACTGGGCCAAGGGTCACT---------------
------------------------------------------------------------
------------------------------------------------------------
------------------------------------------------------------
------------------------------------------------------------
------------------------------------------------------------
------------------------------------------------------------
------------------------------------------------------------
------------------------------------------------------------
------------------------------------------------------------
------------------------------------------------------------
------------------------------------------------------------
------------------------------------------------------------
------------------------------------------------------------
------------
>Apiospora_iberica_CBS_145137T
---------------GTAAGTCTGC-------CCTTTATCC-CCCTCACCTCT-------
--------TG-TTGACTTGGCC--------ATCATCCTTGG-ACGCGTTCC-AAAAGTCA
AGCTGA----TGGCACCTA-----CCCCTTG-ATTGCCCTTCC-------TCGAGTTA-C
CCCACTACC--------CTA------------TTTGCGAGGAAAA--CACTCG-------
---------CGA---TTCGCGAGCA-TCTGCAC----------------AAAAGGACCTC
AT-------------AACA--------------------------TCGC-TC---GAAGA
GTCA----ACTTG-AACTGACCCGTGA-------T-----TTTTTTGAT-ATAGGTTCAT
CTCCAGACCGGTCAATGCGTAAGTAAC-TCCCGGCAC-CACA-A---TGTTATTGCT---
-AAGGGATT-GCGGGGCTCACATGTTTAT-CACAGGGTAACCAAA---TCGGTGCTGCTT
TCTG-GTGCGTA--CCTGCTT--------CGCCTTT-TCTTC--TCGATCGTGGGACCTG
A----ATTCGA-ACCGGTCCAATGCGATACGATTA-----------CAGCCCGG------
---CAG-GACGACCTGCCTA------------CGCCGATCAGT-T-TGGG------GC-A
ATAC-AGGATGGAACAGG----ATACTGAC----T-AGTTCATCC-TTTTAGGCAACAGA
TTTCCAGTGAGCACGGTCTCGACAGCAATGGAGTGTAAGTC-TTG-----CCGCCTG-CC
CAGTGT----------CACCTT--------------GCGTGTGGCTGACAGTCCAACTTT
A-TAGCTACAACGGTACCTCTGAGCTCCAGCTGGAGCGCATGAGCGTATACTTCAACGAG
GCTTCGGGCAACAAGTATGTTCCCCGTGCCGTCCTCGTCGATCTCGAGCCCGGTACCATG
GACGCTGTCCGTGCTGGTCCCTTCGGACAGCTTT--------------------------
------------------------------------------------------------
------------------------------------------------------------
------------------------------------------------------------
------------------------------------------------------------
------------------------------------------------------------
------------------------------------------------------------
------------------------------------------------------------
------------------------------------------------------------
------------------------------------------------------------
------------------------------------------------------------
------------------------------------------------------------
------------------------------------------------------------
------------------------------------------------------------
------------------------------------------------------------
------------
>Apiospora_bawanglingensis_SAUCC_BW0444T
------------------------------------------------------------
------------------------------------------------------------
------------------------------------------------------------
------------------------------------------------------------
------------------------------------------------------------
------------------------------------------------------------
------------------------------------------------------------
------------------------------------------------------------
------------------------------------------------------CTGCTT
TCTG-GTGCGTA--CCTGCTT--------CGCCTTC-TCCTC--CCGATCGTGCGACCTG
A----ACCCGA-ACCGGTCCAATGCGATACGAATA-----------CAGCCCGG------
---CGG-GACGACTTGCCTG------------CAACGATCAGT-C-TGGT------GC-G
ATTT-AGGACAGAACAGG----ATATTGAC----T-AGTGTGTCC-CCTTAGGCAACAGA
TTTCCAGCGAGCACGGTCTCGACAGCAATGGAGTGTAAGTCTTTG-----TCGCCTACCC
AGTTGT----------TGCCTT--------------GCCTCTGGCTGACAGTTCAATTTT
A-TAGCTACAACGGTACCTCGGAGCTCCAGCTGGAGCGCATGAGCGTCTACTTCAACGAG
GCTTCGGGCAACAAGTATGTTCCCCGTGCCGTTCTCGTCGATCTTGAGCCCGGTACCATG
GACGCTGTCCGTGCCGGTCCCTTCGGTCAGCTCTTCCGCCCCGACAACTTCGTTTTCGGT
CAATCCGGT--------GCTGGCAACAACTGGGCCAA-----------------------
------------------------------------------------------------
------------------------------------------------------------
------------------------------------------------------------
------------------------------------------------------------
------------------------------------------------------------
------------------------------------------------------------
------------------------------------------------------------
------------------------------------------------------------
------------------------------------------------------------
------------------------------------------------------------
------------------------------------------------------------
------------------------------------------------------------
------------------------------------------------------------
------------
>Apiospora_bawanglingensis_SAUCC_BW04441
------------------------------------------------------------
------------------------------------------------------------
------------------------------------------------------------
------------------------------------------------------------
------------------------------------------------------------
------------------------------------------------------------
------------------------------------------------------------
------------------------------------------------------------
------------------------------------------------------CTGCTT
TCTG-GTGCGTA--CCTGCTT--------CGCCTTC-TCCTC--CCGATCGTGCGACCTG
A----ACCCGA-ACCGGTCCAATGCGATACGAATA-----------CAGCCCGG------
---CGG-GACGACTTGCCTG------------CAACGATCAGT-C-TGGT------GC-G
ATTT-AGGACAGAACAGG----ATATTGAC----T-AGTGTGTCC-CCTTAGGCAACAGA
TTTCCAGCGAGCACGGTCTCGACAGCAATGGAGTGTAAGTCTTTG-----TCGCCTACCC
AGTTGT----------TGCCTT--------------GCCTCTGGCTGACAGTTCAATTTT
A-TAGCTACAACGGTACCTCGGAGCTCCAGCTGGAGCGCATGAGCGTCTACTTCAACGAG
GCTTCGGGCAACAAGTATGTTCCCCGTGCCGTTCTCGTCGATCTTGAGCCCGGTACCATG
GACGCTGTCCGTGCCGGTCCCTTCGGTCAGCTCTTCCGCCCCGACAACTTCGTTTTCGGT
CAATCCGGT--------GCTGGCAACAACTGGGCCAAGGG--------------------
------------------------------------------------------------
------------------------------------------------------------
------------------------------------------------------------
------------------------------------------------------------
------------------------------------------------------------
------------------------------------------------------------
------------------------------------------------------------
------------------------------------------------------------
------------------------------------------------------------
------------------------------------------------------------
------------------------------------------------------------
------------------------------------------------------------
------------------------------------------------------------
------------
>Apiospora_babylonicaSAUCC_DL1841T
----------------------------------------T-CCCTCACCTCT-------
--------TG-TTGACTTGGCA--------TCATCCTTGGG-ACGCGTTCC-AAAAGTCA
AGCTGA----TGGCACCGAC----CCCCTTG-ATTGCCCTTCC-------TTGAGTTA-C
CCCACTACC--------CTA------------TTTGCGAGGAAAA--CACCCG-------
---------CG--ATTTCGCCAACCTTCTGCAC----------------AAAAAGACCTC
AT-------------AACA--------------------------TCAA-TT---GAAGA
ATCG----ACTTG-AACTGACCCGTGA---TTTTT-----TT--ATGAT-ATAGGTTCAT
CTCCAGACCGGTCAATGCGTAAGTAGC-TCCCGACAC-CACA-A---TGTTGTTCAT---
-ATGGGATT-GCGGGGCTCACATGTTTAT-CACAGGGTAACCAAA---TCGGTGCTGCTT
TCTG-GTGCGTA--CCTGCTT--------CGCCTTC-TCCTC--CCGATCGTGCGACCTG
A----ACCCGA-ACCGATCCAATGCGATACGAGTA-----------CAGCCCGG------
---CAG-GACGACTTGCCTG------------CAACGATCAGT-C-TGGT------AC-G
ATTT-AGGACAGAACAGG----ATATTGAC----T-AGTGTGTCC-CCTTAGGCAACAGA
TTTCCAGCGAGCACGGTCTCGACAGCAATGGAGTGTAAGTC-TTG-----TCGCCTACCC
AGTTGT----------CGCCTT--------------GCATCTGGCTGACAGTTCAATTTT
A-TAGCTACAACGGTACCTCGGAGCTCCAGCTGGAGCGCATGAGCGTCTACTTCAACGAG
GCTTCGGGCAACAAGTATGTTCCCCGTGCCGTTCTCGTCGATCTCGAGCCCGGTACCATG
GACGCTGTCCGTGCCGGTCCCTTCGGTCAGCTCTTCCGCCCCGACAACTTCGTTTTCGGT
CAATCCGG----------------------------------------------------
------------------------------------------------------------
------------------------------------------------------------
------------------------------------------------------------
------------------------------------------------------------
------------------------------------------------------------
------------------------------------------------------------
------------------------------------------------------------
------------------------------------------------------------
------------------------------------------------------------
------------------------------------------------------------
------------------------------------------------------------
------------------------------------------------------------
[truncated: 80,063 more chars]
