# Supplementary material for: Novel species and new host records of Apiospora and Nigrospora (Amphisphaeriales, Apiosporaceae) from Yunnan-Guizhou Plateau, China
Source: IMA Fungus. 2026 Apr 24;17:e177246. doi: 10.3897/imafungus.17.177246 (PMC13135200; doi:10.3897/imafungus.17.177246)
Supplement: Supplementary material 2 — Suppl. data 1-7: the sequences after mafft for Apiospora and Nigrospora [file imafungus-17-e177246-s002.zip › Supplementary data 5 Nigrospora its mafft.fasta]

>Nigrospora_guangdongenseZHKUCC_24-0546
------------------------------------------------------------
------------------------------------------------------------
------------------------------------------------------------
-------------------TGTGAACTTATCTCTTTGTTGCCTCGGCGCAAG--------
------------------------------CTACCCGGGACCCAGCGCCCC---------
----------------GGGCGGCCCGCCGGCGGACAAACC-AAA--CTC-TTGTTATTCA
GTGGATTATCTGAGTGTCTTA-TTTAATAAGTCAAAACTTTCAACAACGGATCTCTTGGT
TCTGGCATCGATGAAGAACGCAGCGAAATGCGATAAGTAATGTGAATTGCAGAATTCAGT
GAATCATCGAATCTTTGAACGCACATTGCGCCCATTAGTATTCTAGTGGGCATGCCTGTT
CGAGCGTCATTTCAACCCCTAAGCACAGCTTACTGTTGGGACTCTACGGCCTCCGTAGTT
CCCCAAAGCGATTGGCGGAGTGGCAGTAGTCCTCTGAGCGTAGTAATTCTT-TATCTCGC
TTTTGTTAGGTGCTGCCCCCCCGGCCGTGAAA--CCCCCAA--TTTTTTCTGGTTGACCT
CGGATCAGGTAGGAATACCC-GCTGAACTTAAGCATATC--------------
>Nigrospora_guangdongenseZHKUCC_24-0545
------------------------------------------------------------
------------------------------------------------------------
------------------------------------------------------------
-------------------TGTGAACTTATCTCTTTGTTGCCTCGGCGCAAG--------
------------------------------CTACCCGGGACCCAGCGCCCC---------
----------------GGGCGGCCCGCCGGCGGACAAACC-AAA--CTC-TTGTTATTCA
GTGGATTATCTGAGTGTCTTA-TTTAATAAGTCAAAACTTTCAACAACGGATCTCTTGGT
TCTGGCATCGATGAAGAACGCAGCGAAATGCGATAAGTAATGTGAATTGCAGAATTCAGT
GAATCATCGAATCTTTGAACGCACATTGCGCCCATTAGTATTCTAGTGGGCATGCCTGTT
CGAGCGTCATTTCAACCCCTAAGCACAGCTTACTGTTGGGACTCTACGGCCTCCGTAGTT
CCCCAAAGCGATTGGCGGAGTGGCAGTAGTCCTCTGAGCGTAGTAATTCTT-TATCTCGC
TTTTGTTAGGTGCTGCCCCCCCGGCCGTGAAA--CCCCCAA--TTTTTTCTGGTTGACCT
CGGATCAGGTAGGAATACCC-GCTGAACTTAAGCATATC--------------
>Nigrospora_rubiLC2698T
------------------------------------------------------------
------------------------------------------------------------
--------------------------------GACCTGCGGAGGGATCATTACAGAGTTA
TC-CAACTCCCAAACC-CATGTGAACTTATCTCTTTGTTGCCTCGGCGCAAG--------
------------------------------CTACCCGGGACCCAGCGCCCC---------
----------------GGGCGGCCCGCCGGCGGACAAACC-AAA--CTC-TTGTTATTCA
GTGGATTATCTGAGTGTCTTA-TTTAATAAGTCAAAACTTTCAACAACGGATCTCTTGGT
TCTGGCATCGATGAAGAACGCAGCGAAATGCGATAAGTAATGTGAATTGCAGAATTCAGT
GAATCATCGAATCTTTGAACGCACATTGCGCCCATTAGTATTCTAGTGGGCATGCCTGTT
CGAGCGTCATTTCAACCCCTAAGCACAGCTTACTGTTGGGACTCTACGGCCTCCGTAGTT
CCCCAAAGCGATTGGCGGAGTGGCAGTAGTCCTCTGAGCGTAGTAATTCTT-TATCTCGC
TTTTGTTAGGTGCTGCCCCCCCGGCCGTGAAA--CCCCCAA--TTTTTTCTGGTTGACCT
CGGATCAGGTAGGAATACCC-GCTGAACTTAAGCATATC--------------
>Nigrospora_musaeCBS_319.34T
------------------------------------------------------------
------------------------------------------------------------
------------------------------------------GGGATCATTACAGAGTTA
TC-CAACTCCCAAACC-CATGTGAACTTATCTCTTTGTTGCCTCGGCGCAAG--------
------------------------------CTACCCGGGACCTAGCGCCCC---------
----------------GGGCGGCCCGCCGGCGGACAAACC-AAA--CTC-TTGTTATTCA
ATGGATTATCTGAGCGTCTTA-TTTAATAAGTCAAAACTTTCAACAACGGATCTCTTGGT
TCTGGCATCGATGAAGAACGCAGCGAAATGCGATAAGTAATGTGAATTGCAGAATTCAGT
GAATCATCGAATCTTTGAACGCACATTGCGCCCATCAGTATTCTGGTGGGCATGCCTGTT
CGAGCGTCATTTCAACCCCTAAGCACAGCTTACTGTTGGGACTCTACGGCCTCCGTAGTT
CCCCAAAGCCATTGGCGGAGTGGCAGTAGTCCTCTGAGCGTAGTAATTCTT-TATCTCGC
TTTTGTTAGGTGCTGCCCCCCCGGCCGTTAAA-CCCCCCAA--TTTTTTCTGGTTGACCT
CGGATCAGGTAGGAATACCC-GCTGAACTTAAGCATATC--------------
>Nigrospora_musaeLC6385
------------------------------------------------------------
------------------------------------------------------------
------------------------------------------------------------
-------------------TGTGAACTTATCTCTTTGTTGCCTCGGCGCAAG--------
------------------------------CTACCCGGGACCCAGCGCCCC---------
----------------GGGCGGCCCGCCGGCGGACAAACC-AAA--CTC-TTGTTATTCA
ATGGATTATCTGAGCGTCTTA-TTTAATAAGTCAAAACTTTCAACAACGGATCTCTTGGT
TCTGGCATCGATGAAGAACGCAGCGAAATGCGATAAGTAATGTGAATTGCAGAATTCAGT
GAATCATCGAATCTTTGAACGCACATTGCGCCCATCAGTATTCTGGTGGGCATGCCTGTT
CGAGCGTCATTTCAACCCCTAAGCACAGCTTACTGTTGGGACTCTACGGCCTCCGTAGTT
CCCCAAAGCCATTGGCGGAGTGGCAGTAGTCCTCTGAGCGTAGTAATTCTT-TATCTCGC
TTTTGTTAGGTGCTGCCCCCCCGGCCGTTAAA--CCCCCCAATTTTTTTCTGGTTGACCT
CGGATCAGGTAGGAATACCC-GC------------------------------
>Nigrospora_hainanensisURM8719=A.R.M.976
------------------------------------------------------------
------------------------------------------------------------
----------------------CCGT-AGGTGAACCTGCGGAGGGATCATTACAGAGTTA
TC-CAACTCCCAAACC-CATGTGAACTTATCTCTTTGTTGCCTCGGCGCAAG--------
------------------------------CTACCCGGGACCCAGCGCCCC---------
----------------GGGCGGCCCGCCGGCGGACAAACC-AAAA-CTCTTGTTATCTTA
GTTGATTATCTGAGCGTCTTA-TTTAATAAGTCAAAACTTTCAACAACGGATCTCTTGGT
TCTGGCATCGATGAAGAACGCAGCGAAATGCGATAAGTAATGTGAATTGCAGAATTCAGT
GAATCATCGAATCTTTGAACGCACATTGCGCCCATTAGTATTCTAGTGGGCATGCCTGTT
CGAGCGTCATTTCAACCCCTAAGCACAGCTTACTGTTGGGACTCTACGGCCCCCGTAGTT
CCCCAAAGCCATTGGCGGAGTGGCAGTAGTCCTCTGAGCGTAGTAATTCTT-TATCTCGC
TTTTGTTAGGCGCTGCCCCCCCGGCCGTTAAA--CCCCCCA--ATTTTTT----------
-----------------------------------------------------
>Nigrospora_hainanensisURM8715=A.R.M.968
------------------------------------------------------------
------------------------------------------------------------
----------------------CCGT-AGGTGAACCTGCGGAGGGATCATTACAGAGTTA
TC-CAACTCCCAAACC-CATGTGAACTTATCTCTTTGTTGCCTCGGCGCAAG--------
------------------------------CTACCCGGGACCCAGCGCCCC---------
----------------GGGCGGCCCGCCGGCGGACAAACC-AAAA-CTCTTGTTATCTTA
GTTGATTATCTGAGCGTCTTA-TTTAATAAGTCAAAACTTTCAACAACGGATCTCTTGGT
TCTGGCATCGATGAAGAACGCAGCGAAATGCGATAAGTAATGTGAATTGCAGAATTCAGT
GAATCATCGAATCTTTGAACGCACATTGCGCCCATTAGTATTCTAGTGGGCATGCCTGTT
CGAGCGTCATTTCAACCCCTAAGCACAGCTTACTGTTGGGACTCTACGGCCCCCGTAGTT
CCCCAAAGCCATTGGCGGAGTGGCAGTAGTCCTCTGAGCGTAGTAATTCTT-TATCTCGC
TTTTGTTAGGCGCTGCCCCCCCGGCCGTTAAA--CCCCCCA--ATTTTTTCTG-------
-----------------------------------------------------
>Nigrospora_hainanensisURM8714=A.R.M.967
------------------------------------------------------------
------------------------------------------------------------
---------------------TCCGT-AGGTGAACCTGCGGAGGGATCATTACAGAGTTA
TC-CAACTCCCAAACC-CATGTGAACTTATCTCTTTGTTGCCTCGGCGCAAG--------
------------------------------CTACCCGGGACCCAGCGCCCC---------
----------------GGGCGGCCCGCCGGCGGACAAACC-AAAA-CTCTTGTTATCTTA
GTTGATTATCTGAGCGTCTTA-TTTAATAAGTCAAAACTTTCAACAACGGATCTCTTGGT
TCTGGCATCGATGAAGAACGCAGCGAAATGCGATAAGTAATGTGAATTGCAGAATTCAGT
GAATCATCGAATCTTTGAACGCACATTGCGCCCATTAGTATTCTAGTGGGCATGCCTGTT
CGAGCGTCATTTCAACCCCTAAGCACAGCTTACTGTTGGGACTCTACGGCCCCCGTAGTT
CCCCAAAGCCATTGGCGGAGTGGCAGTAGTCCTCTGAGCGTAGTAATTCTT-TATCTCGC
TTTTGTTAGGCGCTGCCCCCCCGGCCGTTAAA--CCCCCCA--ATTTTTTCTG-------
-----------------------------------------------------
>Nigrospora_manihoticolaURM8461=A.R.M._645T
------------------------------------------------------------
------------------------------------------------------------
---------------------TCCGT-AGGTGAACCTGCGGAGGGATCATTACAGAGTTA
TC-CAACTCCCAAACC-CATGTGAACTTATCTCTTTGTTGCCTCGGCGCAAG--------
------------------------------CTACCCGGGACCCAGCGCCCC---------
----------------GGGCGGCCCGCCGGCGGACAAACC-AAAA-CTCTTGTTATCTTA
GTTGATTATCTGAGCGTCTTA-TTTAATAAGTCAAAACTTTCAACAACGGATCTCTTGGT
TCTGGCATCGATGAAGAACGCAGCGAAATGCGATAAGTAATGTGAATTGCAGAATTCAGT
GAATCATCGAATCTTTGAACGCACATTGCGCCCACTAGTATTCTAGTGGGCATGCCTGTT
CGAGCGTCATTTCAACCCCTAAGCACAGCTTACTGTTGGGACTCTACGGCCCCCGTAGTT
CCCCAAAGCCATTGGCGGAGTGGCAGTAGTCCTCTGAGCGTAGTAATTCTT-TATCTCGC
TTTTGTTAGGCGCTGCCCCCCCGGCCGTTAAA--CCCCCCA--ATTTTTT----------
-----------------------------------------------------
>Nigrospora_hainanensisURM8717=A.R.M.972
------------------------------------------------------------
------------------------------------------------------------
---------------------TCCGTAGGGTGAACCTGCGGAGGGATCATTACAGAGTTA
TC-CAACTCCCAAACC-CATGTGAACTTATCTCTTTGTTGCCTCGGCGCAAG--------
------------------------------CTACCCGGGACCCAGCGCCCC---------
----------------GGGCGGCCCGCCGGCGGACAAACC-AAAA-CTCTTGTTATCTTA
GTTGATTATCTGAGCGTCTTA-TTTAATAAGTCAAAACTTTCAACAACGGATCTCTTGGT
TCTGGCATCGATGAAGAACGCAGCGAAATGCGATAAGTAATGTGAATTGCAGAATTCAGT
GAATCATCGAATCTTTGAACGCACATTGCGCCCATTAGTATTCTAGTGGGCATGCCTGTT
CGAGCGTCATTTCAACCCCTAAGCACAGCTTACTGTTGGGACTCTACGGCCCCCGTAGTT
CCCCAAAGCCATTGGCGGAGTGGCAGTAGTCCTCTGAGCGTAGTAATTCTT-TATCTCGC
TTTTGTTAGGCGCTGCCCCCCCGGCCGTTAAA--CCCCCCA--ATTTTTTCTG-------
-----------------------------------------------------
>Nigrospora_hainanensisCGMCC_3.18129T
------------------------------------------------------------
------------------------------------------------------------
----------------------------------CCTGCGGAGGGATCATTACAGAGTTA
TC-CAACTCCCAAACC-CATGTGAACTTATCTCTTTGTTGCCTCGGCGCAAG--------
------------------------------CTACCCGGGACCCAGCGCCCC---------
----------------GGGCGGCCCGCCGGCGGACAAACC-AAAA-CTCTTGTTATCTTA
GTTGATTATCTGAGCGTCTTA-TTTAATAAGTCAAAACTTTCAACAACGGATCTCTTGGT
TCTGGCATCGATGAAGAACGCAGCGAAATGCGATAAGTAATGTGAATTGCAGAATTCAGT
GAATCATCGAATCTTTGAACGCACATTGCGCCCATTAGTATTCTAGTGGGCATGCCTGTT
CGAGCGTCATTTCAACCCCTAAGCACAGCTTACTGTTGGGACTCTACGGCCCCCGTAGTT
CCCCAAAGCCATTGGCGGAGTGGCAGTAGTCCTCTGAGCGTAGTAATTCTT-TATCTCGC
TTTTGTTAGGCGCTGCCCCCCCGGCCGTTAAA-CCCCCCAA--TTTTTTCTGGTTGACCT
CGGATCAGGTAGGAATACCC-GCTGAACTTAAGCATATCA-------------
>Nigrospora_philosophiae-doctorisCGMCC_3.20540T
------------------------------------------------------------
------------------------------------------------------------
------------------------------------------------------GAGTTA
TC-CAACTCCCAAACC-CATGTGAACTTATCTCTTTGTTGCCTCGGCGCAAG--------
------------------------------CTACCCGGGACCCAGCGCCCC---------
----------------GGGCGGCCCGCCGGCGGACAAACC-AAA--CTCTTGTTATCTTA
GTTGATTATCTGAGCGTCTTA-TTTAATAAGTCAAAACTTTCAACAACGGATCTCTTGGT
TCTGGCATCGATGAAGAACGCAGCGAAATGCGATAAGTAATGTGAATTGCAGAATTCAGT
GAATCATCGAATCTTTGAACGCACATTGCGCCCATTAGTATTCTAGTGGGCATGCCTGTT
CGAGCGTCATTTCAACCCCTAAGCACAGCTTACTGTTGGGACTCTACGGCCTCCGTAGTT
CCCCAAAGCGATTGGCGGAGTGGCAGTAGTCCTCTGAGCGTAGTAATTTTT-TATCTCGC
TTTTGTTAGGTGCTGCCCCCCCGGCCGTTAAACCCCCCCAA--TTTTTTCTGGTTGACCT
CGGATCAGGTAGGAATACCC-GCTGAACTTAAGCATATC--------------
>Nigrospora_sacchari-ofcinarumLC13531
------------------------------------------------------------
------------------------------------------------------------
----------------------------------CCTGCGGAGGGATCATTACAGAGTTA
TC-CAACTCCCAAACC-CATGTGAACTTATCTCTTTGTTGCCTCGGCGCAAG--------
------------------------------CTACCCGGGACCCAGCGCCCC---------
----------------GGGCGGCCCGCCGGCGGACAAACC-AAA--CTCTTGTTATCTTA
GTTGATTATCTGAGCGTCTTA-TTTAATAAGTCAAAACTTTCAACAACGGATCTCTTGGT
TCTGGCATCGATGAAGAACGCAGCGAAATGCGATAAGTAATGTGAATTGCAGAATTCAGT
GAATCATCGAATCTTTGAACGCACATTGCGCCCATTAGTATTCTAGTGGGCATGCCTGTT
CGAGCGTCATTTCAACCCCTAAGCACAGCTTACTGTTGGGACTCTACGGCCTCCGTAGTT
CCCCAAAGCGATTGGCGGAGTGGCAGTAGTCCTCTGAGCGTAGTAATTCTT-TATCTCGC
TTTTGTTAGGTGCTGCCCCCCCGGCCGTTAAA-CCCCCCAA--TTTTTTCTGGTTGACCT
CGGATCAGGTAGGAATACCC-GCTGAACTTAAGCATATCAATAA---------
>Nigrospora_sacchari-ofcinarumCGMCC_3.19335T
------------------------------------------------------------
------------------------------------------------------------
----------------------------------CCTGCGGAGGGATCATTACAGAGTTA
TC-CAACTCCCAAACC-CATGTGAACTTATCTCTTTGTTGCCTCGGCGCAAG--------
------------------------------CTACCCGGGACCCAGCGCCCC---------
----------------GGGCGGCCCGCCGGCGGACAAACC-AAA--CTCTTGTTATCTTA
GTTGATTATCTGAGCGTCTTA-TTTAATAAGTCAAAACTTTCAACAACGGATCTCTTGGT
TCTGGCATCGATGAAGAACGCAGCGAAATGCGATAAGTAATGTGAATTGCAGAATTCAGT
GAATCATCGAATCTTTGAACGCACATTGCGCCCATTAGTATTCTAGTGGGCATGCCTGTT
CGAGCGTCATTTCAACCCCTAAGCACAGCTTACTGTTGGGACTCTACGGCCTCCGTAGTT
CCCCAAAGCGATTGGCGGAGTGGCAGTAGTCCTCTGAGCGTAGTAATTCTT-TATCTCGC
TTTTGTTAGGTGCTGCCCCCCCGGCCGTTAAA-CCCCCCAA--TTTTTTCTGGTTGACCT
CGGATCAGGTAGGAATACCC-GCTGAACTTAAGCATATCAATAA---------
>Nigrospora_gorlenkoanaCBS_480.73T
------------------------------------------------------------
------------------------------------------------------------
----------------------------------CCTGCGGAGGGATCATTACAGAGTTA
TC-CAACTCCCAAACC-CATGTGAACTTATCTCTTTGTTGCCTCGGCGCAAG--------
------------------------------CTACCCGGGACCCAGCGCCCC---------
----------------GGGCGGCCCGCCGGCGGACAAACC-AAA--CTCTTGTTATCTTA
GTTGATTATCTGAGCGTCTTA-TTTAATAAGTCAAAACTTTCAACAACGGATCTCTTGGT
TCTGGCATCGATGAAGAACGCAGCGAAATGCGATAAGTAATGTGAATTGCAGAATTCAGT
GAATCATCGAATCTTTGAACGCACATTGCGCCCATTAGTATTCTAGTGGGCATGCCTGTT
CGAGCGTCATTTCAACCCCTAAGCACAGCTTACTGTTGGGACTCTACGGCCTCCGTAGTT
CCCTAATGCGATTGGCGGAGTGGCAGTAGTCCTCTGAGCGTAGTAATTCTT-TATCTCGC
TTTTGTTAGGTGCTGCCCCCCCGGCCGTTAAA--CCCCCAA--TTTTTTCTGGTTGACCT
CGGATCAG---------------------------------------------
>Nigrospora_guangdongensisCFCC:53917T
------------------------------------------------------------
------------------------------------------------------------
----------------------------------CCTGCGGAGGGATCATTACAGAGTTA
TC-CAACTCCCAAACC-CATGTGAACTTATCTCTTTGTTGCCTCGGCGCAAG--------
------------------------------CTACCCGGGACCCCGCGCCCC---------
----------------GGGCGGCCCGCCGGCGGACACACC-GAA--CTC-TGTTATCTTA
GTTGATTATCTGAGCGTCTTA-TTTAATAAGTCAAAACTTTCAACAACGGATCTCTTGGT
TCTGGCATCGATGAAGAACGCAGCGAAATGCGATAAGTAATGTGAATTGCAGAATTCAGT
GAATCATCGAATCTTTGAACGCACATTGCGCCCATTAGTATTCTAGTGGGCATGCCTGTT
CGAGCGTCATTTCAACCCCTAAGCACAGCTTACTGTTGGGACTCTACGGCCTCCGTAGTT
CCCCAAAGAAATTGGCGGAGTGGCAGTAGTCCTCTGAGCGTAGTAATTTTT-TATCTCGC
TTTTGTTAGGTGCTGCCCCCCCGGCCGTAAAA--CCCCCAA--ATTTTTCTGGTTGACCT
CGGATCAGGTAGGAATACCC-GCTGAACTTAAGCATATC--------------
>Nigrospora_bambusaeCGMCC_3.18327T
------------------------------------------------------------
------------------------------------------------------------
------------------------------------------------------------
--------------------------TTATCTCTTTGTTGCCTCGGCGCAAG--------
------------------------------CTACCCGGGACCCAGCGCCCC---------
----------------GGGCGGCCCGCCGGCGGACAAACC-AAA--CTC-TGTTATCTTA
GTTGATTATCTGAGTGTCTTA-TTTAATAAGTCAAAACTTTCAACAACGGATCTCTTGGT
TCTGGCATCGATGAAGAACGCAGCGAAATGCGATAAGTAATGTGAATTGCAGAATTCAGT
GAATCATCGAATCTTTGAACGCACATTGCGCCCATTAGTATTCTAGTGGGCATGCCTGTT
CGAGCGTCATTTCAACCCCTAAGCACAGCTTACTGTTGGGACTCTACGGCCTCCGTAGTT
CCCCAATGCGATTGGCGGAGTGGCAGTAGTCCTCTGAGCGTAGTAATTCTT-TATCTCGC
TTTTGTTAGGTGCTGCCTCCCCGGCCGTTAAA--CCCCCAA--TTTTTTCTGGTTGACCT
CGGATCAGGTAGGAATACCC-GCTGAACTTAAGCATATCAAT-----------
>Nigrospora_bambusaeLC7245
------------------------------------------------------------
------------------------------------------------------------
------------------------------------------------------------
--------------------GTGAACTTATCTCTTTGTTGCCTCGGCGCAAG--------
------------------------------CTACCCGGGACCCAGCGCCCC---------
----------------GGGCGGCCCGCCGGCGGACAAACC-AAA--CTC-TGTTATCTTA
GTTGATTATCTGAGTGTCTTA-TTTAATAAGTCAAAACTTTCAACAACGGATCTCTTGGT
TCTGGCATCGATGAAGAACGCAGCGAAATGCGATAAGTAATGTGAATTGCAGAATTCAGT
GAATCATCGAATCTTTGAACGCACATTGCGCCCATTAGTATTCTAGTGGGCATGCCTGTT
CGAGCGTCATTTCAACCCCTAAGCACAGCTTACTGTTGGGACTCTACGGCCTCCGTAGTT
CCCCAATGCGATTGGCGGAGTGGCAGTAGTCCTCTGAGCGTAGTAATTCTT-TATCTCGC
TTTTGTTAGGTGCTGCCTCCCCGGCCGTTAAA--CCCCCAA--TTTTTTCTGGTTGACCT
CGGATCAGGTAGGAATACCC-GCTGAACTTAAGCATAT---------------
>Nigrospora_covidalis_LC158337
------------------------------------------------------------
------------------------------------------------------------
------------------------------------------------------GAGTTA
TC-CAACTCCCAAACC-CATGTGAACTTATCTCTTTGTTGCCTCGGCGCAAG--------
------------------------------CTACCCGGGACCCAGCGCCCC---------
----------------GGGCGGCCCGCCGGCGGACAAACC-AAA--CTC-TGTTATCTTC
GTTGATTATCTGAGCGTCTTA-TTTAATAAGTCAAAACTTTCAACAACGGATCTCTTGGT
TCTGGCATCGATGAAGAACGCAGCGAAATGCGATAAGTAATGTGAATTGCAGAATTCAGT
GAATCATCGAATCTTTGAACGCACATTGCGCCCATTAGTATTCTAGTGGGCATGCCTGTT
CGAGCGTCATTTCAACCCCTAAGCACAGCTTACTGTTGGGACCCTACGGCCTCCGTAGTT
CCCCAAAGCCATTGGCGGAGTGGCAGTAGTCCTCTGAGCGCAGTAATTCTT-TATCTCGC
TTTTGTTAGGTGCTGCCCCCCCGGCCGTTAAA--CCCCCCAATTTTTTTCTGGTTGACCT
CGGATCAGGTAGGAATACCC-GCTGAACTTAAGCATATC--------------
>Nigrospora_covidalisCGMCC_3.20538T
------------------------------------------------------------
------------------------------------------------------------
------------------------------------------------------GAGTTA
TC-CAACTCCCAAACC-CATGTGAACTTATCTCTTTGTTGCCTCGGCGCAAG--------
------------------------------CTACCCGGGACCCAGCGCCCC---------
----------------GGGCGGCCCGCCGGCGGACAAACC-AAA--CTC-TGTTATCTTC
GTTGATTATCTGAGCGTCTTA-TTTAATAAGTCAAAACTTTCAACAACGGATCTCTTGGT
TCTGGCATCGATGAAGAACGCAGCGAAATGCGATAAGTAATGTGAATTGCAGAATTCAGT
GAATCATCGAATCTTTGAACGCACATTGCGCCCATTAGTATTCTAGTGGGCATGCCTGTT
CGAGCGTCATTTCAACCCCTAAGCACAGCTTACTGTTGGGACCCTACGGCCTCCGTAGTT
CCCCAAAGCCATTGGCGGAGTGGCAGTAGTCCTCTGAGCGCAGTAATTCTT-TATCTCGC
TTTTGTTAGGTGCTGCCCCCCCGGCCGTTAAA--CCCCCCAATTTTTTTCTGGTTGACCT
CGGATCAGGTAGGAATACCC-GCTGAACTTAAGCATATC--------------
>Nigrospora_yunnanensis_GUCC24-0008T
------------------------------------------------------------
------------------------------------------------------------
--------------CAAGGTCTCCGT-TGGTGAACCAGCGGAGGGATCATTACAGAGTTA
TC-CAACTCCCAAACC-CATGTGAACCTATCTCTTTGTTGCCTCGGCGCAAG--------
------------------------------CTACCCGGGACCTCGCGCCCC---------
----------------GGGCGGCCCGCCGGCGGACACACC-AAA--CTC-TGTTATCTTT
GTAGATTATCTGAGCGTCTTA-TTTAATAAGTCAAAACTTTCAACAACGGATCTCTTGGT
TCTGGCATCGATGAAGAACGCAGCGAAATGCGATAAGTAATGTGAATTGCAGAATTCAGT
GAATCATCGAATCTTTGAACGCACATTGCGCCCATTAGTATTCTAGTGGGCATGCCTGTT
CGAGCGTCATTTCAACCCCTAAGCACAGCTTATTGTTGGGAATCTACGGCCCCCGTAGTT
CCTCAAAGACATTGGCGGAGTGGCAGTAGTCCTCTGAGCGTAGTAATTCTT-TATCTCGC
TTTTGTTAGGTGCTGCCCCCCCGGCCGTAAAA-CCCCCCAA--TTTTTTCTGGTTGACCT
CGGATCAGGTAGGAATACCC-GCTGAACTTAAGCATAT---------------
>Nigrospora_tomentosae_ZHKUCC_22-0339
------------------------------------------------------------
------------------------------------------------------------
-------------------------------------------------TTACAGAGTTA
TC-CAACTCCCAAACC-CATGTGAACTTATCTCTTTGTTGCCTCGGCGCAAG--------
------------------------------CTACCCGGGACCTCGCGCCCC---------
----------------GGGCGGCCCGCCGGCGGACAAACC-AAA--CTC-TGTTATCTTA
GTTGATTATCTGAGTGTCTTA-TTTAATAAGTCAAAACTTTCAACAACGGATCTCTTGGT
TCTGGCATCGATGAAGAACGCAGCGAAATGCGATAAGTAATGTGAATTGCAGAATTCAGT
GAATCATCGAATCTTTGAACGCACATTGCGCCCATTAGTATTCTAGTGGGCATGCCTGTT
CGAGCGTCATTTCAACCCCTAAGCACAGCTTATTGTTGGGAATCTACGCCCT-AGTAGTT
CCTCAAAGACATTGGCGGAGTGGCAGTAGTCCTCTGAGCGTAGTAATTCTT-TATCTCGC
TTTTGTTAGGTGCTGCCTCCCCGGCCGTAAAA--CCCCCAA--TTTTTTCTGGTTGACCT
CGGATCAGGTAGGAATACCC-GCTGAACTTAAGCATATC--------------
>Nigrospora_camelliae-sinensisCGMCC_3.18125T
------------------------------------------------------------
------------------------------------------------------------
---------------------------------------------------ACAGAGTTA
TC-CAACTCCCAAACC-CATGTGAACTTATCTCTTTGTTGCCTCGGCGCAAG--------
------------------------------CTACCCGGGACCTCGCGCCCC---------
----------------GGGCGGCCCGCCGGCGGACAAACC-AAA--CTC-TGTTATCTTA
GTTGATTATCTGAGTGTCTTA-TTTAATAAGTCAAAACTTTCAACAACGGATCTCTTGGT
TCTGGCATCGATGAAGAACGCAGCGAAATGCGATAAGTAATGTGAATTGCAGAATTCAGT
GAATCATCGAATCTTTGAACGCACATTGCGCCCATTAGTATTCTAGTGGGCATGCCTGTT
CGAGCGTCATTTCAACCCCTAAGCACAGCTTATTGTTGGGAATCTACGCCCT-AGTAGTT
CCTCAAAGACATTGGCGGAGTGGCAGTAGTCCTCTGAGCGTAGTAATTCTT-TATCTCGC
TTTTGTTAGGTGCTGCCTCCCCGGCCGTAAAA--CCCCCAA--TTTTTTCTGGTTGACCT
CGGATCAGGTAGGAATACCC-GCTGAACTTAAGCATATC--------------
>Nigrospora_pyriformisCGMCC_3.18122T
------------------------------------------------------------
------------------------------------------------------------
------------------------GT-AGGTGAACCTGCGGAGGGATCATTACAGAGTTA
TC-CAACTCCCAAACC-CATGTGAACTTATCTCTTTGTTGCCTCGGCGCAAG--------
------------------------------CTACCCGGGACCTCGCGCCCC---------
----------------GGGCGGCCCGCCGGCGGACAAACC-AAA--CTC-TGTTATCTTC
GTTGATTATCTGAGTGTCTTA-TTTAATAAGTCAAAACTTTCAACAACGGATCTCTTGGT
TCTGGCATCGATGAAGAACGCAGCGAAATGCGATAAGTAATGTGAATTGCAGAATTCAGT
GAATCATCGAATCTTTGAACGCACATTGCGCCCATTAGTATTCTAGTGGGCATGCCTGTT
CGAGCGTCATTTCAACCCCTAAGCACAGCTTATTGTTGGGAATCTACGCCCT-AGTAGTT
CCTCAAAGACATTGGCGGAGTGGCAGTAGTCCTCTGAGCGTAGTAATTCTT-TATCTCGC
TTTTGTTAGGTGCTGCCTCCCCGGCCGTAAAA--CCCCCAA--TTTTTTCTGGTTGACCT
CGGATCAGGTAGGAATACCC-GCCGAACTTAAGCATATCAAT-----------
>Nigrospora_falsivesicularis_LC13553
------------------------------------------------------------
------------------------------------------------------------
------------------------------------------------------------
------------------ATGTGAACTTATCTCTTTGTTGCCTCGGCGCAAG--------
------------------------------CTACCCGGGACCTCGCGCCCC---------
----------------GGGCGGCCCGCCGGCGGACAAACC-AAA--CTC-TGTTATCTTC
GTTGATTATCTGAGTGTCTTA-TTTAATAAGTCAAAACTTTCAACAACGGATCTCTTGGT
TCTGGCATCGATGAAGAACGCAGCGAAATGCGATAAGTAATGTGAATTGCAGAATTCAGT
GAATCATCGAATCTTTGAACGCACATTGCGCCCATTAGTATTCTAGTGGGCATGCCTGTT
CGAGCGTCATTTCAACCCCTAAGCACAGCTTATTGTTGGGAATCTACGCCCT-AGTAGTT
CCTCAAAGACATTGGCGGAGTGGCAGTAGTCCTCTGAGCGTAGTAATTCTT-TATCTCGC
TTTTGTTAGGTGCTGCCTCCCCGGCCGTAAAA--CCCCCAA--TTTTTTCTGGTTGACCT
CGGATCAGGTAGGAATACCC-GCTGAACTTAAGCATATCAAAA----------
>Nigrospora_falsivesicularisCGMCC_3.19678T
------------------------------------------------------------
------------------------------------------------------------
------------------------------------------------------------
------------------ATGTGAACTTATCTCTTTGTTGCCTCGGCGCAAG--------
------------------------------CTACCCGGGACCTCGCGCCCC---------
----------------GGGCGGCCCGCCGGCGGACAAACC-AAA--CTC-TGTTATCTTC
GTTGATTATCTGAGTGTCTTA-TTTAATAAGTCAAAACTTTCAACAACGGATCTCTTGGT
TCTGGCATCGATGAAGAACGCAGCGAAATGCGATAAGTAATGTGAATTGCAGAATTCAGT
GAATCATCGAATCTTTGAACGCACATTGCGCCCATTAGTATTCTAGTGGGCATGCCTGTT
CGAGCGTCATTTCAACCCCTAAGCACAGCTTATTGTTGGGAATCTACGCCCT-AGTAGTT
CCTCAAAGACATTGGCGGAGTGGCAGTAGTCCTCTGAGCGTAGTAATTCTT-TATCTCGC
TTTTGTTAGGTGCTGCCTCCCCGGCCGTAAAA--CCCCCAA--TTTTTTCTGGTTGACCT
CGGATCAGGTAGGAATACCC-GCTGAACTTAAGCATATCAAAA----------
>Nigrospora_vesiculariferaCGMCC_3.19333T
------------------------------------------------------------
------------------------------------------------------------
----------------------------------CCTGCGGAGGGATCATTACAGAGTTA
TC-CAACTCCCAAACC-CATGTGAACTTATCTCTTTGTTGCCTCGGCGCAAG--------
------------------------------CTACCCGGGACCTCGCGCCCC---------
----------------GGGCGGCCCGCCGGCGGACAAACC-AAA--CTC-TGTTATCTTC
GTTGATTATCTGAGTGTCTTA-TTTAATAAGTCAAAACTTTCAACAACGGATCTCTTGGT
TCTGGCATCGATGAAGAACGCAGCGAAATGCGATAAGTAATGTGAATTGCAGAATTCAGT
GAATCATCGAATCTTTGAACGCACATTGCGCCCATTAGTATTCTAGTGGGCATGCCTGTT
CGAGCGTCATTTCAACCCCTAAGCACAGCTTATTGTTGGGAATCCACGCCT---GTGGTT
CCTCAAAGACATTGGCGGAGTGGCAGTAGTCCTCTGAGCGTAGTAATTCTT-TATCTCGC
TTTTGTTAGGTGCTGCCCCCCCGGCCGTAAAA--CCCCCAA--TTTTTTCTGG-TGACCT
CGGATCAGGTAGGAATACCC-GCTGAACTTAAGCATATCAAA-----------
>Nigrospora_saccharicolaLC12057
------------------------------------------------------------
------------------------------------------------------------
------------------------------------------------------------
------------------ATGTGAACTTATCTCTTTGTTGCCTCGGCGCAAG--------
------------------------------CTACCCGGGACCTCGTGCCCC---------
----------------GGGCGGCCCGCCGGCGGACAAACC-AAA--CTC-TGTTATCTTC
GTTGATTATCTGAGTGTCTTA-TTTAATAAGTCAAAACTTTCAACAACGGATCTCTTGGT
TCTGGCATCGATGAAGAACGCAGCGAAATGCGATAAGTAATGTGAATTGCAGAATTCAGT
GAATCATCGAATCTTTGAACGCACATTGCGCCCATTAGTATTCTAGTGGGCATGCCTGTT
CGAGCGTCATTTCAACCCCTAAGCACAGCTTATTGTTGGGAATCCACGCCT---GTGGTT
CCTCAAAGACATTGGCGGAGTGGCAGTAGTCCTCTGAGCGTAGTAATTCTT-TATCTCGC
TTTTGTTAGGTGCTGCCCCCCCGGCCGTAAAA--CCCCCAA--TTTTTTCTGGTTGACCT
CGGATCAGGTAGGAATACCC-GCTGAACTTAAGCATATCAAAAGC-GG-----
>Nigrospora_saccharicolaCGMCC_3.19362T
------------------------------------------------------------
------------------------------------------------------------
------------------------------------------------------------
------------------ATGTGAACTTATCTCTTTGTTGCCTCGGCGCAAG--------
------------------------------CTACCCGGGACCTCGTGCCCC---------
----------------GGGCGGCCCGCCGGCGGACAAACC-AAA--CTC-TGTTATCTTC
GTTGATTATCTGAGTGTCTTA-TTTAATAAGTCAAAACTTTCAACAACGGATCTCTTGGT
TCTGGCATCGATGAAGAACGCAGCGAAATGCGATAAGTAATGTGAATTGCAGAATTCAGT
GAATCATCGAATCTTTGAACGCACATTGCGCCCATTAGTATTCTAGTGGGCATGCCTGTT
CGAGCGTCATTTCAACCCCTAAGCACAGCTTATTGTTGGGAATCCACGCC----------
------------------------------------------------------------
------------------------------------------------------------
-----------------------------------------------------
>Nigrospora_neosaccharicola_sp._nov._GUCC_25-0124T
------------------------------------------------------------
------------------------------------------------------------
--------TCGTAACAAGGTCTCCGT-TGGTGAACCAGCGGAGGGATCATTACAGAGTTA
TC-CAACTCCCAAACC-CATGTGAACTTATCTCTTTGTTGCCTCGGCGCAAG--------
------------------------------CTACCCGGGACCTCGTGCCCC---------
----------------GGGCGGCCCGCCGGCGGACAAACC-AAA--CTC-TGTTATCTTA
GTTGATTATCTGAGTGTCTTA-TTTAATAAGTCAAAACTTTCAACAACGGATCTCTTGGT
TCTGGCATCGATGAAGAACGCAGCGAAATGCGATAAGTAATGTGAATTGCAGAATTCAGT
GAATCATCGAATCTTTGAACGCACATTGCGCCCATTAGTATTCTAGTGGGCATGCCTGTT
CGAGCGTCATTTCAACCCCTAAGCACAGCTTATTGTTGGGAATCCACGCCT---GTGGTT
CCTCAAAGACATTGGCGGAGTGGCAGTAGTCCTCTGAGCGTAGTAATTCTT-TATCTCGC
TTTTGTTAGGTGCTGCCCCCCCGGCCGTAAAA--CCCCCAA--TTTTTTCTGGTTGACCT
CGGATCAGGTAGGAATACCC-GCTGAACTTAAGCATAT---------------
>Nigrospora_neosaccharicola_sp._nov._GUCC_25-0125
------------------------------------------------------------
------------------------------------------------------------
------------AACAAGGTCTCCGT-TGGTGAACCAGCGGAGGGATCATTACAGAGTTA
TC-CAACTCCCAAACC-CATGTGAACTTATCTCTTTGTTGCCTCGGCGCAAG--------
------------------------------CTACCCGGGACCTCGTGCCCC---------
----------------GGGCGGCCCGCCGGCGGACAAACC-AAA--CTC-TGTTATCTTA
GTTGATTATCTGAGTGTCTTA-TTTAATAAGTCAAAACTTTCAACAACGGATCTCTTGGT
TCTGGCATCGATGAAGAACGCAGCGAAATGCGATAAGTAATGTGAATTGCAGAATTCAGT
GAATCATCGAATCTTTGAACGCACATTGCGCCCATTAGTATTCTAGTGGGCATGCCTGTT
CGAGCGTCATTTCAACCCCTAAGCACAGCTTATTGTTGGGAATCCACGCCT---GTGGTT
CCTCAAAGACATTGGCGGAGTGGCAGTAGTCCTCTGAGCGTAGTAATTCTT-TATCTCGC
TTTTGTTAGGTGCTGCCCCCCCGGCCGTAAAA--CCCCCAA--TTTTTTCTGGTTGACCT
CGGATCAGGTAGGAATACCC-GCTGAACTTAAGCATA----------------
>Nigrospora_neosaccharicola_sp._nov._GUCC_25-0126
------------------------------------------------------------
------------------------------------------------------------
------------AACAAGGTCTCCGT-TGGTGAACCAGCGGAGGGATCATTACAGAGTTA
TC-CAACTCCCAAACC-CATGTGAACTTATCTCTTTGTTGCCTCGGCGCAAG--------
------------------------------CTACCCGGGACCTCGTGCCCC---------
----------------GGGCGGCCCGCCGGCGGACAAACC-AAA--CTC-TGTTATCTTA
GTTGATTATCTGAGTGTCTTA-TTTAATAAGTCAAAACTTTCAACAACGGATCTCTTGGT
TCTGGCATCGATGAAGAACGCAGCGAAATGCGATAAGTAATGTGAATTGCAGAATTCAGT
GAATCATCGAATCTTTGAACGCACATTGCGCCCATTAGTATTCTAGTGGGCATGCCTGTT
CGAGCGTCATTTCAACCCCTAAGCACAGCTTATTGTTGGGAATCCACGCCT---GTGGTT
CCTCAAAGACATTGGCGGAGTGGCAGTAGTCCTCTGAGCGTAGTAATTCTT-TATCTCGC
TTTTGTTAGGTGCTGCCCCCCCGGCCGTAAAA--CCCCCAA--TTTTTTCTGGTTGACCT
CGGATCAGGTAGGAATACCC-GCTGAACTTAAGCATA----------------
>Nigrospora_neosaccharicola_sp._nov._GUCC_25-0127
------------------------------------------------------------
------------------------------------------------------------
------------AACAAGGTCTCCGT-TGGTGAACCAGCGGAGGGATCATTACAGAGTTA
TC-CAACTCCCAAACC-CATGTGAACTTATCTCTTTGTTGCCTCGGCGCAAG--------
------------------------------CTACCCGGGACCTCGTGCCCC---------
----------------GGGCGGCCCGCCGGCGGACAAACC-AAA--CTC-TGTTATCTTA
GTTGATTATCTGAGTGTCTTA-TTTAATAAGTCAAAACTTTCAACAACGGATCTCTTGGT
TCTGGCATCGATGAAGAACGCAGCGAAATGCGATAAGTAATGTGAATTGCAGAATTCAGT
GAATCATCGAATCTTTGAACGCACATTGCGCCCATTAGTATTCTAGTGGGCATGCCTGTT
CGAGCGTCATTTCAACCCCTAAGCACAGCTTATTGTTGGGAATCCACGCCT---GTGGTT
CCTCAAAGACATTGGCGGAGTGGCAGTAGTCCTCTGAGCGTAGTAATTCTT-TATCTCGC
TTTTGTTAGGTGCTGCCCCCCCGGCCGTAAAA--CCCCCAA--TTTTTTCTGGTTGACCT
CGGATCAGGTAGGAATACCC-GCTGAACTTAAGCATA----------------
>Nigrospora_neosaccharicola_sp._nov._GUCC_25-0128
------------------------------------------------------------
------------------------------------------------------------
------------AACAAGGTCTCCGT-TGGTGAACCAGCGGAGGGATCATTACAGAGTTA
TC-CAACTCCCAAACC-CATGTGAACTTATCTCTTTGTTGCCTCGGCGCAAG--------
------------------------------CTACCCGGGACCTCGTGCCCC---------
----------------GGGCGGCCCGCCGGCGGACAAACC-AAA--CTC-TGTTATCTTA
GTTGATTATCTGAGTGTCTTA-TTTAATAAGTCAAAACTTTCAACAACGGATCTCTTGGT
TCTGGCATCGATGAAGAACGCAGCGAAATGCGATAAGTAATGTGAATTGCAGAATTCAGT
GAATCATCGAATCTTTGAACGCACATTGCGCCCATTAGTATTCTAGTGGGCATGCCTGTT
CGAGCGTCATTTCAACCCCTAAGCACAGCTTATTGTTGGGAATCCACGCCT---GTGGTT
CCTCAAAGACATTGGCGGAGTGGCAGTAGTCCTCTGAGCGTAGTAATTCTT-TATCTCGC
TTTTGTTAGGTGCTGCCCCCCCGGCCGTAAAA--CCCCCAA--TTTTTTCTGGTTGACCT
CGGATCAGGTAGGAATACCC-GCTGAACTTAAGCATA----------------
>Nigrospora_neosaccharicola_sp._nov._GUCC_25-0129
------------------------------------------------------------
------------------------------------------------------------
----------GTAACAAGGTCTCCGT-TGGTGAACCAGCGGAGGGATCATTACAGAGTTA
TC-CAACTCCCAAACC-CATGTGAACTTATCTCTTTGTTGCCTCGGCGCAAG--------
------------------------------CTACCCGGGACCTCGTGCCCC---------
----------------GGGCGGCCCGCCGGCGGACAAACC-AAA--CTC-TGTTATCTTA
GTTGATTATCTGAGTGTCTTA-TTTAATAAGTCAAAACTTTCAACAACGGATCTCTTGGT
TCTGGCATCGATGAAGAACGCAGCGAAATGCGATAAGTAATGTGAATTGCAGAATTCAGT
GAATCATCGAATCTTTGAACGCACATTGCGCCCATTAGTATTCTAGTGGGCATGCCTGTT
CGAGCGTCATTTCAACCCCTAAGCACAGCTTATTGTTGGGAATCCACGCCT---GTGGTT
CCTCAAAGACATTGGCGGAGTGGCAGTAGTCCTCTGAGCGTAGTAATTCTT-TATCTCGC
TTTTGTTAGGTGCTGCCCCCCCGGCCGTAAAA--CCCCCAA--TTTTTTCTGGTTGACCT
CGGATCAGGTAGGAATACCC-GCTGAACTTAAGCATAT---------------
>Nigrospora_pyriformisURM8716=A.R.M.970
------------------------------------------------------------
------------------------------------------------------------
---------------------TCCGT-AGGTGAACCTGCGGAGGGATCATTACAGAGTTA
TC-CAACTCCCAAACC-CATGTGAACTTATCTCTTTGTTGCCTCGGCGCAAG--------
------------------------------CTACCCGGGGCCTCGCGCCCC---------
----------------GGGCGGCCCGCCGGCGGACAAACC-AAA--CTC-TGTTATCTTC
GTTGATTATCTGAGTGTCTTA-TTTAATAAGTCAAAACTTTCAACAACGGATCTCTTGGT
TCTGGCATCGATGAAGAACGCAGCGAAATGCGATAAGTAATGTGAATTGCAGAATTCAGT
GAATCATCGAATCTTTGAACGCACATTGCGCCCATTAGTATTCTAGTGGGCATGCCTGTT
CGAGCGTCATTTCAACCCCTAAGCACAGCTTATTGTTGGGAATCTACGCCCT-AGTAGTT
CCTCAAAGACATTGGCGGAGTGGCAGTAGTCCTCTGAGCGTAGTAATTCTT-TATCTCGC
TTTTGTTAGGTGCTGCCTCCCCGGCCGTAAAA--CCCCCAA--TTTTTTCTG--------
-----------------------------------------------------
>Nigrospora_singularisCGMCC_3.19334T
------------------------------------------------------------
------------------------------------------------------------
-------------------CTTCCGT-AGGTGAACCTGCGGAGGGATCATTACAGAGTTA
TC-CAACTCCCAAACC-CATGTGAACTTATCTCTTTGTTGCCTCGGCGCAAG--------
------------------------------CTACCCGGGACCTCGCGCCCC---------
----------------GGGCGGCCCGCCGGCGGACAAACC-AAA--CTC-TGTTATCTTC
GTTGATTATCTGAGTGTCTTA-TTTAATAAGTCAAAACTTTCAACAACGGATCTCTTGGT
TCTGGCATCGATGAAGAACGCAGCGAAATGCGATAAGTAATGTGAATTGCAGAATTCAGT
GAATCATCGAATCTTTGAACGCACATTGCGCCCATTAGTATTCTAGTGGGCATGCCTGTT
CGAGCGTCATTTCAACCCCTAAGCACAGCTTATTGTTGGGAATCTACGCCCT-AGTAGTT
CCTCAAAGACATTGGCGGAGTGGCAGTAGTCCTCTGAGCGTAGTAATTCTT-TATCTCGC
TTTTGTTAGGTGCTGCCTCCCCGGCCGTAAAA--CCCCCAA--TTTTTTCTGG-TGACCT
CGGATCAGGTA-GAATACCC-GCTGAACTTAAGCATATCAAAAA---------
>Nigrospora_vesiculariferaURM8718=A.R.M.975
------------------------------------------------------------
------------------------------------------------------------
---------------------TCCGT-AGGTGAACCTGCGGAGGGATCATTACAGAGTTA
TC-CAACTCCCAAACC-CATGTGAACTTATCTCTTTGTTGCCTCGGCGCAAG--------
------------------------------CTTCCCGGGACCTCGCGCCCC---------
----------------GGGCGGCCCGCCGGCGGACAAACC-AAA--CTC-TGTTATCTTC
GTTGATTATCTGAGTGTCTTA-TTTAATAAGTCAAAACTTTCAACAACGGATCTCTTGGT
TCTGGCATCGATGAAGAACGCAGCGAAATGCGATAAGTAATGTGAATTGCAGAATTCAGT
GAATCATCGAATCTTTGAACGCACATTGCGCCCATTAGTATTCTAGTGGGCATGCCTGTT
CGAGCGTCATTTCAACCCCTAAGCACAGCTTATTGTTGGGAATCCACGCCT---GTGGTT
CCTCAAAGACATTGGCGGAGTGGCAGTAGTCCTCTGAGCGTAGTAATTCTT-TATCTCGC
TTTTGTTAGGTGCTGCCCCCCCGGCCGTAAAA--CCCCCAA--TTTTTTCTG--------
-----------------------------------------------------
>Nigrospora_weininensiss_GUCC23-0144T
------------------------------------------------------------
------------------------------------------------------------
-----------TAACAAGGTCTCCGT-TGGTGAACCAGCGGAGGGATCATTACAGAGTTA
TC-CAACTCCCAAACC-CATGTGAACTTATCTCTTTGTTGCCTCGGCGCAAG--------
------------------------------CTACCCGGGACCTCGCGCCCC---------
----------------GGGCGGCCCGCCGGCGGACAAACC-AAA--CTC-TGTTATCTTC
GTTGATTATCTGAGTGTCTTA-TTTAATAAGTCAAAACTTTCAACAACGGATCTCTTGGT
TCTGGCATCGATGAAGAACGCAGCGAAATGCGATAAGTAATGTGAATTGCAGAATTCAGT
GAATCATCGAATCTTTGAACGCACATTGCGCCCATTAGTATTCTAGTGGGCATGCCTGTT
CGAGCGTCATTTCAACCCCTAAGCACAGCTTATTGTTGGGCGTCTACGTCT---GTAGTG
CCTCAAAGACATTGGCGGAGCGGCAGTAGTCCTCTGAGCGTAGTAATTCTT-TATCTCGC
TTTTGTTAGGTGCTGCCCCCCCGGCCGTTAAA--CCCCCAA--TTTTTTCTGGTTGACCT
CGGATCAGGTAGGAATACCC-GCTGAACTTAAGCATATC--------------
>Nigrospora_lacticoloniaURM8713=A.R.M._921
------------------------------------------------------------
------------------------------------------------------------
---------------------TCCGT-AGGTGAACCTGCGGAGGGATCATTACAGAGTTA
TC-CAACTCCCAAACC-CATGTGAACATATCTCTTTGTTGCCTCGGCGCAAG--------
------------------------------CTACCCGGGACCTCGCGCCCC---------
----------------GGGCGGCCCGCCGGCGGACAAACC-AAA--CTC-TGTTATCTTC
GTTGATTATCTGAGTGTCTTA-TTTAATAAGTCAAAACTTTCAACAACGGATCTCTTGGT
TCTGGCATCGATGAAGAACGCAGCGAAATGCGATAAGTAATGTGAATTGCAGAATTCAGT
GAATCATCGAATCTTTGAACGCACATTGCGCCCATTAGTATTCTAGTGGGCATGCCTGTT
CGAGCGTCATTTCAACCCCTAAGCACAGCTTATTGTTGGGCGTCTACGTCT---GTAGTG
CCTCAAAGACATTGGCGGAGCGGCAGCAGTCCTCTGAGCGTAGTAATTCTT-TATCTCGC
TTCTGTTAGGCGCTGCCCCCCCGGCCGTAAAA--CCCCCAA--TTTTTTCTG--------
-----------------------------------------------------
>Nigrospora_vesicularisCGMCC_3.18128T
------------------------------------------------------------
------------------------------------------------------------
----------------------------------CCTGCGGAGGGATCATTACAGAGTTA
TC-CAACTCCCAAACC-CATGTGAACATATCTCTTTGTTGCCTCGGCGCAAG--------
------------------------------CTACCCGGGACCTCGCGCCCC---------
----------------GGGCGGCCCGCCGGCGGACAAACC-AAA--CTC-TGTTATCTTC
GTTGATTATCTGAGTGTCTTA-TTTAATAAGTCAAAACTTTCAACAACGGATCTCTTGGT
TCTGGCATCGATGAAGAACGCAGCGAAATGCGATAAGTAATGTGAATTGCAGAATTCAGT
GAATCATCGAATCTTTGAACGCACATTGCGCCCATTAGTATTCTAGTGGGCATGCCTGTT
CGAGCGTCATTTCAACCCCTAAGCACAGCTTATTGTTGGGCGTCTACGTCT---GTAGTG
CCTCAAAGACATTGGCGGAGCGGCAGCAGTCCTCTGAGCGTAGTAATTCTT-TATCTCGC
TTTTGTTAGGCGCTGCCCCCCCGGCCGTAAAA--CCCCCCA--TTTTTTCTGGTTGACCT
CGGATCAGGTAGGAATACCC-GCTGAACTTAAGCATATC--------------
>Nigrospora_vesicularisLC0322
------------------------------------------------------------
------------------------------------------------------------
----------------------------------CCTGCGGAGGGATCATTACAGAGTTA
TC-CAACTCCCAAACC-CATGTGAACATATCTCTTTGTTGCCTCGGCGCAAG--------
------------------------------CTACCCGGGACCTCGCGCCCC---------
----------------GGGCGGCCCGCCGGCGGACAAACC-AAA--CTC-TGTTATCTTC
GTTGATTATCTGAGTGTCTTA-TTTAATAAGTCAAAACTTTCAACAACGGATCTCTTGGT
TCTGGCATCGATGAAGAACGCAGCGAAATGCGATAAGTAATGTGAATTGCAGAATTCAGT
GAATCATCGAATCTTTGAACGCACATTGCGCCCATTAGTATTCTAGTGGGCATGCCTGTT
CGAGCGTCATTTCAACCCCTAAGCACAGCTTATTGTTGGGCGTCTACGTCT---GTAGTG
CCTCAAAGACATTGGCGGAGCGGCAGCAGTCCTCTGAGCGTAGTAATTCTT-TATCTCGC
TTTTGTTAGGCGCTGCCCCCCCGGCCGTAAAA--CCCCCCA--TTTTTTCTGGTTGACCT
CGGATCAGGTAGGAATACCC-GCTGAACTTAAGCATATC--------------
>Nigrospora_osmanthiLC4487
------------------------------------------------------------
------------------------------------------------------------
-------------------------------GAACCTGCGGAGGGATCATTACAGAGTTA
TC-CAACTCCCAAACC-CATGTGAACATATCTCTTTGTTGCCTCGGCGCAAG--------
------------------------------CTACCCGGGACCTCGCGCCCC---------
----------------GGGCGGCCCGCCGGCGGACAAACC-AAA--CTC-TGTTATCTTC
GTTGATTATCTGAGTGTCTTA-TTTAATAAGTCAAAACTTTCAACAACGGATCTCTTGGT
TCTGGCATCGATGAAGAACGCAGCGAAATGCGATAAGTAATGTGAATTGCAGAATTCAGT
GAATCATCGAATCTTTGAACGCACATTGCGCCCATTAGTATTCTAGTGGGCATGCCTGTT
CGAGCGTCATTTCAACCCCTAAGCACAGCTTATTGTTGGGCGTCTACGTCT---GTAGTG
CCTCAAAGACATTGGCGGAGCGGCAGCAGTCCTCTGAGCGTAGTAATTCTT-TATCTCGC
TTCTGTTAGGCGCTGCCCCCCCGGCCGTAAAA--CCCCCAA--TTTTTTCTGGTTGACCT
CGGATCAGGTAGGAATACCC-GCTGAACTTAAGCATATCAA------------
>Nigrospora_osmanthiCGMCC_3.18126T
------------------------------------------------------------
------------------------------------------------------------
------------------------------------TGCGGAGGGATCATTACAGAGTTA
TC-CAACTCCCAAACC-CATGTGAACATATCTCTTTGTTGCCTCGGCGCAAG--------
------------------------------CTACCCGGGACCTCGCGCCCC---------
----------------GGGCGGCCCGCCGGCGGACAAACC-AAA--CTC-TGTTATCTTC
GTTGATTATCTGAGTGTCTTA-TTTAATAAGTCAAAACTTTCAACAACGGATCTCTTGGT
TCTGGCATCGATGAAGAACGCAGCGAAATGCGATAAGTAATGTGAATTGCAGAATTCAGT
GAATCATCGAATCTTTGAACGCACATTGCGCCCATTAGTATTCTAGTGGGCATGCCTGTT
CGAGCGTCATTTCAACCCCTAAGCACAGCTTATTGTTGGGCGTCTACGTCT---GTAGTG
CCTCAAAGACATTGGCGGAGCGGCAGCAGTCCTCTGAGCGTAGTAATTCTT-TATCTCGC
TTCTGTTAGGCGCTGCCCCCCCGGCCGTAAAA--CCCCCAA--TTTTTTCTGGTTGACCT
CGGATCAGGTAGGAATACCC-GCTGAACTTAAGCATATCAA------------
>Nigrospora_lacticoloniaCGMCC_3.18123T
------------------------------------------------------------
------------------------------------------------------------
---------------------------------------------ATCATTACAGAGTTA
TC-CAACTCCCAAACC-CATGTGAACATATCTCTTTGTTGCCTCGGCGCAAG--------
------------------------------CTACCCGGGACCTCGCGCCCC---------
----------------GGGCGGCCCGCCGGCGGACAAACC-AAA--CTC-TGTTATCTTC
GTTGATTATCTGAGTGTCTTA-TTTAATAAGTCAAAACTTTCAACAACGGATCTCTTGGT
TCTGGCATCGATGAAGAACGCAGCGAAATGCGATAAGTAATGTGAATTGCAGAATTCAGT
GAATCATCGAATCTTTGAACGCACATTGCGCCCATTAGTATTCTAGTGGGCATGCCTGTT
CGAGCGTCATTTCAACCCCTAAGCACAGCTTATTGTTGGGCGTCTACGTCT---GTAGTG
CCTCAAAGACATTGGCGGAGCGGCAGCAGTCCTCTGAGCGTAGTAATTCTT-TATCTCGC
TTCTGTTAGGCGCTGCCCCCCCGGCCGTAAAA--CCCCCAA--TTTTTTCTGGTTGACCT
CGGATCAGGTAGGAATACCC-GCTGAACTTAAGCATATC--------------
>Nigrospora_osmanthi_GUCC_25-0130
------------------------------------------------------------
------------------------------------------------------------
------------AACAAGGTCTCCGT-TGGTGAACCAGCGGAGGGATCATTACAGAGTTA
TC-CAACTCCCAAACC-CATGTGAACATATCTCTTTGTTGCCTCGGCGCAAG--------
------------------------------CTACCCGGGACCTCGCGCCCC---------
----------------GGGCGGCCCGCCGGCGGACAAACC-AAA--CTC-TGTTATCTTC
GTTGATTATCTGAGTGTCTTA-TTTAATAAGTCAAAACTTTCAACAACGGATCTCTTGGT
TCTGGCATCGATGAAGAACGCAGCGAAATGCGATAAGTAATGTGAATTGCAGAATTCAGT
GAATCATCGAATCTTTGAACGCACATTGCGCCCATTAGTATTCTAGTGGGCATGCCTGTT
CGAGCGTCATTTCAACCCCTAAGCACAGCTTATTGTTGGGCGTCTACGTCT---GTAGTG
CCTCAAAGACATTGGCGGAGCGGCAGCAGTCCTCTGAGCGTAGTAATTCTT-TATCTCGC
TTCTGTTAGGCGCTGCCCCCCCGGCCGTAAAA--CCCCCAA--TTTTTTCTGGTTGACCT
CGGATCAGGTAGGAATACCC-GCTGAACTTAAGCATA----------------
>Nigrospora_osmanthi_GUCC_25-0131
------------------------------------------------------------
------------------------------------------------------------
------------AACAAGGTCTCCGT-TGGTGAACCAGCGGAGGGATCATTACAGAGTTA
TC-CAACTCCCAAACC-CATGTGAACATATCTCTTTGTTGCCTCGGCGCAAG--------
------------------------------CTACCCGGGACCTCGCGCCCC---------
----------------GGGCGGCCCGCCGGCGGACAAACC-AAA--CTC-TGTTATCTTC
GTTGATTATCTGAGTGTCTTA-TTTAATAAGTCAAAACTTTCAACAACGGATCTCTTGGT
TCTGGCATCGATGAAGAACGCAGCGAAATGCGATAAGTAATGTGAATTGCAGAATTCAGT
GAATCATCGAATCTTTGAACGCACATTGCGCCCATTAGTATTCTAGTGGGCATGCCTGTT
CGAGCGTCATTTCAACCCCTAAGCACAGCTTATTGTTGGGCGTCTACGTCT---GTAGTG
CCTCAAAGACATTGGCGGAGCGGCAGCAGTCCTCTGAGCGTAGTAATTCTT-TATCTCGC
TTCTGTTAGGCGCTGCCCCCCCGGCCGTAAAA--CCCCCAA--TTTTTTCTGGTTGACCT
CGGATCAGGTAGGAATACCC-GCTGAACTTAAGCATA----------------
>Nigrospora_osmanthi_GUCC_25-0132
------------------------------------------------------------
------------------------------------------------------------
-----------TAACAAGGTCTCCGT-TGGTGAACCAGCGGAGGGATCATTACAGAGTTA
TC-CAACTCCCAAACC-CATGTGAACATATCTCTTTGTTGCCTCGGCGCAAG--------
------------------------------CTACCCGGGACCTCGCGCCCC---------
----------------GGGCGGCCCGCCGGCGGACAAACC-AAA--CTC-TGTTATCTTC
GTTGATTATCTGAGTGTCTTA-TTTAATAAGTCAAAACTTTCAACAACGGATCTCTTGGT
TCTGGCATCGATGAAGAACGCAGCGAAATGCGATAAGTAATGTGAATTGCAGAATTCAGT
GAATCATCGAATCTTTGAACGCACATTGCGCCCATTAGTATTCTAGTGGGCATGCCTGTT
CGAGCGTCATTTCAACCCCTAAGCACAGCTTATTGTTGGGCGTCTACGTCT---GTAGTG
CCTCAAAGACATTGGCGGAGCGGCAGCAGTCCTCTGAGCGTAGTAATTCTT-TATCTCGC
TTCTGTTAGGCGCTGCCCCCCCGGCCGTAAAA--CCCCCAA--TTTTTTCTGGTTGACCT
CGGATCAGGTAGGAATACCC-GCTGAACTTAAGCATAT---------------
>Nigrospora_osmanthi_GUCC_25-0133
------------------------------------------------------------
------------------------------------------------------------
------------AACAAGGTCTCCGT-TGGTGAACCAGCGGAGGGATCATTACAGAGTTA
TC-CAACTCCCAAACC-CATGTGAACATATCTCTTTGTTGCCTCGGCGCAAG--------
------------------------------CTACCCGGGACCTCGCGCCCC---------
----------------GGGCGGCCCGCCGGCGGACAAACC-AAA--CTC-TGTTATCTTC
GTTGATTATCTGAGTGTCTTA-TTTAATAAGTCAAAACTTTCAACAACGGATCTCTTGGT
TCTGGCATCGATGAAGAACGCAGCGAAATGCGATAAGTAATGTGAATTGCAGAATTCAGT
GAATCATCGAATCTTTGAACGCACATTGCGCCCATTAGTATTCTAGTGGGCATGCCTGTT
CGAGCGTCATTTCAACCCCTAAGCACAGCTTATTGTTGGGCGTCTACGTCT---GTAGTG
CCTCAAAGACATTGGCGGAGCGGCAGCAGTCCTCTGAGCGTAGTAATTCTT-TATCTCGC
TTCTGTTAGGCGCTGCCCCCCCGGCCGTAAAA--CCCCCAA--TTTTTTCTGGTTGACCT
CGGATCAGGTAGGAATACCC-GCTGAACTTAAGCATAT---------------
>Nigrospora_aurantiaca_CGMCC_3.18130T
------------------------------------------------------------
------------------------------------------------------------
----------------------------------CCTGCGGAGGGATCATTACAGAGTTA
TC-CAACTCCCAAACC-CATGTGAACATATCTCTTTGTTGCCTCGGCGCAAG--------
------------------------------CTACCCGGGACCTCGCGCCCC---------
----------------GGGCGGCCCGCCGGCGGACACACC-AAA--CTC-TGTTATCTTC
GTTGATTATCTGAGTGTCTTA-TTTAATAAGTCAAAACTTTCAACAACGGATCTCTTGGT
TCTGGCATCGATGAAGAACGCAGCGAAATGCGATAAGTAATGTGAATTGCAGAATTCAGT
GAATCATCGAATCTTTGAACGCACATTGCGCCCATTAGTATTCTAGTGGGCATGCCTGTT
CGAGCGTCATTTCAACCCCTAAGCACAGCTTATTGTTGGGCGTCTACGTCT---GTAGTG
CCTCAAAGACATTGGCGGAGCGGCAGTAGTCCTCTGAGCGTAGTAATTCTT-TATCTCGC
TTTTGTTAGGTGCTGCCCCCCCGGCCGTAAAA--CCCCCAA--TTTTTTCTGGTTGACCT
CGGATCAGGTAGGAATACCC-GCTGAACTTAAGCATATC--------------
>Nigrospora_aurantiaca_LC7034
------------------------------------------------------------
------------------------------------------------------------
------------------------------------------------------------
-----ACTCCCAAACC-CATGTGAACATATCTCTTTGTTGCCTCGGCGCAAG--------
------------------------------CTACCCGGGACCTCGCGCCCC---------
----------------GGGCGGCCCGCCGGCGGACACACC-AAA--CTC-TGTTATCTTC
GTTGATTATCTGAGTGTCTTA-TTTAATAAGTCAAAACTTTCAACAACGGATCTCTTGGT
TCTGGCATCGATGAAGAACGCAGCGAAATGCGATAAGTAATGTGAATTGCAGAATTCAGT
GAATCATCGAATCTTTGAACGCACATTGCGCCCATTAGTATTCTAGTGGGCATGCCTGTT
CGAGCGTCATTTCAACCCCTAAGCACAGCTTATTGTTGGGCGTCTACGTCT---GTAGTG
CCTCAAAGACATTGGCGGAGCGGCAGTAGTCCTCTGAGCGTAGTAATTCTT-TATCTCGC
TTTTGTTAGGTGCTGCCCCCCCGGCCGTAAAA--CCCCCAT--TTTTTTCTGGTTGACCT
CGGATCAGGTAGGAATACCC-GCTGAACTTAAGCATATCAATAA---------
>Nigrospora_oryzaeLC4265
------------------------------------------------------------
------------------------------------------------------------
------------------------------------TGCGGAGGGATCATTACAGAGTTA
TC-CAACTCCCAAACC-CATGTGAACTTATCTCTTTGTTGCCTCGGCGCAAG--------
------------------------------CTACCCGGGACCTCGCGCCCC---------
----------------GGGGGGCCCGCCGGCGGACAAACC-AAA--CTC-TGTTATCTTC
GTTGATTATCTGAGTGTCTTA-TTTAATAAGTCAAAACTTTCAACAACGGATCTCTTGGT
TCTGGCATCGATGAAGAACGCAGCGAAATGCGATAAGTAATGTGAATTGCAGAATTCAGT
GAATCATCGAATCTTTGAACGCACATTGCGCCCATTAGTATTCTAGTGGGCATGCCTGTT
CGAGCGTCATTTCAACCCCTAAGCACAGCTTATTGTTGGGACTCTACGGCTT-CGTAGTT
CCCCAAAGACATTGGCGGAGTGGCAGCAGTCCTCTGAGCGTAGTAATTCTT-TATCTCGC
TTTTGTTAGGCGCTGCCCCCCCGGCCGTAAAA--CCCCCAA--TTTTTTCTGGTTGACCT
CGGATCAGGTAGGAATACCC-GCTGAACTTAA---------------------
>Nigrospora_oryzaeLC2724
------------------------------------------------------------
------------------------------------------------------------
----------------------CCGT-AGGTGAACCTGCGGAGGGATCATTACAGAGTTA
TC-CAACTCCCAAACC-CATGTGAACTTATCTCTTTGTTGCCTCGGCGCAAG--------
------------------------------CTACCCGGGACCTCGCGCCCC---------
----------------GGGGGGCCCGCCGGCGGACAAACC-AAA--CTC-TGTTATCTTC
GTTGATTATCTGAGTGTCTTA-TTTAATAAGTCAAAACTTTCAACAACGGATCTCTTGGT
TCTGGCATCGATGAAGAACGCAGCGAAATGCGATAAGTAATGTGAATTGCAGAATTCAGT
GAATCATCGAATCTTTGAACGCACATTGCGCCCATTAGTATTCTAGTGGGCATGCCTGTT
CGAGCGTCATTTCAACCCCTAAGCACAGCTTATTGTTGGGACTCTACGGCTT-CGTAGTT
CCCCAAAGACATTGGCGGAGTGGCAGCAGTCCTCTGAGCGTAGTAATTCTT-TATCTCGC
TTTTGTTAGGCGCTGCCCCCCCGGCCGTAAAA--CCCCCAA--TTTTTTCTGGTTGACCT
CGGATCAGGTAGGAATACCC-GCTGAACTTAAGCATATCAAT-----------
>Nigrospora_globospora_LC15839
------------------------------------------------------------
------------------------------------------------------------
------------------------------------------------------GAGTTA
TC-CAACTCCCAAACC-CATGTGAACTTATCTCTTTGTTGCCTCGGCGCAAG--------
------------------------------CTACCCGGGACCTCGCGCCCC---------
----------------GGGCGGCCCGCCGGCGGACAAACC-AAA--CTC-TGTTATCTTC
GTTGATTATCTGAGTGTCTTA-TTTAATAAGTCAAAACTTTCAACAACGGATCTCTTGGT
TCTGGCATCGATGAAGAACGCAGCGAAATGCGATAAGTAATGTGAATTGCAGAATTCAGT
GAATCATCGAATCTTTGAACGCACATTGCGCCCATTAGTATTCTAGTGGGCATGCCTGTT
CGAGCGTCATTTCAACCCCTAAGCACAGCTTATTGTTGGGAATCTACGGTCT-CGTAGTT
CCTCAAAGACATTGGCGGAGTGGCAGCAGTCCTCTGAGCGTAGTAATTTTT-TATCTCGC
TTCTGTTAGGCGCTGTCCCCCCGGCCGTTAAA--CCCCCAA--TTTTTTCTGGTTGACCT
CGGATCAGGTAGGAATACCCAGCTGAACTTAAGCATATC--------------
>Nigrospora_globosporaCGMCC_3.20539T
------------------------------------------------------------
------------------------------------------------------------
------------------------------------------------------GAGTTA
TC-CAACTCCCAAACC-CATGTGAACTTATCTCTTTGTTGCCTCGGCGCAAG--------
------------------------------CTACCCGGGACCTCGCGCCCC---------
----------------GGGCGGCCCGCCGGCGGACAAACC-AAA--CTC-TGTTATCTTC
GTTGATTATCTGAGTGTCTTA-TTTAATAAGTCAAAACTTTCAACAACGGATCTCTTGGT
TCTGGCATCGATGAAGAACGCAGCGAAATGCGATAAGTAATGTGAATTGCAGAATTCAGT
GAATCATCGAATCTTTGAACGCACATTGCGCCCATTAGTATTCTAGTGGGCATGCCTGTT
CGAGCGTCATTTCAACCCCTAAGCACAGCTTATTGTTGGGAATCTACGGTCT-CGTAGTT
CCTCAAAGACATTGGCGGAGTGGCAGCAGTCCTCTGAGCGTAGTAATTTTT-TATCTCGC
TTCTGTTAGGCGCTGTCCCCCCGGCCGTTAAA--CCCCCAA--TTTTTTCTGGTTGACCT
CGGATCAGGTAGGAATACCCAGCTGAACTTAAGCATATC--------------
>Nigrospora_singularisLC12068
------------------------------------------------------------
------------------------------------------------------------
------------------------------------------------------------
------------------ATGT-GACTTATCTCTTTGTTGCCTCGGCGCAAG--------
------------------------------CTACCCGGGACCTCGCGCCCC---------
----------------GGGCGGCCCGCCGGCGGACAAACC-AAA--CTC-TGTTATCTTC
GTTGATTATCTGAGTGTCTTA-TTTAATAAGTCAAAACTTTCAACAACGGATCTCTTGGT
TCTGGCATCGATGAAGAACGCAGCGAAATGCGATAAGTAATGTGAATTGCAGAATTCAGT
GAATCATCGAATCTTTGAACGCACATTGCGCCCATTAGTATTCTAGTGGGCATGCCTGTT
CGAGCGTCATTTCAACCCCTAAGCACAGCTTATTGTTGGGAATCTACGCCCT-AGTAGTT
CCTCAAAGACATTGGCGGAGTGGCAGTAGTCCTCTGAGCGTAGTAATTCTT-TATCTCGC
TTTTGTTAGGTGCTGCCTCCCCGGCCGTAAAA--CCCCCAA--TTTTTTCTGGTTGACCT
CGGATCAGGTAGGAATACCC-GCTGAACTTAAGCATATCAATAAG-GCGGAGG
>Nigrospora_zimmermanii_CBS_984.69
------------------------------------------------------------
------------------------------------------------------------
----------GTAACAAGGTCTCCGT-TGGTGAACCAGCGGAGGGATCATTACAGAGTTA
TC-CAACTCCCAAACC-CATGTGAACTTATCTCTTTGTTGCCTCGGCGCAAG--------
------------------------------CTACCCGGGACCTCGCGCCCC---------
----------------GGGCGGCCCGCCGGCGGACACACC-AAA--CTC-TGTTATCTTC
GTTGATTATCTGAGTGTCTTA-TTTAATAAGTCAAAACTTTCAACAACGGATCTCTTGGT
TCTGGCATCGATGAAGAACGCAGCGAAATGCGATAAGTAATGTGAATTGCAGAATTCAGT
GAATCATCGAATCTTTGAACGCACATTGCGCCCATTAGTATTCTAGTGGGCATGCCTGTT
CGAGCGTCATTTCAACCCCTAAGCACAGCTTACTGTTGGGAACCTACGGCCTCCGTAGCT
CCTTAAAGACATTGGCGGAGTGGCAGTGGTCCTCTGAGCGTAGTAATTCTT-TATCTCGC
TTTTGTTAGGTGCTGCCCCCCCGGCCGTAAAA--CCCCCCC--TTTTTTCTGGTTGACCT
CGGATCAGGTAGGAATACCC-GCTGAACTTAAGCATATC--------------
>Nigrospora_zimmermanii_CBS_290.62T
------------------------------------------------------------
------------------------------------------------------------
-----------TAACAAGGTCTCCGT-TGGTGAACCAGCGGAGGGATCATTACAGAGTTA
TC-CAACTCCCAAACC-CATGTGAACTTATCTCTTTGTTGCCTCGGCGCAAG--------
------------------------------CTACCCGGGACCTCGCGCCCC---------
----------------GGGCGGCCCGCCGGCGGACCAACC-CAA--CTC-TGTTATCTTC
GTTGATTATCTGAGTGTCTTA-TTTAATAAGTCAAAACTTTCAACAACGGATCTCTTGGT
TCTGGCATCGATGAAGAACGCAGCGAAATGCGATAAGTAATGTGAATTGCAGAATTCAGT
GAATCATCGAATCTTTGAACGCACATTGCGCCCATTAGTATTCTAGTGGGCATGCCTGTT
CGAGCGTCATTTCAACCCCTAAGCACAGCTTACTGTTGGGAACCTACGGCCTCCGTAGCT
CCTTAAAGACATTGGCGGAGTGGCAGTGGTCCTCTGAGCGTAGTAATTCTT-TATCTCGC
TTTTGTTAGGTGCTGCCCCCCCGGCCGTAAAA--CCCCCCC--TTTTTTCTGGTTGACCT
CGGATCAGGTAGGAATACCC-GCTGAACTTAAGCATA----------------
>Nigrospora_pernambucoensisURM8463=A.R.M._974T
------------------------------------------------------------
------------------------------------------------------------
---------------------TCCGTAGGGTGAACCTGCGGAGGGATCATTACAGAGTTA
TC-CAACTCCCAAACC-CATGTGAACTTATCTCTTTGTTGCCTCGGCGCAAG--------
------------------------------CTACCCGGGACCTCGCGCCCC---------
----------------GGGCGGCCCGCCGGCGGACAAACC-AAA--CTC-TGTTATCTTA
GTTGATTATCTGAGTGTCTTA-TTTAATAAGTCAAAACTTTCAACAACGGATCTCTTGGT
TCTGGCATCGATGAAGAACGCAGCGAAATGCGATAAGTAATGTGAATTGCAGAATTCAGT
GAATCATCGAATCTTTGAACGCACATTGCGCCCATTAGTATTCTAGTGGGCATGCCTGTT
CGAGCGTCATTTCAACCCCTAAGCACAGCTTATTGTTGGGCCTCTACGTTT--CGTAGTG
CCTCAAAGACATTGGCGGAGTGGCAGTAGTCCTCTGAGCGTAGTAATTCTT-TATCTCGC
TTTTGTTAGGTGCTGCCCCCCCGGCCGTAAAA--CCCCCG--------------------
-----------------------------------------------------
>Nigrospora_endophyticaURM8462=A.R.M._973T
------------------------------------------------------------
------------------------------------------------------------
--------------------TTCCGT-AGGTGAACCTGCGGAGGGATCATTACAGAGTTA
TC-CAACTCCCAAACC-CATGTGAACTTATCTCTTTGTTGCCTCGGCGCAAG--------
------------------------------CTACCCGGGACCTCGCGCCCC---------
----------------GGGCGGCCCGCCGGCGGACAAACC-AAA--CTC-TGTTATCTTA
GTTGATTATCTGAGTGTCTTA-TTTAATAAGTCAAAACTTTCAACAACGGATCTCTTGGT
TCTGGCATCGATGAAGAACGCAGCGAAATGCGATAAGTAATGTGAATTGCAGAATTCAGT
GAATCATCGAATCTTTGAACGCACATTGCGCCCATTAGTATTCTAGTGGGCATGCCTGTT
CGAGCGTCATTTCAACCCCTAAGCACAGCTTATTGTTGGGCCTCTACGTTT--CGTAGTG
CCTCAAAGACATTGGCGGAGTGGCAGTAGTCCTCTGAGCGTAGTAATTCTT-TATCTCGC
TTTTGTTAGGTGCTGCCCCCCCGGCCGAAAAC--CCCAA---------------------
-----------------------------------------------------
>Nigrospora_endophyticaURM8712=A.R.M._687
------------------------------------------------------------
------------------------------------------------------------
-------------------------------GAACCTGCGGAGGGATCATTACAGAGTTA
TC-CAACTCCCAAACC-CATGTGAACTTATCTCTTTGTTGCCTCGGCGCAAG--------
------------------------------CTACCCGGGACCTCGCGCCCC---------
----------------GGGCGGCCCGCCGGCGGACAAACC-AAA--CTC-TGTTATCTTA
GTTGATTATCTGAGTGTCTTA-TTTAATAAGTCAAAACTTTCAACAACGGATCTCTTGGT
TCTGGCATCGATGAAGAACGCAGCGAAATGCGATAAGTAATGTGAATTGCAGAATTCAGT
GAATCATCGAATCTTTGAACGCACATTGCGCCCATTAGTATTCTAGTGGGCATGCCTGTT
CGAGCGTCATTTCAACCCCTAAGCACAGCTTATTGTTGGGCCTCTACGTTT--CGTAGTG
CCTCAAAGACATTGGCGGAGTGGCAGTAGTCCTCTGAGCGTAGTAATTCCT-TATCTCGC
TTTTGTTAGGTGCTGCCCCCCCGGCCGTAAAA--CCCCCAA--TTTTTTCTGGTGA----
-----------------------------------------------------
>Nigrospora_pernambucoensisURM8711=A.R.M.651
------------------------------------------------------------
------------------------------------------------------------
--------------------TTCCGT-AGGTGAACCTGCGGAGGGATCATTACAGAGTTA
TC-CAACTCCCAAACC-CATGTGAACTTATCTCTTTGTTGCCTCGGCGCAAG--------
------------------------------CTACCCGGGACCTCGCGCCCC---------
----------------GGGCGGCCCGCCGGCGGACAAACC-AAA--CTC-TGTTATCTTA
GTTGATTATCTGAGTGTCTTA-TTTAATAAGTCAAAACTTTCAACAACGGATCTCTTGGT
TCTGGCATCGATGAAGAACGCAGCGAAATGCGATAAGTAATGTGAATTGCAGAATTCAGT
GAATCATCGAATCTTTGAACGCACATTGCGCCCATTAGTATTCTAGTGGGCATGCCTGTT
CGAGCGTCATTTCAACCCCTAAGCACAGCTTATTGTTGGGCCTCTACGTTT--CGTAGTG
CCTCAAAGACATTGGCGGAGTGGCAGTAGTCCTCTGAGCGTAGTAATTCTT-TATCTCGC
TTTTGTTAGGTGCTGCCCCCCCGGCCGTAAAA--CCCCCAA--TTTTTTCTGGTTGA---
-----------------------------------------------------
>Nigrospora_macarangae_MFLUCC_19-0141
------------------------------------------------------------
------------------------------------------------------------
-------------------------------GAACCAGCGGAGGGATCATTACAGAGTTA
TC-CAACTCCCAAACC-CATGTGAACTTATCTCTTTGTTGCCTCGGCGCAAG--------
------------------------------CTACCCGGGACCTCGCGCCCC---------
----------------GGGCGGCCCGCCGGCGGACAAACC-AAA--CTC-TGTTATCTTA
GTTGATTATCTGAGTGTCTTA-TTTAATAAGTCAAAACTTTCAACAACGGATCTCTTGGT
TCTGGCATCGATGAAGAACGCAGCGAAATGCGATAAGTAATGTGAATTGCAGAATTCAGT
GAATCATCGAATCTTTGAACGCACATTGCGCCCATTAGTATTCTAGTGGGCATGCCTGTT
CGAGCGTCATTTCAACCCCTAAGCACAGCTTATTGTTGGGCCTCTACGTTT--CGTAGTG
CCTCAAAGACATTGGCGGAGTGGCAGTAGTCCTCTGAGCGTAGTAATTCTT-TATCTCGC
TTTTGTTAGGTGCTGCCCCCCCGGCCGTAAAA--CCCCCAA--TTTTTTCTGGTTGACCT
CGGATCAGGTAGGAATACCC-GCTGAACTTAAGCATATCAATA----------
>Nigrospora_macarangae_NCYUCC_19-0177
------------------------------------------------------------
------------------------------------------------------------
-------------------------------GAACCAGCGGAGGGATCATTACAGAGTTA
TC-CAACTCCCAAACC-CATGTGAACTTATCTCTTTGTTGCCTCGGCGCAAG--------
------------------------------CTACCCGGGACCTCGCGCCCC---------
----------------GGGCGGCCCGCCGGCGGACAAACC-AAA--CTC-TGTTATCTTA
GTTGATTATCTGAGTGTCTTA-TTTAATAAGTCAAAACTTTCAACAACGGATCTCTTGGT
TCTGGCATCGATGAAGAACGCAGCGAAATGCGATAAGTAATGTGAATTGCAGAATTCAGT
GAATCATCGAATCTTTGAACGCACATTGCGCCCATTAGTATTCTAGTGGGCATGCCTGTT
CGAGCGTCATTTCAACCCCTAAGCACAGCTTATTGTTGGGCCTCTACGTTT--CGTAGTG
CCTCAAAGACATTGGCGGAGTGGCAGTAGTCCTCTGAGCGTAGTAATTCTT-TATCTCGC
TTTTGTTAGGTGCTGCCCCCCCGGCCGTAAAA--CCCCCAA--TTTTTTCTGGTTGACCT
CGGATCAGGTAGGAATACCC-GCTGAACTTAAGCATATCAATA----------
>Nigrospora_macarangae_NCYUCC_19-0312
------------------------------------------------------------
------------------------------------------------------------
-------------------------------GAACCAGCGGAGGGATCATTACAGAGTTA
TC-CAACTCCCAAACC-CATGTGAACTTATCTCTTTGTTGCCTCGGCGCAAG--------
------------------------------CTACCCGGGACCTCGCGCCCC---------
----------------GGGCGGCCCGCCGGCGGACAAACC-AAA--CTC-TGTTATCTTA
GTTGATTATCTGAGTGTCTTA-TTTAATAAGTCAAAACTTTCAACAACGGATCTCTTGGT
TCTGGCATCGATGAAGAACGCAGCGAAATGCGATAAGTAATGTGAATTGCAGAATTCAGT
GAATCATCGAATCTTTGAACGCACATTGCGCCCATTAGTATTCTAGTGGGCATGCCTGTT
CGAGCGTCATTTCAACCCCTAAGCACAGCTTATTGTTGGGCCTCTACGTTT--CGTAGTG
CCTCAAAGACATTGGCGGAGTGGCAGTAGTCCTCTGAGCGTAGTAATTCTT-TATCTCGC
TTTTGTTAGGTGCTGCCCCCCCGGCCGTAAAA--CCCCCAA--TTTTTTCTGGTTGACCT
CGGATCAGGTAGGAATACCC-GCTGAACTTAAGCATATCAATA----------
>Nigrospora_endophytica_GUCC_25-0122
------------------------------------------------------------
------------------------------------------------------------
-----------TAACAAGGTCTCCGT-TGGTGAACCAGCGGAGGGATCATTACAGAGTTA
TC-CAACTCCCAAACC-CATGTGAACTTATCTCTTTGTTGCCTCGGCGCAAG--------
------------------------------CTACCCGGGACCTCGCGCCCC---------
----------------GGGCGGCCCGCCGGCGGACAAACC-AAA--CTC-TGTTATCTTA
GTTGATTATCTGAGCGTCTTA-TTTAATAAGTCAAAACTTTCAACAACGGATCTCTTGGT
TCTGGCATCGATGAAGAACGCAGCGAAATGCGATAAGTAATGTGAATTGCAGAATTCAGT
GAATCATCGAATCTTTGAACGCACATTGCGCCCATTAGTATTCTAGTGGGCATGCCTGTT
CGAGCGTCATTTCAACCCCTAAGCACAGCTTATTGTTGGGCCTCTACGTTT--CGTAGTG
CCTCAAAGACATTGGCGGAGTGGCAGTAGTCCTCTGAGCGTAGTAATTCTT-TATCTCGC
TTTTGTTAGGTGCTGCCCCCCCGGCCGTAAAA--CCCCCAA--TTTTTTCTGGTTGACCT
CGGATCAGGTAGGAATACCC-GCTGAACTTAAGCATAT---------------
>Nigrospora_endophytica_GUCC_25-0123
------------------------------------------------------------
------------------------------------------------------------
------------AACAAGGTCTCCGT-TGGTGAACCAGCGGAGGGATCATTACAGAGTTA
TC-CAACTCCCAAACC-CATGTGAACTTATCTCTTTGTTGCCTCGGCGCAAG--------
------------------------------CTACCCGGGACCTCGCGCCCC---------
----------------GGGCGGCCCGCCGGCGGACAAACC-AAA--CTC-TGTTATCTTA
GTTGATTATCTGAGCGTCTTA-TTTAATAAGTCAAAACTTTCAACAACGGATCTCTTGGT
TCTGGCATCGATGAAGAACGCAGCGAAATGCGATAAGTAATGTGAATTGCAGAATTCAGT
GAATCATCGAATCTTTGAACGCACATTGCGCCCATTAGTATTCTAGTGGGCATGCCTGTT
CGAGCGTCATTTCAACCCCTAAGCACAGCTTATTGTTGGGCCTCTACGTTT--CGTAGTG
CCTCAAAGACATTGGCGGAGTGGCAGTAGTCCTCTGAGCGTAGTAATTCTT-TATCTCGC
TTTTGTTAGGTGCTGCCCCCCCGGCCGTAAAA--CCCCCAA--TTTTTTCTGGTTGACCT
CGGATCAGGTAGGAATACCC-GCTGAACTTAAGCATA----------------
>Nigrospora_magnoliae_MFLUCC_190112T
------------------------------------------------------------
------------------------------------------------------------
----------------------CCGT-TGGTGAACCAGCGGAGGGATCATTACAGAGTTA
TC-CAACTCCCAAACC-CATGTGAACTTATCTCTTTGTTGCCTCGGCGCAAG--------
------------------------------CTACCCGGGACCTCGCGCCCC---------
----------------GGGCGGCCCGCCGGCGGACAAACC-AAA--CTC-TGTTATCTTC
GTTGATTATCTGAGTGTCTTA-TTTAATAAGTCAAAACTTTCAACAACGGATCTCTTGGT
TCTGGCATCGATGAAGAACGCAGCGAAATGCGATAAGTAATGTGAATTGCAGAATTCAGT
GAATCATCGAATCTTTGAACGCACATTGCGCCCATTAGTATTCTAGTGGGCATGCCTGTT
CGAGCGTCATTTCAACCCCTAAGCACAGCTTATTGTTGGGACTCTACGGCTTCCGTAGTT
CCTCAAAGACATTGGCGGAGTGGCAGCAGTCCTCTGAGCGTAGTAATTTTT-TATCTCGC
TTCTGTTAGGTGCTGTCCCCCCGGCCGTAAAA--CCCCCAA--TTTTTTCTGG-TGACCT
CGGATCAG---------------------------------------------
>Nigrospora_marylouisemclawsiae_BRIP_74865b
-----------CGTCGCTACTACCGATTGAATGGCTCAGTGAGGCTTTGGGACTGGCCCA
GAGAGGTCGGCAACGACCACTCAGGGCCGGAAACTTATCCAAACTCGGTCATTTAGAGGA
AGTAAAAGTCGTAACAAGGTCTCCGT-TGGTGAACCAGCGGAGGGATCATTACAGAGTTA
TC-CAACTCCCAAACC-CATGTGAACATATCTCTTTGTTGCCTCGGCGCAAG--------
------------------------------CTACCCGGGACCTCGCGCCCC---------
----------------GGGCGGCCCGCCGGCGGACAAACC-AAA--CTC-TGTTATCTTC
GTTGATTATCTGAGTGTCTTA-TTTAATAAGTCAAAACTTTCAACAACGGATCTCTTGGT
TCTGGCATCGATGAAGAACGCAGCGAAATGCGATAAGTAATGTGAATTGCAGAATTCAGT
GAATCATCGAATCTTTGAACGCACATTGCGCCCATTAGTATTCTAGTGGGCATGCCTGTT
CGAGCGTCATTTCAACCCCTAAGCACAGCTTATTGTTGGGCGTCTACGTC---TGTAGTG
CCTCAAAGACATTGGCGGAGCGGCAGCAGTCCTCTGAGCGTAGTAATTCTT-TATCTCGC
TTTTGTTAGGCGCTGCCCCCCCGGCCG---------------------------------
-----------------------------------------------------
>Nigrospora_stoneae_BRIP_75022a
-ACACACCGCCCGTCGCTACTACCGATTGAATGGCTCAGTGAGGCTTTGGGACTGGCCCA
GAGAGGTCGGCAACGACCACTCAGGGCCGGAAACTTATCCAAACTCGGTCATTTAGAGGA
AGTAAAAGTCGTAACAAGGTCTCCGT-TGGTGAACCAGCGGAGGGATCATTACAGAGTTA
TC-CAACTCCCAAACC-CATGTGAACATATCTCTTTGTTGCCTCGGCGCAAG--------
------------------------------CTACCCGGGACCTCGCGCCCC---------
----------------GGGCGGCCCGCCGGCGGACACACC-AAA--CTC-TGTTATCTTC
GTTGATTATCTGAGTGTCTTA-TTTAATAAGTCAAAACTTTCAACAACGGATCTCTTGGT
TCTGGCATCGATGAAGAACGCAGCGAAATGCGATAAGTAATGTGAATTGCAGAATTCAGT
GAATCATCGAATCTTTGAACGCACATTGCGCCCATTAGTATTCTAGTGGGCATGCCTGTT
CGAGCGTCATTTCAACCCCTAAGCACAGCTTATTGTTGGGCGTCTACGTC---TGTAGTG
CCTCAAAGACATTGGCGGAGCGGCAGTAGTCCTCTGAGCGTAGTAATTCTT-TATCTCGC
TTTTGTTAGGTGCTGCCCCCCCGGCCGTAAAA--CCCCC---------------------
-----------------------------------------------------
>Nigrospora_cooperae_BRIP_72531c
TACACACCGCCCGTCGCTACTACCGATTGAATGGCTCAGTGAGGCTTTGGGACTGGCCCA
GAGAGGTCGGCAACGACCACTCAGGGCCGGAAACTTATCCAAACTCGGTCATTTAGAGGA
AGTAAAAGTCGTAACAAGGTCTCCGT-TGGTGAACCAGCGGAGGGATCATTACAGAGTTA
TC-CAACTCCCAAACC-CATGTGAACTTATCTCTTTGTTGCCTCGGCGCAAG--------
------------------------------CTACCCGGGACCCCGCGCCCC---------
----------------GGGCGGCCCGCCGGCGGACAAACC-AAA--CTC-TGTTATCTTC
GTTGATTATCTGAGCGTCTTA-TTTAATAAGTCAAAACTTTCAACAACGGATCTCTTGGT
TCTGGCATCGATGAAGAACGCAGCGAAATGCGATAAGTAATGTGAATTGCAGAATTCAGT
GAATCATCGAATCTTTGAACGCACATTGCGCCCATTAGTATTCTAGTGGGCATGCCTGTT
CGAGCGTCATTTCAACCCCTAAGCACAGCTTATTGTTGGGCGTCTACTCC---TGTAGTG
CCTCAAAGACATTGGCGGAGCGGCAGTAGTCCTCTGAGCGTAGTAATTCTT-TATCTCGC
TTCTGTTAGGCGCTGCCCCCCCGGCCGTAAACCCCCCCCAT--TTTTTTCTGGTTGACCT
CGGATCAGGTAGGAATACCC-GCTGAACTTA----------------------
>Nigrospora_cooperae_BRIP_72440aT
----------------------------------------GAGGCTTTGGGACTGGCCCA
GAGAGGTCGGCAACGACCACTCAGGGCCGGAAACTTATCCAAACTCGGTCATTTAGAGGA
AGTAAAAGTCGTAACAAGGTCTCCGT-TGGTGAACCAGCGGAGGGATCATTACAGAGTTA
TC-CAACTCCCAAACC-CATGTGAACTTATCTCTTTGTTGCCTCGGCGCAAG--------
------------------------------CTACCCGGGACCCCGCGCCCC---------
----------------GGGCGGCCCGCCGGCGGACAAACC-AAA--CTC-TGTTATCTTC
GTTGATTATCTGAGCGTCTTA-TTTAATAAGTCAAAACTTTCAACAACGGATCTCTTGGT
TCTGGCATCGATGAAGAACGCAGCGAAATGCGATAAGTAATGTGAATTGCAGAATTCAGT
GAATCATCGAATCTTTGAACGCACATTGCGCCCATTAGTATTCTAGTGGGCATGCCTGTT
CGAGCGTCATTTCAACCCCTAAGCACAGCTTATTGTTGGGCGTCTACTCC---TGTAGTG
CCTCAAAGACATTGGCGGAGCGGCAGTAGTCCTCTGAGCGTAGTAATTCTT-TATCTCGC
TTCTGTTAGGCGCTGCCCCCCCGGCCGTAAAMCCCCCCCAT--TTTTTTCTGGTTGACCT
CGGATCAGGTAGGAATACCC-GCTGAACTTAAGCATA----------------
>Nigrospora_guilinensisLC7301
------------------------------------------------------------
------------------------------------------------------------
---------------------------AGGTGAACCTGCGGAGGGATCATTACAGAGTTA
TC-CAACTCCCAAACC-CATGTGAACCTATCTCTTTGTTGCCTCGGCGCAAG--------
------------------------------CTACCCGGGACCTCGCGCCCC---------
----------------GGGCGGCCCGCCGGCGGACAAACC-AAA--CTC-TGTTATCTTC
GTTGATTATCTGAGCGTCTTA-TTTAATAAGTCAAAACTTTCAACAACGGATCTCTTGGT
TCTGGCATCGATGAAGAACGCAGCGAAATGCGATAAGTAATGTGAATTGCAGAATTCAGT
GAATCATCGAATCTTTGAACGCACATTGCGCCCATTAGTATTCTAGTGGGCATGCCTGTT
CGAGCGTCATTTCAACCCCTAAGCACAGCTTATTGTTGGGCGTCTACTCC---GGTAGTG
CCTCAAAGACATTGGCGGAGCGGCAGTAGTCCTCTGAGCGTAGTAATTCTT-TATCTCGC
TTTTGTCAGGTGCTGCCCCCCCGGCCGTAAAA-CCCCCCAA--TTTTTTCTGGTTGACCT
CGGATCAGGTAGGAATACCC-GCTGAACTTAAGCATAT---------------
>Nigrospora_guilinensis_CGMCC_3.18124T
------------------------------------------------------------
------------------------------------------------------------
---------------------------------------------ATCATTACAGAGTTA
TC-CAACTCCCAAACC-CATGTGAACCTATCTCTTTGTTGCCTCGGCGCAAG--------
------------------------------CTACCCGGGACCTCGCGCCCC---------
----------------GGGCGGCCCGCCGGCGGACAAACC-AAA--CTC-TGTTATCTTC
GTTGATTATCTGAGCGTCTTA-TTTAATAAGTCAAAACTTTCAACAACGGATCTCTTGGT
TCTGGCATCGATGAAGAACGCAGCGAAATGCGATAAGTAATGTGAATTGCAGAATTCAGT
GAATCATCGAATCTTTGAACGCACATTGCGCCCATTAGTATTCTAGTGGGCATGCCTGTT
CGAGCGTCATTTCAACCCCTAAGCACAGCTTATTGTTGGGCGTCTACTCC---GGTAGTG
CCTCAAAGACATTGGCGGAGCGGCAGTAGTCCTCTGAGCGTAGTAATTCTT-TATCTCGC
TTTTGTCAGGTGCTGCCCCCCCGGCCGTAAAA-CCCCCCAA--TTTTTTCTGGTTGACCT
CGGATCAGGTAGGAATACCC-GCTGAACTTAAGCATATC--------------
>Nigrospora_brasiliensisCMM_1217
------------------------------------------------------------
------------------------------------------------------------
------------------------------------------------ATTACAGAGTTA
TC-CAACTCCCAAACC-CATGTGAACTTATCTCTTTGTTGCCTCGGCGCAAG--------
------------------------------CTACCCGGGACCCCGCGCCCC---------
----------------GGGCGGCCCGCCGGCGGACAAACC-AAAACTCT-TGTTATCTTA
GTTGATTCTCTGAGCGTCTTA-TTTAATAAGTCAAAACTTTCAACAACGGATCTCTTGGT
TCTGGCATCGATGAAGAACGCAGCGAAATGCGATAAGTAATGTGAATTGCAGAATTCAGT
GAATCATCGAATCTTTGAACGCACATTGCGCCCATTAGTATTCTAGTGGGCATGCCTGTT
CGAGCGTCATTTCAACCCCTAAGCACAGCTTACTGTTGGGACTCTACGGCTT-CGTAGTT
CCCCAAAGACATTGGCGGAGTGGCAGTGGTCCTCTGAGCGTAGTAATCTTT-TATCTCGC
TTCTGTTAGGTGCTGCCCCCCCGGCCGTAAAA----------------------------
-----------------------------------------------------
>Nigrospora_brasiliensisCMM_1214T
------------------------------------------------------------
------------------------------------------------------------
------------------------------------------------ATTACAGAGTTA
TC-CAACTCCCAAACC-CATGTGAACTTATCTCTTTGTTGCCTCGGCGCAAG--------
------------------------------CTACCCGGGACCCCGCGCCCC---------
----------------GGGCGGCCCGCCGGCGGACAAACC-AAAACTCT-TGTTATCTTA
GTTGATTCTCTGAGCGTCTTA-TTTAATAAGTCAAAACTTTCAACAACGGATCTCTTGGT
TCTGGCATCGATGAAGAACGCAGCGAAATGCGATAAGTAATGTGAATTGCAGAATTCAGT
GAATCATCGAATCTTTGAACGCACATTGCGCCCATTAGTATTCTAGTGGGCATGCCTGTT
CGAGCGTCATTTCAACCCCTAAGCACAGCTTACTGTTGGGACTCTACGGCTT-CGTAGTT
CCCCAAAGACATTGGCGGAGTGGCAGTGGTCCTCTGAGCGTAGTAATCTTT-TATCTCGC
TTCTGTTAGGTGCTGCCCCCCCGGCCGTAAAA----------------------------
-----------------------------------------------------
>Nigrospora_sphaerica_LC_5932
------------------------------------------------------------
------------------------------------------------------------
------------------------------TGAACCTGCGGAGGGATCATTACAGAGTTA
TC-CAACTCCCAAACC-CATGTGAACTTATCTCTTTGTTGCCTCGGCGCAAG--------
------------------------------CTACCCGGGACCTCGCGCCCC---------
----------------GGGCGGCCCGCCGGCGGACAAACC-AAAACTCT-TGTTATCTTA
GTTGATTATCTGAGTGTCTTA-TTTAATAAGTCAAAACTTTCAACAACGGATCTCTTGGT
TCTGGCATCGATGAAGAACGCAGCGAAATGCGATAAGTAATGTGAATTGCAGAATTCAGT
GAATCATCGAATCTTTGAACGCACATTGCGCCCATTAGTATTCTAGTGGGCATGCCTGTT
CGAGCGTCATTTCAACCCCTAAGCACAGCTTATTGTTGGGAACCTACGGCTT-CGTAGTT
CCTCAAAGACATTGGCGGAGTGGCAGTGGTCCTCTGAGCGTAGTAATCTTT-TATCTCGC
TTCTGTTAGGTGCTGCCCCCCCGGCCGTAAAA--CCCCCAA--TTTTTTCTGG-TGACCT
CGGATCAGGTAGGAATACCC-GC------------------------------
>Nigrospora_sphaericaLC5901
------------------------------------------------------------
------------------------------------------------------------
------------------------------------TGCGGAGGGATCATTACAGAGTTA
TC-CAACTCCCAAACC-CATGTGAACTTATCTCTTTGTTGCCTCGGCGCAAG--------
------------------------------CTACCCGGGACCTCGCGCCCC---------
----------------GGGCGGCCCGCCGGCGGACAAACC-AAAACTCT-TGTTATCTTA
GTTGATTATCTGAGTGTCTTA-TTTAATAAGTCAAAACTTTCAACAACGGATCTCTTGGT
TCTGGCATCGATGAAGAACGCAGCGAAATGCGATAAGTAATGTGAATTGCAGAATTCAGT
GAATCATCGAATCTTTGAACGCACATTGCGCCCATTAGTATTCTAGTGGGCATGCCTGTT
CGAGCGTCATTTCAACCCCTAAGCACAGCTTATTGTTGGGAACCTACGGCTT-CGTAGTT
CCTCAAAGACATTGGCGGAGTGGCAGTGGTCCTCTGAGCGTAGTAATCTTT-TATCTCGC
TTCTGTTAGGTGCTGCCCCCCCGGCCGTAAAA--CCCCCAA--TTTTTTCTGGTTGACCT
CGGATCAGGTAGGAATACCC-GCTGAACTTAA---------------------
>Nigrospora_sphaericaLC7312
------------------------------------------------------------
------------------------------------------------------------
-------------------------------GAACCTGCGGAGGGATCATTACAGAGTTA
TC-CAACTCCCAAACC-CATGTGAACTTATCTCTTTGTTGCCTCGGCGCAAG--------
------------------------------CTACCCGGGACCTCGCGCCCC---------
----------------GGGCGGCCCGCCGGCGGACAAACC-AAAACTCT-TGTTATCTTA
GTTGATTATCTGAGTGTCTTA-TTTAATAAGTCAAAACTTTCAACAACGGATCTCTTGGT
TCTGGCATCGATGAAGAACGCAGCGAAATGCGATAAGTAATGTGAATTGCAGAATTCAGT
GAATCATCGAATCTTTGAACGCACATTGCGCCCATTAGTATTCTAGTGGGCATGCCTGTT
CGAGCGTCATTTCAACCCCTAAGCACAGCTTATTGTTGGGAACCTACGGCTT-CGTAGTT
CCTCAAAGACATTGGCGGAGTGGCAGTGGTCCTCTGAGCGTAGTAATCTTT-TATCTCGC
TTCTGTTAGGTGCTGCCCCCCCGGCCGTAAAA--CCCCCAA--TTTTTTCTGGTTGACCT
CGGATCAGGTAGGAATACCC-GCTGAACTTAAGCATATC--------------
>Nigrospora_sphaerica_LC_7294
------------------------------------------------------------
------------------------------------------------------------
--------------------------------AACCTGCGGAGGGATCATTACAGAGTTA
TC-CAACTCCCAAACC-CATGTGAACTTATCTCTTTGTTGCCTCGGCGCAAG--------
------------------------------CTACCCGGGACCTCGCGCCCC---------
----------------GGGCGGCCCGCCGGCGGACAAACC-AAAACTCT-TGTTATCTTA
GTTGATTATCTGAGTGTCTTA-TTTAATAAGTCAAAACTTTCAACAACGGATCTCTTGGT
TCTGGCATCGATGAAGAACGCAGCGAAATGCGATAAGTAATGTGAATTGCAGAATTCAGT
GAATCATCGAATCTTTGAACGCACATTGCGCCCATTAGTATTCTAGTGGGCATGCCTGTT
CGAGCGTCATTTCAACCCCTAAGCACAGCTTATTGTTGGGAACCTACGGCTT-CGTAGTT
CCTCAAAGACATTGGCGGAGTGGCAGTGGTCCTCTGAGCGTAGTAATCTTT-TATCTCGC
TTCTGTTAGGTGCTGCCCCCCCGGCCGTAAAA--CCCCCAA--TTTTTTCTGGTTGACCT
CGGATCAGGTAGGAATACCC-GCTGAACTTAAGCATATC--------------
>Nigrospora_sphaerica_LC_2705
------------------------------------------------------------
------------------------------------------------------------
-------------------------------GAACCTGCGGAGGGATCATTACAGAGTTA
TC-CAACTCCCAAACC-CATGTGAACTTATCTCTTTGTTGCCTCGGCGCAAG--------
------------------------------CTACCCGGGACCTCGCGCCCC---------
----------------GGGCGGCCCGCCGGCGGACAAACC-AAAACTCT-TGTTATCTTA
GTTGATTATCTGAGTGTCTTA-TTTAATAAGTCAAAACTTTCAACAACGGATCTCTTGGT
TCTGGCATCGATGAAGAACGCAGCGAAATGCGATAAGTAATGTGAATTGCAGAATTCAGT
GAATCATCGAATCTTTGAACGCACATTGCGCCCATTAGTATTCTAGTGGGCATGCCTGTT
CGAGCGTCATTTCAACCCCTAAGCACAGCTTATTGTTGGGAACCTACGGCTT-CGTAGTT
CCTCAAAGACATTGGCGGAGTGGCAGTGGTCCTCTGAGCGTAGTAATCTTT-TATCTCGC
TTCTGTTAGGTGCTGCCCCCCCGGCCGTAAAA--CCCCCAA--TTTTTTCTGGTTGACCT
CGGATCAGGTAGGAATACCC-GCTGAACTTAAGCATATCAAT-----------
>Nigrospora_sphaerica_LC_4241
------------------------------------------------------------
------------------------------------------------------------
------------------------------------TGCGGAGGGATCATTACAGAGTTA
TC-CAACTCCCAAACC-CATGTGAACTTATCTCTTTGTTGCCTCGGCGCAAG--------
------------------------------CTACCCGGGACCTCGCGCCCC---------
----------------GGGCGGCCCGCCGGCGGACAAACC-AAAACTCT-TGTTATCTTA
GTTGATTATCTGAGTGTCTTA-TTTAATAAGTCAAAACTTTCAACAACGGATCTCTTGGT
TCTGGCATCGATGAAGAACGCAGCGAAATGCGATAAGTAATGTGAATTGCAGAATTCAGT
GAATCATCGAATCTTTGAACGCACATTGCGCCCATTAGTATTCTAGTGGGCATGCCTGTT
CGAGCGTCATTTCAACCCCTAAGCACAGCTTATTGTTGGGAACCTACGGCTT-CGTAGTT
CCTCAAAGACATTGGCGGAGTGGCAGTGGTCCTCTGAGCGTAGTAATCTTT-TATCTCGC
TTCTGTTAGGTGCTGCCCCCCCGGCCGTAAAA--CCCCCAA--TTTTTTCTGGTTGACCT
CGGATCAGGTAGGAATACCC-GCTGAACTTAAGCATAT---------------
>Nigrospora_sphaerica_LC_4264
------------------------------------------------------------
------------------------------------------------------------
------------------------------------TGCGGAGGGATCATTACAGAGTTA
TC-CAACTCCCAAACC-CATGTGAACTTATCTCTTTGTTGCCTCGGCGCAAG--------
------------------------------CTACCCGGGACCTCGCGCCCC---------
----------------GGGCGGCCCGCCGGCGGACAAACC-AAAACTCT-TGTTATCTTA
GTTGATTATCTGAGTGTCTTA-TTTAATAAGTCAAAACTTTCAACAACGGATCTCTTGGT
TCTGGCATCGATGAAGAACGCAGCGAAATGCGATAAGTAATGTGAATTGCAGAATTCAGT
GAATCATCGAATCTTTGAACGCACATTGCGCCCATTAGTATTCTAGTGGGCATGCCTGTT
CGAGCGTCATTTCAACCCCTAAGCACAGCTTATTGTTGGGAACCTACGGCTT-CGTAGTT
CCTCAAAGACATTGGCGGAGTGGCAGTGGTCCTCTGAGCGTAGTAATCTTT-TATCTCGC
TTCTGTTAGGTGCTGCCCCCCCGGCCGTAAAA--CCCCCAA--TTTTTTCTGGTTGACCT
CGGATCAGGTAGGAATACCC-GCTGAACTTAA---------------------
>Nigrospora_sphaerica_LC_6294
------------------------------------------------------------
------------------------------------------------------------
------------------------------------TGCGGAGGGATCATTACAGAGTTA
TC-CAACTCCCAAACC-CATGTGAACTTATCTCTTTGTTGCCTCGGCGCAAG--------
------------------------------CTACCCGGGACCTCGCGCCCC---------
----------------GGGCGGCCCGCCGGCGGACAAACC-AAAACTCT-TGTTATCTTA
GTTGATTATCTGAGTGTCTTA-TTTAATAAGTCAAAACTTTCAACAACGGATCTCTTGGT
TCTGGCATCGATGAAGAACGCAGCGAAATGCGATAAGTAATGTGAATTGCAGAATTCAGT
GAATCATCGAATCTTTGAACGCACATTGCGCCCATTAGTATTCTAGTGGGCATGCCTGTT
CGAGCGTCATTTCAACCCCTAAGCACAGCTTATTGTTGGGAACCTACGGCTT-CGTAGTT
CCTCAAAGACATTGGCGGAGTGGCAGTGGTCCTCTGAGCGTAGTAATCTTT-TATCTCGC
TTCTGTTAGGTGCTGCCCCCCCGGCCGTAAAA--CCCCCAA--TTTTTTCTGGTTGACCT
CGGATCAGGTAGGAATACCC-GCTGAACTT-----------------------
>Nigrospora_sphaerica_LC_6996
------------------------------------------------------------
------------------------------------------------------------
------------------------------------TGCGGAGGGATCATTACAGAGTTA
TC-CAACTCCCAAACC-CATGTGAACTTATCTCTTTGTTGCCTCGGCGCAAG--------
------------------------------CTACCCGGGACCTCGCGCCCC---------
----------------GGGCGGCCCGCCGGCGGACAAACC-AAAACTCT-TGTTATCTTA
GTTGATTATCTGAGTGTCTTA-TTTAATAAGTCAAAACTTTCAACAACGGATCTCTTGGT
TCTGGCATCGATGAAGAACGCAGCGAAATGCGATAAGTAATGTGAATTGCAGAATTCAGT
GAATCATCGAATCTTTGAACGCACATTGCGCCCATTAGTATTCTAGTGGGCATGCCTGTT
CGAGCGTCATTTCAACCCCTAAGCACAGCTTATTGTTGGGAACCTACGGCTT-CGTAGTT
CCTCAAAGACATTGGCGGAGTGGCAGTGGTCCTCTGAGCGTAGTAATCTTT-TATCTCGC
TTCTGTTAGGTGCTGCCCCCCCGGCCGTAAAA--CCCCCAA--TTTTTTCTGGTTGACCT
CGGATCAGGTAGGAATACCC-GCTGAACTTAAGCATATC--------------
>Nigrospora_sphaerica_LC_7296
------------------------------------------------------------
------------------------------------------------------------
-------------------------------GAACCTGCGGAGGGATCATTACAGAGTTA
TC-CAACTCCCAAACC-CATGTGAACTTATCTCTTTGTTGCCTCGGCGCAAG--------
------------------------------CTACCCGGGACCTCGCGCCCC---------
----------------GGGCGGCCCGCCGGCGGACAAACC-AAAACTCT-TGTTATCTTA
GTTGATTATCTGAGTGTCTTA-TTTAATAAGTCAAAACTTTCAACAACGGATCTCTTGGT
TCTGGCATCGATGAAGAACGCAGCGAAATGCGATAAGTAATGTGAATTGCAGAATTCAGT
GAATCATCGAATCTTTGAACGCACATTGCGCCCATTAGTATTCTAGTGGGCATGCCTGTT
CGAGCGTCATTTCAACCCCTAAGCACAGCTTATTGTTGGGAACCTACGGCTT-CGTAGTT
CCTCAAAGACATTGGCGGAGTGGCAGTGGTCCTCTGAGCGTAGTAATCTTT-TATCTCGC
TTCTGTTAGGTGCTGCCCCCCCGGCCGTAAAA--CCCCCAA--TTTTTTCTGGTTGACCT
CGGATCAGGTAGGAATACCC-GCTGAACTTAAGCATATCAAT-----------
>Nigrospora_sphaerica_LC_7303
------------------------------------------------------------
------------------------------------------------------------
----------------------------------CCTGCGGAGGGATCATTACAGAGTTA
TC-CAACTCCCAAACC-CATGTGAACTTATCTCTTTGTTGCCTCGGCGCAAG--------
------------------------------CTACCCGGGACCTCGCGCCCC---------
----------------GGGCGGCCCGCCGGCGGACAAACC-AAAACTCT-TGTTATCTTA
GTTGATTATCTGAGTGTCTTA-TTTAATAAGTCAAAACTTTCAACAACGGATCTCTTGGT
TCTGGCATCGATGAAGAACGCAGCGAAATGCGATAAGTAATGTGAATTGCAGAATTCAGT
GAATCATCGAATCTTTGAACGCACATTGCGCCCATTAGTATTCTAGTGGGCATGCCTGTT
CGAGCGTCATTTCAACCCCTAAGCACAGCTTATTGTTGGGAACCTACGGCTT-CGTAGTT
CCTCAAAGACATTGGCGGAGTGGCAGTGGTCCTCTGAGCGTAGTAATCTTT-TATCTCGC
TTCTGTTAGGTGCTGCCCCCCCGGCCGTAAAA--CCCCCAA--TTTTTTCTGGTTGACCT
CGGATCAGGTAGGAATACCC-GCTGAACTTAAGCATATC--------------
>Nigrospora_sphaerica_LC_6969
------------------------------------------------------------
------------------------------------------------------------
-------------------------------------GCGGAGGGATCATTACAGAGTTA
TC-CAACTCCCAAACC-CATGTGAACTTATCTCTTTGTTGCCTCGGCGCAAG--------
------------------------------CTACCCGGGACCTCGCGCCCC---------
----------------GGGCGGCCCGCCGGCGGACAAACC-AAAACTCT-TGTTATCTTA
GTTGATTATCTGAGTGTCTTA-TTTAATAAGTCAAAACTTTCAACAACGGATCTCTTGGT
TCTGGCATCGATGAAGAACGCAGCGAAATGCGATAAGTAATGTGAATTGCAGAATTCAGT
GAATCATCGAATCTTTGAACGCACATTGCGCCCATTAGTATTCTAGTGGGCATGCCTGTT
CGAGCGTCATTTCAACCCCTAAGCACAGCTTATTGTTGGGAACCTACGGCTT-CGTAGTT
CCTCAAAGACATTGGCGGAGTGGCAGTGGTCCTCTGAGCGTAGTAATCTTT-TATCTCGC
TTCTGTTAGGTGCTGCCCCCCCGGCCGTAAAA--CCCCCAA--TTTTTTCTGGTTGACCT
CGGATCAGGTAGGAATACCC-GCTGAACTTAAGCATAT---------------
>Nigrospora_sphaerica_LC_3477
------------------------------------------------------------
------------------------------------------------------------
---------------------------------------------ATCATTACAGAGTTA
TC-CAACTCCCAAACC-CATGTGAACTTATCTCTTTGTTGCCTCGGCGCAAG--------
------------------------------CTACCCGGGACCTCGCGCCCC---------
----------------GGGCGGCCCGCCGGCGGACAAACC-AAAACTCT-TGTTATCTTA
GTTGATTATCTGAGTGTCTTA-TTTAATAAGTCAAAACTTTCAACAACGGATCTCTTGGT
TCTGGCATCGATGAAGAACGCAGCGAAATGCGATAAGTAATGTGAATTGCAGAATTCAGT
GAATCATCGAATCTTTGAACGCACATTGCGCCCATTAGTATTCTAGTGGGCATGCCTGTT
CGAGCGTCATTTCAACCCCTAAGCACAGCTTATTGTTGGGAACCTACGGCTT-CGTAGTT
CCTCAAAGACATTGGCGGAGTGGCAGTGGTCCTCTGAGCGTAGTAATCTTT-TATCTCGC
TTCTGTTAGGTGCTGCCCCCCCGGCCGTAAAA--CCCCCAA--TTTTTTCTGGTTGACCT
CGGATCAGGTAGGAATACCC-GCTGAACTTAAGCATATC--------------
>Nigrospora_sphaerica_LC_4303
------------------------------------------------------------
------------------------------------------------------------
---------------------TCCGT-TGGTGAACCAGCGGAGGGATCATTACAGAGTTA
TC-CAACTCCCAAACC-CATGTGAACTTATCTCTTTGTTGCCTCGGCGCAAG--------
------------------------------CTACCCGGGACCTCGCGCCCC---------
----------------GGGCGGCCCGCCGGCGGACAAACC-AAAACTCT-TGTTATCTTA
GTTGATTATCTGAGTGTCTTA-TTTAATAAGTCAAAACTTTCAACAACGGATCTCTTGGT
TCTGGCATCGATGAAGAACGCAGCGAAATGCGATAAGTAATGTGAATTGCAGAATTCAGT
GAATCATCGAATCTTTGAACGCACATTGCGCCCATTAGTATTCTAGTGGGCATGCCTGTT
CGAGCGTCATTTCAACCCCTAAGCACAGCTTATTGTTGGGAACCTACGGCTT-CGTAGTT
CCTCAAAGACATTGGCGGAGTGGCAGTGGTCCTCTGAGCGTAGTAATCTTT-TATCTCGC
TTCTGTTAGGTGCTGCCCCCCCGGCCGTAAAA--CCCCCAA--TTTTTTCTGGTTGACCT
CGGATCAGGTAGGAATACCC-GCTGAACTTAAGCATATC--------------
>Nigrospora_sphaerica_LC_7298
------------------------------------------------------------
------------------------------------------------------------
---------------------------------------------ATCATTACAGAGTTA
TC-CAACTCCCAAACC-CATGTGAACTTATCTCTTTGTTGCCTCGGCGCAAG--------
------------------------------CTACCCGGGACCTCGCGCCCC---------
----------------GGGCGGCCCGCCGGCGGACAAACC-AAAACTCT-TGTTATCTTA
GTTGATTATCTGAGTGTCTTA-TTTAATAAGTCAAAACTTTCAACAACGGATCTCTTGGT
TCTGGCATCGATGAAGAACGCAGCGAAATGCGATAAGTAATGTGAATTGCAGAATTCAGT
GAATCATCGAATCTTTGAACGCACATTGCGCCCATTAGTATTCTAGTGGGCATGCCTGTT
CGAGCGTCATTTCAACCCCTAAGCACAGCTTATTGTTGGGAACCTACGGCTT-CGTAGTT
CCTCAAAGACATTGGCGGAGTGGCAGTGGTCCTCTGAGCGTAGTAATCTTT-TATCTCGC
TTCTGTTAGGTGCTGCCCCCCCGGCCGTAAAA--CCCCCAA--TTTTTTCTGGTTGACCT
CGGATCAGGTAGGAATACCC-GCTGAACTTAAGCATATC--------------
>Nigrospora_sphaerica_LC_7304
------------------------------------------------------------
------------------------------------------------------------
--------------------------------------CGGAGGGATCATTACAGAGTTA
TC-CAACTCCCAAACC-CATGTGAACTTATCTCTTTGTTGCCTCGGCGCAAG--------
------------------------------CTACCCGGGACCTCGCGCCCC---------
----------------GGGCGGCCCGCCGGCGGACAAACC-AAAACTCT-TGTTATCTTA
GTTGATTATCTGAGTGTCTTA-TTTAATAAGTCAAAACTTTCAACAACGGATCTCTTGGT
TCTGGCATCGATGAAGAACGCAGCGAAATGCGATAAGTAATGTGAATTGCAGAATTCAGT
GAATCATCGAATCTTTGAACGCACATTGCGCCCATTAGTATTCTAGTGGGCATGCCTGTT
CGAGCGTCATTTCAACCCCTAAGCACAGCTTATTGTTGGGAACCTACGGCTT-CGTAGTT
CCTCAAAGACATTGGCGGAGTGGCAGTGGTCCTCTGAGCGTAGTAATCTTT-TATCTCGC
TTCTGTTAGGTGCTGCCCCCCCGGCCGTAAAA--CCCCCAA--TTTTTTCTGGTTGACCT
CGGATCAGGTAGGAATACCC-GCTGAACTTAAGCATATC--------------
>Nigrospora_sphaerica_LC_2958
------------------------------------------------------------
------------------------------------------------------------
---------------------------------------------------ACAGAGTTA
TC-CAACTCCCAAACC-CATGTGAACTTATCTCTTTGTTGCCTCGGCGCAAG--------
------------------------------CTACCCGGGACCTCGCGCCCC---------
----------------GGGCGGCCCGCCGGCGGACAAACC-AAAACTCT-TGTTATCTTA
GTTGATTATCTGAGTGTCTTA-TTTAATAAGTCAAAACTTTCAACAACGGATCTCTTGGT
TCTGGCATCGATGAAGAACGCAGCGAAATGCGATAAGTAATGTGAATTGCAGAATTCAGT
GAATCATCGAATCTTTGAACGCACATTGCGCCCATTAGTATTCTAGTGGGCATGCCTGTT
CGAGCGTCATTTCAACCCCTAAGCACAGCTTATTGTTGGGAACCTACGGCTT-CGTAGTT
CCTCAAAGACATTGGCGGAGTGGCAGTGGTCCTCTGAGCGTAGTAATCTTT-TATCTCGC
TTCTGTTAGGTGCTGCCCCCCCGGCCGTAAAA--CCCCCAA--TTTTTTCTGGTTGACCT
CGGATCAGGTAGGAATACCC-GCTGAACTTAAGCATATCAAT-----------
>Nigrospora_sphaerica_LC_4372
------------------------------------------------------------
------------------------------------------------------------
------------------------------------TGCGGAGGGATCATTACAGAGTTA
TC-CAACTCCCAAACC-CATGTGAACTTATCTCTTTGTTGCCTCGGCGCAAG--------
------------------------------CTACCCGGGACCTCGCGCCCC---------
----------------GGGCGGCCCGCCGGCGGACAAACC-AAAACTCT-TGTTATCTTA
GTTGATTATCTGAGTGTCTTA-TTTAATAAGTCAAAACTTTCAACAACGGATCTCTTGGT
TCTGGCATCGATGAAGAACGCAGCGAAATGCGATAAGTAATGTGAATTGCAGAATTCAGT
GAATCATCGAATCTTTGAACGCACATTGCGCCCATTAGTATTCTAGTGGGCATGCCTGTT
CGAGCGTCATTTCAACCCCTAAGCACAGCTTATTGTTGGGAACCTACGGCTT-CGTAGTT
CCTCAAAGACATTGGCGGAGTGGCAGTGGTCCTCTGAGCGTAGTAATCTTT-TATCTCGC
TTCTGTTAGGTGCTGCCCCCCCGGCCGTAAAA--CCCCCAA--TTTTTTCTGGTTGACCT
CGGATCAGGTAGGAATACCC-GCTGAACTTAAGCATATCAAT-----------
>Nigrospora_sphaerica_LC_4447
------------------------------------------------------------
------------------------------------------------------------
------------------------------------TGCGGAGGGATCATTACAGAGTTA
TC-CAACTCCCAAACC-CATGTGAACTTATCTCTTTGTTGCCTCGGCGCAAG--------
------------------------------CTACCCGGGACCTCGCGCCCC---------
----------------GGGCGGCCCGCCGGCGGACAAACC-AAAACTCT-TGTTATCTTA
GTTGATTATCTGAGTGTCTTA-TTTAATAAGTCAAAACTTTCAACAACGGATCTCTTGGT
TCTGGCATCGATGAAGAACGCAGCGAAATGCGATAAGTAATGTGAATTGCAGAATTCAGT
GAATCATCGAATCTTTGAACGCACATTGCGCCCATTAGTATTCTAGTGGGCATGCCTGTT
CGAGCGTCATTTCAACCCCTAAGCACAGCTTATTGTTGGGAACCTACGGCTT-CGTAGTT
CCTCAAAGACATTGGCGGAGTGGCAGTGGTCCTCTGAGCGTAGTAATCTTT-TATCTCGC
TTCTGTTAGGTGCTGCCCCCCCGGCCGTAAAA--CCCCCAA--TTTTTTCTGGTTGACCT
CGGATCAGGTAGGAATACCC-GCTGAACTTAAGCATATCAAT-----------
>Nigrospora_sphaerica_LC_4174
------------------------------------------------------------
------------------------------------------------------------
------------AACAAGGTCTCCGT-TGGTGAACCAGCGGAGGGATCATTACAGAGTTA
TC-CAACTCCCAAACC-CATGTGAACTTATCTCTTTGTTGCCTCGGCGCAAG--------
------------------------------CTACCCGGGACCTCGCGCCCC---------
----------------GGGCGGCCCGCCGGCGGACAAACC-AAAACTCT-TGTTATCTTA
GTTGATTATCTGAGTGTCTTA-TTTAATAAGTCAAAACTTTCAACAACGGATCTCTTGGT
TCTGGCATCGATGAAGAACGCAGCGAAATGCGATAAGTAATGTGAATTGCAGAATTCAGT
GAATCATCGAATCTTTGAACGCACATTGCGCCCATTAGTATTCTAGTGGGCATGCCTGTT
CGAGCGTCATTTCAACCCCTAAGCACAGCTTATTGTTGGGAACCTACGGCTT-CGTAGTT
CCTCAAAGACATTGGCGGAGTGGCAGTGGTCCTCTGAGCGTAGTAATCTTT-TATCTCGC
TTCTGTTAGGTGCTGCCCCCCCGGCCGTAAAA--CCCCCAA--TTTTTTCTGGTTGACCT
CGGATCAGGTAGGAATACCC-GCTGAACTTAAGCATAT---------------
>Nigrospora_sphaerica_LC_4263
------------------------------------------------------------
------------------------------------------------------------
----------------------------GGTGAACCAGCGGAGGGATCATTACAGAGTTA
TC-CAACTCCCAAACC-CATGTGAACTTATCTCTTTGTTGCCTCGGCGCAAG--------
------------------------------CTACCCGGGACCTCGCGCCCC---------
----------------GGGCGGCCCGCCGGCGGACAAACC-AAAACTCT-TGTTATCTTA
GTTGATTATCTGAGTGTCTTA-TTTAATAAGTCAAAACTTTCAACAACGGATCTCTTGGT
TCTGGCATCGATGAAGAACGCAGCGAAATGCGATAAGTAATGTGAATTGCAGAATTCAGT
GAATCATCGAATCTTTGAACGCACATTGCGCCCATTAGTATTCTAGTGGGCATGCCTGTT
CGAGCGTCATTTCAACCCCTAAGCACAGCTTATTGTTGGGAACCTACGGCTT-CGTAGTT
CCTCAAAGACATTGGCGGAGTGGCAGTGGTCCTCTGAGCGTAGTAATCTTT-TATCTCGC
TTCTGTTAGGTGCTGCCCCCCCGGCCGTAAAA--CCCCCAA--TTTTTTCTGGTTGACCT
CGGATCAGGTAGGAATACCC-GCTGAACTT-----------------------
>Nigrospora_sphaerica_GUCC_25-0134
------------------------------------------------------------
------------------------------------------------------------
-----------TAACAAGGTCTCCGT-TGGTGAACCAGCGGAGGGATCATTACAGAGTTA
TC-CAACTCCCAAACC-CATGTGAACTTATCTCTTTGTTGCCTCGGCGCAAG--------
------------------------------CTACCCGGGACCTCGCGCCCC---------
----------------GGGCGGCCCGCCGGCGGACAAACC-AAAACTCT-TGTTATCTTA
GTTGATTATCTGAGTGTCTTA-TTTAATAAGTCAAAACTTTCAACAACGGATCTCTTGGT
TCTGGCATCGATGAAGAACGCAGCGAAATGCGATAAGTAATGTGAATTGCAGAATTCAGT
GAATCATCGAATCTTTGAACGCACATTGCGCCCATTAGTATTCTAGTGGGCATGCCTGTT
CGAGCGTCATTTCAACCCCTAAGCACAGCTTATTGTTGGGAACCTACGGCTT-CGTAGTT
CCTCAAAGACATTGGCGGAGTGGCAGTGGTCCTCTGAGCGTAGTAATCTTT-TATCTCGC
TTCTGTTAGGTGCTGCCCCCCCGGCCGTAAAA--CCCCCAA--TTTTTTCTGGTTGACCT
CGGATCAGGTAGGAATACCC-GCTGAACTTAAGCATAT---------------
>Nigrospora_sphaerica_GUCC_25-0135
------------------------------------------------------------
------------------------------------------------------------
------------AACAAGGTCTCCGT-TGGTGAACCAGCGGAGGGATCATTACAGAGTTA
TC-CAACTCCCAAACC-CATGTGAACTTATCTCTTTGTTGCCTCGGCGCAAG--------
------------------------------CTACCCGGGACCTCGCGCCCC---------
----------------GGGCGGCCCGCCGGCGGACAAACC-AAAACTCT-TGTTATCTTA
GTTGATTATCTGAGTGTCTTA-TTTAATAAGTCAAAACTTTCAACAACGGATCTCTTGGT
TCTGGCATCGATGAAGAACGCAGCGAAATGCGATAAGTAATGTGAATTGCAGAATTCAGT
GAATCATCGAATCTTTGAACGCACATTGCGCCCATTAGTATTCTAGTGGGCATGCCTGTT
CGAGCGTCATTTCAACCCCTAAGCACAGCTTATTGTTGGGAACCTACGGCTT-CGTAGTT
CCTCAAAGACATTGGCGGAGTGGCAGTGGTCCTCTGAGCGTAGTAATCTTT-TATCTCGC
TTCTGTTAGGTGCTGCCCCCCCGGCCGTAAAA--CCCCCAA--TTTTTTCTGGTTGACCT
CGGATCAGGTAGGAATACCC-GCTGAACTTAAGCATA----------------
>Nigrospora_sphaerica_GUCC_25-0136
------------------------------------------------------------
------------------------------------------------------------
------------AACAAGGTCTCCGT-TGGTGAACCAGCGGAGGGATCATTACAGAGTTA
TC-CAACTCCCAAACC-CATGTGAACTTATCTCTTTGTTGCCTCGGCGCAAG--------
------------------------------CTACCCGGGACCTCGCGCCCC---------
----------------GGGCGGCCCGCCGGCGGACAAACC-AAAACTCT-TGTTATCTTA
GTTGATTATCTGAGTGTCTTA-TTTAATAAGTCAAAACTTTCAACAACGGATCTCTTGGT
TCTGGCATCGATGAAGAACGCAGCGAAATGCGATAAGTAATGTGAATTGCAGAATTCAGT
GAATCATCGAATCTTTGAACGCACATTGCGCCCATTAGTATTCTAGTGGGCATGCCTGTT
CGAGCGTCATTTCAACCCCTAAGCACAGCTTATTGTTGGGAACCTACGGCTT-CGTAGTT
CCTCAAAGACATTGGCGGAGTGGCAGTGGTCCTCTGAGCGTAGTAATCTTT-TATCTCGC
TTCTGTTAGGTGCTGCCCCCCCGGCCGTAAAA--CCCCCAA--TTTTTTCTGGTTGACCT
CGGATCAGGTAGGAATACCC-GCTGAACTTAAGCATA----------------
>Nigrospora_sphaerica_GUCC_25-0137
------------------------------------------------------------
------------------------------------------------------------
------------AACAAGGTCTCCGT-TGGTGAACCAGCGGAGGGATCATTACAGAGTTA
TC-CAACTCCCAAACC-CATGTGAACTTATCTCTTTGTTGCCTCGGCGCAAG--------
------------------------------CTACCCGGGACCTCGCGCCCC---------
----------------GGGCGGCCCGCCGGCGGACAAACC-AAAACTCT-TGTTATCTTA
GTTGATTATCTGAGTGTCTTA-TTTAATAAGTCAAAACTTTCAACAACGGATCTCTTGGT
TCTGGCATCGATGAAGAACGCAGCGAAATGCGATAAGTAATGTGAATTGCAGAATTCAGT
GAATCATCGAATCTTTGAACGCACATTGCGCCCATTAGTATTCTAGTGGGCATGCCTGTT
CGAGCGTCATTTCAACCCCTAAGCACAGCTTATTGTTGGGAACCTACGGCTT-CGTAGTT
CCTCAAAGACATTGGCGGAGTGGCAGTGGTCCTCTGAGCGTAGTAATCTTT-TATCTCGC
TTCTGTTAGGTGCTGCCCCCCCGGCCGTAAAA--CCCCCAA--TTTTTTCTGGTTGACCT
CGGATCAGGTAGGAATACCC-GCTGAACTTAAGCATAT---------------
>Nigrospora_sphaerica_GUCC_25-0138
------------------------------------------------------------
------------------------------------------------------------
------------AACAAGGTCTCCGT-TGGTGAACCAGCGGAGGGATCATTACAGAGTTA
TC-CAACTCCCAAACC-CATGTGAACTTATCTCTTTGTTGCCTCGGCGCAAG--------
------------------------------CTACCCGGGACCTCGCGCCCC---------
----------------GGGCGGCCCGCCGGCGGACAAACC-AAAACTCT-TGTTATCTTA
GTTGATTATCTGAGTGTCTTA-TTTAATAAGTCAAAACTTTCAACAACGGATCTCTTGGT
TCTGGCATCGATGAAGAACGCAGCGAAATGCGATAAGTAATGTGAATTGCAGAATTCAGT
GAATCATCGAATCTTTGAACGCACATTGCGCCCATTAGTATTCTAGTGGGCATGCCTGTT
CGAGCGTCATTTCAACCCCTAAGCACAGCTTATTGTTGGGAACCTACGGCTT-CGTAGTT
CCTCAAAGACATTGGCGGAGTGGCAGTGGTCCTCTGAGCGTAGTAATCTTT-TATCTCGC
TTCTGTTAGGTGCTGCCCCCCCGGCCGTAAAA--CCCCCAA--TTTTTTCTGGTTGACCT
CGGATCAGGTAGGAATACCC-GCTGAACTTAAGCATA----------------
>Nigrospora_sphaerica_GUCC_25-0139
------------------------------------------------------------
------------------------------------------------------------
------------AACAAGGTCTCCGT-TGGTGAACCAGCGGAGGGATCATTACAGAGTTA
TC-CAACTCCCAAACC-CATGTGAACTTATCTCTTTGTTGCCTCGGCGCAAG--------
------------------------------CTACCCGGGACCTCGCGCCCC---------
----------------GGGCGGCCCGCCGGCGGACAAACC-AAAACTCT-TGTTATCTTA
GTTGATTATCTGAGTGTCTTA-TTTAATAAGTCAAAACTTTCAACAACGGATCTCTTGGT
TCTGGCATCGATGAAGAACGCAGCGAAATGCGATAAGTAATGTGAATTGCAGAATTCAGT
GAATCATCGAATCTTTGAACGCACATTGCGCCCATTAGTATTCTAGTGGGCATGCCTGTT
CGAGCGTCATTTCAACCCCTAAGCACAGCTTATTGTTGGGAACCTACGGCTT-CGTAGTT
CCTCAAAGACATTGGCGGAGTGGCAGTGGTCCTCTGAGCGTAGTAATCTTT-TATCTCGC
TTCTGTTAGGTGCTGCCCCCCCGGCCGTAAAA--CCCCCAA--TTTTTTCTGGTTGACCT
CGGATCAGGTAGGAATACCC-GCTGAACTTAAGCATA----------------
>Nigrospora_sphaerica_LC_4274
------------------------------------------------------------
------------------------------------------------------------
------------------------------------------------------------
--------------CC-CATGTGAACTTATCTCTTTGTTGCCTCGGCGCAAG--------
------------------------------CTACCCGGGACCTCGCGCCCC---------
----------------GGGCGGCCCGCCGGCGGACAAACC-AAAACTCT-TGTTATCTTA
GTTGATTATCTGAGTGTCTTA-TTTAATAAGTCAAAACTTTCAACAACGGATCTCTTGGT
TCTGGCATCGATGAAGAACGCAGCGAAATGCGATAAGTAATGTGAATTGCAGAATTCAGT
GAATCATCGAATCTTTGAACGCACATTGCGCCCATTAGTATTCTAGTGGGCATGCCTGTT
CGAGCGTCATTTCAACCCCTAAGCACAGCTTATTGTTGGGAACCTACGGCTT-CGTAGTT
CCTCAAAGACATTGGCGGAGTGGCAGTGGTCCTCTGAGCGTAGTAATCTTT-TATCTCGC
TTCTGTTAGGTGCTGCCCCCCCGGCCGTAAAA--CCCCCAA--TTTTTTCTGGTTGACCT
CGGATCAGGTAGGAATACCC-GCTGAACTTAAGCATATCAAA-----------
>Nigrospora_sphaerica_LC_4278
------------------------------------------------------------
------------------------------------------------------------
------------------------------------------------------------
------CTCCCAAACC-CATGTGAACTTATCTCTTTGTTGCCTCGGCGCAAG--------
------------------------------CTACCCGGGACCTCGCGCCCC---------
----------------GGGCGGCCCGCCGGCGGACAAACC-AAAACTCT-TGTTATCTTA
GTTGATTATCTGAGTGTCTTA-TTTAATAAGTCAAAACTTTCAACAACGGATCTCTTGGT
TCTGGCATCGATGAAGAACGCAGCGAAATGCGATAAGTAATGTGAATTGCAGAATTCAGT
GAATCATCGAATCTTTGAACGCACATTGCGCCCATTAGTATTCTAGTGGGCATGCCTGTT
CGAGCGTCATTTCAACCCCTAAGCACAGCTTATTGTTGGGAACCTACGGCTT-CGTAGTT
CCTCAAAGACATTGGCGGAGTGGCAGTGGTCCTCTGAGCGTAGTAATCTTT-TATCTCGC
TTCTGTTAGGTGCTGCCCCCCCGGCCGTAAAA--CCCCCAA--TTTTTTCTGGTTGACCT
CGGATCAGGTAGGAATACCC-GCTGAACTTAAGCATATCAAA-----------
>Nigrospora_sphaerica_LC_4291
------------------------------------------------------------
------------------------------------------------------------
------------------------------------------------------------
------CTCCCAAACC-CATATGAACTTATCTCTTTGTTGCCTCGGCGCAAG--------
------------------------------CTACCCGGGACCTCGCGCCCC---------
----------------GGGCGGCCCGCCGGCGGACAAACC-AAAACTCT-TGTTATCTTA
GTTGATTATCTGAGTGTCTTA-TTTAATAAGTCAAAACTTTCAACAACGGATCTCTTGGT
TCTGGCATCGATGAAGAACGCAGCGAAATGCGATAAGTAATGTGAATTGCAGAATTCAGT
GAATCATCGAATCTTTGAACGCACATTGCGCCCATTAGTATTCTAGTGGGCATGCCTGTT
CGAGCGTCATTTCAACCCCTAAGCACAGCTTATTGTTGGGAACCTACGGCTT-CGTAGTT
CCTCAAAGACATTGGCGGAGTGGCAGTGGTCCTCTGAGCGTAGTAATCTTT-TATCTCGC
TTCTGTTAGGTGCTGCCCCCCCGGCCGTAAAA--CCCCCAA--TTTTTTCTGGTTGACCT
CGGATCAGGTAGGAATACCC-GCTGAACTTAAGCATATCAAA-----------
>Nigrospora_sphaerica_LC_7295
------------------------------------------------------------
------------------------------------------------------------
----------------------------------CCTGCGGAGGGATCATTACAGAGTTA
TC-CAACTCCCAAACC-CATGTGAACTTATCTCTTTGTTGCCTCGGCGCAAG--------
------------------------------CTACCCGGGACCTCGCGCCCC---------
----------------GGGCGGCCCGCCGGCGGACAAACC-AAAACTCT-TGTTATCTTA
GTTGATTATCTGAGTGTCTTA-TTTAATAAGTCAAAACTTTCAACAACGGATCTCTTGGT
TCTGGCATCGATGACGAACGCAGCGAAATGCGATAAGTAATGTGAATTGCAGAATTCAGT
GAATCATCGAATCTTTGAACGCACATTGCGCCCATTAGTATTCTAGTGGGCATGCCTGTT
CGAGCGTCATTTCAACCCCTAAGCACAGCTTATTGTTGGGAACCTACGGCTT-CGTAGTT
CCTCAAAGACATTGGCGGAGTGGCAGTGGTCCTCTGAGCGTAGTAATCTTT-TATCTCGC
TTCTGTTAGGTGCTGCCCCCCCGGCCGTAAAA--CCCCCAA--TTTTTTCTGGTTGACCT
CGGATCAGGTAGGAATACCC-GCTGAACTTAAGCATATCAAT-----------
>Nigrospora_sphaerica_LC_4307
------------------------------------------------------------
------------------------------------------------------------
---------------------TCCGT-TGGTGAACCAGCGGAGGGATCATTACAGAGTTA
TC-CAACTCCCAAACC-CATGTGAACTTATCTCTTTGTTGCCTCGGCGCAAG--------
------------------------------CTACCCGGGACCTCGCGCCCC---------
----------------GGGCGGCCCGCCGGCGGACAAACC-AAAACTCT-TGTTATCTTA
GTTGATTATCTGAGTGTCTTA-TTTAATAAGTCAAAACTTTCAACAACGGATCTCTTGGT
TCTGGCATCGATGAAGAACGCAGCGAAATGCGATAAGTAATGTGAATTGCAGAATTCAGT
GAATCATCGAATCTTTGAACGCACATTGCGCCCATTAGTATTCTAGTGGGCATGCCTGTT
CGAGCGTCATTTCAACCCCTAAGCACAGCTTATTGTTGGGAACCTACGGCTT-CGTAGTT
CCTCAAAGACATTGGCGGAGTGGCAGTGGTCCTCTGAGCGTAGTAATCTTT-TATCTCGC
TTCTGTTAGGTGCTGCCCCCCCGGCCGTAAAA--CCCCCAA--TTTTTTCTGGTTGAGCT
CGGATCAGGTAGGAATACCC-GCTGAACTTAAGCATATC--------------
>Nigrospora_sphaericaLC2840
------------------------------------------------------------
------------------------------------------------------------
------------------------------------------------------------
----------------------------------------------CGCAAG--------
------------------------------CTACCCGGGACCTCGCGCCCC---------
----------------GGGCGGCCCGCCGGCGGACAAACC-AAAACTCT-TGTTATCTTA
GTTGATTATCTGAGTGTCTTA-TTTAATAAGTCAAAACTTTCAACAACGGATCTCTTGGT
TCTGGCATCGATGAAGAACGCAGCGAAATGCGATAAGTAATGTGAATTGCAGAATTCAGT
GAATCATCGAATCTTTGAACGCACATTGCGCCCATTAGTATTCTAGTGGGCATGCCTGTT
CCAGCGTCATTTCAACCCCTAAGCACAGCTTATTGTTGGGAACCTACGGCTT-CGTAGTT
CCTCAAAGACATTGGCGGAGTGGCAGTGGTCCTCTGAGCGTATTAATCTTT-TATCTCGC
TTCTGTTAGGTGCTGCCCCCCCGGCCGTAAAA--CCCCCAA--TTTTTTCTGGTTGACCT
CGGATCAGGTAGGAATACCC-GCTGAACTTAAGCATATCAAAA----------
>Nigrospora_sphaericaLC2839
------------------------------------------------------------
------------------------------------------------------------
------------------------------------------------------------
-------------------TGT-GACTTATCTCTTTGTTGCCTCGGCGCAAG--------
------------------------------CTACCCGGGACCTCGCGCCCC---------
----------------GGGCGGCCCGCCGGCGGACAAACC-AAAACTCT-TGTTATCTTA
GTTGATTATCTGAGTGTCTTA-TTTAATAAGTCAAAACTTTCAACAACGGATCTCTTGGT
TCTGGCATCGATGAAGAACGCAGCGAAATGCGATAAGTAATGTGAATTGCAGAATTCAGT
GAATCATCGAATCTTTGAACGCACATTGCGCCCATTAGTATTCTAGTGGGCATGCCTGTT
CGAGCGTCATTTCAACCCCTAAGCACAGCTTATTGTTGGGAACCTACGGCTT-CGTAGTT
CCTCAAAGACATTGGCGGAGTGGCAGTGGTCCTCTGAGCGTAGTAATCTTT-TATCTCGC
TTCTGTTAGGTGCTGCCCCCCCGGCCGTAAAA--CCCCCAA--TTTTTTCTGGTTGACCT
CGGATCAGGTAGGAATACCC-GCTGAACTTAAGCATATCAATAA---------
>Nigrospora_sphaerica_LC_3420
------------------------------------------------------------
------------------------------------------------------------
------------------------------------TGCGGAGGGATCATTACTGAGTTA
TC-TAAACTCCAACCC-TATGTGAAC-TATCTCTTTGTTGCCTCGGCGCAAG--------
------------------------------CTACCCGGGACCTCGCGCCCC---------
----------------GGGCGGCCCGCCGGCGGACAAACC-AAAACTCT-TGTTATCTTA
GTTGATTATCTGAGTGTCTTA-TTTAATAAGTCAAAACTTTCAACAACGGATCTCTTGGT
TCTGGCATCGATGAAGAACGCAGCGAAATGCGATAAGTAATGTGAATTGCAGAATTCAGT
GAATCATCGAATCTTTGAACGCACATTGCGCCCATTAGTATTCTAGTGGGCATGCCTGTT
CGAGCGTCATTTCAACCCCTAAGCACAGCTTATTGTTGGGAACCTACGGCTT-CGTAGTT
CCTCAAAGACATTGGCGGAGTGGCAGTGGTCCTCTGAGCGTAGTAATCTTT-TATCTCGC
TTCTGTTAGGTGCTGCCCCCCCGGCCGTAAAA--CCCCCAA--TTTTTTCTGGTTGACCT
CGGATCAGGTAGGAATACCC-GCTGAACTTAAGCATATCA-------------
>Nigrospora_sphaerica_LC_4293
------------------------------------------------------------
------------------------------------------------------------
------------------------------------TGCGGAGGGATCATTACAGAGTTA
TC-CAACTCCCAAACC-CATGTGAACTTATCTCTTTGTTGCCTCGGCGCAAG--------
------------------------------CTACCCGGGACCTCGCGCCCC---------
---------------GGGGCGGCCCGCCGGCGGACAAACC-AAAACTCT-TGTTATCTTA
GTTGATTATCTGAGTGTCTTA-TTTAATAAGTCAAAACTTTCAACAACGGATCTCTTGGT
TCTGGCATCGATGAAGAACGCAGCGAAATGCGATAAGTAATGTGAATTGCAGAATTCAGT
GAATCATCGAATCTTTGAACGCACATTGCGCCCATTAGTATTCTAGTGGGCATGCCTGTT
CGAGCGTCATTTCAACCCCTAAGCACAGCTTATTGTTGGGAACCTACGGCTT-CGTAGTT
CCTCAAAGACATTGGCGGAGTGGCAGTGGTCCTCTGAGCGTAGTAATCTTT-TATCTCGC
TTCTGTTAGGTGCTGCCCCCCCGGCCGTAAAA--CCCCCAA--TTTTTTCTGGTTGACCT
CGGATCAGGTAGGAATACCC-GCTGAACTTAAGCATATC--------------
>Nigrospora_sphaerica_LC_5944
------------------------------------------------------------
------------------------------------------------------------
------------------------------------TGCGGAGGGATCATTACAGAGTTA
TC-CAACTCCCAAACC-CATGTGAACTTATCTCTTTGTTGCCTCGGCGCAAG--------
------------------------------CTACCCGGGACCTCGCGCCCC---------
---------------GGGGCGGCCCGCCGGCGGACAAACC-AAAACTCT-TGTTATCTTA
GTTGATTATCTGAGTGTCTTA-TTTAATAAGTCAAAACTTTCAACAACGGATCTCTTGGT
TCTGGCATCGATGAAGAACGCAGCGAAATGCGATAAGTAATGTGAATTGCAGAATTCAGT
GAATCATCGAATCTTTGAACGCACATTGCGCCCATTAGTATTCTAGTGGGCATGCCTGTT
CGAGCGTCATTTCAACCCCTAAGCACAGCTTATTGTTGGGAACCTACGGCTT-CGTAGTT
CCTCAAAGACATTGGCGGAGTGGCAGTGGTCCTCTGAGCGTAGTAATCTTT-TATCTCGC
TTCTGTTAGGTGCTGCCCCCCCGGCCGTAAAA--CCCCCAA--TTTTTTCTGGTTGACCT
CGGATCAGGTAGGAATACCC-GCTGAACTTAAGCATATCAAT-----------
>Nigrospora_sphaerica_LC_5966
------------------------------------------------------------
------------------------------------------------------------
--------------------------------AACCTGCGGAGGGATCATTACAGAGTTA
TC-CAACTCCCAAACC-CATGTGAACTTATCTCTTTGTTGCCTCGGCGCAAG--------
------------------------------CTACCCGGGACCTCGCGCCCC---------
---------------GGGGCGGCCCGCCGGCGGACAAACC-AAAACTCT-TGTTATCTTA
GTTGATTATCTGAGTGTCTTA-TTTAATAAGTCAAAACTTTCAACAACGGATCTCTTGGT
TCTGGCATCGATGAAGAACGCAGCGAAATGCGATAAGTAATGTGAATTGCAGAATTCAGT
GAATCATCGAATCTTTGAACGCACATTGCGCCCATTAGTATTCTAGTGGGCATGCCTGTT
CGAGCGTCATTTCAACCCCTAAGCACAGCTTATTGTTGGGAACCTACGGCTT-CGTAGTT
CCTCAAAGACATTGGCGGAGTGGCAGTGGTCCTCTGAGCGTAGTAATCTTT-TATCTCGC
TTCTGTTAGGTGCTGCCCCCCCGGCCGTAAAA--CCCCCAA--TTTTTTCTGGTTGACCT
CGGATCAGGTAGGAATACCC-GCTGAACTTAAGCATATC--------------
>Nigrospora_guangxiensis_KUNCC23-16747T
------------------------------------------------------------
------------------------------------------------------------
--------------------------------------CGGAGGGATCATTACAGAGTTA
TC-CAACTCCCAAACC-CATGTGAACTTATCTCTTTGTTGCCTCGGCGCAAG--------
------------------------------CGACCCGGGCC----TAGCTC---------
----------------GGGGCGCCCGCCGGCGGACACACC-AAA--CTC-TGTTATCTTC
GTTGATTATCTGAGTGTCTTA-TTTAATAAGTCAAAACTTTCAACAACGGATCTCTTGGT
TCTGGCATCGATGAAGAACGCAGCGAAATGCGATAAGTAATGTGAATTGCAGAATTCAGT
GAATCATCGAATCTTTGAACGCACATTGCGCCCATTAGTATTCTAGTGGGCATGCCTGTT
CGAGCGTCATTTCAACCTCTAAGCACAGCTTACTGTTGGGAATCTACGTC---TGTAGTT
CCTCAAAGACATTGGCGGAGCGGCAGCAGTCCTCTGAGCGTAGTAATTTTT-TATCTCGC
TTCTGTCAGGCGCTGTCTCCCCGGCCGTTAAA--CCCCCAA--TTTTTTCTGGTTGACCT
CGGATCAGGTAGGAATACCC-GCTGAACTTAAGCATAT---------------
>Nigrospora_pubeiensis_KUNCC23-16745
------------------------------------------------------------
------------------------------------------------------------
-----------------------------------CTGCGGGGGGATCATTACAGAGTTA
TC-CAACTCCC-AACC-CATGTGAACTTATCTC-TTGTTGCCTCGGCGCAAG--------
------------------------------CGACCCGGGCC----CAGCCC---------
----------------GGGGCGCCCGCCGGCGGACACACC-AAA--CTC-TGTTATCTTC
GTTGATTATCTGAGTGTCTTA-TTTAATAAGTCAAAACTTTCAACAACGGATCTCTTGGT
TCTGGCATCGATGAAGAACGCAGCGAAATGCGATAAGTAATGTGAATTGCAGAATTCAGT
GAATCATCGAATCTTTGAACGCACATTGCGCCCATTAGTATTCTAGTGGGCATGCCTGTT
CGAGCGTCATTTCAACCTCTAAGCACAGCTTACTGTTGGGAATCTACGTC---TGTAGTT
CCTCAAAGACATTGGCGGAGCGGCAGTAGTCCTCTGAGCGTAGTAATTTTT-TATCTCGC
TTCTGTTAGGCGCTGTCGTCCCGGCCGTTAAA--CCCCCAA--TTTTTTCTGGTTGACCT
CGGATCAGGTAGGAATACCC-GCTGAACTTAACA-------------------
>Nigrospora_chinensisLC6851
------------------------------------------------------------
------------------------------------------------------------
------------------------------------------GGGATCATTACAGAGTTA
TC-CAACTCCC-AACC-CATGTGAACTTATCTC-TTGTTGCCTCGGCGCAAG--------
------------------------------CGACCCGGGCC----CAGCCC---------
----------------GGGGCGCCCGCCGGCGGACACACC-AAA--CTC-TGTTATCTTC
GTTGATTATCTGAGTGTCTTA-TTTAATAAGTCAAAACTTTCAACAACGGATCTCTTGGT
TCTGGCATCGATGAAGAACGCAGCGAAATGCGATAAGTAATGTGAATTGCAGAATTCAGT
GAATCATCGAATCTTTGAACGCACATTGCGCCCATTAGTATTCTAGTGGGCATGCCTGTT
CGAGCGTCATTTCAACCTCTAAGCACAGCTTACTGTTGGGAATCTACGTC---TGTAGTT
CCTCAAAGACATTGGCGGAGCGGCAGTAGTCCTCTGAGCGTAGTAATTTTT-TATCTCGC
TTCTGTTAGGCGCTGTCGTCCCGGCCGTTAAA--CCCCCAA--TTTTCTCTGGTTGACCT
CGGATCAGGTAGGAATACCC-GCTG----------------------------
>Nigrospora_chinensis_CGMCC_3.18127T
------------------------------------------------------------
------------------------------------------------------------
------------------------------------TGCGGAGGGATCATTACAGAGTTA
TC-CAACTCCC-AACC-CATGTGAACTTATCTC-TTGTTGCCTCGGCGCAAG--------
------------------------------CGACCCGGGCC----CAGCCC---------
----------------GGGGCGCCCGCCGGCGGACACACC-AAA--CTC-TGTTATCTTC
GTTGATTATCTGAGTGTCTTA-TTTAATAAGTCAAAACTTTCAACAACGGATCTCTTGGT
TCTGGCATCGATGAAGAACGCAGCGAAATGCGATAAGTAATGTGAATTGCAGAATTCAGT
GAATCATCGAATCTTTGAACGCACATTGCGCCCATTAGTATTCTAGTGGGCATGCCTGTT
CGAGCGTCATTTCAACCTCTAAGCACAGCTTACTGTTGGGAATCTACGTC---TGTAGTT
CCTCAAAGACATTGGCGGAGCGGCAGTAGTCCTCTGAGCGTAGTAATTTTT-TATCTCGC
TTCTGTTAGGCGCTGTCGTCCCGGCCGTTAAA--CCCCCAA--TTTTTTCTGGTTGACCT
CGGATCAGGTAGGAATACCC-GCTGAACTTAAGCATATC--------------
>Nigrospora_chinensis_GUCC_25-0120
------------------------------------------------------------
------------------------------------------------------------
------------AACAAGGTCTCCGT-TGGTGAACCAGCGGAGGGATCATTACAGAGTTA
TC-CAACTCCC-AACC-CATGTGAACTTATCTC-TTGTTGCCTCGGCGCAAG--------
------------------------------CGACCCGGGCC----CAGCCC---------
----------------GGGGCGCCCGCCGGCGGACACATC-AAA--CTC-TGTTATCTTC
GTTGATTATCTGAGTGTCTTA-TTTAATAAGTCAAAACTTTCAACAACGGATCTCTTGGT
TCTGGCATCGATGAAGAACGCAGCGAAATGCGATAAGTAATGTGAATTGCAGAATTCAGT
GAATCATCGAATCTTTGAACGCACATTGCGCCCATTAGTATTCTAGTGGGCATGCCTGTT
CGAGCGTCATTTCAACCTCTAAGCACAGCTTACTGTTGGGAATCTACGTC---TGTAGTT
CCTCAAAGACATTGGCGGAGCGGCAGTAGTCCTCTGAGCGTAGTAATTTTT-TATCTCGC
TTCTGTTAGGCGCTGTCGTCCCGGCCGTTAAA--CCCCCAA--TTTTTTCTGGTTGACCT
CGGATCAGGTAGGAATACCC-GCTGAACTTAAGCATAT---------------
>Nigrospora_chinensis_GUCC_25-0121
------------------------------------------------------------
------------------------------------------------------------
------------AACAAGGTCTCCGT-TGGTGAACCAGCGGAGGGATCATTACAGAGTTA
TC-CAACTCCC-AACC-CATGTGAACTTATCTC-TTGTTGCCTCGGCGCAAG--------
------------------------------CGACCCGGGCC----CAGCCC---------
----------------GGGGCGCCCGCCGGCGGACACATC-AAA--CTC-TGTTATCTTC
GTTGATTATCTGAGTGTCTTA-TTTAATAAGTCAAAACTTTCAACAACGGATCTCTTGGT
TCTGGCATCGATGAAGAACGCAGCGAAATGCGATAAGTAATGTGAATTGCAGAATTCAGT
GAATCATCGAATCTTTGAACGCACATTGCGCCCATTAGTATTCTAGTGGGCATGCCTGTT
CGAGCGTCATTTCAACCTCTAAGCACAGCTTACTGTTGGGAATCTACGTC---TGTAGTT
CCTCAAAGACATTGGCGGAGCGGCAGTAGTCCTCTGAGCGTAGTAATTTTT-TATCTCGC
TTCTGTTAGGCGCTGTCGTCCCGGCCGTTAAA--CCCCCAA--TTTTTTCTGGTTGACCT
CGGATCAGGTAGGAATACCC-GCTGAACTTAAGCATATC--------------
>Nigrospora_globosa_LC12441
------------------------------------------------------------
------------------------------------------------------------
------------------------------------------------------------
--------------CC-CATGTGAACTTATCTCTTTGTTGCCTCGGCGCAAG--------
------------------------------CTACCCGGGACCT----ACCC---------
----------------GGGAGGCCCGCCGGCGGACAAACC-AAA--CTC-TGTTATCTTA
GTTGATTATCTGAGCGTCTTA-TTTAATAAGTCAAAACTTTCAACAACGGATCTCTTGGT
TCTGGCATCGATGAAGAACGCAGCGAAATGCGATAAGTAATGTGAATTGCAGAATTCAGT
GAATCATCGAATCTTTGAACGCACATTGCGCCCATTAGTATTCTAGTGGGCATGCCTGTT
CGAGCGTCATTTCAACCCCTAAGCACAGCTTACTGTTGGGAATCTACGTC---CGTAGTT
CCTCAAAGACATTGGCGGAGTGGCAGTAGTCCTCTGAGCGTAGTAATTCTT-TATCTCGC
TTTTGTTAGGTGCTGCCCCCCCGGCCGTTAAA--CCCCCAA--TTTTTTCTGGTTGACCT
CGGATCAGGTAGGAATACCC-GCTGAACTTAAGCATATCAA------------
>Nigrospora_globosa_LC12440T
------------------------------------------------------------
------------------------------------------------------------
------------------------------------------------------------
--------------CC-CATGTG-ACTTATCTCTTTGTTGCCTCGGCGCAAG--------
------------------------------CTACCCGGGACCT----ACCC---------
----------------GGGAGGCCCGCCGGCGGACAAACC-AAA--CTC-TGTTATCTTA
GTTGATTATCTGAGCGTCTTA-TTTAATAAGTCAAAACTTTCAACAACGGATCTCTTGGT
TCTGGCATCGATGAAGAACGCAGCGAAATGCGATAAGTAATGTGAATTGCAGAATTCAGT
GAATCATCGAATCTTTGAACGCACATTGCGCCCATTAGTATTCTAGTGGGCATGCCTGTT
CGAGCGTCATTTCAACCCCTAAGCACAGCTTACTGTTGGGAATCTACGTC---CGTAGTT
CCTCAAAGACATTGGCGGAGTGGCAGTAGTCCTCTGAGCGTAGTAATTCTT-TATCTCGC
TTTTGTTAGGTGCTGCCCCCCCGGCCGTTAAA--CCCCCAA--TTTTTTCTGGTTGACCT
CGGATCAGGTAGGAATACCC-GCTGAACTTAAGCATATCAATAAG--------
>Nigrospora_mercuriadeae_BRIP_75764a
------------------------------------------------------------
-----------AACGACCACTCAGGGCCGGAAACTTATCCAAACTCGGTCATTTAGAGGA
AGTAAAAGTCGTAACAAGGTCTCCGT-TGGTGAACCAGCGGAGGGATCATTACAGAGTTA
TC-CAACTCCCAAACC-CATGTGAACATATCTCTTTGTTGCCTCGGCGCAAG--------
------------------------------CTACCCGGGAC------CCCC---------
----------------GGGCGGCCCGCCGGCGGACACACC-AAA--CTC-TGTTATCTTC
GTTGATTATCTGAGTGTCTTA-TTTAATAAGTCAAAACTTTCAACAACGGATCTCTTGGT
TCTGGCATCGATGAAGAACGCAGCGAAATGCGATAAGTAATGTGAATTGCAGAATTCAGT
GAATCATCGAATCTTTGAACGCACATTGCGCCCATTAGTATTCTAGTGGGCATGCCTGTT
CGAGCGTCATTTCAACCCCTAAGCACAGCTTATTGTTGGGAATCTACGGT---CGTAGTT
CCTCAAAGACATTGGCGGAGCGGCAGCAGTCCTCTGAGCGTAGTAATCTTT-TATCTCGC
TTCTGTTAGGCGCTGCCCCCCCGGCCGTAAAA--CCCCCCC--TTTTTTCTGGTTGACCT
CGGATCAGGTAGGAATACCC-GCTGAACTTA----------------------
>Nigrospora_humicola_CFCC_56885
------------------------------------------------------------
------------------------------------------------------------
----------------------------------CCAGCGGAGGGATCATTACAGAGTTA
TC-CAACTCCCAAACC-CATGTGAACTTATCTCTATGTTGCCTCGGCGCAAG--------
------------------------------CTACCCGGGA-------AACC---------
----------------GGGCGGCCCGCCGGCGGACAAACC-AAA--CTC-TGTTATCTTT
GTTGATTATCTGAGTGTCTTA-TTTAATAAGTCAAAACTTTCAACAACGGATCTCTTGGT
TCTGGCATCGATGAAGAACGCAGCGAAATGCGATAAGTAATGTGAATTGCAGAATTCAGT
GAATCATCGAATCTTTGAACGCACATTGCGCCCATTAGTATTCTAGTGGGCATGCCTGTT
CGAGCGTCATTTCAACCCCTAAGCACAGCTTATTGTTGGGAATCTACGCCTT-AGTAGTT
CCTCAAAGACATTGGCGGAGTGGCAGTAGTCCTCTGAGCGTAGTAATTTTT-TATCTCGC
TTTTGCTAGGTGCTGCCCCCCCGGCCGTAAAA-CCCCCCAA--TTTTTTCTGGTTGACCT
CGGATCAGGTAGGAATACCC-GCTGAACTTAAGCATATC--------------
>Nigrospora_humicola_CFCC_56884T
------------------------------------------------------------
------------------------------------------------------------
----------------------------------CCAGCGGAGGGATCATTACAGAGTTA
TC-CAACTCCCAAACC-CATGTGAACTTATCTCTATGTTGCCTCGGCGCAAG--------
------------------------------CTACCCGGGA-------AACC---------
----------------GGGCGGCCCGCCGGCGGACAAACC-AAA--CTC-TGTTATCTTT
GTTGATTATCTGAGTGTCTTA-TTTAATAAGTCAAAACTTTCAACAACGGATCTCTTGGT
TCTGGCATCGATGAAGAACGCAGCGAAATGCGATAAGTAATGTGAATTGCAGAATTCAGT
GAATCATCGAATCTTTGAACGCACATTGCGCCCATTAGTATTCTAGTGGGCATGCCTGTT
CGAGCGTCATTTCAACCCCTAAGCACAGCTTATTGTTGGGAATCTACGCCTT-AGTAGTT
CCTCAAAGACATTGGCGGAGTGGCAGTAGTCCTCTGAGCGTAGTAATTTTT-TATCTCGC
TTTTGCTAGGTGCTGCCCCCCCGGCCGTAAAA-CCCCCCAA--TTTTTTCTGGTTGACCT
CGGATCAGGTAGGAATACCC-GCTGAACTTAAGCATATC--------------
>Nigrospora_dicranopteridis_GZAAS_250525T
------------------------------------------------------------
------------------------------------------------------------
--------------CAAGGTCTCCGT-TGGTGAACCAGCGGAGGGATCATTACAGAGTTA
TC-CAACTCCCAAACC-CATGTGAACCTATCTCTTTGTTGCCTCGGCGCAAG--------
------------------------------CTACCCGGGACCTCGCGCCCC---------
----------------GGGGCGCCCGCCGGCGGACACACCCAAA--CTC-TGTTATCTTC
GTTGATTATCTGAGCGTCTTA-TTTAATAAGTCAAAACTTTCAACAACGGATCTCTTGGT
TCTGGCATCGATGAAGAACGCAGCGAAATGCGATAAGTAATGTGAATTGCAGAATTCAGT
GAATCATCGAATCTTTGAACGCACATTGCGCCCATTAGTATTCTAGTGGGCATGCCTGTT
CGAGCGTCATTTCAACCCCTAAGCACAGCTTATTGTTGGGAGTCTACGGCCC-CGTAGTT
CCCCAAAGACATCGGCGGAGTGGCGGTAGTCCTCTGAGCGTAGTAATTTCT-TATCTCGC
TTCTGCTAGGCGCCGCCCCCCCGGCCG---------------------------------
-----------------------------------------------------
>Nigrospora_anhuiensis_QY-2
------------------------------------------------------------
------------------------------------------------------------
----------------------------------------GGGGGCTC-------GGGTA
TC----CACTCCCACC-CATGTG-ACTTATCTC-TTGTTGCCTCGGCGCAAG--------
------------------------------CGACCCGGGCC----CAGCCC---------
----------------GGGGCGCCCGCCGGCGGACACACC-AAA--CTC-TGTTATCTTC
GTTGATTATCTGAGTGTCTTA-TTTAATAAGTCAAAACTTTCAACAACGGATCTCTTGGT
TCTGGCATCGATGAAGAACGCAGCGAAATGCGATAAGTAATGTGAATTGCAGAATTCAGT
GAATCATCGAATCTTTGAACGCACATTGCGCCCATTAGTATTCTAGTGGGCATGCCTGTT
CGAGCGTCATTTCAACCTCTAAGCACAGCTTACTGTTGGGAATCTACGTC---TGTAGTT
CCTCAAAGACATTGGCGGAGCGGCAGTAGTCCTCTGAGCGTAGTAATTTTT-TATCTCGC
TTCTGTTAGGCGCTGTCGTCCCGGCCGTTAAA--CCCCCAA--TTTTTTCTGGTTGACCT
CGGATCAGGTAGGAATACCC-GCTGAACTTAAGCATATCAAAAGACGGAGGAA
>Nigrospora_coryli_W18T
------------------------------------------------------------
-----------------------------------------------------TTGAGGA
AGTAAAAGTCGTAACAAGGTCTCCGT-TGGTGAACCAGCGGAGGGATCATTACAGAGTTA
TC-CAACTCCCAAACC-CATGTGAACTTATCTCTTTGTTGCCTCGGCGCAAG--------
------------------------------CTACCCGGGACCT----ACCC---------
----------------GGGAGGCCCGCCGGCGGACAAACC-AAA--CTC-TGTTATCTTA
GTTGATTATCTGAGCGTCTTA-TTTAATAAGTCAAAACTTTCAACAACGGATCTCTTGGT
TCTGGCATCGATGAAGAACGCAGCGAAATGCGATAAGTAATGTGAATTGCAGAATTCAGT
GAATCATCGAATCTTTGAACGCACATTGCGCCCATTAGTATTCTAGTGGGCATGCCTGTT
CGAGCGTCATTTCAACCCCTAAGCACAGCTTACTGTTGGGAATCTACGT----TGTAGTT
CCTCAAAGTCATTGGCGGAGTGGCAGTAGTCCTCTGAGCGTAGTAATTCTT-TATCTCGC
TTTTGTTAGGTGCTGCCCCCCCGGCCGTTAAA--CCCCCCA--TTTTTTCTGGT--GACC
TCGATCAGGTAGA---TCCC-G-------------------------------
>Nigrospora_ficuum_ZHKUCC_22-0143
------------------------------------------------------------
------------------------------------------------------------
----------------------CCG--TAGGGTGACTGCGGAGGGATCATTACAGAGTTA
TC-CAACTCCCAAACC-CATGTGAACTTATCTCTTTGTTGCCTCGGCGCAAG--------
------------------------------CTACCCGGGACCCAGCGCCCC---------
----------------GGGCGGCCCGCCGGCGGACAAACT-------------TATCTTA
GTTG------TGAGTGTCTTA-TTTAATAAGTCAAAACTTTCAACAACGGATCTCTTGGT
TCTGGCATCGATGAAGAACGCAGCGAAATGCGATAAGTAATGTGAATTGCAGAATTCAGT
GAATCATCGAATCTTTGAACGCACATTGCGCCCATTAGTATTCTAGTGGGCATGCCTGTT
CGAGCGTCATTTCAACCCCTAAGCACAGCTTACTGTTGGGACTCTACGGCCTCCGTAGTT
CCCCAATGCGATTGGCGGAGTGGCAGTAGTCCTCTGAGCGTAGTAATTCTT-TATCTCGC
TTTTGT------------------------------------------------------
-----------------------------------------------------
>Nigrospora_ficuum_ZHKUCC_22-0125
------------------------------------------------------------
------------------------------------------------------------
----------------------CCG--TAGGGTGACTGCGGAGGGATCATTACAGAGTTA
TC-CAACTCCCAAACC-CATGTGAACTTATCTCTTTGTTGCCTCGGCGCAAG--------
------------------------------CTACCCGGGACCCAGCGCCCC---------
----------------GGGCGGCCCGCCGGCGGACAAACT-------------TATCTTA
GTTG------TGAGTGTCTTA-TTTAATAAGTCAAAACTTTCAACAACGGATCTCTTGGT
TCTGGCATCGATGAAGAACGCAGCGAAATGCGATAAGTAATGTGAATTGCAGAATTCAGT
GAATCATCGAATCTTTGAACGCACATTGCGCCCATTAGTATTCTAGTGGGCATGCCTGTT
CGAGCGTCATTTCAACCCCTAAGCACAGCTTACTGTTGGGACTCTACGGCCTCCGTAGTT
CCCCAATGCGATTGGCGGAGTGGCAGTAGTCCTCTGAGCGTAGTAATTCTT-TATCTCGC
TTTTGT------------------------------------------------------
-----------------------------------------------------
>Apiospora_pseudoparenchymatica_LC_7234T
------------------------------------------------------------
------------------------------------------------------------
--------------------------------------CGGAGGGATCATTACAGAGTTA
TTACAACTCCCATACCATTTGCCAACTTACCTAGCTA-TGCCTCGGCGTAAGCTCGGCCG
GGAGGTGCGTCGTCGAGACAAGTGAGGGTGCTACCCTGTAGCCTCTCGTCTCCCCGGCGC
GCCGCAC----TCCCGCCGCAGCCCGCCGGCGG-TACACT-AAA--CTC---TTGTTTAA
TCGTATGTTCTGAGCGTCTTATTTTAATAAGTCAAAACTTTCAACAACGGATCTCTTGGT
TCTGGCATCGATGAAGAACGCAGCGAAATGCGATAAGTAATGTGAATTGCAGAATTCAGT
GAATCATCGAATCTTTGAACGCACATTGCGCCCATTAGTATTCTAGTGGGCATGCCTGTT
CGAGCGTCATTTCAACCCTTAAGCCTAGCTTAGTGTTGGGAATCTACCGCAC-GGTAGTT
CCTTAAAGACAGTGGCAGAGCGATAGGTGTCCTCTGAGCGTAGTAATTTCTATTTCTCGC
TTCTGTTAGGCCCTACGGTCCC-GCCATAAAA--CCCCCCC--TTCTCAAAGGTTGACCT
CGGATCAGGTAGGAATACCC-GCTGAACTTAA---------------------
>Apiospora_malaysiana_CBS_102053T
------------------------CGATTGATGGCTCAGTGAGGCTTTGGGACTGGCCCA
GAGAGGTCGGCAACGACCACTCAGGGCCGGAAACTTATCCAAACTCGGTCATTTAGAGGA
AGTAAAAGTCGTAACAAGGTCTCCGT-TGGTGAACCAGCGGAGGGATCATTACAGAGTTA
TA-CAACTCCCATACCATCTGTGAACCTACCCAGTTA-TGCCTCGGCGTAAGCTCGGTTG
GAGGCACCCGCAGCTACCCTGTC--GCTTGCTACCCTGTAGCTAGCTACCCTGAAGTTGC
GGGCTGCCACATCCAGCCGCGGCCCGCCGGCGG-TACACG-AAA--CTC----TGTTTTA
TTGTATCTTCTGAGCGTCTTATTTTAATAAGTTAAAACTTTCAACAACGGATCTCTTGGT
TCTGGCATCGATGAAGAACGCAGCGAAATGCGATAAGTAATGTGAATTGCAGAATTCAGT
GAATCATCGAATCTTTGAACGCACATTGCGCCCATCAGTATTCTGGTGGGCATGCCTGTT
CGAGCGTCATTTCAACCCTTAAGCCTAGCTTAGTGTTGGGAATCTGCTGTAC-TGCAGTT
CCTCAAAGACAGTGGCGGAGCGGCGGTAGTCCTCTGAGCGTAGTAATTTAT--TTCTCGC
TTTTGTCAGGCTCCGTCCTCCC-GCCATAAAA--CCCCCAT--CTTTTAGTGGTTGACCT
CGGATCAGGTAGGAATACCC-GCTGAACTTAAGCATATCATAA----------
