# Supplementary material for: Novel species and new host records of Apiospora and Nigrospora (Amphisphaeriales, Apiosporaceae) from Yunnan-Guizhou Plateau, China
Source: IMA Fungus. 2026 Apr 24;17:e177246. doi: 10.3897/imafungus.17.177246 (PMC13135200; doi:10.3897/imafungus.17.177246)
Supplement: Supplementary material 2 — Suppl. data 1-7: the sequences after mafft for Apiospora and Nigrospora [file imafungus-17-e177246-s002.zip › Supplementary data 6 Nigrospora tef1-α mafft.fasta]

>Nigrospora_guangdongenseZHKUCC_24-0546
------------------------------------------------------------
-----------------------------CGAGAAGGTCAGTCAT-------CCCCCT--
----CCTTGCTATCA------------------TCATC-------TCCTCCC--------
------------------------------------------------------ATCCTT
ATCACCCTGTTCGCCGATGCTGGGCT----GGGGGGGTCTT-GCG-TGGCCTCGACCCCG
C-CCTCGGTCTACCCCG-CCCTGGCGCG--------------------------------
-----------------------CTTTTTGGGC-CCCTCGCCAAGCAAA-----------
ATTTTGC-----------------GCCCACCC-AAT--AGGGCCCACCAATC-AGTCATC
GCACATG-CACAA----------------------------------TAGCAGTTTGTCG
CAAGCA------TATACTAACT-----------------------CCCAACATAGGAAGC
CGCTGAGCTCGGCAAGGGTTCCTTCAAGTATGCGTGGGTCCTTGACAAGCTCAAGGCCGA
GCGCGAGCGTGGTATCACCATCGATATTGCTCTGTGGAAGTTCGAGACTGAGGAG---TA
CAACGTCACCGTCATTGGTGAGTCA-ACACCCACTG-GTGCTCCA---------------
---ACCCA----TGTGCATCGAAT------------------ACCTGCTA----------
---------------ACCCGCATCGCCTCCAGACGCTC----------------------
----------------------------------------------CCGGTCACCGTGAC
TTCATCAAGAACATGATCATGGATAACCTCCAA---------------------------
------------------------------------------------------------
------------------------------------------------------------
------------------------------------------------------------
------------------------------------------------------------
------------------------------------------------------------
------------------------------------------------
>Nigrospora_guangdongenseZHKUCC_24-0545
------------------------------------------------------------
-----------------------------CGAGAAGGTCAGTCAT-------CCCCCT--
----CCTTGCTATCA------------------TCATC-------TCCTCCC--------
------------------------------------------------------ATCCTT
ATCACCCTGTTCGCCGATGCTGGGCT----GGGGGGGTCTT-GCG-TGGCCTCGACCCCG
C-CCTCGGTCTACCCCG-CCCTGGCGCG--------------------------------
-----------------------CTTTTTGGGC-CCCTCGCCAAGCAAA-----------
ATTTTGC-----------------GCCCACCC-AAT--AGGGCCCACCAATC-AGTCATC
GCACATG-CACAA----------------------------------TAGCAGTTTGTCG
CAAGCA------TATACTAACT-----------------------CCCAACATAGGAAGC
CGCTGAGCTCGGCAAGGGTTCCTTCAAGTATGCGTGGGTCCTTGACAAGCTCAAGGCCGA
GCGCGAGCGTGGTATCACCATCGATATTGCTCTGTGGAAGTTCGAGACTGAGGAG---TA
CAACGTCACCGTCATTGGTGAGTCA-ACACCCACTG-GTGCTCCA---------------
---ACCCA----TGTGCATCGAAT------------------ACCTGCTA----------
---------------ACCCGCATCGCCTCCAGACGCTC----------------------
----------------------------------------------CCGGTCACCGTGAC
TTCATCAAGAACATGATCATGGATAACCTCCAA---------------------------
------------------------------------------------------------
------------------------------------------------------------
------------------------------------------------------------
------------------------------------------------------------
------------------------------------------------------------
------------------------------------------------
>Nigrospora_rubiLC2698T
------------------------------------------------------------
------------------------------GAGAAGGTCAGTCAT-------CCCCCT--
----CCTTGCTATCA------------------TCATC-------TCCTCCC--------
------------------------------------------------------ATCCTT
ATCACCCTGTTCGCCGATGCTGGGCT------GGGGGTCTT-GCG-TGGCCTCGACCCCG
C-CCTCGGTCTACCCCG-CCCTGGCGCG--------------------------------
-----------------------CTTTTTGGGC-CCCTCGCCAAGCAAA-----------
ATTTTGC-----------------GCCCGCCC-AAT--AGGGCCCACCAATC-AGTCATC
GCACATG-CACAA----------------------------------TAGCAGTTTGTCG
CAAACA------TATACTAACT-----------------------CCCAACATAGGAAGC
CGCTGAGCTCGGCAAGGGTTCCTTCAAGTATGCGTGGGTCCTTGACAAGCTCAAGGCCGA
GCGCGAGCGTGGTATCACCATCGATATTGCTCTGTGGAAGTTCGAGACTGAGGAG---TA
CAACGTCACCGTCATTGGTGAGTCA-ACACCCACTG-GTGCCCCA---------------
---ACCCA----TGTGCATCGAAT------------------ACCTGCTA----------
---------------ACCCGCATCGCCTCCAGACGCTC----------------------
----------------------------------------------CCGGTCACCGTGAC
TTCATCAAGAACATGATCA-----------------------------------------
------------------------------------------------------------
------------------------------------------------------------
------------------------------------------------------------
------------------------------------------------------------
------------------------------------------------------------
------------------------------------------------
>Nigrospora_bambusaeLC7245
------------------------------------------------------------
------------------------------GAGAAGGTCAGTCAT-------CCCTCT--
----CCCTGCCATCA------------------TCATC-------ATCTCCA--------
------------------------------------------------------ATCCTT
ATCACCCCGTCCGCCGATGCTGGGCT---GGGGGGGGTCTT-GCG-TGGCCTCGACCCCG
C-CCTCGTTCTACCCCG-CCCTGGTGCA--------------------------------
-----------------------CTTTTTTGGC-CCCTCGCCAAGCAAA-----------
ATTTTGC-----------------AGCCGCTC-ATT--AGGGCCCACCAACC-AATCATC
GCACATG-CACAC----------------------------------TAGCAACTTGCCG
CAAGCA------CATACTAACT-----------------------CCGACAATAGGAAGC
CGCTGAGCTCGGCAAGGGTTCCTTCAAGTATGCGTGGGTCCTTGACAAGCTCAAGGCCGA
GCGCGAGCGTGGTATCACCATCGATATTGCTCTGTGGAAGTTCGAGACTGAGGAG---TA
CAACGTCACCGTCATTGGTGAGTCA-ACACCCACTG-GTGCCCCA---------------
---ACCCG----TGTGCATCGAAT------------------GACTGCTA----------
---------------ACCCACATCGCTTCCAGACGCTC----------------------
----------------------------------------------CCGGTCACCGTGAT
TTCATCAAGAACATGAT-------------------------------------------
------------------------------------------------------------
------------------------------------------------------------
------------------------------------------------------------
------------------------------------------------------------
------------------------------------------------------------
------------------------------------------------
>Nigrospora_bambusaeCGMCC_3.18327T
------------------------------------------------------------
------------------------------GAGAAGGTCAGTCAT-------CCCTCT--
----CCCTGCCATCA------------------TCATC-------ATCTCCA--------
------------------------------------------------------ATCCTT
ATCACCCCGTCCGCCGATGCTGGGCT---GGGGGGGGTCTT-GCG-TGGCCTCGACCCCG
C-CCTCGTTCTACCCCG-CCCTGGTGCA--------------------------------
-----------------------CTTTTTTGGC-CCCTCGCCAAGCAAA-----------
ATTTTGC-----------------AGCCGCTC-ATT--AGGGCCCACCAACC-AATCATC
GCACATG-CACAC----------------------------------TAGCAACTTGCCG
CAAGCA------CATACTAACT-----------------------CCGACAATAGGAAGC
CGCTGAGCTCGGCAAGGGTTCCTTCAAGTATGCGTGGGTCCTTGACAAGCTCAAGGCCGA
GCGCGAGCGTGGTATCACCATCGATATTGCTCTGTGGAAGTTCGAGACTGAGGAG---TA
CAACGTCACCGTCATTGGTGAGTCA-ACACCCACTG-GTGCCCCA---------------
---ACCCG----TGTGCATCGAAT------------------GACTGCTA----------
---------------ACCCACATCGCTTCCAGACGCTC----------------------
----------------------------------------------CCGGTCACCGTGAT
TTCATCAAGAACATGAT-------------------------------------------
------------------------------------------------------------
------------------------------------------------------------
------------------------------------------------------------
------------------------------------------------------------
------------------------------------------------------------
------------------------------------------------
>Nigrospora_musaeCBS_319.34T
------------------------------------------------------------
-------------------------------AGAAGGTCAGTCAT-------CCATCT--
----CCCTGCCATCA------------------TCATC-------CCTCCAA--------
------------------------------------------------------TCCTTC
ATCACCCGGTCGGCCGATGGTGGGCT------GGGGGCCTT-GCG-TGGCCTCGACCCCG
C-CCTCGGTCTACCCCG-CCTCAGCGCA--------------------------------
-----------------------CTTTTTGGGT-CCCTCGCCAAGCAAA----------T
TTTTTGC-----------------GGCCGCCC-ATA--GGGACCCACCAACC-AATCATC
GCACATT-GTCCC----------------------------------TACCAGTTTGCCT
CAAGCA------CATACTGACT-----------------------CCCTGAATAGGAAGC
CGCTGAGCTCGGTAAGGGCTCCTTCAAGTATGCGTGGGTCCTCGACAAGCTCAAGGCCGA
GCGCGAGCGTGGTATCACCATCGATATTGCTCTGTGGAAGTTCGAGACTGAGGAG---TA
CAACGTCACCGTCATTGGTGAGTCA-ACATCCACAG-GTGCCCCA---------------
------------TGTACATCGAAT------------------GCCTGCTA----------
---------------ACCCACATCGCCTCCAGACGCTC----------------------
----------------------------------------------CCGGTCACCGTGAT
TTCATCAAGAACATG---------------------------------------------
------------------------------------------------------------
------------------------------------------------------------
------------------------------------------------------------
------------------------------------------------------------
------------------------------------------------------------
------------------------------------------------
>Nigrospora_musaeLC6385
------------------------------------------------------------
------------------------------GAGAAGGTCAGTCAT-------TCATCT--
----CCCTGCCATCA------------------TCATC-------CCTCCAA--------
------------------------------------------------------TCCTTC
ATCACCCGGTCGGCCGATGGTGGGCT------GGGGGCCTT-GCG-TGGCCTCGACCCCG
C-CCTCGGTCTACCCCG-CCTCAGCGCA--------------------------------
-----------------------CTTTTTGGGT-CCCTCGCCAAGCAAA----------T
TTTTTGC-----------------GGCCGCCC-ATA--GGGACCCACCAACC-AATCATC
GCACATT-GTCCC----------------------------------TACCAGTTTGCCG
CAAGCA------CATACTGACT-----------------------CCCTGAATAGGAAGC
CGCTGAGCTCGGTAAGGGCTCCTTCAAGTATGCGTGGGTCCTCGACAAGCTCAAGGCCGA
GCGCGAGCGTGGTATCACCATCGATATTGCTCTGTGGAAGTTCGAGACTGAGGAG---TA
CAACGTCACCGTCATTGGTGAGTCA-ACATCCACAG-GTGCCCCA---------------
------------TGTACATCGAAT------------------GCCTGCTA----------
---------------ACCCACATCGCCTCCAGACGCTC----------------------
----------------------------------------------CCGGTCACCGTGAT
TTCATCAAGAACATGATCACTG--------------------------------------
------------------------------------------------------------
------------------------------------------------------------
------------------------------------------------------------
------------------------------------------------------------
------------------------------------------------------------
------------------------------------------------
>Nigrospora_philosophiae-doctorisCGMCC_3.20540T
------------------------------------------------------------
------------------------------GAGAAGGTCAGTCAT-------CCCTCT--
-----CCTATCATCC------------------TCATC--------TCTCCA--------
------------------------------------------------------ATCCTT
CCACCCAGTCCGGCCGGTGCTTGGGC-----TCGGGGTCGT-GGG-TGGACCTGACCCCG
C-TCTGTGTTTACCCCGCCCTTGACGCA--------------------------------
-----------------------CTTTTTGGGC-CCCCCGCCAAGCAAA-----------
TTTTTAC-----------------GGCCTCCC---------------AAACC-AATGATT
GCACATG-CACAC----------------------------------TAGCAATTTGCCG
CAAACA------CGTACTGACT-----------------------CCCGAAATAGGAAGC
CGCTGAGCTCGGCAAGGGCTCCTTCAAGTATGCGTGGGTCCTTGACAAGCTCAAGGCTGA
GCGCGAGCGTGGTATCACCATCGATATTGCTCTGTGGAAGTTCGAGACTGAGGAG---TA
CAACGTCACCGTCATTGGTGAGTCA-ACACCCACTC-GTGCCCCA---------------
------------TCTGCATCGAAT------------------GCCTGCTA----------
---------------ACCCACATCGCCTCCAGACGCTC----------------------
----------------------------------------------CCGGTCACCGTGAT
TTCATCAAGAACATG---------------------------------------------
------------------------------------------------------------
------------------------------------------------------------
------------------------------------------------------------
------------------------------------------------------------
------------------------------------------------------------
------------------------------------------------
>Nigrospora_sacchari-ofcinarumLC13531
------------------------------------------------------------
------------------------------GAGAAGGTCAGTCAT-------CCCTCT--
----CCCTACCATCG------------------TCATC--------TCTCCA--------
------------------------------------------------------TCCTCC
ATCACCCAGTCGGCCGATGCTGGGCT-----GGGGGGTCGT-GCG-TGGCATTGACCCCG
C-CCTGTGTCTACCCCG-CCTAAGCGCA--------------------------------
------------------------TTTTTGGGT-CCCTCGCCAAGCAAA-----------
TTTTTGC-----------------GGCCTCCC---------------AAACC-AATCATT
GCACATG-CACAC-------------------------------------CAGTTGGTCG
CAAACA------CGTACTAACT-----------------------CCCGAAATAGGAAGC
CGCTGAGCTCGGCAAGGGTTCCTTCAAGTATGCGTGGGTCCTTGACAAGCTCAAGGCTGA
GCGCGAGCGTGGTATCACCATCGATATTGCTCTGTGGAAGTTCGAGACTGAGGAG---TA
CAACGTCACCGTCATTGGTGAGTCA-ACACCCACTG-GTGCCCCA---------------
------------TGTGCATCGAAT------------------GTCTGCTA----------
---------------ACCCACATCGCTTCCAG----------------------------
------------------------------------------------------------
------------------------------------------------------------
------------------------------------------------------------
------------------------------------------------------------
------------------------------------------------------------
------------------------------------------------------------
------------------------------------------------------------
------------------------------------------------
>Nigrospora_sacchari-ofcinarumCGMCC_3.19335T
------------------------------------------------------------
------------------------------GAGAAGGTCAGTCAT-------CCCTCT--
----CCCTACCATCG------------------TCATC--------TCTCCA--------
------------------------------------------------------TCCTCC
ATCACCCAGTCGGCCGATGCTGGGCT-----GGGGGGTCGT-GCG-TGGCATTGACCCCG
C-CCTGTGTCTACCCCG-CCTAAGCGCA--------------------------------
------------------------TTTTTGGGT-CCCTCGCCAAGCAAA-----------
TTTTTGC-----------------GGCCTCCC---------------AAACC-AATCATT
GCACATG-CACAC-------------------------------------CAGTTGGTCG
CAAACA------CGTACTAACT-----------------------CCCGAAATAGGAAGC
CGCTGAGCTCGGCAAGGGTTCCTTCAAGTATGCGTGGGTCCTTGACAAGCTCAAGGCTGA
GCGCGAGCGTGGTATCACCATCGATATTGCTCTGTGGAAGTTCGAGACTGAGGAG---TA
CAACGTCACCGTCATTGGTGAGTCA-ACACCCACTG-GTGCCCCA---------------
------------TGTGCATCGAAT------------------GTCTGCTA----------
---------------ACCCACATCGCTTCCAG----------------------------
------------------------------------------------------------
------------------------------------------------------------
------------------------------------------------------------
------------------------------------------------------------
------------------------------------------------------------
------------------------------------------------------------
------------------------------------------------------------
------------------------------------------------
>Nigrospora_gorlenkoanaCBS_480.73T
------------------------------------------------------------
------------------------------GAGAAGGTCAGTCAT-------CCCTCTCC
CTCTCCCTACCATCG------------------CCATC--------TCTCCAAT------
----------------------------------------------------CCCCCTTC
ACTACTCAGTCGGCCGATGCTGGGCT------GGGGGTCGT-GCG-TGGCCTTGACCCCG
C-TCTGTGTCTACCCCG-CCTAGGCAGA--------------------------------
-----------------------CTTTTTGGGT-CCCTCGCCAAGCAAA-----------
TTTTTGC-----------------GCCC--------------CTCACCAACC-AATCATT
GCTCATG-CACAC----------------------------------CAGTAGCTTGTTG
-GAACA------CATACTAACT-----------------------CCCAAAATAGGAAGC
CGCTGAGCTCGGCAAGGGTTCCTTCAAGTATGCGTGGGTCCTCGACAAGCTCAAGGCTGA
GCGCGAGCGTGGTATCACCATCGATATTGCTCTGTGGAAGTTCGAGACTGAGGAG---TA
CAACGTCACCGTCATTGGTGAGTCA-GCA--CACTG-GTGCCCCA---------------
------------TGTGCATCGAAT------------------GCCTGCTA----------
---------------ATCCACATCGCTTCCAGACGCTC----------------------
----------------------------------------------CCGGTCACCGTGAT
TTCATCAAGAACATGAT-------------------------------------------
------------------------------------------------------------
------------------------------------------------------------
------------------------------------------------------------
------------------------------------------------------------
------------------------------------------------------------
------------------------------------------------
>Nigrospora_zimmermanii_CBS_984.69
------------------------------------------------------------
-----------------------------CGAGAAGGTCAGTCAA-------CCCTTT--
----CCCCCCTACCA------------------------------TCTCCCA--------
------------------------------------------------------TCCCTT
GTTACACTGTTGGCCGATGCTTGGTC------GGGCGTCTT-GGG-GGGCCTTGACCCCG
C-CTTCGGCTTACCCCG-CCTCGGTGCA--------------------------------
-----------------------CTTTTTGGGT-CCTTCGCCAAGCAAA-----------
TTTTTGC-----------------GGCCTCCC-AAA--AAGGCCCGCCGGCC-AATCATT
GCACATG-CACAC----------------------------------TACCATGTTGCCG
CAAGCA------CATGCTGACG-----------------------CTCAACACAGGAAGC
CGCTGAGCTCGGCAAGGGCTCCTTCAAGTATGCGTGGGTCCTTGACAAGCTCAAGGCCGA
GCGCGAGCGTGGTATCACCATCGATATTGCTCTGTGGAAGTTCGAGACTGAGGAG---TA
CAACGTCACCGTCATTGGTTCGTCG-CCGCCTACTT--TTGTCCA---------------
------------CGTGCTTAGAAT------------------GTTGGCTA----------
---------------ACCTACATTGCCTCCAGACGCTC----------------------
----------------------------------------------CCGGTCACCGTGAC
TTCATCAAG---------------------------------------------------
------------------------------------------------------------
------------------------------------------------------------
------------------------------------------------------------
------------------------------------------------------------
------------------------------------------------------------
------------------------------------------------
>Nigrospora_zimmermanii_CBS_290.62T
------------------------------------------------------------
-----------------------------CGAGAAGGTCAGTCAA-------CCCTTT--
----CCCCCCTACCA------------------------------TCTCCCA--------
------------------------------------------------------TCCCTT
GTTACACTGTTGGCCGATGCTTGGTC------GGGCGTCTT-GGG-GGGCCTTGACCCCG
C-CTTCGGCTTACCCCG-CCTCGGTGCA--------------------------------
-----------------------CTTTTTGGGT-CCTTCGCCAAGCAAA-----------
TTTTTGC-----------------GGCCTCCC-AAA--AAGGCCCGCCGGCC-AATCATT
GCACATG-CACAC----------------------------------TACCATGTTGCCG
CAAGCA------CATGCTGACG-----------------------CTCAACACAGGAAGC
CGCTGAGCTCGGCAAGGGCTCCTTCAAGTATGCGTGGGTCCTTGACAAGCTCAAGGCCGA
GCGCGAGCGTGGTATCACCATCGATATTGCTCTGTGGAAGTTCGAGACTGAGGAG---TA
CAACGTCACCGTCATTGGTTCGTCG-CCGCCTACTT--TTGTCCA---------------
------------CGTGCTTAGAAT------------------GTTGGCTA----------
---------------ACCTACATCGCCTCCAGACGCTC----------------------
----------------------------------------------CCGGTCACCGTGAC
TTCATCAAGAACAT----------------------------------------------
------------------------------------------------------------
------------------------------------------------------------
------------------------------------------------------------
------------------------------------------------------------
------------------------------------------------------------
------------------------------------------------
>Nigrospora_guangdongensisCFCC:53917T
------------------------------------------------------------
------------------------------GAGAAGGTCAGTCAT-------TACTCT--
----CCCTGTTATCA------------------TCATT--------CCTCC---------
------------------------------------------------------CTCGTC
ATCACCCAGTCGACCGATGTTGAGGCCGGGTGGGGGGTCCT-GCC-TGGCCTCGACCCCG
C-CTTCAGTCTACCCCG-CCTCGGCGCA--------------------------------
-----------------------CTTTTTGGGT---CTCGCCAAGCAAA----------T
TTTTTGC-----------------GACTGCCC-AAA--AGGATCCACCAGCA-CATTACC
GCCCCTG-CACAC----------------------------------CACCAAATTGCCG
CAAACA------TTTACTGACT-----------------------CCCAATACAGGAAGC
CGCTGAGCTCGGCAAGGGTTCCTTCAAGTATGCGTGGGTCCTTGACAAGCTCAAGGCCGA
GCGCGAGCGTGGTATCACCATTGATATTGCTCTGTGGAAGTTCGAGACTGAGGAG---TA
CAATGTCACCGTCATTGGTGAGTCA-ACCGATTCTG-GTCCCCCG---------------
------------TGTGCTTGGAAT------------------GCCCGCTA----------
---------------A-CCGCATCGCCTCTAGACGCTC----------------------
----------------------------------------------CCGGTCACCGTGAT
TTCATCAAGAACATGATCACT---------------------------------------
------------------------------------------------------------
------------------------------------------------------------
------------------------------------------------------------
------------------------------------------------------------
------------------------------------------------------------
------------------------------------------------
>Nigrospora_yunnanensis_GUCC24-0008T
-GCCATGCTAACGACTTCCTCAGTCGACCACTACCGGTCACTTGATCTACAAGTGCGGTG
GTATCGACAAGCGAACCATC-GAGAAGTTCGAGAAGGTCAGTCAG-------CCCTCT--
----TTCCCCCATCA------------------TCATC----------------------
----------------------------------------------------TCAAATCC
TTTATTTCGGTGGCCGGTGCTTGGTC------GGGTGTCTC-ACC-TGCCCTCGACCCCG
C-CCTCGGTTTACCCCG-CCTGAGTGCA--------------------------------
-----------------------CCCTTCGGGT---TTTGCCAAGCAAA-----------
TTTTTGC-----------------GACCGCCC-AAC--GGGACCCACCAACCAACTCGTT
CCACCTG-CATAC----------------------------------CGCCGGACAGCTG
CGAGCA------ACTACTGACT-----------------------CTCATCACAGGAAGC
CGCTGAGCTCGGCAAGGGTTCCTTCAAGTATGCGTGGGTCCTTGACAAGCTCAAGGCCGA
GCGCGAGCGTGGTATCACCATCGATATTGCTCTGTGGAAGTTCGAGACTGAGGAG---TA
CAATGTCACCGTCATTGGTGAGTCG-TCGCCCCCAT-GCGTTACA---------------
------------CCCGCCTCTAAC------------------ATCGGCTA----------
---------------ACTCACGTTTCCTTCAGACGCTC----------------------
----------------------------------------------CCGGTCACCGTGAT
TTCATCAAGAACATGATCACTGGTACCTCGCAGGCTGACTGCGCCATTCTCATCATTGCC
GCTGGCACTGGTGAGTTCGAGGCTGGTATCTCCAAGGATGGCCAGACTCGTGAGCACGCT
CTGCTCGCCTTCACCCTGGGTGTCAAGCAGCTCATCGTCGCCATCAACAAGATGGACACC
ACCAAGTGGTCCGAGGCCCGTTACAAGGAGATCATCAAGGAGACCTCCTCCTTCATCAAG
AAGGTCGGCTACAACCCCAAGGAGGTCGCTTTCGTCCCCATCTCCGGTTTCCACGGCGAC
AACATGCTGGAGGAGTCCACCAACATGCCCTGGTACAAGGGCTGGGAGAAGGAGACCAAG
GCTGGTGGCAAGAAGACTGGCAAGACCCTGTTCCAGGCCAT-------
>Nigrospora_weininensiss_GUCC23-0144T
CGCCCAGCTGACAATTTTTGCAGTCGACCACTACCGGTCACTTGATCTACAAGTGCGGTG
GTATTGACAAGCGTACCATC-GAGAAGTTCGAGAAGGTCAGTCCG-------TCCTCTT-
-TCCCCCCACCATCA------------------TCATC-------TCCCTCG--------
------------------------------------------------------TGCTTC
ATTATCCTGTCGGCCGGTGTTTGGTC------GGGTGTCTC-ACT-TGGCCTTGACCCCG
C-CCTCGGTTTACCCCA-CCTCAGCACA--------------------------------
-----------------------CTTTTTGGGT-CCCTCGCCAAGCCAA-----------
TTTTTGC-----------------GGCCGCCC-GAA--AGGACCCACCGACC-AATCATT
GCACCCCCTATAC----------------------------------CACCTAATAATTG
CAGGCA------AATACTGACT-----------------------CCCATCACAGGAAGC
CGCTGAGCTCGGCAAGGGTTCCTTCAAGTATGCGTGGGTCCTTGACAAGCTCAAGGCCGA
GCGCGAGCGTGGTATCACCATCGATATTGCTCTGTGGAAGTTCGAGACTGAGGAG---TA
CAACGTCACCGTCATTGGTGAGTCA-CTGCCTTTAT--TTTACCA---------------
------------TTCACTTGGAAT------------------GCCAGCTA----------
---------------ACCCACATCACCTTCAGACGCTC----------------------
----------------------------------------------CCGGTCACCGTGAT
TTCATCAAGAACATGATCACTGGTACCTCGCAGGCTGACTGCGCCATTCTCATCATTGCC
GCTGGTACTGGTGAGTTCGAGGCTGGTATCTCCAAGGATGGCCAGACTCGTGAGCACGCT
CTGCTCGCCTTCACCCTGGGTGTCAAGCAGCTCATCGTTGCCATCAACAAGATGGACACC
ACCAAGTGGTCCGAGGCCCGTTACAAGGAGATCATCAAGGAGACCTCCTCTTTCATCAAG
AAGGTCGGCTACAACCCCAAGGAGGTCGCTTTCGTCCCCATCTCCGGTTTCCACGGCGAC
AACATGCTGGACGAGTCCACCAACATGCCCTGGTACAAGGGCTGGGAGAAGGAGACCAAG
GCTGGTGGCAAGAAGACTGGCAAGACCCTGTTCCAGGCCATCGACTCC
>Nigrospora_endophyticaURM8462=A.R.M._973T
------------------------------------------------------------
---------------------GAGAAGTTCGAGAAGGTCAGCCAG-------CCCTCT--
----TTCCCCCATCATCAATG------------CCATC-------TCCCCCA--------
------------------------------------------------------TCCTCG
ACTGCCCTGTCGGCCGATGCTCGGTC------GGGTGTCTT-ACT-TGGCCTCGACCCCG
C-CTTCGGTCTACCCCG-CCTCAGCGCA--------------------------------
-----------------------CTCTTTTAGT-CTTTCGCCAAGCAAA-----------
ATTTTGC-----------------AG-CGTAC-AAA--TGGGCCCACCAGCC-ACTCACT
GCACCC-----------------------------------------TACCAAATAGCTG
CGAGGC------AA-GCTGACC-----------------------CCTATTACAGGAAGC
CGCTGAGCTCGGYAAGGGTTCCTTCAAGTAWRCGTGGGTCCTTGACAAGCTCAAGGCCGA
GCGCGAGCGTGGTATCACCATCGATATTGCTCTGTGGAAGTTCGAGACTGAGGAG---TA
CAACGTCACCGTCATTGGTGAGTCA---GCCCACAT-GCTGCCCA---------------
------------TTTGCTTATAAT------------------GCCTGCTA----------
---------------ACCTATATCGCCTTCAGACGCTC----------------------
----------------------------------------------CCGGTCACCGTGAC
TTCATCAAGAACATGATCACTGGTACCTCGCAGGCTGACTGCGCCATTCTCATCATTGCC
GCTGGTACTGGTGAGTTCGAGGCTGGTATCTCCAAGGATGGCCAGACTCGTGAGCACGCT
CTGCTTGCCTTCACCCTGGGTGTCAAGCA-------------------------------
------------------------------------------------------------
------------------------------------------------------------
------------------------------------------------------------
------------------------------------------------
>Nigrospora_endophyticaURM8712=A.R.M._687
------------------------------------------------------------
---------------------GAGAAGTTCGAGAAGGTCAGCCAG-------CCCTCT--
----TTCCCCCATCATCAATG------------CCATC-------TCCCCCA--------
------------------------------------------------------TCCTCG
ACTGCCCTGTCGGCCGATGCTCGGTC------GGGTGTCTT-ACT-TGGCCTCGACCCCG
C-CTTCGGTCTACCCCG-CCTCAGCGCA--------------------------------
-----------------------CTCTTTTAGT-CTTTCGCCAAGCAAA-----------
ATTTTGC-----------------AG-CGTAC-AAA--TGGGCCCACCAGCC-ACTCACT
GCACCC-----------------------------------------TACCAAATAGCTG
CGAGGC------AA-GCTGACC-----------------------CCTATTACAGGAAGC
CGCTGAGCTCGGYAAGGGTTCCTTCAAGTAWRCGTGGGTCCTTGACAAGCTCAAGGCCGA
GCGCGAGCGTGGTATCACCATCGATATTGCTCTGTGGAAGTTCGAGACTGAGGAG---TA
CAACGTCACCGTCATTGGTGAGTCA---GCCCACAT-GCTGCCCA---------------
------------TTTGCTTATAAT------------------GCCTGCTA----------
---------------ACCTATATCGCCTTCAGACGCTC----------------------
----------------------------------------------CCGGTCACCGTGAC
TTCATCAAGAACATGATCACTGGTACCTCGCAGGCTGACTGCGCCATTCTCATCATTGCC
GCTGGTACTGGTGAGTTCGAGGCTGGTATCTCCAAGGATGGCCAGACTCGTGAGCACGCT
CTGCTTGCCTTCACCCTGGGTGTCAAGCA-------------------------------
------------------------------------------------------------
------------------------------------------------------------
------------------------------------------------------------
------------------------------------------------
>Nigrospora_endophytica_GUCC_25-0122
------------------------------------------------------------
-------------------------------AGAAGGTCAGCCAG-------CCCTCT--
----TTCCCCTATCATCAATG------------CCATC-------TCCCCCA--------
------------------------------------------------------TCCTCG
ACTGCCCTGTCGGCCGATGCTCGGTC------GGGTGTCTT-ACT-TGGCCTCGACCCCG
C-CTTCGGTCTACCCCG-CCTCAGCGCA--------------------------------
-----------------------CTCTTTTGGT-CTTTCGCCAAGCAAA-----------
ATTTTGC-----------------AG-CGTAC-AAA--TGGGCCCACCAGCC-ACTCACT
GCACCC-----------------------------------------TACCAAATAGCTG
CGAGGC------AATGCTGACC-----------------------CCCATTACAGGAAGC
CGCTGAGCTCGGCAAGGGTTCCTTCAAGTATGCGTGGGTCCTTGACAAGCTCAAGGCCGA
GCGCGAGCGTGGTATCACCATCGATATTGCTCTGTGGAAGTTCGAGACTGAGGAG---TA
CAACGTCACCGTCATTGGTGAGTCA---GCCCACAT-GCTGCCCA---------------
------------TTTGCTTATAAT------------------GCCTGCTA----------
---------------ACCTATATCGCCTTCAGACGCTC----------------------
----------------------------------------------CCGGTCACCGKGAC
TTCATCAAGAACATGAT-------------------------------------------
------------------------------------------------------------
------------------------------------------------------------
------------------------------------------------------------
------------------------------------------------------------
------------------------------------------------------------
------------------------------------------------
>Nigrospora_endophytica_GUCC_25-0123
------------------------------------------------------------
-------------------C-GAGAAGTTCGAGAAGGTCAGCCAG-------CCCTCT--
----TTCCCCTATCATCAATG------------CCATC-------TCCCCCA--------
------------------------------------------------------TCCTCG
ACTGCCCTGTCGGCCGATGCTCGGTC------GGGTGTCTT-ACT-TGGCCTCGACCCCG
C-CTTCGGTCTACCCCG-CCTCAGCGCA--------------------------------
-----------------------CTCTTTTGGT-CTTTCGCCAAGCAAA-----------
ATTTTGC-----------------AG-CGTAC-AAA--TGGGCCCACCAGCC-ACTCACT
GCACCC-----------------------------------------TACCAAATAGCTG
CGAGGC------AATGCTGACC-----------------------CCCATTACAGGAAGC
CGCTGAGCTCGGCAAGGGTTCCTTCAAGTATGCGTGGGTCCTTGACAAGCTCAAGGCCGA
GCGCGAGCGTGGTATCACCATCGATATTGCTCTGTGGAAGTTCGAGACTGAGGAG---TA
CAACGTCACCGTCATTGGTGAGTCA---GCCCACAT-GCTGCCCA---------------
------------TTTGCTTATAAT------------------GCCTGCTA----------
---------------ACCTATATCGCCTTCAGACGCTC----------------------
----------------------------------------------CCGGTCACCGTGAC
TTCATCAAGAACATGATCACTGGGTACCTCCAA---------------------------
------------------------------------------------------------
------------------------------------------------------------
------------------------------------------------------------
------------------------------------------------------------
------------------------------------------------------------
------------------------------------------------
>Nigrospora_pernambucoensisURM8463=A.R.M._974T
------------------------------------------------------------
------------------------------------------------------------
------------------------------------------------CCCA--------
------------------------------------------------------TCCTCG
ACTGCCCTGTCAGCCGATGCTCGGTC------GGGTGT-----CT-TGACCTTGACCCCG
C-CTTCGGTCTACCCCG-CCTCAGCGCA--------------------------------
-----------------------CTCTTTTGGT-CTTTCGCCAAGCAAA-----------
AATTTGC-----------------AG-CGTAC-AAA--TGGGCCCACCAGCC-ACTCACT
GCACCC-----------------------------------------TACCAAATAGTTG
CGAGCC------AATGCTGACC-----------------------CCCATTACAGGAAGC
CGCTGAGCTCGGCAAGGGTTCCTTCAAGTATGCGTGGGTCCTTGACAAGCTCAAGGCCGA
GCGCGAGCGTGGTATCACCATCGATATTGCTCTGTGGAAGTTCGAGACTGAGGAG---TA
CAACGTCACCGTCATTGGTGAGTTA-CAGCCCACAT-GTTGCCCA---------------
------------TTTGCTTGTAAT------------------GCCTGCTA----------
---------------ACCTATATCGCCTTCAGACGCTC----------------------
----------------------------------------------CCGGTCACCGTGAC
TTCATCAAGAACATGATCACTGGTACCTCGCAGGCTGACTGCGCCATTCTCATCATTGCC
GCTGGTACTGGTGAGTTCGAGGCTGGTATCTCCAAGGATGGCCAGACTCGTGAGCACGCT
CTGCTTGCCTTCACCCTGGGTGTCAAGCAGCTCATTGTCGCCATCAACAAGATGGACACC
ACCAAGTGGTCCGAGGCCCGTTACAAGGAGATCATCAAGGAGACCTCCTCGTTCATCAAG
AAGGTCGGCTACAACCCCAA----------------------------------------
------------------------------------------------------------
------------------------------------------------
>Nigrospora_pernambucoensisURM8711=A.R.M.651
------------------------------------------------------------
--------------------------------------------G-------CCCTCT--
----TTCCCCCATCATCAATG------------TCATC-------TCCCCCA--------
------------------------------------------------------TCCTCG
ACTGCCCTGTCAGCCGATGCTCGGTC------GGGTGT-----CT-TGACCTTGACCCCG
C-CTTCGGTCTACCCCG-CCTCAGCGCA--------------------------------
-----------------------CTCTTTTGGT-CTTTCGCCAAGCAAA-----------
AATTTGC-----------------AG-CGTAC-AAA--TGGGCCCACCAGCC-ACTCACT
GCACCC-----------------------------------------TACCAAATAGTTG
CGAGCC------AATGCTGACC-----------------------CCCATTACAGGAAGC
CGCTGAGCTCGGCAAGGGTTCCTTCAAGTATGCGTGGGTCCTTGACAAGCTCAAGGCCGA
GCGCGAGCGTGGTATCACCATCGATATTGCTCTGTGGAAGTTCGAGACTGAGGAG---TA
CAACGTCACCGTCATTGGTGAGTTA-CAGCCCACAT-GTTGCCCA---------------
------------TTTGCTTGTAAT------------------GCCTGCTA----------
---------------ACCTATATCGCCTTCAGACGCTC----------------------
----------------------------------------------CCGGTCACCGTGAC
TTCATCAAGAACATGATCACTGGTACCTCGCAGGCTGACTGCGCCATTCTCATCATTGCC
GCTGGTACTGGTGAGTTCGAGGCTGGTATCTCCAAGGATGGCCAGACTCGTGAGCACGCT
CTGCTTGCCTTCACCCTGGGTGTCAAGCAGCTCATTGTCGCCATCAACAAGATGGACACC
ACCAAGTGGTCCGAGGCCCGTTACAAGGAGATCATCAAGGAGACCTCCTCGTTCATCAAG
AA----------------------------------------------------------
------------------------------------------------------------
------------------------------------------------
>Nigrospora_mercuriadeae_BRIP_75764a
------------------------------------------------------------
------------------------------------------------------------
------------------------------------------------------------
------------------------------------------------------------
------------------------------------------------------------
------------------------------------------------------------
------------------------------------------------------------
------------------------------------------------------------
---------------------------------------------CACACCAAATGTTTA
GAAG--------CATACTGACG-----------------------GTCATAACAGGAAGC
CGCTGAGCTCGGCAAGGGTTCCTTCAAGTATGCGTGGGTCCTTGACAAGCTCAAGGCCGA
GCGCGAGCGTGGTATCACCATCGATATTGCTCTGTGGAAGTTCGAGACTGAGGAG---TA
CAACGTCACCGTCATTGGTAAGTCG-CCGCCTCTAC-GCTACCTT---------------
------------TTAGCTTGGAAT------------------GTGTACTA----------
---------------ATCCGCACCACCTACAGACGCTC----------------------
----------------------------------------------CCGGTCACCGTGAC
TTCATCAAGAACATGATCACTGGT------------------------------------
------------------------------------------------------------
------------------------------------------------------------
------------------------------------------------------------
------------------------------------------------------------
------------------------------------------------------------
------------------------------------------------
>Nigrospora_marylouisemclawsiae_BRIP_74865b
------------------------------------------------------------
-------------------------------AGAAGGTCAGTCAG-------CCTCTT--
----TTCC----TCA------------------TCATC--------TCCCCATG------
-----------------------------------------------------CTCCTGC
ATT------TCAGCCGATGCTTGGTC------GGGTGTCTC-ACC-TGGCCTCGACCCCG
C-CCTCGGTTTACCCCG-CCTCAGCGCA--------------------------------
-----------------------CTTTTTGG---CCCTCGCCAAGCAAA-----------
CTTTTGC-----------------GGCCGCCTCAAA--AAGACCCACCCATC-CGCCACT
GCATCT--CGTAC----------------------------------CACCCAATAGTTG
TATGCC------ATTACTGACT-----------------------CCCGTGACAGGAAGC
CGCTGAGCTCGGCAAGGGTTCCTTCAAGTATGCGTGGGTTCTTGACAAGCTCAAGGCCGA
GCGCGAGCGTGGTATCACCATCGATATTGCTCTGTGGAAGTTCGAGACTGAGGAG---TA
CAACGTCACCGTCATTGGTAAGTTA-CCAGCTCCTT--GCGCCCA---------------
------------TTCACTCGGAAT------------------GGCTGCTA----------
---------------ACCTACCTCGTCTTCAGACGCTC----------------------
----------------------------------------------CCGGTCACCGTGAT
TTCATCAAGAACA-----------------------------------------------
------------------------------------------------------------
------------------------------------------------------------
------------------------------------------------------------
------------------------------------------------------------
------------------------------------------------------------
------------------------------------------------
>Nigrospora_lacticoloniaURM8713=A.R.M._921
------------------------------------------------------------
------------------------------------------------------------
------------------------------------------------------------
------------------------------------------------------------
-----TCCTTCGGTCGATGCTTGGTT------GGGTGTCTCAACT-TGGWTTCGACCCCG
C-CCTCGGTTTACCCCG-CCCCAGCGCA--------------------------------
-----------------------TTTTT--GGT-CCCTCGCCAAGCAAA-----------
CTTTTGC-----------------GGCCGCCT--AA--AAGACCCACCCATC-CGCCACT
GCACCC--CGTAC----------------------------------CACCCAATAGCTG
AAGACC------ATTGCTGACT-----------------------CCCATAACAGGAAGC
CGCTGAGCTCGGCAAGGGTTCCTTCAAGTATGCGTGGGTTCTTGACAAGCTCAAGGCCGA
GCGCGAGCGTGGTATCACCATCGATATTGCTCTGTGGAAGTTCGAGACTGAGGAG---TA
CAACGTCACCGTCATTGGTAAGTT--CCGGTTCCTT--GCACTCA---------------
------------TCCACTCCAAAT-----------------GGGTTGCTA----------
---------------ACCCACTTCGCCTTCAGACGCTC----------------------
----------------------------------------------CCGGTCACCGTGAT
TTCATCAAGAACATGATCACTGGTACCTCGCAGGCTGACTGCGCCATTCTCATCATTGCC
GCTGGTACTGGTGAGTTCGAGGCTGGTATCTCCAAGGATGGCCAGACTCGTGAGCACGCT
CTGCTCGCCTTCACCCTGGGTGTCAAGCAGCTCATCGTCGCTATCAACAAGATGGATACC
ACCAAGTGGTCCGAGGCCCGTTACAAGGAGATCATCAAGGAGACCTCCTCCTT-------
------------------------------------------------------------
------------------------------------------------------------
------------------------------------------------
>Nigrospora_lacticoloniaCGMCC_3.18123T
------------------------------------------------------------
------------------------------GAGAAGGTCAGTCAG-------CCTCGT--
----TCCC----TCA------------------TCATC--------TCCCCATG------
------------------------------------------------------------
-CACTTCCTTCGGTCGATGCTTGGTT------GGGTGTCTCAACT-TGGTTTCGACCCCG
C-CCTCGGTTTACCCCG-CCTCAGCGCA--------------------------------
-----------------------TTTTT--GGT-CCCTCGCCAAGCAAA-----------
CTTTTGC-----------------GGCCGCCT-----AAAGACCCACCCATC-CGCCACT
GCACCC--CGTAC----------------------------------CACCCAATAGTTG
AAGACC------ATTGCTGACT-----------------------CCCATAACAGGAAGC
CGCTGAGCTCGGCAAGGGTTCCTTCAAGTATGCGTGGGTTCTTGACAAGCTCAAGGCCGA
GCGCGAGCGTGGTATCACCATCGATATTGCTCTGTGGAAGTTCGAGACTGAGGAG---TA
CAACGTCACCGTCATTGGTAAGTT--CCGGTTCCTT--GCACTCA---------------
------------TTCACTTCAAAT-----------------GGGTTGCTA----------
---------------ACCCACTTCGCCTTCAGACGCTC----------------------
----------------------------------------------CCGGTCACCGTGAT
TTCATCAAGAACATGATCACTG--------------------------------------
------------------------------------------------------------
------------------------------------------------------------
------------------------------------------------------------
------------------------------------------------------------
------------------------------------------------------------
------------------------------------------------
>Nigrospora_osmanthiLC4487
------------------------------------------------------------
------------------------------GAGAAGGTCAGTCAG-------CCTCGT--
----TCCA----TCA------------------TCATC--------TCCCCATG------
-----------------------------------------------------CACTTCC
TTTCCTTAGTCGGCCGATGCTTGGTC------GGGTGTCTC-ACT-TGGCCTCGACCCCG
C-CCTCGGTTTACCCCG-CCTCAGCGCA--------------------------------
-----------------------CTTTTTCGGT-CCCTCGCCAAGCAAA-----------
CTTTTGT-----------------GGCCGCCC-AAA--AAGACCCACTCATC-CGCCACT
GCACCC--CATAC----------------------------------CATCCAATAGCCA
AAGGCC------ATTACTGACT-----------------------CCCATCACAGGAAGC
CGCTGAGCTCGGCAAGGGTTCCTTCAAGTATGCGTGGGTTCTTGACAAGCTCAAGGCCGA
GCGCGAGCGTGGTATCACCATCGATATTGCTCTGTGGAAGTTCGAGACTGAGGAG---TA
CAACGTCACCGTCATTGGTAAGTCA--CGGCTCTTT--ACACCTG---------------
------------TTCACTAGAGAT------------------GGCTGCTA----------
---------------ACCTACTTCGTCTTCAGACGCTC----------------------
----------------------------------------------CCGGTCACCGTGAT
TTCATCAAGAACATGATC------------------------------------------
------------------------------------------------------------
------------------------------------------------------------
------------------------------------------------------------
------------------------------------------------------------
------------------------------------------------------------
------------------------------------------------
>Nigrospora_osmanthiCGMCC_3.18126T
------------------------------------------------------------
------------------------------GAGAAGGTCAGTCAG-------CCTCGT--
----TCCA----TCA------------------TCATC--------TCCCCATG------
-----------------------------------------------------CACTTCC
TTTCCTTCGTCGGCCGATGCTTGGTC------GGGTGTCTC-ACT-TGGCCTCGACCCCG
C-CCTCGGTTTACCCCG-CCTCAGCGCA--------------------------------
-----------------------CTTTTTTGGT-CCCTCGCCAAGCAAA-----------
CTTTTGC-----------------CGCCGCCC-AAA--AAGACCCACTCCTC-CGCCACT
GCACCC--CATAC----------------------------------CATCCAATAGCCG
AAGGCC------ATTACTGACT-----------------------CCCATCACAGGAAGC
CGCTGAGCTCGGCAAGGGTTCCTTCAAGTATGCGTGGGTTCTTGACAAGCTCAAGGCCGA
GCGCGAGCGTGGTATCACCATCGATATTGCTCTGTGGAAGTTCGAGACTGAGGAG---TA
CAACGTCACCGTCATTGGTAAGTCA--CGGCTCCTT--GCACCTG---------------
------------TTCACTTGAAAT------------------GGCTGCTA----------
---------------ACCCACTTCGCCTTCAGACGCTC----------------------
----------------------------------------------CCGGTCACCGTGAT
TTCATCAAGAACATGATCA-----------------------------------------
------------------------------------------------------------
------------------------------------------------------------
------------------------------------------------------------
------------------------------------------------------------
------------------------------------------------------------
------------------------------------------------
>Nigrospora_osmanthi_GUCC_25-0130
------------------------------------------------------------
-------------------------------AGAAGGTCAGTCAG-------CCTCGT--
----TCCA----TCA------------------TCATC--------TCCCCATG------
-----------------------------------------------------CACTTCC
TTTCCTTCGTCGGCCGATGCTTGGTC------GGGTGTCTC-ACT-TGGCCTCGACCCCG
C-CCTCGGTTTACCCCG-CCTCAGCGCA--------------------------------
-----------------------CTTTTTTGGT-CCCTCGCCAAGCAAA-----------
CTTTTGC-----------------CGCCGCCC-AAA--AAGACCCACTCCTC-CGCCACT
GCACCC--CATAC----------------------------------CATCCAATAGCCG
AAGGCC------ATTACTGACT-----------------------CCCATCACAGGAAGC
CGCTGAGCTCGGCAAGGGTTCCTTCAAGTATGCGTGGGTTCTTGACAAGCTCAAGGCCGA
GCGCGAGCGTGGTATCACCATCGATATTGCTCTGTGGAAGTTCGAGACTGAGGAG---TA
CAACGTCACCGTCATTGGTAAGTCA--CGGCTCCTT--GCACCTG---------------
------------TTCACTTGAAAT------------------GGCTGCTA----------
---------------ACCCACTTCGCCTTCAGACGCTC----------------------
----------------------------------------------CCGGTCACCGTGAT
TTCATCAAGAACATGAT-------------------------------------------
------------------------------------------------------------
------------------------------------------------------------
------------------------------------------------------------
------------------------------------------------------------
------------------------------------------------------------
------------------------------------------------
>Nigrospora_osmanthi_GUCC_25-0131
------------------------------------------------------------
----------------CATC-GAGAAGTTCGAGAAGGTCAGTCAG-------CCTCGT--
----TCCA----TCA------------------TCATC--------TCCCCATG------
-----------------------------------------------------CACTTCC
TTTCCTTCGTCGGCCGATGCTTGGTC------GGGTGTCTC-ACT-TGGCCTCGACCCCG
C-CCTCGGTTTACCCCG-CCTCAGCGCA--------------------------------
-----------------------CTTTTTTGGT-CCCTCGCCAAGCAAA-----------
CTTTTGC-----------------CGCCGCCC-AAA--AAGACCCACTCCTC-CGCCACT
GCACCC--CATAC----------------------------------CATCCAATAGCCG
AAGGCC------ATTACTGACT-----------------------CCCATCACAGGAAGC
CGCTGAGCTCGGCAAGGGTTCCTTCAAGTATGCGTGGGTTCTTGACAAGCTCAAGGCCGA
GCGCGAGCGTGGTATCACCATCGATATTGCTCTGTGGAAGTTCGAGACTGAGGAG---TA
CAACGTCACCGTCATTGGTAAGTCA--CGGCTCCTT--GCACCTG---------------
------------TTCACTTGAAAT------------------GGCTGCTA----------
---------------ACCCACTTCGCCTTCAGACGCTC----------------------
----------------------------------------------CCGGTCACCGTGAT
TTCATCAAGAACATGATCACT-GGTACCTCCA----------------------------
------------------------------------------------------------
------------------------------------------------------------
------------------------------------------------------------
------------------------------------------------------------
------------------------------------------------------------
------------------------------------------------
>Nigrospora_osmanthi_GUCC_25-0132
------------------------------------------------------------
-------------------------------AGAAGGTCAGTCAG-------CCTCGT--
----TCCA----TCA------------------TCATC--------TCCCCATG------
-----------------------------------------------------CACTTCC
TTTCCTTCGTCGGCCGATGCTTGGTC------GGGTGTCTC-ACT-TGGCCTCGACCCCG
C-CCTCGGTTTACCCCG-CCTCAGCGCA--------------------------------
-----------------------CTTTTTTGGT-CCCTCGCCAAGCAAA-----------
CTTTTGC-----------------CGCCGCCC-AAA--AAGACCCACTCCTC-CGCCACT
GCACCC--CATAC----------------------------------CATCCAATAGCCG
AAGGCC------ATTACTGACT-----------------------CCCATCACAGGAAGC
CGCTGAGCTCGGCAAGGGTTCCTTCAAGTATGCGTGGGTTCTTGACAAGCTCAAGGCCGA
GCGCGAGCGTGGTATCACCATCGATATTGCTCTGTGGAAGTTCGAGACTGAGGAG---TA
CAACGTCACCGTCATTGGTAAGTCA--CGGCTCCTT--GCACCTG---------------
------------TTCACTTGAAAT------------------GGCTGCTA----------
---------------ACCCACTTCGCCTTCAGACGCTC----------------------
----------------------------------------------CCGGTCACCGTGAT
TTCATCAAGAACATGATCACT-GGTACCTCCAA---------------------------
------------------------------------------------------------
------------------------------------------------------------
------------------------------------------------------------
------------------------------------------------------------
------------------------------------------------------------
------------------------------------------------
>Nigrospora_osmanthi_GUCC_25-0133
------------------------------------------------------------
-------------------------------AGAAGGTCAGTCAG-------CCTCGT--
----TCCA----TCA------------------TCATC--------TCCCCATG------
-----------------------------------------------------CACTTCC
TTTCCTTCGTCGGCCGATGCTTGGTC------GGGTGTCTC-ACT-TGGCCTCGACCCCG
C-CCTCGGTTTACCCCG-CCTCAGCGCA--------------------------------
-----------------------CTTTTTTGGT-CCCTCGCCAAGCAAA-----------
CTTTTGC-----------------CGCCGCCC-AAA--AAGACCCACTCCTC-CGCCACT
GCACCC--CATAC----------------------------------CATCCAATAGCCG
AAGGCC------ATTACTGACT-----------------------CCCATCACAGGAAGC
CGCTGAGCTCGGCAAGGGTTCCTTCAAGTATGCGTGGGTTCTTGACAAGCTCAAGGCCGA
GCGCGAGCGTGGTATCACCATCGATATTGCTCTGTGGAAGTTCGAGACTGAGGAG---TA
CAACGTCACCGTCATTGGTAAGTCA--CGGCTCCTT--GCACCTG---------------
------------TTCACTTGAAAT------------------GGCTGCTA----------
---------------ACCCACTTCGCCTTCAGACGCTC----------------------
----------------------------------------------CCGGTCACCGTGAT
TTCATCAAGAACATGATCACTGGGTACCTCCA----------------------------
------------------------------------------------------------
------------------------------------------------------------
------------------------------------------------------------
------------------------------------------------------------
------------------------------------------------------------
------------------------------------------------
>Nigrospora_stoneae_BRIP_75022a
------------------------------------------------------------
----------------------------------AGGTCAGTTCG-------CCTCTT--
----TTTTCC--CCA------------------TCATC--------TTTCCA--------
------------------------------------------------------TGATCC
ATTCCGTCGCCGGCCGATGCTTGGTC------GAGTGTCTC-ACTGGGGCCTCGACCCCG
C-CCGCCGTTTACCCCG-CCTCAGCGCA--------------------------------
-----------------------CTTTTCGGGT-TGCTCGCCAAGCAAA-----------
ATTTTGC-----------------GCCCGCCC-AGAAGAGGACCCACCAACC-CTTCGCT
GCACCGC-CGTGC----------------------------------CACCCAATAGTCG
CAGGCC------ATTACTGACC-----------------------CCCATCACAGGAAGC
CGCTGAGCTCGGCAAGGGTTCCTTCAAGTATGCGTGGGTTCTTGACAAGCTCAAGGCCGA
GCGCGAGCGTGGTATCACCATCGATATTGCTCTGTGGAAGTTCGAGACTGAGGAG---TA
CAACGTCACCGTCATTGGTGAGTCA-TCGGCCCCAT--ACTCGCG---------------
------------TTCGCTTCGAAT------------------GGTTGCTA----------
---------------ACCTACCTCGCCTCCAGACGCTC----------------------
----------------------------------------------CCGGTCACCGTGAT
TTCATCAAGAACAT----------------------------------------------
------------------------------------------------------------
------------------------------------------------------------
------------------------------------------------------------
------------------------------------------------------------
------------------------------------------------------------
------------------------------------------------
>Nigrospora_aurantiaca_LC7034
------------------------------------------------------------
------------------------------GAGAAGGTCAGGTCG-------CCTCTT--
----TTTTCCC-CCA------------------TCATC--------TTTCCA--------
------------------------------------------------------TGCTCC
ATTCCGTCGCCGGCCAATGCTTGGTC------GAGTGTCTC-ACT-GGGCCTCGACCCCG
C-CCGCGGTTTACCCCG-CCTCGGAGCA--------------------------------
-----------------------CTTTTCTGGT-TGCTCGCCAAGCAAA----------T
TTTTTGC-----------------GCCCGCCC-AGAACAGGACCCACCAACC-CATCACT
GCACCAC-CGTAC----------------------------------CACCCAATAGTCG
CAGACC------ATTACTGACC-----------------------CCCATCACAGGAAGC
CGCTGAGCTCGGCAAGGGTTCCTTCAAGTATGCGTGGGTTCTTGACAAGCTCAAGGCCGA
GCGCGAGCGTGGTATCACCATCGATATTGCTCTGTGGAAGTTCGAGACTGAGGAG---TA
CAACGTCACCGTCATTGGTGAGTCA-CCAGCCCAAT--ACCCGCG---------------
------------TTCGCTTCGAAT------------------GTCTGCTA----------
---------------ACCTACCTCGCCTCCAGACGCTC----------------------
----------------------------------------------CCGGTCACCGTGAT
TTCATCAAGAACATGATCACTG--------------------------------------
------------------------------------------------------------
------------------------------------------------------------
------------------------------------------------------------
------------------------------------------------------------
------------------------------------------------------------
------------------------------------------------
>Nigrospora_aurantiaca_CGMCC_3.18130T
------------------------------------------------------------
------------------------------------------------------------
-------------CA------------------TCATC--------TTTCCA--------
------------------------------------------------------TGCTCC
ATTCCGTCGCCGGCCGATGCTTGGTC------GAGTGTCTC-ACT-GGGCCTCGACCCCG
C-CCGCGGTTTACCCCG-CCTCGGCGCA--------------------------------
-----------------------CTTTTCTGGT-TGCTCGCCAAGCAAA----------T
TTTTTGC-----------------GCCCGCCC-AGAACAGGACCCACCAACC-CATCACT
GCACCAC-CGTAC----------------------------------CACCCAATAGTCG
CAGACC------ATTACTGACC-----------------------CCCATCACAGGAAGC
CGCTGAGCTCGGCAAGGGTTCCTTCAAGTATGCGTGGGTTCTTGACAAGCTCAAGGCCGA
GCGCGAGCGTGGTATCACCATCGATATTGCTCTGTGGAAGTTCGAGACTGAGGAG---TA
CAACGTCACCGTCATTGGTGAGTCA-CCAGCCCAAT--ACCCGCG---------------
------------TTCGCTTCGAAT------------------GTCTGCTA----------
---------------ACCTACCTCGCCTCCAGACG-------------------------
------------------------------------------------------------
------------------------------------------------------------
------------------------------------------------------------
------------------------------------------------------------
------------------------------------------------------------
------------------------------------------------------------
------------------------------------------------------------
------------------------------------------------
>Nigrospora_falsivesicularis_LC13553
------------------------------------------------------------
------------------------------GAGAAGGTCAGTCAG-------CCTCTT--
----TCCCCCCTTCA------------------TCGTC--------TCCCCA--------
------------------------------------------------------TGCTTC
ATTCCCTCGCCGGCCGATGCTTGGTC------GGGTGTCTC-GCT-TGGTCTCGACCCCG
C-CCTCGGTTTACCCCG-CCTCGGTGCA--------------------------------
-----------------------CTTTCTGGGC-CCCTCGCCAAGCAAA----------T
TTTTTGC-----------------GGTCGCCC-AGA--AGGACCCACCGGCC-CTTCATT
GCACACC-TGTAT----------------------------------CACCCAATCGTTG
CAGGCC------ATTACTGACT-----------------------CCCATCACAGGAAGC
CGCCGAGCTCGGCAAGGGTTCCTTCAAGTATGCGTGGGTTCTTGACAAGCTCAAGGCCGA
GCGCGAGCGTGGTATCACCATCGATATTGCTCTGTGGAAGTTCGAGACTGAGGAG---TA
CAACGTCACCGTCATTGGTGAGTTG----CCTCTAT--GCTCCCA---------------
------------TCTGCTTGGAGT------------------GCCTGCTA----------
---------------ACCTACCTCGCCTCAG-----------------------------
------------------------------------------------------------
------------------------------------------------------------
------------------------------------------------------------
------------------------------------------------------------
------------------------------------------------------------
------------------------------------------------------------
------------------------------------------------------------
------------------------------------------------
>Nigrospora_falsivesicularisCGMCC_3.19678T
------------------------------------------------------------
------------------------------GAGAAGGTCAGTCAG-------CCTCTT--
----TCCCCCCTTCA------------------TCGTC--------TCCCCA--------
------------------------------------------------------TGCTTC
ATTCCCTCGCCGGCCGATGCTTGGTC------GGGTGTCTC-GCT-TGGTCTCGACCCCG
C-CCTCGGTTTACCCCG-CCTCGGTGCA--------------------------------
-----------------------CTTTCTGGGC-CCCTCGCCAAGCAAA----------T
TTTTTGC-----------------GGTCGCCC-AGA--AGGACCCACCGGCC-CTTCATT
GCACACC-TGTAT----------------------------------CACCCAATCGTTG
CAGGCC------ATTACTGACT-----------------------CCCATCACAGGAAGC
CGCCGAGCTCGGCAAGGGTTCCTTCAAGTATGCGTGGGTTCTTGACAAGCTCAAGGCCGA
GCGCGAGCGTGGTATCACCATCGATATTGCTCTGTGGAAGTTCGAGACTGAGGAG---TA
CAACGTCACCGTCATTGGTGAGTTG----CCTCTAT--GCTCCCA---------------
------------TCTGCTTGGAGT------------------GCCTGCTA----------
---------------ACCTACCTCGCCTCAG-----------------------------
------------------------------------------------------------
------------------------------------------------------------
------------------------------------------------------------
------------------------------------------------------------
------------------------------------------------------------
------------------------------------------------------------
------------------------------------------------------------
------------------------------------------------
>Nigrospora_vesicularisLC0322
------------------------------------------------------------
------------------------------GAGAAGGTCAGTCAG-------CCTCTT--
----TCCCCCCTTCA------------------TCGTC--------TCCCCA--------
------------------------------------------------------TGCTTC
ATTCCCTCGCCGGCCGATGCTTGGTC------GGGTGTCTC-GCT-TGGTCTCGACCCCG
C-CCTCGGTTTACCCCG-CCTCGGTGCA--------------------------------
-----------------------CTTTCTGGGC-CCCTCGCCAAGCAAA----------T
TTTTTGC-----------------GGTCGCCC-AGA--AGGACCCACCGGCC-CTTCATT
GCACACC-CGTAC----------------------------------CACCCAATCGTTG
CAGGCC------ATTACTGACT-----------------------CCCATCACAGGAAGC
CGCTGAGCTCGGCAAGGGTTCCTTCAAGTATGCGTGGGTCCTTGACAAGCTCAAGGCCGA
GCGCGAGCGTGGTATCACCATCGATATTGCTCTGTGGAAGTTCGAGACTGAGGAG---TA
CAACGTCACCGTCATTGGTGAGTTG----CCTCCAT--GCTCCCA---------------
------------TCTGCTTGGAGT------------------GCCTGCTA----------
---------------ACCTACCTCGCCTTCAGACGCTC----------------------
----------------------------------------------CCGGTCACCGTGAC
TTCATCAAGAACATGAC-------------------------------------------
------------------------------------------------------------
------------------------------------------------------------
------------------------------------------------------------
------------------------------------------------------------
------------------------------------------------------------
------------------------------------------------
>Nigrospora_vesicularisCGMCC_3.18128T
------------------------------------------------------------
------------------------------------------------------------
---------------------------------TCGTC--------TCCCCA--------
------------------------------------------------------TGCTTC
ATTCCCTCGCCGGCCGATGCTTGGTC------GGGTGTCTC-GCT-TGGTCTCGACCCCG
C-CCTCGGTTTACCCCG-CCTCGGTGCA--------------------------------
-----------------------CTTTCTGGGC-CCCTCGCCAAGCAAA----------T
TTTTTGC-----------------GGTCGCCC-AGA--AGGACCCACCGGCC-CTTCATT
GCACACC-CGTAC----------------------------------CACCCAATCGTTG
CAGGCC------ATTACTGACT-----------------------CCCATCACAGGAAGC
CGCTGAGCTCGGCAAGGGTTCCTTCAAGTATGCGTGGGTCCTTGACAAGCTCAAGGCCGA
GCGCGAGCGTGGTATCACCATCGATATTGCTCTGTGGAAGTTCGAGACTGAGGAG---TA
CAACGTCACCGTCATTGGTGAGTTG----CCTCCAT--GCTCCCA---------------
------------TCTACTTGGAGT------------------GCCTACTA----------
---------------ACCTACCTCGCCTTCAGACGCTC----------------------
----------------------------------------------CCGGTCACCGTGAC
TTCATCAAGAACATGA--------------------------------------------
------------------------------------------------------------
------------------------------------------------------------
------------------------------------------------------------
------------------------------------------------------------
------------------------------------------------------------
------------------------------------------------
>Nigrospora_cooperae_BRIP_72531c
------------------------------------------------------------
---------------------------------AAGGTCAGTCAG-------CCCTTT--
----TACC-CCATCA------------------TGAAT--------TCCCCA--------
------------------------------------------------------TCCTCG
ATTACCCTGTTGGCCGATACTCGGTG------CGGTGTCTC-ACT-TGGATACCACCCCG
C-CCTCGGTCTACCCCG-CCTCAGCGAA--------------------------------
-----------------------CTTTTTGAGCACCCCCGCCAAGCAAA-----------
TTTTTGC-----------------GGCCGCC--AAA--AGAACCCACCAATC--ATTAAA
CCACTTG-CGTAC----------------------------------TATCAATTAGCTG
CTAGCA------AATGCTGACT-----------------------CCCATCACAGGAAGC
CGCTGAGCTCGGCAAGGGTTCCTTCAAGTATGCGTGGGTTCTTGACAAGCTCAAGGCCGA
GCGCGAGCGTGGTATCACCATCGATATTGCTCTGTGGAAGTTCGAGACTGAGGAG---TA
CAACGTCACCGTCATTGGTGAGTCC-CCGCCTTCAC-ATCTCCCG---------------
------------TTGGTTTGAAAT------------------GCCTGCTA----------
---------------ACCCACATTGCCTTCAGACGCTC----------------------
----------------------------------------------CCGGTCACCGTGAC
TTCATCAAGAACA-----------------------------------------------
------------------------------------------------------------
------------------------------------------------------------
------------------------------------------------------------
------------------------------------------------------------
------------------------------------------------------------
------------------------------------------------
>Nigrospora_cooperae_BRIP_72440aT
------------------------------------------------------------
----------------------------------AGGTCAGTCAG-------CCCTTT--
----TACC-CCATCA------------------TGAAT--------TCCCCA--------
------------------------------------------------------TCCTCG
ATTACCCTGTTGGCCGATACTCGGTG------CGGTGTCTC-ACT-TGGATACCACCCCG
C-CCTCGGTCTACCCCG-CCTCAGCGAA--------------------------------
-----------------------CTTTTTGAGCACCCCCGCCAAGCAAA-----------
TTTTTGC-----------------GGCCGCC--AAA--AGAACCCACCAATC--ATTAAA
CCACTTG-CGTAC----------------------------------TATCAATTAGCTG
CTAGCA------AATGCTGACT-----------------------CCCATCACAGGAAGC
CGCTGAGCTCGGCAAGGGTTCCTTCAAGTATGCGTGGGTTCTTGACAAGCTCAAGGCCGA
GCGCGAGCGTGGTATCACCATCGATATTGCTCTGTGGAAGTTCGAGACTGAGGAG---TA
CAACGTCACCGTCATTGGTGAGTCC-CCGCCTTCAC-ATCTCCCG---------------
------------TTGGTTTGAAAT------------------GCCTGCTA----------
---------------ACCCACATTGCCTTCAGACGCTC----------------------
----------------------------------------------CCGGTCACCGTGAC
TTCATCAAGAACATGA--------------------------------------------
------------------------------------------------------------
------------------------------------------------------------
------------------------------------------------------------
------------------------------------------------------------
------------------------------------------------------------
------------------------------------------------
>Nigrospora_guilinensisLC7301
------------------------------------------------------------
-----------------------------CGAGAAGGTCAGTCAG-------CCCTTT--
----TACCCCCATTC------------------TGAAT--------ACCCCA--------
------------------------------------------------------TTCTCG
ATTATCCTATGGGCCGATGCTCGGCG------CGGTGTCTC-ACT-TGAACACGACCCCG
C-CTTCGGCCTACCCCG-CCTCAGCGCA--------------------------------
-----------------------CTTTTTGAGCACCAGCGCCAAGCAAA-----------
TTTTTGC-----------------GGCTGCC--AAA--AGGACCCACCATTC--CTTATA
CCACCTG-CGTAC----------------------------------TATCAATTAGCCG
CAAGCA------AATGCTAACT-----------------------CTCATCACAGGAAGC
CGCTGAGCTCGGCAAGGGTTCCTTCAAGTATGCGTGGGTTCTTGACAAGCTCAAGGCCGA
GCGCGAGCGTGGTATCACCATCGATATTGCTCTGTGGAAGTTCGAGACTGAGGAG---TA
CAACGTCACCGTCATTGGTGAGTCC-CCGCCTTCAT-ATCTCCCG---------------
------------TTGTTTTGAAAT------------------ACCTGCTA----------
---------------ACCCACATCGCCTTCAGACGCTC----------------------
----------------------------------------------CCGGTCACCGTGAT
TTCATCAAGAACATGATCACT---------------------------------------
------------------------------------------------------------
------------------------------------------------------------
------------------------------------------------------------
------------------------------------------------------------
------------------------------------------------------------
------------------------------------------------
>Nigrospora_guilinensis_CGMCC_3.18124T
------------------------------------------------------------
------------------------------GAGAAGGTCAGTCAG-------CCCTTT--
----TACCCCCATTC------------------TGAAT--------ACCCCA--------
------------------------------------------------------TTCTCG
ATTATCCTATGGGCCGATGCTCGGCG------CGGTGTCTC-ACT-TGAACACGACCCCG
C-CTTCGGCCTACCCCG-CCTCAGCA----------------------------------
-----------------------CTTTTTGAGCACCAGCGCCAAGCAAA-----------
TTTTTGC-----------------GGCTGCC--AAA--AGGACCCACCATTC--CTTATA
CCACCTG-CGTAC----------------------------------TATCAATTAGCCG
CAAGCA------AATGCTGACT-----------------------CTCATCACAGGAAGC
CGCTGAGCTCGGCAAGGGTTCCTTCAAGTATGCGTGGGTTCTTGACAAGCTCAAGGCCGA
GCGCGAGCGTGGTATCACCATCGATATTGCTCTGTGGAAGTTCGAGACTGAGGAG---TA
CAACGTCACCGTCATTGGTGAGTCC-CCGCCTTCAT-ATCTCCCG---------------
------------TTGTTTTGAAAT------------------ACCTGCTA----------
---------------ACCCACATCGCCTTCAGACGCTC----------------------
----------------------------------------------CCGGTCACCGTGAT
TTCATCAAGAACATGATCACTGGTACCTCC------------------------------
------------------------------------------------------------
------------------------------------------------------------
------------------------------------------------------------
------------------------------------------------------------
------------------------------------------------------------
------------------------------------------------
>Nigrospora_tomentosae_ZHKUCC_22-0339
------------------------------------------------------------
------------------------------------------------------------
------------------------------------------------------------
----------------------------------------------------------TC
CTCACCCGGTCGGCCGATGCTGGGTT------GGCGGTCTC---A-TGGCCTCGACCCCG
C-CCTCGGTCTACCCCG-CCTCAGCGCA--------------------------------
-----------------------CTTTTTGAGC-CGTTCGCCAAGCAAA-----------
ATTTTGC----------------TGGCCGCCT-AAA--AGGACCCACCAACC-AATCAGT
GCACATG-CACAC------------------------------------CTTGATCACCG
CGCGCA------CGTACTGACC-----------------------CCTCTCACAGGAAGC
CGCTGAGCTCGGCAAGGGCTCCTTCAAGTATGCGTGGGTCCTCGACAAGCTCAAGGCCGA
GCGCGAGCGTGGTATCACCATCGATATTGCTCTGTGGAAGTTCGAGACTGAGGAG---TA
CAACGTCACCGTCATTGGTAGGTCG-CTGTTCGTAT--TACTTGG---------------
------------CTTGCCTGGAGT------------------GCCTGCTA----------
---------------ACCCAAGCCCCCAACAGACGCTC----------------------
----------------------------------------------CCGGTCACCGTGAT
TTCATCAAGAACATGAT-------------------------------------------
------------------------------------------------------------
------------------------------------------------------------
------------------------------------------------------------
------------------------------------------------------------
------------------------------------------------------------
------------------------------------------------
>Nigrospora_camelliae-sinensisCGMCC_3.18125T
------------------------------------------------------------
------------------------------------------------------------
------------------------------------------------------------
------------------------------------------------------------
----CCCGGTCGGCCGATGCTGGGTT------GGCGGTCTC---A-TGGCCTCGACCCCG
C-CCTCGGTCTACCCCG-CCTCAGCGCA--------------------------------
-----------------------CTTTTTGAGC-CGTTCGCCAAGCAAA-----------
ATTTTGC----------------TGGCCGCCTAAAA--AGAACCCACCGACC-AATCAGT
GCACATG-CACAC------------------------------------CTTGACCACCG
CGCGCA------CGCACTGACC-----------------------CCTCTCACAGGAAGC
CGCTGAGCTCGGCAAGGGCTCCTTCAAGTATGCGTGGGTCCTCGACAAGCTCAAGGCCAA
GCGCGAGCGTGGTATCACCATCGATATTGCTCTGTGGAAGTTCGAGACTGAGGAG---TA
CAACGTCACCGTCATTGGTAGGTCG-CTGTTCGTAT--TACTTGG---------------
------------CTTGCCTGGAAT------------------GCCTGCTA----------
---------------ACCCAAGCCCCCAACAGACGCTC----------------------
----------------------------------------------CCGGTCACCGT---
------------------------------------------------------------
------------------------------------------------------------
------------------------------------------------------------
------------------------------------------------------------
------------------------------------------------------------
------------------------------------------------------------
------------------------------------------------
>Nigrospora_pyriformisCGMCC_3.18122T
------------------------------------------------------------
----------------CATC-GAGAAGTTCGAGAAGGTCAGTGAA-------CTCTTTA-
----TTTT----------------------------------------------------
------------------------------------------------------CCCATC
CTCACCCGGTCGGCCGATGCTGGGTT------GGCGGTCTC-ATA-TGGCCTCGACCCCG
C-CCTCGGTCTACCCCG-CCTCAGCGCA--------------------------------
-----------------------CTTTTTGAGC-CGTTCGCCAAGCAAA-----------
TTTTTGC----------------TGGCCGCCCAAAA--AGGACCCACCGACC-AATCAAT
GCACATG-CACAT------------------------------------CTCCATCACCG
CGCGCA------CGTACTGACC-----------------------CCCCTCACAGGAAGC
CGCTGAGCTCGGCAAGGGCTCCTTCAAGTATGCGTGGGTCCTCGACAAGCTCAAGGCCGA
GCGCGAGCGTGGTATCACCATCGATATTGCTCTGTGGAAGTTCGAGACTGAGGAG---TA
CAACGTCACCGTCATTGGTAGGTCG-CTGTCCGTAT--TACTTGG---------------
------------CTTGCCTGGGAT------------------GCCTGCTA----------
---------------ACCCAAGCCTCCAACAGACGCTC----------------------
----------------------------------------------CCGGTCACCGTGAT
TTCATCAAGAACATGATCACG---------------------------------------
------------------------------------------------------------
------------------------------------------------------------
------------------------------------------------------------
------------------------------------------------------------
------------------------------------------------------------
------------------------------------------------
>Nigrospora_pyriformisURM8716=A.R.M.970
------------------------------------------------------------
------------------------------------------------------CTTTA-
----TTTT----------------------------------------------------
------------------------------------------------------CCCATC
CTCACCCGGTCGGCCGATGCTGGGTT------GGCGGTCTC-ATA-TGGCCTCGACCCCG
C-CCTCGGTCTACCCCG-CCTCAGCGCA--------------------------------
-----------------------CTTTTTGAGC-CGTTCGCCAAGCAAA-----------
TTTTTGC----------------TGGCCGCCCAAAA--AGGACCCACCGACC-AATCAAT
GCACATG-CACAT------------------------------------CTCCATCACCG
CGCGCA------CGTACTGACC-----------------------CCCCTCACAGGAAGC
CGCTGAGCTCGGCAAGGGCTCCTTCAAGTATGCGTGGGTTCTCGACAAGCTCAAGGCCGA
GCGCGAGCGTGGTATCACCATCGATATTGCTCTGTGGAAGTTCGAGACTGAGGAG---TA
CAACGTCACCGTCATTGGTAGGTCG-CTGTCCGTAT--TACTTGG---------------
------------CTTGCCTGGGAT------------------GCCTGCTA----------
---------------ACCCAAGCCTCCAACAGACGCTC----------------------
----------------------------------------------CCGGTCACCGTGAT
TTCATCAAGAACATGATCACTGGTACCTCGCAGGCTGACTGCGCCATTCTCATCATTGCC
GCCGGCACTGGTGAGTTCGAGGCTGGTATCTCCAAGGATGGCCAGACTCGTGAGCACGCT
CTGCTCGCTTTCACCCTGGGTGTCAAGCAGCTCATCGTCGCCATCAAC------------
------------------------------------------------------------
------------------------------------------------------------
------------------------------------------------------------
------------------------------------------------
>Nigrospora_singularisLC12068
------------------------------------------------------------
-----------------------------CGAGAAGGTCAGTGAA-------CTCTTT--
----TTTC----------------------------------------------------
------------------------------------------------------CCCATC
CTCACCCGGTCGGCCGATGCTGGGTT------GGCGGTCTC---A-TGGCCTCGACCCCG
C-CCTCGGTCTACCCCG-CCTCAGCGCA--------------------------------
-----------------------CTTTTTGAGC-CGTTCGCCAAGCAAA-----------
ATTTTGC----------------TGGCCGCCTAAAA--AGGACCCACCGACC-AATCAGT
GCACATG-CACAC------------------------------------CTTGATCACCG
CGCGCA------CGTACTGACC-----------------------CCTCTCACAGGAAGC
CGCTGAGCTCGGCAAGGGCTCCTTCAAGTATGCGTGGGTCCTCGACAAGCTCAAGGCCGA
GCGCGAGCGTGGTATCACCATCGATATTGCTCTGTGGAAGTTCGAGACTGAGGAG---TA
CAACGTCACCGTCATTGGTAGGTCG-CTGTTCGTAT--TACTTGG---------------
------------CTTGCCTGGAGT------------------GCCTGCTA----------
---------------ACCCAAGCCCCCATCAG----------------------------
------------------------------------------------------------
------------------------------------------------------------
------------------------------------------------------------
------------------------------------------------------------
------------------------------------------------------------
------------------------------------------------------------
------------------------------------------------------------
------------------------------------------------
>Nigrospora_singularisCGMCC_3.19334T
------------------------------------------------------------
-----------------------------CGAGAAGGTCAGTGAA-------CTCTTT--
----TTTC----------------------------------------------------
------------------------------------------------------CCCATC
CTCACCCGGTCGGCCGATGCTGGGTT------GGCGGTCTC---A-TGGCCTCGACCCCG
C-CCTCGGTCTACCCCG-CCTCAGCGCA--------------------------------
-----------------------CTTTTTGAGC-CGTTCGCCAAGCAAA-----------
ATTTTGC----------------TGGCCGCCTAAAA--AGGACCCACCGACC-AATCAGT
GCACATG-CACAC------------------------------------CTTGATCACCG
CGCGCA------CGTACTGACC-----------------------CCTCTCACAGGAAGC
CGCTGAGCTCGGCAAGGGCTCCTTCAAGTATGCGTGGGTCCTCGACAAGCTCAAGGCCGA
GCGCGAGCGTGGTATCACCATCGATATTGCTCTGTGGAAGTTCGAGACTGAGGAG---TA
CAACGTCACCGTCATTGGTAGGTCG-CTGTTCGTAT--TACTTGG---------------
------------CTTGCCTGGAGT------------------GCCTGCTA----------
---------------ACCCAAGCCCCCATCAG----------------------------
------------------------------------------------------------
------------------------------------------------------------
------------------------------------------------------------
------------------------------------------------------------
------------------------------------------------------------
------------------------------------------------------------
------------------------------------------------------------
------------------------------------------------
>Nigrospora_saccharicolaLC12057
------------------------------------------------------------
------------------------------GAGAAGGTTAGTTCG-------CCCTCA--
----TCAC---TCTC-------------------AATT-------CTCCCCA--------
------------------------------------------------------TCCTCG
ATTACCCCATTCGCCGAGGCTTGATC------GGGTG-TTT-GCA-TGACCTCGACCCCG
C-CTTCGGCCTACCCCG-CCTCGGCGCA--------------------------------
-------------------------CTTTGGGT-CCTTCGCCAAGCAAA-----------
TTCTTTT----------------GCACTGCGC-AAA--AGGACGCACTGACG-AATTATT
GCACCCG-CAAAT----------------------------------AAATAAATGGCTG
CACGCA------AATACTGACTAC---------------------TTCACAATAGGAAGC
CGCTGAGCTCGGCAAGGGTTCCTTCAAGTATGCGTGGGTCCTTGACAAGCTCAAGGCCGA
GCGCGAGCGTGGTATCACCATCGATATTGCTCTGTGGAAGTTCGAGACTGAGGAG---TA
CAACGTCACCGTCATTGGTGAGTCG-CTGCCTACAT-GTGCTCCA---------------
------------TTCACTTGAAAT------------------GCCTGCTA----------
---------------ACCCATGTGCCT-ACAG----------------------------
------------------------------------------------------------
------------------------------------------------------------
------------------------------------------------------------
------------------------------------------------------------
------------------------------------------------------------
------------------------------------------------------------
------------------------------------------------------------
------------------------------------------------
>Nigrospora_saccharicolaCGMCC_3.19362T
------------------------------------------------------------
------------------------------GAGAAGGTTAGTTCG-------CCCTCA--
----TCAC---TCTC-------------------AATT-------CTCCCCA--------
------------------------------------------------------TCCTCG
ATTACCCCATTCGCCGAGGCTTGATC------GGGTG-TTT-GCA-TGACCTCGACCCCG
C-CTTCGGCCTACCCCG-CCTCGGCGCA--------------------------------
-------------------------CTTTGGGT-CCTTCGCCAAGCAAA-----------
TTCTTTT----------------GCACTGCGC-AAA--AGGACGCACTGACG-AATTATT
GCACCCG-CAAAT----------------------------------AAATAAATGGCTG
CACGCA------AATACTGACTAC---------------------TTCACAATAGGAAGC
CGCTGAGCTCGGCAAGGGTTCCTTCAAGTATGCGTGGGTCCTTGACAAGCTCAAGGCCGA
GCGCGAGCGTGGTATCACCATCGATATTGCTCTGTGGAAGTTCGAGACTGAGGAG---TA
CAACGTCACCGTCATTGGTGAGTCG-CTGCCTACAT-GTGCTCCA---------------
------------TTCACTTGAAAT------------------GCCTGCTA----------
---------------ACCCATGTGCCT-ACAG----------------------------
------------------------------------------------------------
------------------------------------------------------------
------------------------------------------------------------
------------------------------------------------------------
------------------------------------------------------------
------------------------------------------------------------
------------------------------------------------------------
------------------------------------------------
>Nigrospora_neosaccharicola_sp._nov._GUCC_25-0124T
------------------------------------------------------------
-------------------------------AGAAGGTTAGTTCG-------CCCTCTC-
----CCTCATCACCCT-----------------CCATT-------CTCCCCA--------
------------------------------------------------------TCCTCG
ATTACCCCATTCGCCGAGGCTTGATC------GGGTGTTTT-GCT-TGACCTCGACCCCG
C-CTTCGGCCTACCCCG-CCTCAGCGCA--------------------------------
-------------------------CTTTGGGT-CCTTCGCCAAGCAAA-----------
TTTTTTC-----------------CACTGCAT-AGA--AGGACTTACCGACC-AATAATT
GCACCTG-CAAAT----------------------------------AAACAAATGGCTG
CTGGCA------AATACTGACTAC---------------------TTCACAATAGGAAGC
CGCTGAGCTCGGCAAGGGTTCCTTCAAGTATGCGTGGGTTCTTGACAAGCTCAAGGCCGA
GCGCGAGCGTGGTATCACCATCGATATTGCTCTGTGGAAGTTCGAGACTGAGGAG---TA
CAACGTCACCGTCATTGGTGAGTCG-CTGCCTGCAT-GTGCTCCA---------------
------------TTCACTTGAAAT------------------GCCTGCTA----------
---------------ACCCATGTCGCTTACAGACGCTC----------------------
----------------------------------------------CCGGTCACCGTGAT
TTCATCAAGAACATGATCACTGG-TACCTCCAA---------------------------
------------------------------------------------------------
------------------------------------------------------------
------------------------------------------------------------
------------------------------------------------------------
------------------------------------------------------------
------------------------------------------------
>Nigrospora_neosaccharicola_sp._nov._GUCC_25-0127
------------------------------------------------------------
-------------------------------AGAAGGTTAGTTCG-------CCCTCTC-
----CCTCATCACCCT-----------------CCATT-------CTCCCCA--------
------------------------------------------------------TCCTCG
ATTACCCCATTCGCCGAGGCTTGATC------GGGTGTTTT-GCT-TGACCTCGACCCCG
C-CTTCGGCCTACCCCG-CCTCAGCGCA--------------------------------
-------------------------CTTTGGGT-CCTTCGCCAAGCAAA-----------
TTTTTTC-----------------CACTGCAT-AGA--AGGACTTACCGACC-AATAATT
GCACCTG-CAAAT----------------------------------AAACAAATGGCTG
CTGGCA------AATACTGACTAC---------------------TTCACAATAGGAAGC
CGCTGAGCTCGGCAAGGGTTCCTTCAAGTATGCGTGGGTTCTTGACAAGCTCAAGGCCGA
GCGCGAGCGTGGTATCACCATCGATATTGCTCTGTGGAAGTTCGAGACTGAGGAG---TA
CAACGTCACCGTCATTGGTGAGTCG-CTGCCTGCAT-GTGCTCCA---------------
------------TTCACTTGAAAT------------------GCCTGCTA----------
---------------ACCCATGTCGCTTACAGACGCTC----------------------
----------------------------------------------CCGGTCACCGTGAT
TTCATCAAGAACATGATCACTGG-TACCTCCA----------------------------
------------------------------------------------------------
------------------------------------------------------------
------------------------------------------------------------
------------------------------------------------------------
------------------------------------------------------------
------------------------------------------------
>Nigrospora_neosaccharicola_sp._nov._GUCC_25-0126
------------------------------------------------------------
-------------------------------AGAAGGTTAGTTCG-------CCCTCTC-
----CCTCATCACCCT-----------------CCATT-------CTCCCCA--------
------------------------------------------------------TCCTCG
ATTACCCCATTCGCCGAGGCTTGATC------GGGTGTTTT-GCT-TGACCTCGACCCCG
C-CTTCGGCCTACCCCG-CCTCAGCGCA--------------------------------
-------------------------CTTTGGGT-CCTTCGCCAAGCAAA-----------
TTTTTTC-----------------CACTGCAT-AGA--AGGACTTACCGACC-AATAATT
GCACCTG-CAAAT----------------------------------AAACAAATGGCTG
CTGGCA------AATACTGACTAC---------------------TTCACAATAGGAAGC
CGCTGAGCTCGGCAAGGGTTCCTTCAAGTATGCGTGGGTTCTTGACAAGCTCAAGGCCGA
GCGCGAGCGTGGTATCACCATCGATATTGCTCTGTGGAAGTTCGAGACTGAGGAG---TA
CAACGTCACCGTCATTGGTGAGTCG-CTGCCTGCAT-GTGCTCCA---------------
------------TTCACTTGAAAT------------------GCCTGCTA----------
---------------ACCCATGTCGCTTACAGACGCTC----------------------
----------------------------------------------CCGGTCACCGKGAT
TTCATCAAGAACATGATCACTGG-TACCTCCA----------------------------
------------------------------------------------------------
------------------------------------------------------------
------------------------------------------------------------
------------------------------------------------------------
------------------------------------------------------------
------------------------------------------------
>Nigrospora_neosaccharicola_sp._nov._GUCC_25-0128
------------------------------------------------------------
----------------CATC-GAGAAAKTCGAGAAGGTTAGTTCG-------CCCTCTC-
----CCTCATCACCCT-----------------CCATT-------CTCCCCA--------
------------------------------------------------------TCCTCG
ATTACCCCATTCGCCGAGGCTTGATC------GGGTGTTTT-GCT-TGACCTCGACCCCG
C-CTTCGGCCTACCCCG-CCTCAGCGCA--------------------------------
-------------------------CTTTGGGT-CCTTCGCCAAGCAAA-----------
TTTTTTC-----------------CACTGCAT-AGA--AGGACTTACCGACC-AATAATT
GCACCTG-CAAAT----------------------------------AAACAAATGGCTG
CTGGCA------AATACTGACTAC---------------------TTCACAATAGGAAGC
CGCTGAGCTCGGCAAGGGTTCCTTCAAGTATGCGTGGGTTCTTGACAAGCTCAAGGCCGA
GCGCGAGCGTGGTATCACCATCGATATTGCTCTGTGGAAGTTCGAGACTGAGGAG---TA
CAACGTCACCGTCATTGGTGAGTCG-CTGCCTGCAT-GTGCTCCA---------------
------------TTCACTTGAAAT------------------GCCTGCTA----------
---------------ACCCATGTCGCTTACAGACGCTC----------------------
----------------------------------------------CCGGKCACCGKGAT
TTCATCAAGAACATGATCACTGG-TACCTCCA----------------------------
------------------------------------------------------------
------------------------------------------------------------
------------------------------------------------------------
------------------------------------------------------------
------------------------------------------------------------
------------------------------------------------
>Nigrospora_neosaccharicola_sp._nov._GUCC_25-0125
------------------------------------------------------------
-------------------------------AGAAGGTTAGTTCG-------CCCTCTC-
----CCTCATCACCCT-----------------CCATT-------CTCCCCA--------
------------------------------------------------------TCCTCG
ATTACCCCATTCGCCGAGGCTTGATC------GGGTGTTTT-GCT-TGACCTCGACCCCG
C-CTTCGGCCTACCCCG-CCTCAGCGCA--------------------------------
-------------------------CTTTGGGT-CCTTCGCCAAGCAAA-----------
TTTTTTC-----------------CACTGCAT-AGA--AGGACTTACCGACC-AATAATT
GCACCTG-CAAAT----------------------------------AAACAAATGGCTG
CTGGCA------AATACTGACTAC---------------------TTCACAATAGGAAGC
CGCTGAGCTCGGCAAGGGTTCCTTCAAGTATGCGTGGGTTCTTGACAAGCTCAAGGCCGA
GCGCGAGCGTGGTATCACCATCGATATTGCTCTGTGGAAGTTCGAGACTGAGGAG---TA
CAACGTCACCGTCATTGGTGAGTCG-CTGCCTGCAT-GTGCTCCA---------------
------------TTCACTTGAAAT------------------GCCTGCTA----------
---------------ACCCATGTCGCTTACAGACGCTC----------------------
----------------------------------------------CCGGTCACCGTGAT
TTCATCAAGAACATGATCACTGGGTACCTCCA----------------------------
------------------------------------------------------------
------------------------------------------------------------
------------------------------------------------------------
------------------------------------------------------------
------------------------------------------------------------
------------------------------------------------
>Nigrospora_neosaccharicola_sp._nov._GUCC_25-0129
------------------------------------------------------------
----------------CATCGAGAAAAGTCGAGAAGGTTAGTTCG-------CCCTCTC-
----CCTCATCACCCT-----------------CCATT-------CTCCCCA--------
------------------------------------------------------TCCTCG
ATTACCCCATTCGCCGAGGCTTGATC------GGGTGTTTT-GCT-TGACCTCGACCCCG
C-CTTCGGCCTACCCCG-CCTCAGCGCA--------------------------------
-------------------------CTTTGGGT-CCTTCGCCAAGCAAA-----------
TTTTTTC-----------------CACTGCAT-AGA--AGGACTTACCGACC-AATAATT
GCACCTG-CAAAT----------------------------------AAACAAATGGCTG
CTGGCA------AATACTGACTAC---------------------TTCACAATAGGAAGC
CGCTGAGCTCGGCAAGGGTTCCTTCAAGTATGCGTGGGTTCTTGACAAGCTCAAGGCCGA
GCGCGAGCGTGGTATCACCATCGATATTGCTCTGTGGAAGTTCGAGACTGAGGAG---TA
CAACGTCACCGTCATTGGTGAGTCG-CTGCCTGCAT-GTGCTCCA---------------
------------TTCACTTGAAAT------------------GCCTGCTA----------
---------------ACCCATGTCGCTTACAGACGCTC----------------------
----------------------------------------------CCGGTCACCGTGAT
TTCATCAAGAACATGAT-------------------------------------------
------------------------------------------------------------
------------------------------------------------------------
------------------------------------------------------------
------------------------------------------------------------
------------------------------------------------------------
------------------------------------------------
>Nigrospora_hainanensisURM8719=A.R.M.976
------------------------------------------------------------
---------------------------------------------CT-----CCCTCT--
----CCCTTCCATCA------------------CGATC--------TCTCCAT-------
------------------------------------------------------TTCATC
GTCGCCCGCTCGACCGATGCTGGTCT------TGGGGTCTT-GCC-TGGCCTTGACCCCG
C-CCTCGGTCTACCCCG-CCTCAGCGCA--------------------------------
-----------------------CCTTTTGG---TCATCGCCAAGCAAA---------TT
TTTTTGC-----------------GGCCGCCC-AAA--AGGATGCAGCGGCC-AATC---
GCACATG-CACGC----------------------------------TATCAGTCTGCCG
CAAACA------CATACTAACT-----------------------CCC-ACATAGGAAGC
TGCTGAGCTCGGCAAGGGTTCCTTCAAGTATGCGTGGGTCCTTGACAAGCTCAAGGCCGA
GCGCGAGCGTGGTATCACCATCGATATTGCTCTGTGGAAGTTCGAGACTGAGGAG---TA
CAACGTCACCGTCATTGGTTAGTCAAACACCCACTC-TTGCCCCA---------------
------------TGTGCATCGAAT------------------GTCTGCTA----------
---------------ACCCACATGGTTTCCAGACGCTC----------------------
----------------------------------------------CCGGTCACCGTGAT
TTCATCAAGAACATGATCACTGGTACCTCGCAGGCTGACTGCGCCATTCTCATCATTGCC
GCTGGTACTGGTGAGTTCGAGGCTGGTATCTCCAAGGATGGCCAGACTCGTGAGCACGCT
CTGCTCGCCTTCACCCTGGGTGTCAAGCAGCTCATCGTTGCCATCAACAAGATGGACACC
ACCAAGTGGTCCGAGGCCCGTTACAAGGAGATCATCAAGGAGACCTCCTCCTTCATCAAG
AAGGTTGGATACAACCC-------------------------------------------
------------------------------------------------------------
------------------------------------------------
>Nigrospora_hainanensisURM8717=A.R.M.972
------------------------------------------------------------
------------------------------------------TATCT-----CCCTCT--
----CCCTTCCATCA------------------CGATC--------TCTCCAT-------
------------------------------------------------------TTCATC
GTCGCCCGCTCGACCGATGCTGGTCT------TGGGGTCTT-GCC-TGGCCTTGACCCCG
C-CCTCGGTCTACCCCG-CCTCAGCGCA--------------------------------
-----------------------CCTTTTGG---TCATCGCCAAGCAAA---------TT
TTTTTGC-----------------GGCCGCCC-AAA--AGGATGCAGCGGCC-AATC---
GCACATG-CACGC----------------------------------TATCAGTCTGCCG
CAAACA------CATACTAACT-----------------------CCC-ACATAGGAAGC
TGCTGAGCTCGGCAAGGGTTCCTTCAAGTATGCGTGGGTCCTTGACAAGCTCAAGGCCGA
GCGCGAGCGTGGTATCACCATCGATATTGCTCTGTGGAAGTTCGAAACTGAGGAG---TA
CAACGTCACCGTCATTGGTTAGTCAAACACCCACTC-TTGCCCCA---------------
------------TGTGCATCGAAT------------------GTCTGCTA----------
---------------ACCCACATGGTTTCCAGACGCTC----------------------
----------------------------------------------CCGGTCACCGTGAT
TTCATCAAGAACATGATCACTGGTACCTCGCAGGCTGACTGCGCCATTCTCATCATTGCC
GCTGGTACTGGTGAGTTCGAGGCTGGTATCTCCAAGGATGGCCAGACTCGTGAGCACGCT
CTGCTCGCCTTCACCCTGGGTGTCAAGCAGCTCATCGTTGCCATC---------------
------------------------------------------------------------
------------------------------------------------------------
------------------------------------------------------------
------------------------------------------------
>Nigrospora_hainanensisURM8714=A.R.M.967
------------------------------------------------------------
------------------------------------------TATCT-----CCCTCT--
----CCCTTCCATCA------------------CGATC--------TCTCCAT-------
------------------------------------------------------TTCATC
GTCGCCCGCTCGACCGATGCTGGTCT------TGGGGTCTT-GCC-TGGCCTTGACCCCG
C-CCTCGGTCTACCCCG-CCTCAGCGCA--------------------------------
-----------------------CCTTTTGG---TCATCGCCAAGCAAA---------TT
TTTTTGC-----------------GGCCGCCC-AAA--AGGATGCAGCGGCC-AATC---
GCACATG-CACGC----------------------------------TATCAGTCTGCCG
CAAACA------CATACTAACT-----------------------CCC-ACATAGGAAGC
TGCTGAGCTCGGCAAGGGTTCCTTCAAGTATGCGTGGGTCCTTGACAAGCTCAAGGCCGA
GCGCGAGCGTGGTATCACCATCGATATTGCTCTGTGGAAGTTCGAGACTGAGGAG---TA
CAACGTCACCGTCATTGGTTAGTCAAACACCCACTC-TTGCCCCA---------------
------------TGTGCATCGAAT------------------GTCTGCTA----------
---------------ACCCACATGGTTTCCAGACGCTC----------------------
----------------------------------------------CCGGTCACCGTGAT
TTCATCAAGAACATGATCACTGGTACCTCGCAGGCTGACTGCGCCATTCTCATCATTGCC
GCTGGTACTGGTGAGTTCGAGGCTGGTATCTCCAAGGATGGCCAGACTCGTGAGCACGCT
CTGCTCGCCTTCACCCTGGGTGTC------------------------------------
------------------------------------------------------------
------------------------------------------------------------
------------------------------------------------------------
------------------------------------------------
>Nigrospora_hainanensisURM8715=A.R.M.968
------------------------------------------------------------
------------------------------------------TATCT-----CCCTCT--
----CCCTTCCATCA------------------CGATC--------TCTCCAT-------
------------------------------------------------------TTCATC
GTCGCCCGCTCGACCGATGCTGGTCT------TGGGGTCTT-GCC-TGGCCTTGACCCCG
C-CCTCGGTCTACCCCG-CCTCAGCGCA--------------------------------
-----------------------CCTTTTGG---TCATCGCCAAGCAAA---------TT
TTTTTGC-----------------GGCCGCCC-AAA--AGGATGCAGCGGCC-AATC---
GCACATG-CACGC----------------------------------TATCAGTCTGCCG
CAAACA------CATACTAACT-----------------------CCC-ACATAGGAAGC
TGCTGAGCTCGGCAAGGGTTCCTTTAAGTATGCGTGGGTCCTTGACAAGCTCAAGGCCGA
GCGCGAGCGTGGTATCACCATCGATATTGCTCTGTGGAAGTTCGAGACTGAGGAG---TA
CAACGTCACCGTCATTGGTTAGTCAAACACCCACTC-TTGCCCCA---------------
------------TGTGCATCGAAT------------------GTCTGCTA----------
---------------ACCCACATGGTTTCCAGACGCTC----------------------
----------------------------------------------CCGGTCACCGTGAT
TTCATCAAGAACATGATCACTGGTACCTCGCAGGCTGACTGCGCCATTCTCATCATTGCC
GCTGGTACTGGTGAGTTCGAGGCTGGTATCTCCAAGGATGGCCAGACTCGTGAGCACGCT
CTGCTCGCCTTCACCCTGGGTGTCAAGCAGCTCATCGTTGCCATCAAC------------
------------------------------------------------------------
------------------------------------------------------------
------------------------------------------------------------
------------------------------------------------
>Nigrospora_hainanensisCGMCC_3.18129T
------------------------------------------------------------
----------------CATC-GAGAAGTTCGAGAAGGTCAGTTATCT-----CCCTCT--
----CCCTTCCATCA------------------CGATC--------TCTCCAT-------
------------------------------------------------------TTCATC
GTCGCCCGCTCGACCGATGCTGGGCT------TGGGGTCTT-GCC-TGGCCTTGACCCCG
C-CCTCGGTCTACCCCG-CCTCAGCGCA--------------------------------
-----------------------CCTTTTGG---TCATCGCCAAGCAAA---------TT
TTTTTGC-----------------GGCCGCCC-AAA--AGGATGCACCGGCC-AATC---
GCACATG-CACGC----------------------------------TATCAGTCTGCCG
CAAACA------CATACTAACT-----------------------CCC-ACATAGGAAGC
TGCTGAGCTCGGCAAGGGTTCCTTCAAGTATGCGTGGGTCCTTGACAAGCTCAAGGCCGA
GCGCGAGCGTGGTATCACCATCGATATTGCTCTGTGGAAGTTCGAGACTGAGGAG---TA
CAACGTCACCGTCATTGGTTAGTCAAACACCCACTC-TTGCCCCA---------------
------------TGTGCATCGAAT------------------GTCTGCTA----------
---------------ACCCACATGGTTTTCAGACGCTC----------------------
----------------------------------------------CCGGTCACCGTGAT
TTCATCAAGAACATGATCACT---------------------------------------
------------------------------------------------------------
------------------------------------------------------------
------------------------------------------------------------
------------------------------------------------------------
------------------------------------------------------------
------------------------------------------------
>Nigrospora_manihoticolaURM8461=A.R.M._645T
------------------------------------------------------------
------------------------------------------------------------
-----TCTTCCATCA------------------CGATC--------TCTCCAT-------
------------------------------------------------------TTCATC
GTCGCCCGCTCGACCGATGCTGGGCT------TGGGGTCTT-GCC-TGGCCTTGACCCCG
C-CCTCGGTCTACCCCG-CCTCAGCGCA--------------------------------
-----------------------CCTTTCGG---TCATCGCCAAGCAAA---------AA
TTTTTGC-----------------GGCCGCCC-AAA--AGAACCAACCGGCC-AACC---
GCACATG-CACGC----------------------------------AATCAGTTTGCCG
CAAGCA------CATGCTAACT-----------------------CCCACAATAGGAAGC
TGCTGAGCTCGGCAAGGGTTCCTTCAAGTATGCGTGGGTCCTTGACAAGCTCAAGGCCGA
GCGCGAGCGTGGTATCACCATCGATATTGCTCTGTGGAAGTTCGAGACTGAGGAG---TA
CAACGTCACCGTCATTGGTTAGTTA-ACACCCACTTTTGTCCCAA---------------
------------TGTGCATCGAAT------------------GTCTGCTA----------
---------------ACTTACATCCTTTCCAGACGCTC----------------------
----------------------------------------------CCGGTCACCGTGAT
TTCATCAAGAACATGATCACTGGTACCTCGCAGGCTGACTGCGCCATTCTCATCATTGCC
GCTGGTACTGGTGAGTTCGAGGCTGGTATCTCCAAGGATGGCCAGACTCGTGAGCACGCT
CTGCT-------------------------------------------------------
------------------------------------------------------------
------------------------------------------------------------
------------------------------------------------------------
------------------------------------------------
>Nigrospora_vesiculariferaURM8718=A.R.M.975
------------------------------------------------------------
--------------------------------------------A-------CCCTCA--
----TCAT-------------------------CTATT-------TTGCCCA--------
------------------------------------------------------TCCTCG
AATGTCCTATCGGTCGATGTTTGGCC------GGGTGTCAT-ACT-CGACCTCGACCCCG
C-CTTGGGCCTACCCCG-CCTCAGCGCA--------------------------------
-----------------------CTTTTGGGGT-CCTCCGCCAAGCAAA-----------
TTTTTTCG--------------CTGTCGGTCA-AAA--AGGACCCACAGATT-TATCGTT
TTACCTG-CACAC----------------------------------CA-AAAATGGCTA
CAAGCA------AATACTGACTAT---------------------TTCATCATAGGAAGC
CGCCGAGCTCGGCAAGGGTTCCTTCAAGTATGCGTGGGTTCTTGACAAGCTCAAGGCCGA
GCGCGAGCGTGGTATCACCATCGATATTGCTCTGTGGAAGTTCGAGACCGAGGAG---TA
CAACGTCACCGTCATTGGTGAGTCG-CTGCCTACAT-GTGTTGTA---------------
------------TTCACTTGGAAT------------------GACTGCTA----------
---------------ACCCACGTC---TACAGACGCTC----------------------
----------------------------------------------CCGGTCACCGTGAC
TTCATCAAGAACATGATCACTGGTACCTCGCAGGCTGACTGCGCCATCCTCATCATTGCC
GCTGGTACTGGTGAGTTCGAGGCTGGTATCTCCAAGGATGGCCAGACTCGTGAGCACGCT
CTGCTCGCCTTCACCCTGGGTGTCAAGCAGCTCATCGTCGCCATC---------------
------------------------------------------------------------
------------------------------------------------------------
------------------------------------------------------------
------------------------------------------------
>Nigrospora_vesiculariferaCGMCC_3.19333T
------------------------------------------------------------
------------------------------GAGAAGGTTAGTCGA-------CCCTCA--
----TCAT-------------------------CTATT-------TTGCCCA--------
------------------------------------------------------TCCTCG
AATGTCCTATCGGTCGATGTTTGGCC------GGGTGTCAT-ACT-CGACCTCGACCCCG
C-CTTGGGCCTACCCCG-CCTCAGCGCA--------------------------------
-----------------------CTTTTGGGGT-CCTCCGCCAAGCAAA-----------
TTTTTTCG--------------CTGTCGGTCA-AAA--AGGACCCACAGATT-TATCGTT
TTACCTG-CACAC----------------------------------CA-AAAATGGCTA
CAAGCA------AATACTGACTAT---------------------TTCATCATAGGAAGC
CGCCGAGCTCGGCAAGGGTTCCTTCAAGTATGCGTGGGTTCTTGACAAGCTCAAGGCCGA
GCGCGAGCGTGGTATCACCATCGATATTGCTCTGTGGAAGTTCGAGACCGAGGAG---TA
CAACGTCACCGTCATTGGTGAGTCG-CTGCCTACAT-GTGTTGTA---------------
------------TTCACTTGGAAT------------------GACTGCTA----------
---------------ACCCACGTC---TACAG----------------------------
------------------------------------------------------------
------------------------------------------------------------
------------------------------------------------------------
------------------------------------------------------------
------------------------------------------------------------
------------------------------------------------------------
------------------------------------------------------------
------------------------------------------------
>Nigrospora_covidalis_LC158337
------------------------------------------------------------
------------------------------GAGAAGGTTAGTCCA-------TCTTTC--
----TGCCATCATCA------------------CCATT--------CCCTCCGA------
-----------------------------------------------------TCCTTCA
TTCACCCCGTCGGCCGATGCTTGGGC---TTGGGTGTCTTT-GCG-TGGCCTAGACCCCG
C-TCTCGGTCTACCCCG-CCTCAGCGCA--------------------------------
-----------------------CTTTTTGGGT---CTCGCTAAGCAAA----------T
TTTTTGC-----------------GGCCGCCC-ACA--AGGACCCATCAACC-AATC---
TCACATT-CACAC----------------------------------TACCAGTTTGCTG
CAAGCC------CATACTGACT-----------------------CCCCAAATAGGAAGC
CGCCGAGCTCGGCAAGGGTTCTTTCAAGTATGCCTGGGTCCTCGACAAGCTCAAGGCCGA
GCGTGAGCGTGGTATCACCATCGATATCGCTCTGTGGAAGTTCGAGACTGAGGAG---TA
CAACGTGACCGTCATCGGTGAGTCA-ACGTCCACTG-GCGCAGCA---------------
------------TGTACACCGAATGCCCGCA----------TGCCCGCTA----------
---------------ACCCACATCGTCTCCAGACGCTC----------------------
----------------------------------------------CCGGTCACCGTGAT
TTCATCAAGAAC------------------------------------------------
------------------------------------------------------------
------------------------------------------------------------
------------------------------------------------------------
------------------------------------------------------------
------------------------------------------------------------
------------------------------------------------
>Nigrospora_covidalisCGMCC_3.20538T
------------------------------------------------------------
------------------------------GAGAAGGTTAGTCCA-------TCTTTC--
----TGCCATCATCA------------------CCATT--------CCCTCCGA------
-----------------------------------------------------TCCTTCA
TTCACCCCGTCGGCCGATGCTTGGGC---TTGGGTGTCTTT-GCG-TGGCCTAGACCCCG
C-TCTCGGTCTACCCCG-CCTCAGCGCA--------------------------------
-----------------------CTTTTTGGGT---CTCGCTAAGCAAA----------T
TTTTTGC-----------------GGCCGCCC-ACA--AGGACCCATCAACC-AATC---
TCACATT-CACAC----------------------------------TACCAGTTTGCTG
CAAGCC------CATACTGACT-----------------------CCCCAAATAGGAAGC
CGCCGAGCTCGGCAAGGGTTCTTTCAAGTATGCCTGGGTCCTCGACAAGCTCAAGGCCGA
GCGTGAGCGTGGTATCACCATCGATATCGCTCTGTGGAAGTTCGAGACTGAGGAG---TA
CAACGTGACCGTCATCGGTGAGTCA-ACGTCCACTG-GCGCAGCA---------------
------------TGTACACCGAATGCCCGCA----------TGCCCGCTA----------
---------------ACCCACATCGTCTCCAGACGCTC----------------------
----------------------------------------------CCGGTCACCGTGAT
TTCATCAAGAAC------------------------------------------------
------------------------------------------------------------
------------------------------------------------------------
------------------------------------------------------------
------------------------------------------------------------
------------------------------------------------------------
------------------------------------------------
>Nigrospora_anhuiensis_QY-2
------------------------------------------------------------
------------------------------------------AGG-------CAGTCT--
----CTTTCTTAGTGTTC---------------ACATC-------GTCTTCG--------
-----------------------------------------------------CACCATA
TCACTATGATGGGTCGACGCTGGGCC------GAGCGTCTT-ACC-AGGCTTCGACCCCG
C-CTTCGGCCTACCCCG-CCTCGACGGACTGTTTTT------------------------
-----------------------CTTTTTGGGA-GCGTCGCCAAGCCAC-----------
CTCTTGG-----------------CGTCTCCC-AAA--AGGGTTCACCGACC-AATCACT
GCAGAGA-AACAC----------------------------------TATCGAACTGCCA
CTAGCA------TATACTGACC-----------------------ATTCATACAGGAAGC
CGCTGAGCTCGGCAAGGGTTCCTTCAAGTATGCGTGGGTTCTTGACAAGCTCAAGGCCGA
GCGCGAGCGTGGTATCACCATCGATATTGCTCTGTGGAAGTTCGAGACTGAGGAG---TA
CAACGTCACCGTCATTGGTTAGTCG-TCGCCCATCT----TTCCT---------------
------------CAAGCTCATTAT------------------GTTCTCTA----------
---------------ACCTCTATCGCCTTTAGACGCTC----------------------
----------------------------------------------CCGGTCACCGTGAT
TTCATCAAGAACATGATCA-----------------------------------------
------------------------------------------------------------
------------------------------------------------------------
------------------------------------------------------------
------------------------------------------------------------
------------------------------------------------------------
------------------------------------------------
>Nigrospora_oryzaeLC4265
------------------------------------------------------------
------------------------------GAGAAGGTCAGTCAA-------CGCTCT--
----TTCCTTCAGTGTTC---------------ACACC-------GTCTTCG--------
-----------------------------------------------------CACCATT
TCACTATGATGGGTCGACGCTGGGCC------GAGCGTCTT-CCC-AGGCTTCGACCCCG
C-CTTCGGCCTACCCCG-CCTCGACGGACTGTGTTT------------------------
-----------------------CTTTTTGGGA-GCGTCGCCAAGCCAC-----------
CTCTTGG-----------------CGTCTCCC-AAA--AGGGTTCACCGACC-AATCATT
GCAGAGA-ACCAC----------------------------------TATCGAACTGCCA
CTAGCA------TATACTGACC-----------------------ATTCATACAGGAAGC
CGCTGAGCTCGGCAAGGGTTCCTTCAAGTATGCGTGGGTTCTTGACAAGCTCAAGGCCGA
GCGCGAGCGTGGTATCACCATCGATATTGCTCTGTGGAAGTTCGAGACTGAGGAG---TA
CAACGTCACCGTCATTGGTTAGTCG-TCGCCCGTCT----TTCCT---------------
------------CAAGCTCATTAT------------------GTTCTCTA----------
---------------ACCTCTATCGCCTTCAGACGCTC----------------------
----------------------------------------------CCGGTCACCGTGAT
TTCATCAAGAACATGATCA-----------------------------------------
------------------------------------------------------------
------------------------------------------------------------
------------------------------------------------------------
------------------------------------------------------------
------------------------------------------------------------
------------------------------------------------
>Nigrospora_oryzaeLC2724
------------------------------------------------------------
-----------------------------CGAGAAGGTCAGTCAA-------CGCTCT--
----TTCCTTCAGTGTTC---------------ACACC-------GTCTTCG--------
-----------------------------------------------------CACCATT
TCACTATGATGGGTCGACGCTGGGCC------GAGCGTCTT-CCC-AGGCTTCGACCCCG
C-CTTCGGCCTACCCCG-CCTCGACGGACTGTGTTT------------------------
-----------------------CTTTTTGGGA-GCGTCGCCAAGCCAC-----------
CTCTTGG-----------------CGTCTCCC-AAA--AGGGTTCACCGACC-AATCATT
GCAGAGA-ACCAC----------------------------------TATCGAACTGCCA
CTAGCA------TATACTGACC-----------------------ATTCATACAGGAAGC
CGCTGAGCTCGGCAAGGGTTCCTTCAAGTATGCGTGGGTTCTTGACAAGCTCAAGGCCGA
GCGCGAGCGTGGTATCACCATCGATATTGCTCTGTGGAAGTTCGAGACTGAGGAG---TA
CAACGTCACCGTCATTGGTTAGTCG-TCGCCCGTCT----TTCCT---------------
------------CAAGCTCATTAT------------------GTTCTCTA----------
---------------ACCTCTATCGCCTTCAGACGCTC----------------------
----------------------------------------------CCGGTCACCGTGAT
TTCATCAAGAACATGATCAC----------------------------------------
------------------------------------------------------------
------------------------------------------------------------
------------------------------------------------------------
------------------------------------------------------------
------------------------------------------------------------
------------------------------------------------
>Nigrospora_brasiliensisCMM_1217
------------------------------------------------------------
-------CAAGCGTACCATC-GAGAAGTTCGAGAAGGTCAGTCAG-------CCCCTTC-
----CCCCAACATCATCCTCA------------CCATC-------TCCCGCG--------
------------------------------------------------------TTTTTC
ACTTCACTGTCGGGCGATGTTTGGTC------TGGG------TCC-TGGCCTCGACCCCG
C-GCCCGGCCTACCCCG-CCCCAGCTCA--------------------------------
-----------------------CGCTTGGGTCACGCCCGCCAAGCAAA----------A
ATTTTGC-----------------GGCGTCCC--AA--AAGGCGCATCGACC-AATCATG
ACA-----CATGC----------------------------------TACCAAGTTATCG
CAAGCG-----TCATACTGACT-----------------------CCCGAAATAGGAAGC
CGCTGAGCTCGGCAAGGGTTCCTTCAAGTATGCGTGGGTCCTTGACAAGCTCAAGGCCGA
GCGCGAGCGTGGTATCACCATCGATATTGCTCTGTGGAAGTTCGAGACTGAGGAG---TA
CAATGTCACCGTCATTGGTTAGTCG-CCGCCAACCT--GCGCCCA---------------
------------CGTCCTTGGAAC------------------GC----------------
------------------------------------------------------------
------------------------------------------------------------
------------------------------------------------------------
------------------------------------------------------------
------------------------------------------------------------
------------------------------------------------------------
------------------------------------------------------------
------------------------------------------------------------
------------------------------------------------
>Nigrospora_brasiliensisCMM_1214T
------------------------------------------------------------
-----GACAAGCGTACCATC-GAGAAGTTCGAGAAGGTCAGTCAG-------CCCCTTC-
----CCCCAACATCG------------------TCATC-------TCCCTCG--------
------------------------------------------------------TTTTTC
ACTTCACTGTCGGGCGATGTTTGGTC------GAGG------TCC-TGGCCTCGACCCCG
C-GCCCGGCCTACCCCG-CCTCAGCTCA--------------------------------
-----------------------CGCTTGGGTCACGCCCGCCAAGCAAA----------A
ATTTTGC-----------------GGCGTCCC--AA--AAGGCGCATCGACC-AATCATG
ACACA---CATGC----------------------------------TACCAAGTTATCG
CAAGCG-----CCATACTGACT-----------------------CCCGAAATAGGAAGC
CGCTGAGCTCGGCAAGGGTTCCTTCAAGTATGCGTGGGTCCTTGACAAGCTCAAGGCCGA
GCGCGAGCGTGGTATCACCATCGATATTGCTCTGTGGAAGTTCGAGACTGAGGAG---TA
CAACGTCACCGTCATTGGTTAGTCG-CCGCCAACCT--GCGCCCA---------------
------------CGTCCTTGGAAC------------------GA----------------
------------------------------------------------------------
------------------------------------------------------------
------------------------------------------------------------
------------------------------------------------------------
------------------------------------------------------------
------------------------------------------------------------
------------------------------------------------------------
------------------------------------------------------------
------------------------------------------------
>Nigrospora_sphaericaLC7312
------------------------------------------------------------
------------------------------GAGAAGGTCAGTCAG-------CCCTCTC-
---------------------------------TTATC-------ATCCGCT--------
------------------------------------------------------TTTTTC
ACTTCACTGTCGGGCGATGGTTGGTC------TGGG------TCT-TGACCTCGACCCCG
CGCCCCGGCCTACCCCG-CCTCGGCACA--------------------------------
-----------------------CTTTTGGGTCACCCCCGCCAAGCAAA-----------
TTTTTGC-----------------GGCGTCCCAAAA--GGGTTGCATCAACT-AATCAT-
GCACATA-CACAC----------------------------------GGCCAAATTGTTG
TAAGCA-----CGACACTGACC-----------------------CCCAATGTAGGAAGC
TGCCGAGCTCGGCAAGGGTTCCTTCAAGTATGCGTGGGTCCTTGACAAGCTCAAGGCCGA
GCGCGAGCGTGGTATCACCATCGATATTGCTCTGTGGAAGTTCGAGACTGAGGAG---TA
CAACGTCACCGTCATTGGTTAGTCG-CCGTTCATCC--GCGCCCA---------------
------------AGTGTATGGAAT------------------GTTTGCTA----------
---------------A-CCACGTTATCTCCAGATGCTC----------------------
----------------------------------------------CCGGTCACCGTGAT
TTCATCAAGAACATGATCACG---------------------------------------
------------------------------------------------------------
------------------------------------------------------------
------------------------------------------------------------
------------------------------------------------------------
------------------------------------------------------------
------------------------------------------------
>Nigrospora_sphaericaLC5901
------------------------------------------------------------
------------------------------GAGAAGGTCAGTCAG-------CCCTCTC-
---------------------------------TTATC-------ATCCGCT--------
------------------------------------------------------TTTTTC
ACTTCACTGTCGGGCGATGGTTGGTC------TGGG------TCT-TGACCTCGACCCCG
CGCCCCGGCCTACCCCG-CCTCGGCACA--------------------------------
-----------------------CTTTTGGGTCACCCCCGCCAAGCAAA-----------
TTTTTGC-----------------GGCGTCCCAAAA--GGGTTGCATCAACT-AATCAT-
GCACATA-CACAC----------------------------------GGCCAAATTGTTG
TAAGCA-----CGACACTGACC-----------------------CCCAATGTAGGAAGC
TGCCGAGCTCGGCAAGGGTTCCTTCAAGTATGCGTGGGTCCTTGACAAGCTCAAGGCCGA
GCGCGAGCGTGGTATCACCATCGATATTGCTCTGTGGAAGTTCGAGACTGAGGAG---TA
CAACGTCACCGTCATTGGTTAGTCG-CCGTTCATCC--GCGCCCA---------------
------------AGTGTATGGAAT------------------GTTTGCTA----------
---------------A-CCACGTTATCTCCAGATGCTC----------------------
----------------------------------------------CCGGTCACCGTGAT
TTCATCAAGAACATGATCA-----------------------------------------
------------------------------------------------------------
------------------------------------------------------------
------------------------------------------------------------
------------------------------------------------------------
------------------------------------------------------------
------------------------------------------------
>Nigrospora_sphaerica_LC_7294
------------------------------------------------------------
------------------------------GAGAAGGTCAGTCAG-------CCCTCTC-
---------------------------------TTATC-------ATCCGCT--------
------------------------------------------------------TTTTTC
ACTTCACTGTCGGGCGATGGTTGGTC------TGGG------TCT-TGACCTCGACCCCG
CGCCCCGGCCTACCCCG-CCTCGGCACA--------------------------------
-----------------------CTTTTGGGTCACCCCCGCCAAGCAAA-----------
TTTTTGC-----------------GGCGTCCCAAAA--GGGTTGCATCAACT-AATCAT-
GCACATA-CACAC----------------------------------GGCCAAATTGTTG
TAAGCA-----CGACACTGACC-----------------------CCCAATGTAGGAAGC
TGCCGAGCTCGGCAAGGGTTCCTTCAAGTATGCGTGGGTCCTTGACAAGCTCAAGGCCGA
GCGCGAGCGTGGTATCACCATCGATATTGCTCTGTGGAAGTTCGAGACTGAGGAG---TA
CAACGTCACCGTCATTGGTTAGTCG-CCGTTCATCC--GCGCCCA---------------
------------AGTGTATGGAAT------------------GTTTGCTA----------
---------------A-CCACGTTATCTCCAGATGCTC----------------------
----------------------------------------------CCGGTCACCGTGAT
TTCATCAAGAACATGATCACG---------------------------------------
------------------------------------------------------------
------------------------------------------------------------
------------------------------------------------------------
------------------------------------------------------------
------------------------------------------------------------
------------------------------------------------
>Nigrospora_sphaerica_LC_4241
------------------------------------------------------------
-----------------------------CGAGAAGGTCAGTCAG-------CCCTCTC-
---------------------------------TTATC-------ATCCGCT--------
------------------------------------------------------TTTTTC
ACTTCACTGTCGGGCGATGGTTGGTC------TGGG------TCT-TGACCTCGACCCCG
CGCCCCGGCCTACCCCG-CCTCGGCACA--------------------------------
-----------------------CTTTTGGGTCACCCCCGCCAAGCAAA-----------
TTTTTGC-----------------GGCGTCCCAAAA--GGGTTGCATCAACT-AATCAT-
GCACATA-CACAC----------------------------------GGCCAAATTGTTG
TAAGCA-----CGACACTGACC-----------------------CCCAATGTAGGAAGC
TGCCGAGCTCGGCAAGGGTTCCTTCAAGTATGCGTGGGTCCTTGACAAGCTCAAGGCCGA
GCGCGAGCGTGGTATCACCATCGATATTGCTCTGTGGAAGTTCGAGACTGAGGAG---TA
CAACGTCACCGTCATTGGTTAGTCG-CCGTTCATCC--GCGCCCA---------------
------------AGTGTATGGAAT------------------GTTTGCTA----------
---------------A-CCACGTTATCTCCAGATGCTC----------------------
----------------------------------------------CCGGTCACCGTGAT
TTCATCAAGAACATGATCACGG--------------------------------------
------------------------------------------------------------
------------------------------------------------------------
------------------------------------------------------------
------------------------------------------------------------
------------------------------------------------------------
------------------------------------------------
>Nigrospora_sphaerica_LC_4263
------------------------------------------------------------
------------------------------GAGAAGGTCAGTCAG-------CCCTCTC-
---------------------------------TTATC-------ATCCGCT--------
------------------------------------------------------TTTTTC
ACTTCACTGTCGGGCGATGGTTGGTC------TGGG------TCT-TGACCTCGACCCCG
CGCCCCGGCCTACCCCG-CCTCGGCACA--------------------------------
-----------------------CTTTTGGGTCACCCCCGCCAAGCAAA-----------
TTTTTGC-----------------GGCGTCCCAAAA--GGGTTGCATCAACT-AATCAT-
GCACATA-CACAC----------------------------------GGCCAAATTGTTG
TAAGCA-----CGACACTGACC-----------------------CCCAATGTAGGAAGC
TGCCGAGCTCGGCAAGGGTTCCTTCAAGTATGCGTGGGTCCTTGACAAGCTCAAGGCCGA
GCGCGAGCGTGGTATCACCATCGATATTGCTCTGTGGAAGTTCGAGACTGAGGAG---TA
CAACGTCACCGTCATTGGTTAGTCG-CCGTTCATCC--GCGCCCA---------------
------------AGTGTATGGAAT------------------GTTTGCTA----------
---------------A-CCACGTTATCTCCAGATGCTC----------------------
----------------------------------------------CCGGTCACCGTGAT
TTCATCAAGAACATGATC------------------------------------------
------------------------------------------------------------
------------------------------------------------------------
------------------------------------------------------------
------------------------------------------------------------
------------------------------------------------------------
------------------------------------------------
>Nigrospora_sphaerica_LC_4264
------------------------------------------------------------
------------------------------GAGAAGGTCAGTCAG-------CCCTCTC-
---------------------------------TTATC-------ATCCGCT--------
------------------------------------------------------TTTTTC
ACTTCACTGTCGGGCGATGGTTGGTC------TGGG------TCT-TGACCTCGACCCCG
CGCCCCGGCCTACCCCG-CCTCGGCACA--------------------------------
-----------------------CTTTTGGGTCACCCCCGCCAAGCAAA-----------
TTTTTGC-----------------GGCGTCCCAAAA--GGGTTGCATCAACT-AATCAT-
GCACATA-CACAC----------------------------------GGCCAAATTGTTG
TAAGCA-----CGACACTGACC-----------------------CCCAATGTAGGAAGC
TGCCGAGCTCGGCAAGGGTTCCTTCAAGTATGCGTGGGTCCTTGACAAGCTCAAGGCCGA
GCGCGAGCGTGGTATCACCATCGATATTGCTCTGTGGAAGTTCGAGACTGAGGAG---TA
CAACGTCACCGTCATTGGTTAGTCG-CCGTTCATCC--GCGCCCA---------------
------------AGTGTATGGAAT------------------GTTTGCTA----------
---------------A-CCACGTTATCTCCAGATGCTC----------------------
----------------------------------------------CCGGTCACCGTGAT
TTCATCAAGAACATG---------------------------------------------
------------------------------------------------------------
------------------------------------------------------------
------------------------------------------------------------
------------------------------------------------------------
------------------------------------------------------------
------------------------------------------------
>Nigrospora_sphaerica_LC_4274
------------------------------------------------------------
------------------------------GAGAAGGTCAGTCAG-------CCCTCTC-
---------------------------------TTATC-------ATCCGCT--------
------------------------------------------------------TTTTTC
ACTTCACTGTCGGGCGATGGTTGGTC------TGGG------TCT-TGACCTCGACCCCG
CGCCCCGGCCTACCCCG-CCTCGGCACA--------------------------------
-----------------------CTTTTGGGTCACCCCCGCCAAGCAAA-----------
TTTTTGC-----------------GGCGTCCCAAAA--GGGTTGCATCAACT-AATCAT-
GCACATA-CACAC----------------------------------GGCCAAATTGTTG
TAAGCA-----CGACACTGACC-----------------------CCCAATGTAGGAAGC
TGCCGAGCTCGGCAAGGGTTCCTTCAAGTATGCGTGGGTCCTTGACAAGCTCAAGGCCGA
GCGCGAGCGTGGTATCACCATCGATATTGCTCTGTGGAAGTTCGAGACTGAGGAG---TA
CAACGTCACCGTCATTGGTTAGTCG-CCGTTCATCC--GCGCCCA---------------
------------AGTGTATGGAAT------------------GTTTGCTA----------
---------------A-CCACGTTATCTCCAGATGCTC----------------------
----------------------------------------------CCGGTCACCGTGAT
TTCATCAAGAACATGATC------------------------------------------
------------------------------------------------------------
------------------------------------------------------------
------------------------------------------------------------
------------------------------------------------------------
------------------------------------------------------------
------------------------------------------------
>Nigrospora_sphaerica_LC_4307
------------------------------------------------------------
------------------------------GAGAAGGTCAGTCAG-------CCCTCTC-
---------------------------------TTATC-------ATCCGCT--------
------------------------------------------------------TTTTTC
ACTTCACTGTCGGGCGATGGTTGGTC------TGGG------TCT-TGACCTCGACCCCG
CGCCCCGGCCTACCCCG-CCTCGGCACA--------------------------------
-----------------------CTTTTGGGTCACCCCCGCCAAGCAAA-----------
TTTTTGC-----------------GGCGTCCCAAAA--GGGTTGCATCAACT-AATCAT-
GCACATA-CACAC----------------------------------GGCCAAATTGTTG
TAAGCA-----CGACACTGACC-----------------------CCCAATGTAGGAAGC
TGCCGAGCTCGGCAAGGGTTCCTTCAAGTATGCGTGGGTCCTTGACAAGCTCAAGGCCGA
GCGCGAGCGTGGTATCACCATCGATATTGCTCTGTGGAAGTTCGAGACTGAGGAG---TA
CAACGTCACCGTCATTGGTTAGTCG-CCGTTCATCC--GCGCCCA---------------
------------AGTGTATGGAAT------------------GTTTGCTA----------
---------------A-CCACGTTATCTCCAGATGCTC----------------------
----------------------------------------------CCG-----------
------------------------------------------------------------
------------------------------------------------------------
------------------------------------------------------------
------------------------------------------------------------
------------------------------------------------------------
------------------------------------------------------------
------------------------------------------------
>Nigrospora_sphaerica_LC_4372
------------------------------------------------------------
------------------------------GAGAAGGTCAGTCAG-------CCCTCTC-
---------------------------------TTATC-------ATCCGCT--------
------------------------------------------------------TTTTTC
ACTTCACTGTCGGGCGATGGTTGGTC------TGGG------TCT-TGACCTCGACCCCG
CGCCCCGGCCTACCCCG-CCTCGGCACA--------------------------------
-----------------------CTTTTGGGTCACCCCCGCCAAGCAAA-----------
TTTTTGC-----------------GGCGTCCCAAAA--GGGTTGCATCAACT-AATCAT-
GCACATA-CACAC----------------------------------GGCCAAATTGTTG
TAAGCA-----CGACACTGACC-----------------------CCCAATGTAGGAAGC
TGCCGAGCTCGGCAAGGGTTCCTTCAAGTATGCGTGGGTCCTTGACAAGCTCAAGGCCGA
GCGCGAGCGTGGTATCACCATCGATATTGCTCTGTGGAAGTTCGAGACTGAGGAG---TA
CAACGTCACCGTCATTGGTTAGTCG-CCGTTCATCC--GCGCCCA---------------
------------AGTGTATGGAAT------------------GTTTGCTA----------
---------------A-CCACGTTATCTCCAGATGCTC----------------------
----------------------------------------------CCGGTCACCGTGAT
TTCATCAAGAACATGATC------------------------------------------
------------------------------------------------------------
------------------------------------------------------------
------------------------------------------------------------
------------------------------------------------------------
------------------------------------------------------------
------------------------------------------------
>Nigrospora_sphaerica_LC_4447
------------------------------------------------------------
------------------------------GAGAAGGTCAGTCAG-------CCCTCTC-
---------------------------------TTATC-------ATCCGCT--------
------------------------------------------------------TTTTTC
ACTTCACTGTCGGGCGATGGTTGGTC------TGGG------TCT-TGACCTCGACCCCG
CGCCCCGGCCTACCCCG-CCTCGGCACA--------------------------------
-----------------------CTTTTGGGTCACCCCCGCCAAGCAAA-----------
TTTTTGC-----------------GGCGTCCCAAAA--GGGTTGCATCAACT-AATCAT-
GCACATA-CACAC----------------------------------GGCCAAATTGTTG
TAAGCA-----CGACACTGACC-----------------------CCCAATGTAGGAAGC
TGCCGAGCTCGGCAAGGGTTCCTTCAAGTATGCGTGGGTCCTTGACAAGCTCAAGGCCGA
GCGCGAGCGTGGTATCACCATCGATATTGCTCTGTGGAAGTTCGAGACTGAGGAG---TA
CAACGTCACCGTCATTGGTTAGTCG-CCGTTCATCC--GCGCCCA---------------
------------AGTGTATGGAAT------------------GTTTGCTA----------
---------------A-CCACGTTATCTCCAGATGCTC----------------------
----------------------------------------------CCGGTCACCGTGAT
TTCATCAAGAACATGAT-------------------------------------------
------------------------------------------------------------
------------------------------------------------------------
------------------------------------------------------------
------------------------------------------------------------
------------------------------------------------------------
------------------------------------------------
>Nigrospora_sphaerica_LC_5932
------------------------------------------------------------
------------------------------GAGAAGGTCAGTCAG-------CCCTCTC-
---------------------------------TTATC-------ATCCGCT--------
------------------------------------------------------TTTTTC
ACTTCACTGTCGGGCGATGGTTGGTC------TGGG------TCT-TGACCTCGACCCCG
CGCCCCGGCCTACCCCG-CCTCGGCACA--------------------------------
-----------------------CTTTTGGGTCACCCCCGCCAAGCAAA-----------
TTTTTGC-----------------GGCGTCCCAAAA--GGGTTGCATCAACT-AATCAT-
GCACATA-CACAC----------------------------------GGCCAAATTGTTG
TAAGCA-----CGACACTGACC-----------------------CCCAATGTAGGAAGC
TGCCGAGCTCGGCAAGGGTTCCTTCAAGTATGCGTGGGTCCTTGACAAGCTCAAGGCCGA
GCGCGAGCGTGGTATCACCATCGATATTGCTCTGTGGAAGTTCGAGACTGAGGAG---TA
CAACGTCACCGTCATTGGTTAGTCG-CCGTTCATCC--GCGCCCA---------------
------------AGTGTATGGAAT------------------GTTTGCTA----------
---------------A-CCACGTTATCTCCAGATGCTC----------------------
----------------------------------------------CCGGTCACCGTGAT
TTCATCAAGAACATGATCA-----------------------------------------
------------------------------------------------------------
------------------------------------------------------------
------------------------------------------------------------
------------------------------------------------------------
------------------------------------------------------------
------------------------------------------------
>Nigrospora_sphaerica_LC_5966
------------------------------------------------------------
------------------------------GAGAAGGTCAGTCAG-------CCCTCTC-
---------------------------------TTATC-------ATCCGCT--------
------------------------------------------------------TTTTTC
ACTTCACTGTCGGGCGATGGTTGGTC------TGGG------TCT-TGACCTCGACCCCG
CGCCCCGGCCTACCCCG-CCTCGGCACA--------------------------------
-----------------------CTTTTGGGTCACCCCCGCCAAGCAAA-----------
TTTTTGC-----------------GGCGTCCCAAAA--GGGTTGCATCAACT-AATCAT-
GCACATA-CACAC----------------------------------GGCCAAATTGTTG
TAAGCA-----CGACACTGACC-----------------------CCCAATGTAGGAAGC
TGCCGAGCTCGGCAAGGGTTCCTTCAAGTATGCGTGGGTCCTTGACAAGCTCAAGGCCGA
GCGCGAGCGTGGTATCACCATCGATATTGCTCTGTGGAAGTTCGAGACTGAGGAG---TA
CAACGTCACCGTCATTGGTTAGTCG-CCGTTCATCC--GCGCCCA---------------
------------AGTGTATGGAAT------------------GTTTGCTA----------
---------------A-CCACGTTATCTCCAGATGCTC----------------------
----------------------------------------------CCGGTCACCGTGAT
TTCATCAAGAACATGATC------------------------------------------
------------------------------------------------------------
------------------------------------------------------------
------------------------------------------------------------
------------------------------------------------------------
------------------------------------------------------------
------------------------------------------------
>Nigrospora_sphaerica_LC_7304
------------------------------------------------------------
------------------------------GAGAAGGTCAGTCAG-------CCCTCTC-
---------------------------------TTATC-------ATCCGCT--------
------------------------------------------------------TTTTTC
ACTTCACTGTCGGGCGATGGTTGGTC------TGGG------TCT-TGACCTCGACCCCG
CGCCCCGGCCTACCCCG-CCTCGGCACA--------------------------------
-----------------------CTTTTGGGTCACCCCCGCCAAGCAAA-----------
TTTTTGC-----------------GGCGTCCCAAAA--GGGTTGCATCAACT-AATCAT-
GCACATA-CACAC----------------------------------GGCCAAATTGTTG
TAAGCA-----CGACACTGACC-----------------------CCCAATGTAGGAAGC
TGCCGAGCTCGGCAAGGGTTCCTTCAAGTATGCGTGGGTCCTTGACAAGCTCAAGGCCGA
GCGCGAGCGTGGTATCACCATCGATATTGCTCTGTGGAAGTTCGAGACTGAGGAG---TA
CAACGTCACCGTCATTGGTTAGTCG-CCGTTCATCC--GCGCCCA---------------
------------AGTGTATGGAAT------------------GTTTGCTA----------
---------------A-CCACGTTATCTCCAGATGCTC----------------------
----------------------------------------------CCGGTCACCGTGAT
TTCATCAAGAACATGATCA-----------------------------------------
------------------------------------------------------------
------------------------------------------------------------
------------------------------------------------------------
------------------------------------------------------------
------------------------------------------------------------
------------------------------------------------
>Nigrospora_sphaerica_LC_6996
------------------------------------------------------------
---------------------GAGAAGTTCGAGAAGGTCAGTCAG-------CCCTCTC-
---------------------------------TTATC-------ATCCGCT--------
------------------------------------------------------TTTTTC
ACTTCACTGTCGGGCGATGGTTGGTC------TGGG------TCT-TGACCTCGACCCCG
CGCCCCGGCCTACCCCG-CCTCGGCACA--------------------------------
-----------------------CTTTTGGGTCACCCCCGCCAAGCAAA-----------
TTTTTGC-----------------GGCGTCCCAAAA--GGGTTGCATCAACT-AATCAT-
GCACATA-CACAC----------------------------------GGCCAAATTGTTG
TAAGCA-----CGACACTGACC-----------------------CCCAATGTAGGAAGC
TGCCGAGCTCGGCAAGGGTTCCTTCAAGTATGCGTGGGTCCTTGACAAGCTCAAGGCCGA
GCGCGAGCGTGGTATCACCATCGATATTGCTCTGTGGAAGTTCGAGACTGAGGAG---TA
CAACGTCACCGTCATTGGTTAGTCG-CCGTTCATCC--GCGCCCA---------------
------------AGTGTATGGAAT------------------GTTTGCTA----------
---------------A-CCACGTTATCTCCAGATGCTC----------------------
----------------------------------------------CCGGTCACCGTGAT
TTCATCAAGAACATGATCACT---------------------------------------
------------------------------------------------------------
------------------------------------------------------------
------------------------------------------------------------
------------------------------------------------------------
------------------------------------------------------------
------------------------------------------------
>Nigrospora_sphaerica_LC_2705
------------------------------------------------------------
-----------------------------CGAGAAGGTCAGTCAG-------CCCTCTC-
---------------------------------TTATC-------ATCCGCT--------
------------------------------------------------------TTTTTC
ACTTCACTGTCGGGCGATGGTTGGTC------TGGG------TCT-TGACCTCGACCCCG
CGCCCCGGCCTACCCCG-CCTCGGCACA--------------------------------
-----------------------CTTTTGGGTCACCCCCGCCAAGCAAA-----------
TTTTTGC-----------------GGCGTCCCAAAA--GGGTTGCATCAACT-AATCAT-
GCACATA-CACAC----------------------------------GGCCAAATTGTTG
TAAGCA-----CGACACTGACC-----------------------CCCAATGTAGGAAGC
TGCCGAGCTCGGCAAGGGTTCCTTCAAGTATGCGTGGGTCCTTGACAAGCTCAAGGCCGA
GCGCGAGCGTGGTATCACCATCGATATTGCTCTGTGGAAGTTCGAGACTGAGGAG---TA
CAACGTCACCGTCATTGGTTAGTCG-CCGTTCATCC--GCGCCCA---------------
------------AGTGTATGGAAT------------------GTTTGCTA----------
---------------A-CCACGTTATCTCCAGATGCTC----------------------
----------------------------------------------CCGGTCACCGTGAT
TTCATCAAGAACATGATCA-----------------------------------------
------------------------------------------------------------
------------------------------------------------------------
------------------------------------------------------------
------------------------------------------------------------
------------------------------------------------------------
------------------------------------------------
>Nigrospora_sphaerica_LC_2958
------------------------------------------------------------
-----------------------------CGAGAAGGTCAGTCAG-------CCCTCTC-
---------------------------------TTATC-------ATCCGCT--------
------------------------------------------------------TTTTTC
ACTTCACTGTCGGGCGATGGTTGGTC------TGGG------TCT-TGACCTCGACCCCG
CGCCCCGGCCTACCCCG-CCTCGGCACA--------------------------------
-----------------------CTTTTGGGTCACCCCCGCCAAGCAAA-----------
TTTTTGC-----------------GGCGTCCCAAAA--GGGTTGCATCAACT-AATCAT-
GCACATA-CACAC----------------------------------GGCCAAATTGTTG
TAAGCA-----CGACACTGACC-----------------------CCCAATGTAGGAAGC
TGCCGAGCTCGGCAAGGGTTCCTTCAAGTATGCGTGGGTCCTTGACAAGCTCAAGGCCGA
GCGCGAGCGTGGTATCACCATCGATATTGCTCTGTGGAAGTTCGAGACTGAGGAG---TA
CAACGTCACCGTCATTGGTTAGTCG-CCGTTCATCC--GCGCCCA---------------
------------AGTGTATGGAAT------------------GTTTGCTA----------
---------------A-CCACGTTATCTCCAGATGCTC----------------------
----------------------------------------------CCGGTCACCGTGAT
TTCATCAAGAACATGATCACTG--------------------------------------
------------------------------------------------------------
------------------------------------------------------------
------------------------------------------------------------
------------------------------------------------------------
------------------------------------------------------------
------------------------------------------------
>Nigrospora_sphaerica_LC_3477
------------------------------------------------------------
-----------------------------CGAGAAGGTCAGTCAG-------CCCTCTC-
---------------------------------TTATC-------ATCCGCT--------
------------------------------------------------------TTTTTC
ACTTCACTGTCGGGCGATGGTTGGTC------TGGG------TCT-TGACCTCGACCCCG
CGCCCCGGCCTACCCCG-CCTCGGCACA--------------------------------
-----------------------CTTTTGGGTCACCCCCGCCAAGCAAA-----------
TTTTTGC-----------------GGCGTCCCAAAA--GGGTTGCATCAACT-AATCAT-
GCACATA-CACAC----------------------------------GGCCAAATTGTTG
TAAGCA-----CGACACTGACC-----------------------CCCAATGTAGGAAGC
TGCCGAGCTCGGCAAGGGTTCCTTCAAGTATGCGTGGGTCCTTGACAAGCTCAAGGCCGA
GCGCGAGCGTGGTATCACCATCGATATTGCTCTGTGGAAGTTCGAGACTGAGGAG---TA
CAACGTCACCGTCATTGGTTAGTCG-CCGTTCATCC--GCGCCCA---------------
------------AGTGTATGGAAT------------------GTTTGCTA----------
---------------A-CCACGTTATCTCCAGATGCTC----------------------
----------------------------------------------CCGGTCACCGTGAT
TTCATCAAGAACATGATCACTG--------------------------------------
------------------------------------------------------------
------------------------------------------------------------
------------------------------------------------------------
------------------------------------------------------------
------------------------------------------------------------
------------------------------------------------
>Nigrospora_sphaerica_LC_4293
------------------------------------------------------------
-----------------------------CGAGAAGGTCAGTCAG-------CCCTCTC-
---------------------------------TTATC-------ATCCGCT--------
------------------------------------------------------TTTTTC
ACTTCACTGTCGGGCGATGGTTGGTC------TGGG------TCT-TGACCTCGACCCCG
CGCCCCGGCCTACCCCG-CCTCGGCACA--------------------------------
-----------------------CTTTTGGGTCACCCCCGCCAAGCAAA-----------
TTTTTGC-----------------GGCGTCCCAAAA--GGGTTGCATCAACT-AATCAT-
GCACATA-CACAC----------------------------------GGCCAAATTGTTG
TAAGCA-----CGACACTGACC-----------------------CCCAATGTAGGAAGC
TGCCGAGCTCGGCAAGGGTTCCTTCAAGTATGCGTGGGTCCTTGACAAGCTCAAGGCCGA
GCGCGAGCGTGGTATCACCATCGATATTGCTCTGTGGAAGTTCGAGACTGAGGAG---TA
CAACGTCACCGTCATTGGTTAGTCG-CCGTTCATCC--GCGCCCA---------------
------------AGTGTATGGAAT------------------GTTTGCTA----------
---------------A-CCACGTTATCTCCAGATGCTC----------------------
----------------------------------------------CCGGTCACCGTGAT
TTCATCAA----------------------------------------------------
------------------------------------------------------------
------------------------------------------------------------
------------------------------------------------------------
------------------------------------------------------------
------------------------------------------------------------
------------------------------------------------
>Nigrospora_sphaerica_LC_5944
------------------------------------------------------------
-----------------------------CGAGAAGGTCAGTCAG-------CCCTCTC-
---------------------------------TTATC-------ATCCGCT--------
------------------------------------------------------TTTTTC
ACTTCACTGTCGGGCGATGGTTGGTC------TGGG------TCT-TGACCTCGACCCCG
CGCCCCGGCCTACCCCG-CCTCGGCACA--------------------------------
-----------------------CTTTTGGGTCACCCCCGCCAAGCAAA-----------
TTTTTGC-----------------GGCGTCCCAAAA--GGGTTGCATCAACT-AATCAT-
GCACATA-CACAC----------------------------------GGCCAAATTGTTG
TAAGCA-----CGACACTGACC-----------------------CCCAATGTAGGAAGC
TGCCGAGCTCGGCAAGGGTTCCTTCAAGTATGCGTGGGTCCTTGACAAGCTCAAGGCCGA
GCGCGAGCGTGGTATCACCATCGATATTGCTCTGTGGAAGTTCGAGACTGAGGAG---TA
CAACGTCACCGTCATTGGTTAGTCG-CCGTTCATCC--GCGCCCA---------------
------------AGTGTATGGAAT------------------GTTTGCTA----------
---------------A-CCACGTTATCTCCAGATGCTC----------------------
----------------------------------------------CCGGTCACCGTGAT
TTCATCAAGAACATGAT-------------------------------------------
------------------------------------------------------------
------------------------------------------------------------
------------------------------------------------------------
------------------------------------------------------------
------------------------------------------------------------
------------------------------------------------
>Nigrospora_sphaerica_LC_6294
------------------------------------------------------------
-----------------------------CGAGAAGGTCAGTCAG-------CCCTCTC-
---------------------------------TTATC-------ATCCGCT--------
------------------------------------------------------TTTTTC
ACTTCACTGTCGGGCGATGGTTGGTC------TGGG------TCT-TGACCTCGACCCCG
CGCCCCGGCCTACCCCG-CCTCGGCACA--------------------------------
-----------------------CTTTTGGGTCACCCCCGCCAAGCAAA-----------
TTTTTGC-----------------GGCGTCCCAAAA--GGGTTGCATCAACT-AATCAT-
GCACATA-CACAC----------------------------------GGCCAAATTGTTG
TAAGCA-----CGACACTGACC-----------------------CCCAATGTAGGAAGC
TGCCGAGCTCGGCAAGGGTTCCTTCAAGTATGCGTGGGTCCTTGACAAGCTCAAGGCCGA
GCGCGAGCGTGGTATCACCATCGATATTGCTCTGTGGAAGTTCGAGACTGAGGAG---TA
CAACGTCACCGTCATTGGTTAGTCG-CCGTTCATCC--GCGCCCA---------------
------------AGTGTATGGAAT------------------GTTTGCTA----------
---------------A-CCACGTTATCTCCAGATGCTC----------------------
----------------------------------------------CCGGTCACCGTGAT
TTCATCAAGAACATGATC------------------------------------------
------------------------------------------------------------
------------------------------------------------------------
------------------------------------------------------------
------------------------------------------------------------
------------------------------------------------------------
------------------------------------------------
>Nigrospora_sphaerica_LC_7295
------------------------------------------------------------
-----------------------------CGAGAAGGTCAGTCAG-------CCCTCTC-
---------------------------------TTATC-------ATCCGCT--------
------------------------------------------------------TTTTTC
ACTTCACTGTCGGGCGATGGTTGGTC------TGGG------TCT-TGACCTCGACCCCG
CGCCCCGGCCTACCCCG-CCTCGGCACA--------------------------------
-----------------------CTTTTGGGTCACCCCCGCCAAGCAAA-----------
TTTTTGC-----------------GGCGTCCCAAAA--GGGTTGCATCAACT-AATCAT-
GCACATA-CACAC----------------------------------GGCCAAATTGTTG
TAAGCA-----CGACACTGACC-----------------------CCCAATGTAGGAAGC
TGCCGAGCTCGGCAAGGGTTCCTTCAAGTATGCGTGGGTCCTTGACAAGCTCAAGGCCGA
GCGCGAGCGTGGTATCACCATCGATATTGCTCTGTGGAAGTTCGAGACTGAGGAG---TA
CAACGTCACCGTCATTGGTTAGTCG-CCGTTCATCC--GCGCCCA---------------
------------AGTGTATGGAAT------------------GTTTGCTA----------
---------------A-CCACGTTATCTCCAGATGCTC----------------------
----------------------------------------------CCGGTCACCGTGAT
TTCATCAAGAACATGATCA-----------------------------------------
------------------------------------------------------------
------------------------------------------------------------
------------------------------------------------------------
------------------------------------------------------------
------------------------------------------------------------
------------------------------------------------
>Nigrospora_sphaerica_LC_7296
------------------------------------------------------------
-----------------------------CGAGAAGGTCAGTCAG-------CCCTCTC-
---------------------------------TTATC-------ATCCGCT--------
------------------------------------------------------TTTTTC
ACTTCACTGTCGGGCGATGGTTGGTC------TGGG------TCT-TGACCTCGACCCCG
CGCCCCGGCCTACCCCG-CCTCGGCACA--------------------------------
-----------------------CTTTTGGGTCACCCCCGCCAAGCAAA-----------
TTTTTGC-----------------GGCGTCCCAAAA--GGGTTGCATCAACT-AATCAT-
GCACATA-CACAC----------------------------------GGCCAAATTGTTG
TAAGCA-----CGACACTGACC-----------------------CCCAATGTAGGAAGC
TGCCGAGCTCGGCAAGGGTTCCTTCAAGTATGCGTGGGTCCTTGACAAGCTCAAGGCCGA
GCGCGAGCGTGGTATCACCATCGATATTGCTCTGTGGAAGTTCGAGACTGAGGAG---TA
CAACGTCACCGTCATTGGTTAGTCG-CCGTTCATCC--GCGCCCA---------------
------------AGTGTATGGAAT------------------GTTTGCTA----------
---------------A-CCACGTTATCTCCAGATGCTC----------------------
----------------------------------------------CCGGTCACCGTGAT
TTCATCAAGAACATGATCA-----------------------------------------
------------------------------------------------------------
------------------------------------------------------------
------------------------------------------------------------
------------------------------------------------------------
------------------------------------------------------------
------------------------------------------------
>Nigrospora_sphaerica_LC_7298
------------------------------------------------------------
---------------TCATC-GAGAAGTTCGAGAAGGTCAGTCAG-------CCCTCTC-
---------------------------------TTATC-------ATCCGCT--------
------------------------------------------------------TTTTTC
ACTTCACTGTCGGGCGATGGTTGGTC------TGGG------TCT-TGACCTCGACCCCG
CGCCCCGGCCTACCCCG-CCTCGGCACA--------------------------------
-----------------------CTTTTGGGTCACCCCCGCCAAGCAAA-----------
TTTTTGC-----------------GGCGTCCCAAAA--GGGTTGCATCAACT-AATCAT-
GCACATA-CACAC----------------------------------GGCCAAATTGTTG
TAAGCA-----CGACACTGACC-----------------------CCCAATGTAGGAAGC
TGCCGAGCTCGGCAAGGGTTCCTTCAAGTATGCGTGGGTCCTTGACAAGCTCAAGGCCGA
GCGCGAGCGTGGTATCACCATCGATATTGCTCTGTGGAAGTTCGAGACTGAGGAG---TA
CAACGTCACCGTCATTGGTTAGTCG-CCGTTCATCC--GCGCCCA---------------
------------AGTGTATGGAAT------------------GTTTGCTA----------
---------------A-CCACGTTATCTCCAGATGCTC----------------------
----------------------------------------------CCGGTCACCGTGAT
TTCATCAAGAACATGATCACTG--------------------------------------
------------------------------------------------------------
------------------------------------------------------------
------------------------------------------------------------
------------------------------------------------------------
------------------------------------------------------------
------------------------------------------------
>Nigrospora_sphaerica_LC_7303
------------------------------------------------------------
-----------------------------CGAGAAGGTCAGTCAG-------CCCTCTC-
---------------------------------TTATC-------ATCCGCT--------
------------------------------------------------------TTTTTC
ACTTCACTGTCGGGCGATGGTTGGTC------TGGG------TCT-TGACCTCGACCCCG
CGCCCCGGCCTACCCCG-CCTCGGCACA--------------------------------
-----------------------CTTTTGGGTCACCCCCGCCAAGCAAA-----------
TTTTTGC-----------------GGCGTCCCAAAA--GGGTTGCATCAACT-AATCAT-
GCACATA-CACAC----------------------------------GGCCAAATTGTTG
TAAGCA-----CGACACTGACC-----------------------CCCAATGTAGGAAGC
TGCCGAGCTCGGCAAGGGTTCCTTCAAGTATGCGTGGGTCCTTGACAAGCTCAAGGCCGA
GCGCGAGCGTGGTATCACCATCGATATTGCTCTGTGGAAGTTCGAGACTGAGGAG---TA
CAACGTCACCGTCATTGGTTAGTCG-CCGTTCATCC--GCGCCCA---------------
------------AGTGTATGGAAT------------------GTTTGCTA----------
---------------A-CCACGTTATCTCCAGATGCTC----------------------
----------------------------------------------CCGGTCACCGTGAT
TTCATCAAGAACATGATCACT---------------------------------------
------------------------------------------------------------
------------------------------------------------------------
------------------------------------------------------------
------------------------------------------------------------
------------------------------------------------------------
------------------------------------------------
>Nigrospora_sphaerica_GUCC_25-0134
------------------------------------------------------------
-------------------C-GAGAAGTTCGAGAAGGTCAGTCAG-------CCCTCTC-
---------------------------------TTATC-------ATCCGCT--------
------------------------------------------------------TTTTTC
ACTTCACTGTCGGGCGATGGTTGGTC------TGGG------TCT-TGACCTCGACCCCG
CGCCCCGGCCTACCCCG-CCTCGGCACA--------------------------------
-----------------------CTTTTGGGTCACCCCCGCCAAGCAAA-----------
TTTTTGC-----------------GGCGTCCCAAAA--GGGTTGCATCAACT-AATCAT-
GCACATA-CACAC----------------------------------GGCCAAATTGTTG
TAAGCA-----CGACACTGACC-----------------------CCCAATGTAGGAAGC
TGCCGAGCTCGGCAAGGGTTCCTTCAAGTATGCGTGGGTCCTTGACAAGCTCAAGGCCGA
GCGCGAGCGTGGTATCACCATCGATATTGCTCTGTGGAAGTTCGAGACTGAGGAG---TA
CAACGTCACCGTCATTGGTTAGTCG-CCGTTCATCC--GCGCCCA---------------
------------AGTGTATGGAAT------------------GTTTGCTA----------
---------------A-CCACGTTATCTCCAGATGCTC----------------------
----------------------------------------------CCGGTCACCGTGAT
TTCATCAAGAACATGATCACTG--------------------------------------
------------------------------------------------------------
------------------------------------------------------------
------------------------------------------------------------
------------------------------------------------------------
------------------------------------------------------------
------------------------------------------------
>Nigrospora_sphaerica_LC_6969
------------------------------------------------------------
-------------------------------AGAAGGTCAGTCAG-------CCCTCTC-
---------------------------------TTATC-------ATCCGCT--------
------------------------------------------------------TTTTTC
ACTTCACTGTCGGGCGATGGTTGGTC------TGGG------TCT-TGACCTCGACCCCG
CGCCCCGGCCTACCCCG-CCTCGGCACA--------------------------------
-----------------------CTTTTGGGTCACCCCCGCCAAGCAAA-----------
TTTTTGC-----------------GGCGTCCCAAAA--GGGTTGCATCAACT-AATCAT-
GCACATA-CACAC----------------------------------GGCCAAATTGTTG
TAAGCA-----CGACACTGACC-----------------------CCCAATGTAGGAAGC
TGCCGAGCTCGGCAAGGGTTCCTTCAAGTATGCGTGGGTCCTTGACAAGCTCAAGGCCGA
GCGCGAGCGTGGTATCACCATCGATATTGCTCTGTGGAAGTTCGAGACTGAGGAG---TA
CAACGTCACCGTCATTGGTTAGTCG-CCGTTCATCC--GCGCCCA---------------
------------AGTGTATGGAAT------------------GTTTGCTA----------
---------------A-CCACGTTATCTCCAGATGCTC----------------------
----------------------------------------------CCGGTCACCGTGAT
TTCATCAAGAACATGATCACTG-GTACCTCC-----------------------------
------------------------------------------------------------
------------------------------------------------------------
------------------------------------------------------------
------------------------------------------------------------
------------------------------------------------------------
------------------------------------------------
>Nigrospora_sphaerica_GUCC_25-0138
------------------------------------------------------------
-------------------C-GAGAAGTTCGAGAAGGTCAGTCAG-------CCCTCTC-
---------------------------------TTATC-------ATCCGCT--------
------------------------------------------------------TTTTTC
ACTTCACTGTCGGGCGATGGTTGGTC------TGGG------TCT-TGACCTCGACCCCG
CGCCCCGGCCTACCCCG-CCTCGGCACA--------------------------------
-----------------------CTTTTGGGTCACCCCCGCCAAGCAAA-----------
TTTTTGC-----------------GGCGTCCCAAAA--GGGTTGCATCAACT-AATCAT-
GCACATA-CACAC----------------------------------GGCCAAATTGTTG
TAAGCA-----CGACACTGACC-----------------------CCCAATGTAGGAAGC
TGCCGAGCTCGGCAAGGGTTCCTTCAAGTATGCGTGGGTCCTTGACAAGCTCAAGGCCGA
GCGCGAGCGTGGTATCACCATCGATATTGCTCTGTGGAAGTTCGAGACTGAGGAG---TA
CAACGTCACCGTCATTGGTTAGTCG-CCGTTCATCC--GCGCCCA---------------
------------AGTGTATGGAAT------------------GTTTGCTA----------
---------------A-CCACGTTATCTCCAGATGCTC----------------------
----------------------------------------------CCGGTCACCGTGAT
TTCATCAAGAACATGATCACTG-GTACCTCCA----------------------------
------------------------------------------------------------
------------------------------------------------------------
------------------------------------------------------------
------------------------------------------------------------
------------------------------------------------------------
------------------------------------------------
>Nigrospora_sphaerica_GUCC_25-0139
------------------------------------------------------------
----------------CATC-GAGAAGTTCGAGAAGGTCAGTCAG-------CCCTCTC-
---------------------------------TTATC-------ATCCGCT--------
------------------------------------------------------TTTTTC
ACTTCACTGTCGGGCGATGGTTGGTC------TGGG------TCT-TGACCTCGACCCCG
CGCCCCGGCCTACCCCG-CCTCGGCACA--------------------------------
-----------------------CTTTTGGGTCACCCCCGCCAAGCAAA-----------
TTTTTGC-----------------GGCGTCCCAAAA--GGGTTGCATCAACT-AATCAT-
GCACATA-CACAC----------------------------------GGCCAAATTGTTG
TAAGCA-----CGACACTGACC-----------------------CCCAATGTAGGAAGC
TGCCGAGCTCGGCAAGGGTTCCTTCAAGTATGCGTGGGTCCTTGACAAGCTCAAGGCCGA
GCGCGAGCGTGGTATCACCATCGATATTGCTCTGTGGAAGTTCGAGACTGAGGAG---TA
CAACGTCACCGTCATTGGTTAGTCG-CCGTTCATCC--GCGCCCA---------------
------------AGTGTATGGAAT------------------GTTTGCTA----------
---------------A-CCACGTTATCTCCAGATGCTC----------------------
----------------------------------------------CCGGTCACCGTGAT
TTCATCAAGAACATGATCACTG-GTACCTCCAA---------------------------
------------------------------------------------------------
------------------------------------------------------------
------------------------------------------------------------
------------------------------------------------------------
------------------------------------------------------------
------------------------------------------------
>Nigrospora_sphaerica_LC_3420
------------------------------------------------------------
------------------------------GAGAAGGTCAGTCAG-------CCCTCTC-
---------------------------------TTATC-------ATCCGCT--------
------------------------------------------------------TTTTTC
ACTTCACTGTCGGGCGATGGTTGGTC------TGGG------TCT-TGACCTCGACCCCG
CGCCCCGGCCTACCCCG-CCTCGGCACA--------------------------------
-----------------------CTTTTGGGTCACCCCCGCCAAGCAAA-----------
TTTTTGC-----------------GGCGTCCCAAAA--GGGTTGCATCAACT-AATCAT-
GCACATA-CACAC----------------------------------GGCCAAATTGTTG
TAAGCA-----CGACACTGACC-----------------------CCCAATGTAGGAAGC
TGCCGAGCTCGGCAAGGGTTCCTTCAAGTATGCGTGGGTCCTTGACAAGCTCAAGGCCGA
GCGCGAGCGTGGTATCACCATCGATATTGCTCTGTGGAAGTTCGAGACTGAGGAG---TA
CAACGTCACCGTCATTGGTTAGTCG-CCGTTCATCC--GCGCCCA---------------
------------AGTGTATGGAAT------------------GTTTGCTA----------
---------------A-CCACGTTATCTCCAGATGCTC----------------------
----------------------------------------------CCGGTCACCGTGAT
TTCATCAAGAACATGATCACTG--------------------------------------
------------------------------------------------------------
------------------------------------------------------------
------------------------------------------------------------
------------------------------------------------------------
------------------------------------------------------------
------------------------------------------------
>Nigrospora_sphaerica_LC_4174
------------------------------------------------------------
------------------------------GAGAAGGTCAGTCAG-------CCCTCTC-
---------------------------------TTATC-------ATCCGCT--------
------------------------------------------------------TTTTTC
ACTTCACTGTCGGGCGATGGTTGGTC------TGGG------TCT-TGACCTCGACCCCG
CGCCCCGGCCTACCCCG-CCTCGGCACA--------------------------------
-----------------------CTTTTGGGTCACCCCCGCCAAGCAAA-----------
TTTTTGC-----------------GGCGTCCCAAAA--GGGTTGCATCAACT-AATCAT-
GCACATA-CACAC----------------------------------GGCCAAATTGTTG
TAAGCA-----CGACACTGACC-----------------------CCCAATGTAGGAAGC
TGCCGAGCTCGGCAAGGGTTCCTTCAAGTATGCGTGGGTCCTTGACAAGCTCAAGGCCGA
GCGCGAGCGTGGTATCACCATCGATATTGCTCTGTGGAAGTTCGAGACTGAGGAG---TA
CAACGTCACCGTCATTGGTTAGTCG-CCGTTCATCC--GCGCCCA---------------
------------AGTGTATGGAAT------------------GTTTGCTA----------
---------------A-CCACGTTATCTCCAGATGCTC----------------------
----------------------------------------------CCGGTCACCGTGAT
TTCATCAAGAACATGATCACTG--------------------------------------
------------------------------------------------------------
------------------------------------------------------------
------------------------------------------------------------
------------------------------------------------------------
------------------------------------------------------------
------------------------------------------------
>Nigrospora_sphaerica_LC_4278
------------------------------------------------------------
------------------------------GAGAAGGTCAGTCAG-------CCCTCTC-
---------------------------------TTATC-------ATCCGCT--------
------------------------------------------------------TTTTTC
ACTTCACTGTCGGGCGATGGTTGGTC------TGGG------TCT-TGACCTCGACCCCG
CGCCCCGGCCTACCCCG-CCTCGGCACA--------------------------------
-----------------------CTTTTGGGTCACCCCCGCCAAGCAAA-----------
TTTTTGC-----------------GGCGTCCCAAAA--GGGTTGCATCAACT-AATCAT-
GCACATA-CACAC----------------------------------GGCCAAATTGTTG
TAAGCA-----CGACACTGACC-----------------------CCCAATGTAGGAAGC
TGCCGAGCTCGGCAAGGGTTCCTTCAAGTATGCGTGGGTCCTTGACAAGCTCAAGGCCGA
GCGCGAGCGTGGTATCACCATCGATATTGCTCTGTGGAAGTTCGAGACTGAGGAG---TA
CAACGTCACCGTCATTGGTTAGTCG-CCGTTCATCC--GCGCCCA---------------
------------AGTGTATGGAAT------------------GTTTGCTA----------
---------------A-CCACGTTATCTCCAGATGCTC----------------------
----------------------------------------------CCGGTCACCGTGAT
TTCATCAAGAACATGATCACT---------------------------------------
------------------------------------------------------------
------------------------------------------------------------
------------------------------------------------------------
------------------------------------------------------------
------------------------------------------------------------
------------------------------------------------
>Nigrospora_sphaerica_LC_4291
------------------------------------------------------------
------------------------------GAGAAGGTCAGTCAG-------CCCTCTC-
---------------------------------TTATC-------ATCCGCT--------
------------------------------------------------------TTTTTC
ACTTCACTGTCGGGCGATGGTTGGTC------TGGG------TCT-TGACCTCGACCCCG
CGCCCCGGCCTACCCCG-CCTCGGCACA--------------------------------
-----------------------CTTTTGGGTCACCCCCGCCAAGCAAA-----------
TTTTTGC-----------------GGCGTCCCAAAA--GGGTTGCATCAACT-AATCAT-
GCACATA-CACAC----------------------------------GGCCAAATTGTTG
TAAGCA-----CGACACTGACC-----------------------CCCAATGTAGGAAGC
TGCCGAGCTCGGCAAGGGTTCCTTCAAGTATGCGTGGGTCCTTGACAAGCTCAAGGCCGA
GCGCGAGCGTGGTATCACCATCGATATTGCTCTGTGGAAGTTCGAGACTGAGGAG---TA
CAACGTCACCGTCATTGGTTAGTCG-CCGTTCATCC--GCGCCCA---------------
------------AGTGTATGGAAT------------------GTTTGCTA----------
---------------A-CCACGTTATCTCCAGATGCTC----------------------
----------------------------------------------CCGGTCACCGTGAT
TTCATCAAGAACATGATCACTG--------------------------------------
------------------------------------------------------------
------------------------------------------------------------
------------------------------------------------------------
------------------------------------------------------------
------------------------------------------------------------
------------------------------------------------
>Nigrospora_sphaerica_GUCC_25-0135
------------------------------------------------------------
-------------------------------AGAAGGTCAGTCAG-------CCCTCTC-
---------------------------------TTATC-------ATCCGCT--------
------------------------------------------------------TTTTTC
ACTTCACTGTCGGGCGATGGTTGGTC------TGGG------TCT-TGACCTCGACCCCG
CGCCCCGGCCTACCCCG-CCTCGGCACA--------------------------------
-----------------------CTTTTGGGTCACCCCCGCCAAGCAAA-----------
TTTTTGC-----------------GGCGTCCCAAAA--GGGTTGCATCAACT-AATCAT-
GCACATA-CACAC----------------------------------GGCCAAATTGTTG
TAAGCA-----CGACACTGACC-----------------------CCCAATGTAGGAAGC
TGCCGAGCTCGGCAAGGGTTCCTTCAAGTATGCGTGGGTCCTTGACAAGCTCAAGGCCGA
GCGCGAGCGTGGTATCACCATCGATATTGCTCTGTGGAAGTTCGAGACTGAGGAG---TA
CAACGTCACCGTCATTGGTTAGTCG-CCGTTCATCC--GCGCCCA---------------
------------AGTGTATGGAAT------------------GTTTGCTA----------
---------------A-CCACGTTATCTCCAGATGCTC----------------------
----------------------------------------------CCGGTCACCGTGAT
TTCATCAAGAACATGAT-------------------------------------------
------------------------------------------------------------
------------------------------------------------------------
------------------------------------------------------------
------------------------------------------------------------
------------------------------------------------------------
------------------------------------------------
>Nigrospora_sphaerica_GUCC_25-0136
------------------------------------------------------------
------------------------------GAGAAGGTCAGTCAG-------CCCTCTC-
---------------------------------TTATC-------ATCCGCT--------
------------------------------------------------------TTTTTC
ACTTCACTGTCGGGCGATGGTTGGTC------TGGG------TCT-TGACCTCGACCCCG
CGCCCCGGCCTACCCCG-CCTCGGCACA--------------------------------
-----------------------CTTTTGGGTCACCCCCGCCAAGCAAA-----------
TTTTTGC-----------------GGCGTCCCAAAA--GGGTTGCATCAACT-AATCAT-
GCACATA-CACAC----------------------------------GGCCAAATTGTTG
TAAGCA-----CGACACTGACC-----------------------CCCAATGTAGGAAGC
TGCCGAGCTCGGCAAGGGTTCCTTCAAGTATGCGTGGGTCCTTGACAAGCTCAAGGCCGA
GCGCGAGCGTGGTATCACCATCGATATTGCTCTGTGGAAGTTCGAGACTGAGGAG---TA
CAACGTCACCGTCATTGGTTAGTCG-CCGTTCATCC--GCGCCCA---------------
------------AGTGTATGGAAT------------------GTTTGCTA----------
---------------A-CCACGTTATCTCCAGATGCTC----------------------
----------------------------------------------CCGGTCACCGTGAT
TTCATCAAGAACATGATCACTGGGTACCTCCA----------------------------
------------------------------------------------------------
------------------------------------------------------------
------------------------------------------------------------
------------------------------------------------------------
------------------------------------------------------------
------------------------------------------------
>Nigrospora_sphaerica_GUCC_25-0137
------------------------------------------------------------
-------------------------------AGAAGGTCAGTCAG-------CCCTCTC-
---------------------------------TTATC-------ATCCGCT--------
------------------------------------------------------TTTTTC
ACTTCACTGTCGGGCGATGGTTGGTC------TGGG------TCT-TGACCTCGACCCCG
CGCCCCGGCCTACCCCG-CCTCGGCACA--------------------------------
-----------------------CTTTTGGGTCACCCCCGCCAAGCAAA-----------
TTTTTGC-----------------GGCGTCCCAAAA--GGGTTGCATCAACT-AATCAT-
GCACATA-CACAC----------------------------------GGCCAAATTGTTG
TAAGCA-----CGACACTGACC-----------------------CCCAATGTAGGAAGC
TGCCGAGCTCGGCAAGGGTTCCTTCAAGTATGCGTGGGTCCTTGACAAGCTCAAGGCCGA
GCGCGAGCGTGGTATCACCATCGATATTGCTCTGTGGAAGTTCGAGACTGAGGAG---TA
CAACGTCACCGTCATTGGTTAGTCG-CCGTTCATCC--GCGCCCA---------------
------------AGTGTATGGAAT------------------GTTTGCTA----------
---------------A-CCACGTTATCTCCAGATGCTC----------------------
----------------------------------------------CCGGTCACCGTGAT
TTCATCAAGAACATGATCACTGGGTACCTCCA----------------------------
------------------------------------------------------------
------------------------------------------------------------
------------------------------------------------------------
------------------------------------------------------------
------------------------------------------------------------
------------------------------------------------
>Nigrospora_sphaerica_LC_4303
------------------------------------------------------------
-------------------------------AGAAGGTCAGTCAG-------CCCTCTC-
---------------------------------TTATC-------ATCCGCT--------
------------------------------------------------------TTTTTC
ACTTCACTGTCGGGCGATGGTTGGTC------TGGG------TCT-TGACCTCGACCCCG
CGCCCCGGCCTACCCCG-CCTCGGCACA--------------------------------
-----------------------CTTTTGGGTCACCCCCGCCAAGCAAA-----------
TTTTTGC-----------------GGCGTCCCAAAA--GGGTTGCATCAACT-AATCAT-
GCACATA-CACAC----------------------------------GGCCAAATTGTTG
TAAGCA-----CGACACTGACC-----------------------CCCAATGTAGGAAGC
TGCCGAGCTCGGCAAGGGTTCCTTCAAGTATGCGTGGGTCCTTGACAAGCTCAAGGCCGA
GCGCGAGCGTGGTATCACCATCGATATTGCTCTGTGGAAGTTCGAGACTGAGGAG---TA
CAACGTCACCGTCATTGGTTAGTCG-CCGTTCATCC--GCGCCCA---------------
------------AGTGTATGGAAT------------------GTTTGCTA----------
---------------A-CCACGTTATCTCCAGATGCTC----------------------
----------------------------------------------CCGGTCACCGTGAT
TTCATCAAGAACATGGTC------------------------------------------
------------------------------------------------------------
------------------------------------------------------------
------------------------------------------------------------
------------------------------------------------------------
------------------------------------------------------------
------------------------------------------------
>Nigrospora_sphaericaLC2840
------------------------------------------------------------
------------------------------GAGAAGGTCAGTCAG-------CCCGCTC-
---------------------------------TTATC-------ATCCACG--------
------------------------------------------------------TTTTTC
ACTTCACTGTCGGGCGATGGTTGGTC------TGGG------TCT-TGGCCTCGACCCCG
CGCCCCGGCCTACCCCG-CCTCGGCACA--------------------------------
-----------------------CTTTTGGGTCACCCCCGCCAAGCAAA-----------
TTTTTGC-----------------GGCGTCCCAAAA--GGGTTGCATCAACC-AATCAT-
GCACATA-CACAC----------------------------------CGCCAAATTGTTG
TAAGCA-----CGACACTGACC-----------------------CCCAATGTAGGAAGC
TGCCGAGCTCGGCAAGGGTTCCTTCAAGTATGCGTGGGTCCTTGACAAGCTCAAGGCCGA
GCGCGAGCGTGGTATCACCATCGATATTGCTCTGTGGAAGTTCGAGACTGAGGAG---TA
CAACGTCACCGTCATTGGTTAGTCG-CCGTTCATCT--GCGCCCA---------------
------------CGTGTATGAAAT------------------ATTTGCTA----------
---------------A-CCACGTCGTCTCCAGATGCTC----------------------
----------------------------------------------CCGGTCACCGTGAT
TTCATCAAGAACATGATCACTG--------------------------------------
------------------------------------------------------------
------------------------------------------------------------
------------------------------------------------------------
------------------------------------------------------------
------------------------------------------------------------
------------------------------------------------
>Nigrospora_sphaericaLC2839
------------------------------------------------------------
------------------------------GAGAAGGTCAGTCAG-------CCCGCTC-
---------------------------------TTATC-------ATCCACG--------
------------------------------------------------------TTTTTC
ACTTCACTGTCGGGCGATGGTTGGTC------TGGG------TCT-TGGCCTCGACCCCG
CGCCCCGGCCTACCCCG-CCTCGGCACA--------------------------------
-----------------------CTTTTGGGTCACCCCCGCCAAGCAAA-----------
TTTTTGC-----------------GGCGTCCCAAAA--GGGTTGCATCAACC-AATCAT-
GCACATA-CACAC----------------------------------CGCCAAATTGTTG
TAAGCA-----CGACACTGACC-----------------------CCCAATGTAGGAAGC
TGCCGAGCTCGGCAAGGGTTCCTTCAAGTATGCGTGGGTCCTTGACAAGCTCAAGGCCGA
GCGCGAGCGTGGTATCACCATCGATATTGCTCTGTGGAAGTTCGAGACTGAGGAG---TA
CAACGTCACCGTCATTGGTTAGTCG-CCGTTCATCT--GCGCCCA---------------
------------CGTGTATGAAAT------------------ATTTGCTA----------
---------------A-CCACGTCGTCTCCAGATGCTC----------------------
----------------------------------------------CCGGTCACCGTGAT
TTCATCAAGAACATGATCACTG--------------------------------------
------------------------------------------------------------
------------------------------------------------------------
------------------------------------------------------------
------------------------------------------------------------
------------------------------------------------------------
------------------------------------------------
>Nigrospora_dicranopteridis_GZAAS_25_0525T
------------------------------------------------------------
--------------------------------GAAGGTTAGTTTT-------CGCTTTC-
----------------------------------------------TCGCTATA------
-----------------------------------------------------TTTCGCA
CACTTGAGGTCGACCGATGCCTTGTT------GGC-------GTT-TGGCCATGACCCCG
C-CCTGGGCCTACCCCG-CCTCATCGCA--------------------------------
-----------------------CCTTTTGGG--GCCTCGCCAAGCAAA-----------
TTTTTGC----------------TAGCTGCCC-AGA--AAGCCCGACCGACC-AATTCTT
GCACATG-CACAC----------------------------------CTGCCA-CTACCA
TGCGCA------CGTGCTGACC-----------------------CCCAATTTAGGAAGC
CGCCGAGCTCGGCAAGGGCTCCTTCAAGTATGCGTGGGTTCTTGACAAGCTCAAGGCCGA
GCGCGAGCGTGGTATCACCATCGATATTGCTCTGTGGAAGTTCGAGACTGAGGAG---TA
CAACGTCACCGTCATTGGTAGGTTA-CCACGTCGTA---ATTCAA---------------
------------CCTGTTCGAAAC------------------GGCTGCTA----------
---------------ATCCAAACCCACTCCAGACGCTC----------------------
----------------------------------------------CCGGTCACCGTGAC
TTCATCAAGAACATG---------------------------------------------
------------------------------------------------------------
------------------------------------------------------------
------------------------------------------------------------
------------------------------------------------------------
------------------------------------------------------------
------------------------------------------------
>Nigrospora_globospora_LC15839
------------------------------------------------------------
------------------------------GAGAAGGTCAGTTTA-------TTTTCA--
----TTTC----CCG------------------CCACT----------------------
------------------------------------------------------CCCCCC
ATTTACCCATCGGGCGATGCGCTGCC------GGCGGTTTT-AGT-TGGCCACGACCCCG
C-CTTCGGCCTACCCCG-CCTCACCGAT--------------------------------
-----------------------CATCCTGGG--CCATTCCCAAGCAAA-----------
TTTTTGC----------------CGGCTGCTC-ACA--GGATCCAACGGTCC-AATCATT
ACACATG-CATTT----------------------------------CACC-----GTCA
TGACTA------CGTACTAACG-----------------------CCCACTCTAGGAAGC
CGCTGAGCTCGGCAAGGGTTCCTTCAAGTATGCGTGGGTCCTTGACAAGCTCAAGGCTGA
GCGCGAGCGTGGTATCACCATCGATATTGCTCTGTGGAAGTTCGAGACTGAGGAG---TA
CAACGTCACCGTCATTGGTAGGTCA-CTGCTCAGGC--CGTGCGA---------------
------------TTTGTCCCGAGT------------------GGTTGCTA----------
---------------ACCC---TTCCCTTCAGACGCTC----------------------
----------------------------------------------CCGGTCACCGTGAT
TTCATCAAGAACATGATC------------------------------------------
------------------------------------------------------------
------------------------------------------------------------
------------------------------------------------------------
------------------------------------------------------------
------------------------------------------------------------
------------------------------------------------
>Nigrospora_globosporaCGMCC_3.20539T
------------------------------------------------------------
------------------------------GAGAAGGTCAGTTTA-------TTTTCA--
----TTTC----CCG------------------CCACT----------------------
------------------------------------------------------CCCCCC
ATTTACCCATCGGGCGATGCGCTGCC------GGCGGTTTT-AGT-TGGCCACGACCCCG
C-CTTCGGCCTACCCCG-CCTCACCGAT--------------------------------
-----------------------CATCCTGGG--CCATTCCCAAGCAAA-----------
TTTTTGC----------------CGGCTGCTC-ACA--GGATCCAACGGTCC-AATCATT
ACACATG-CATTT----------------------------------CACC-----GTCA
TGACTA------CGTACTAACG-----------------------CCCACTCTAGGAAGC
CGCTGAGCTCGGCAAGGGTTCCTTCAAGTATGCGTGGGTCCTTGACAAGCTCAAGGCTGA
GCGCGAGCGTGGTATCACCATCGATATTGCTCTGTGGAAGTTCGAGACTGAGGAG---TA
CAACGTCACCGTCATTGGTAGGTCA-CTGCTCAGGC--CGTGCGA---------------
------------TTTGTCCCGAGT------------------GGTTGCTA----------
---------------ACCC---TTCCCTTCAGACGCTC----------------------
----------------------------------------------CCGGTCACCGTGAT
TTCATCAAGAACATGATC------------------------------------------
------------------------------------------------------------
------------------------------------------------------------
------------------------------------------------------------
------------------------------------------------------------
------------------------------------------------------------
------------------------------------------------
>Nigrospora_coryli_W18T
------------------------------------------------------------
---------------------------GTCGAGAAGGTCGGTTAT-------ATCCCA--
----CCCCATC-CCA------------------TCCTC-------ATGCCCA--------
------------------------------------------------------TACCCC
ATTTGCCC----GTCGATGCATCGTC------GACGGTCTC-GTG-TGGCCTCGACCCCA
C-CTCGTGCCTACCCCG-CCTCGGCGCA--------------------------------
-----------------------CTCTT---AC-CCCTCGCCAAGCAAA-----------
TTTTTCT-----------------GGCTGCCC-AAAA-CAGAACCGCCGACC-AATCAT-
ACACGTG-CACAC----------------------------------C-TGATCCTGCCT
CGAACA------TCTACTGACC-----------------------CTC-CCCTAGGAAGC
CGCTGAGCTCGGCAAGGGTTCCTTCAAGTATGCGTGGGTCCTCGACAAGTTGAAGGCCGA
GCGTGAGCGTGGTATCACCATCGATATCGCTCTGTGGAAGTTCGAGACTGAGGAG---TA
CAATGTCACCGTCATTGGTAGGTCA-CGCCTAGCAT--GCGTTCA---------------
------------CATGTCTGGCAT------------------GTTTGCTA----------
---------------ACCCAC-TCGCCTCCAGACGCTC----------------------
----------------------------------------------CCGGTCACCGTGAT
TTCATCAAGAACATGATCATGGGTTACCTCC-----------------------------
------------------------------------------------------------
------------------------------------------------------------
------------------------------------------------------------
------------------------------------------------------------
------------------------------------------------------------
------------------------------------------------
>Nigrospora_humicola_CFCC_56885
------------------------------------------------------------
------------------------------GAGAAGGTCAGTCAT-------CTCGCA--
----TTTCCTC-CCG------------------TCCCT-------GTTCCCA--------
------------------------------------------------------TCCCTC
GCCAGTCTCCTGGACGATGCGTCATC------GACGGTCTC-GTT-TGGCCCCTGCCCCA
C-CTTGTGCCTACCCCG-CCTCTGCGCA--------------------------------
-----------------------CTTTT--GGC-CCCTCGCCAAAGAAA-----------
AATTTCT-----------------GGCAGCCC-AAA--ACAGTGCATCGACC--ACTGCT
GCACATG-CACAC-------------------------------------GACCTTATCC
CGCACA------TGTACTGACG-----------------------GTC-GCACAGGAAGC
CGCTGAGCTCGGCAAGGGTTCCTTCAAGTATGCGTGGGTCCTTGACAAGTTGAAGGCCGA
GCGCGAGCGTGGTATCACTATCGATATTGCTCTGTGGAAGTTTGAGACTGAGGAG---TA
CAACGTCACCGTCATTGGTAGGTCG-CGCCCCGCAC--GTGTGCA---------------
------------CTTGGTCGAAAT-----------------GCCCTGCTA----------
---------------ACCCACGTCGCCTCTAGACGCTC----------------------
----------------------------------------------CCGGTCACCGTGAC
TTCATCAAGAACATG---------------------------------------------
------------------------------------------------------------
------------------------------------------------------------
------------------------------------------------------------
------------------------------------------------------------
------------------------------------------------------------
------------------------------------------------
>Nigrospora_humicola_CFCC_56884T
------------------------------------------------------------
------------------------------GAGAAGGTCAGTCAT-------CTCGCA--
----TTTCCTC-CCG------------------TCCCT-------GTTCCCA--------
------------------------------------------------------TCCCTC
GCCAGTCTCCTGGACGATGCGTCATC------GACGGTCTC-GTT-TGGCCCCTGCCCCA
C-CTTGTGCCTACCCCG-CCTCTGCGCA--------------------------------
-----------------------CTTTT--GGC-CCCTCGCCAAAGAAA-----------
AATTTCT-----------------GGCAGCCC-AAA--ACAGTGCATCGACC--ACTGCT
GCACATG-CACAC-------------------------------------GACCTTATCC
CGCACA------TGTACTGACG-----------------------GTC-GCACAGGAAGC
CGCTGAGCTCGGCAAGGGTTCCTTCAAGTATGCGTGGGTCCTTGACAAGTTGAAGGCCGA
GCGCGAGCGTGGTATCACTATCGATATTGCTCTGTGGAAGTTTGAGACTGAGGAG---TA
CAACGTCACCGTCATTGGTAGGTCG-CGCCCCGCAC--GTGTGCA---------------
------------CTTGGTCGAAAT-----------------GCCCTGCTA----------
---------------ACCCACGTCGCCTCTAGACGCTC----------------------
----------------------------------------------CCGGTCACCGTGAC
TTCATCAAGAACATG---------------------------------------------
------------------------------------------------------------
------------------------------------------------------------
------------------------------------------------------------
------------------------------------------------------------
------------------------------------------------------------
------------------------------------------------
>Nigrospora_guangxiensis_KUNCC23-16747T
------------------------------------------------------------
----------------------------------------------------TTTCGT--
-GATCTGCACTCTTGCCC---------------TCGCC----------------------
--------------------------------------------------GCCCGCCCCC
TCCTGGTTGTCGGCCGATGC---GTC------CCAGGTCTC-ACC-TGGCCTTGACCCCA
C-CTCGTGCCTACCCCG-CCCCTACACA--------------------------------
-----------------------CTTTT--GGC-CTCTTGCCAAGCAAA-----------
TTTTTCT-----------------TGCAAGCCAAGC--AGAACCCACGGGCC-AATCAC-
-CACTTG-CACAC----------------------------------TG-CACATTCACG
CGAGCT------CGTACTGACC-----------------------CTC-AAACAGGAAGC
CGCTGAGCTCGGCAAGGGTTCCTTCAAGTATGCGTGGGTCCTCGACAAGTTGAAGGCCGA
GCGCGAGCGTGGTATCACCATCGATATTGCTCTGTGGAAGTTCGAGACTGAGGAG---TA
CAACGTCACCGTCATTGGTAGGTCA-AACGCCGCATATCTTAGCG---------------
------------CTTGTCGGAACG------------------ATCGACTA----------
---------------ACCTACCTTCCTTTCAGACGCTC----------------------
----------------------------------------------CCGGTCACCGTGAC
TTCATCAA----------------------------------------------------
------------------------------------------------------------
------------------------------------------------------------
------------------------------------------------------------
------------------------------------------------------------
------------------------------------------------------------
------------------------------------------------
>Nigrospora_pubeiensis_KUNCC23-16745
------------------------------------------------------------
-----------------------------------------CATC-------CCCCCT--
----GCTCCAGCCTGCCC---------------TCGCC-------GTTTCCT--------
--------------------------------------------------GTCTGTCCCC
CTCTGTTTGCCGGCCGAGGC---GTC------CCCGGCCAT-GCT-TGGCCCGGGCCCCA
C-CTCGTGCCTACCCCG-CCCCGACGCA--------------------------------
-----------------------CTTTTT-GGC-CCCTCGCCAAGCAAA-----------
ATTTTCT-----------------TGCGGGCCAAGG--CGAACCCACGGCCC-AATCA--
-CGCGTC-CCCAT----------------------------------CG-CACCGACAAG
CAAACC------TGTACTGACC-----------------------ATC-ATACAGGAAGC
CGCTGAGCTCGGCAAGGGCTCCTTCAAGTATGCGTGGGTCCTCGACAAGTTGAAGGCCGA
GCGTGAGCGTGGTATCACCATCGATATTGCTCTGTGGAAGTTCGAGACTGAGGAG---TA
CAACGTCACCGTCATTGGTAGGTCA-AACGCCACGT--CTTTGC----------------
------------CATGCACGGGAT-----------------AATCGACTA----------
---------------ACCCGCTTTACCCCCAGACGCTC----------------------
----------------------------------------------CCGGTCACCGTGAC
TTCATCAAGAACATGAT-------------------------------------------
------------------------------------------------------------
------------------------------------------------------------
------------------------------------------------------------
------------------------------------------------------------
------------------------------------------------------------
------------------------------------------------
>Nigrospora_chinensisLC6851
------------------------------------------------------------
------------------------------GAGAAGGTAACCATC-------CCCCCT--
----GCTCCAGCCTGCCC---------------TCGCC-------GTTTCCT--------
--------------------------------------------------GTCTGTCCCC
CTCTGTTTGCCGGCCGAGGC---GTC------CCCGGCCAT-GCT-TGGCCCGGGCCCCA
C-CTCGTGCCTACCCCG-CCCCGACGCA--------------------------------
-----------------------CTTTTT-GGC-CCCTCGCCAAGCAAA-----------
ATTTTCT-----------------TGCGGGCCAAGG--CGAACCCACGGCCC-AATCA--
-CGCGTC-CCCAT----------------------------------CG-CACCGACAAG
CAAACC------TGTACTGACC-----------------------ATC-ATACAGGAAGC
CGCTGAGCTCGGCAAGGGCTCCTTCAAGTATGCGTGGGTCCTCGACAAGTTGAAGGCCGA
GCGTGAGCGTGGTATCACCATCGATATTGCTCTGTGGAAGTTCGAGACTGAGGAG---TA
CAACGTCACCGTCATTGGTAGGTCA-AACGCCACGT--CTTTGC----------------
------------CATGCACGGGAT-----------------AATCGACTA----------
---------------ACCCGCTTTACCCCCAGACGCTC----------------------
----------------------------------------------CCGGTCACCGTGAC
TTCATCAAGAACATGAT-------------------------------------------
------------------------------------------------------------
------------------------------------------------------------
------------------------------------------------------------
------------------------------------------------------------
------------------------------------------------------------
------------------------------------------------
>Nigrospora_chinensis_CGMCC_3.18127T
------------------------------------------------------------
------------------------------GAGAAGGTAACCATC-------CCCCCT--
----GCTCCAGCCTGCCC---------------TCGCC-------GTTTCCT--------
--------------------------------------------------GTCTGTCCCC
CTCTGTTTGCCGGCCGAGGC---GTC------CCCGGCCAT-GCT-TGGCCCGGGCCCCA
C-CTCGTGCCTACCCCG-CCCCGACGCA--------------------------------
-----------------------CTTTTT-GGC-CCCTCGCCAAGCAAA-----------
ATTTTCT-----------------TGCGGGCCAAGG--CGAACCCACGGCCC-AATCA--
-CGCGTC-CCCAT----------------------------------CG-CACCGACAAG
CAAACC------TGTACTGACC-----------------------ATC-ATACAGGAAGC
CGCTGAGCTCGGCAAGGGCTCCTTCAAGTATGCGTGGGTCCTCGACAAGTTGAAGGCCGA
GCGTGAGCGTGGTATCACCATCGATATTGCTCTGTGGAAGTTCGAGACTGAGGAG---TA
CAACGTCACCGTCATTGGTAGGTCA-AACGCCACGT--CTTTGC----------------
------------CATGCACGGGAT-----------------AATCGACTA----------
---------------ACCCGCTTTACCCCCAGACGCTC----------------------
----------------------------------------------CCGGTCACCGTGAC
TTCATCAAGAACATGATC------------------------------------------
------------------------------------------------------------
------------------------------------------------------------
------------------------------------------------------------
------------------------------------------------------------
------------------------------------------------------------
------------------------------------------------
>DJ16-6B1
------------------------------------------------------------
-------------------------------AGAAGGTAACCATC-------CCCCCT--
----GCTCCAGCCTGCCC---------------TCGCC-------GTTTCCT--------
--------------------------------------------------GTCTGTCCCC
CTCTGTTTGCCGGCCGAGGC---GTC------CCCGGCCAT-GCT-TGGCCCGGGCCCCA
C-CTCGTGCCTACCCCG-CCCCGACGCA--------------------------------
-----------------------CTTTTT-GGC-CCCTCGCCAAGCAAA-----------
ATTTTCT-----------------TGCGGGCCAAGG--CGAACCCACGGCCC-AATCA--
-CGCGTC-CCCAT----------------------------------CG-CACCGACAAG
CAAACC------TGTACTGACC-----------------------ATC-ATACAGGAAGC
CGCTGAGCTCGGCAAGGGCTCCTTCAAGTATGCGTGGGTCCTCGACAAGTTGAAGGCCGA
GCGTGAGCGTGGTATCACCATCGATATTGCTCTGTGGAAGTTCGAGACTGAGGAG---TA
CAACGTCACCGTCATTGGTAGGTCA-AACGCCACGT--CTTTGC----------------
------------CATGCACGGGAT-----------------AATCGACTA----------
---------------ACCCGCTTTACCCCCAGACGCTC----------------------
----------------------------------------------CCGGTCACCGTGAC
TTCATCAAGAACATGAT-------------------------------------------
------------------------------------------------------------
------------------------------------------------------------
------------------------------------------------------------
------------------------------------------------------------
------------------------------------------------------------
------------------------------------------------
>DJ16-6B2
------------------------------------------------------------
-------------------------------AGAAGGTAACCATC-------CCCCCT--
----GCTCCAGCCTGCCC---------------TCGCC-------GTTTCCT--------
--------------------------------------------------GTCTGTCCCC
CTCTGTTTGCCGGCCGAGGC---GTC------CCCGGCCAT-GCT-TGGCCCGGGCCCCA
C-CTCGTGCCTACCCCG-CCCCGACGCA--------------------------------
-----------------------CTTTTT-GGC-CCCTCGCCAAGCAAA-----------
ATTTTCT-----------------TGCGGGCCAAGG--CGAACCCACGGCCC-AATCA--
-CGCGTC-CCCAT----------------------------------CG-CACCGACAAG
CAAACC------TGTACTGACC-----------------------ATC-ATACAGGAAGC
CGCTGAGCTCGGCAAGGGCTCCTTCAAGTATGCGTGGGTCCTCGACAAGTTGAAGGCCGA
GCGTGAGCGTGGTATCACCATCGATATTGCTCTGTGGAAGTTCGAGACTGAGGAG---TA
CAACGTCACCGTCATTGGTAGGTCA-AACGCCACGT--CTTTGC----------------
------------CATGCACGGGAT-----------------AATCGACTA----------
---------------ACCCGCTTTACCCCCAGACGCTC----------------------
----------------------------------------------CCGGTCACCGTGAC
TTCATCAAGAACATGAT-------------------------------------------
------------------------------------------------------------
------------------------------------------------------------
------------------------------------------------------------
------------------------------------------------------------
------------------------------------------------------------
------------------------------------------------
>Apiospora_pseudoparenchymatica_LC_7234T
------------------------------------------------------------
------------------------------GAGAAGGTTAGTTCT-------ACT-----
------CCAGTTCCC------------------CCAATTCCACACATTCTCATG------
------------------------------------------------------CTATCA
ATTACCACGACTGGTGGTGGCA----------CACGCTGTC-TTC-CCTCTTTCACCCCG
C-CTTCAGAGTTGACCC-CTCCATCTCA--------------------------------
-----------------------ATTTTTC------TTGGAGGGGCAACTA------AAC
CCTGTGCA--------------CCCCACTTCC-ACT--GGCACAATTTGATA-AGGCCTC
GCACGGG-CCCAA----------------------------------TTTTAATTGGATG
TGCAACA---GCATTGCTGACAAT-------------------AGTTGACAACAGGAAGC
CGCTGAACTCGGCAAGGGTTCCTTCAAGTATGCGTGGGTTCTTGACAAGCTCAAGGCCGA
GCGTGAGCGTGGTATCACCATCGATATCGCTCTCTGGAAGTTCGAGACTGAGGCG---TA
CAATGTCACCGTCATT--------------------------------------------
------------------------------------------------------------
-------------------------------GACGCTC----------------------
----------------------------------------------CCGGTCACCGTGAC
TTCATCAAGAACATGATCAC----------------------------------------
------------------------------------------------------------
------------------------------------------------------------
------------------------------------------------------------
------------------------------------------------------------
------------------------------------------------------------
------------------------------------------------
>Apiospora_malaysiana_CBS_102053T
------------------------------------------------------------
------------------------------GAGAAGGTTAGTTCG-------ACTGCTCC
-CATTATCCATTTCA------------------TGTCCTCAAATCATCGCCATA------
------------------------------------------------------CCATCA
ATCATGACGGTTGGC-ACATTT----------TTTGCTTCG-CCG-CCCTCTTCACCCCG
C-CTCGAGGGTTTACCC-CTCCATTGAG--------------------------------
-----------------------ATTTTTCTCA-CTTTGGAGGGGCAACTA------AAC
CCTGTGT---------------CCCCACTTTC-ACT---GCACAATTTGACACAAGCCCC
GCACGGG-CCAAA-----CATCCAAGAAAT-----------------TTTCAATTGAATT
TGCAACA---TGATTGCTGACAA----------------------CCAATAACAGGAAGC
CGCCGAGCTCGGCAAGGGTTCTTTCAAGTATGCGTGGGTTCTTGACAAGCTCAAGGCCGA
GCGTGAGCGTGGTATCACCATCGATATTGCTCTGTGGAAGTTCGAGACTGAGGAG---TA
CAATGTCACCGTCATT--------------------------------------------
------------------------------------------------------------
-------------------------------GACGCTC----------------------
----------------------------------------------CCGGTCACCGTGAT
TTCATCAAGAACATG---------------------------------------------
------------------------------------------------------------
------------------------------------------------------------
------------------------------------------------------------
------------------------------------------------------------
------------------------------------------------------------
------------------------------------------------
>Nigrospora_globosa_LC12441
G----------------------CCGACTGC-GCCATTCTCATCATTGCCGCCGGCACTG
GTGAGTTCGAGGCTGGTATC------TCCAAGGATGGCCAGACTCGTGAGCACGCTCT--
----GCTCGCCTTCACCCTGGGTGTCAAGCAGCTCATC-------GTCGCCATCAACAAG
ATGGACACCACCAAGTGGTCCGAGGCCCGCTACAAGGAGATCATCAAGGAGACCTCCTCC
TTCATCAAGAAGGTCGGCTACAACCCCA---AGGAGGT--------CGCTTTCGTCCCCA
T-CTCCGGCTTCCACGG-CGACAACATGCTGGAGGAGTCCACCAACATGCCCTGGTACAA
GGGCTGGGAGAAGGAGACCAAGG-----------CCGGTGGCAAGAAGACTGGCAAGACC
CTGTTCCAGGCCATCGACTCCATCAACCCCCC-TCA--GCGTCCCACCGACA-AGCCCCT
GCGCCTGCCCCTCCAGGATGTCTACAAGATCGGTGGTATTGGCACTGTGCCCGTCGGCCG
TATCGAGACCGGTACCCTGAAGCCCGGTATGGTCGTCACCTTCGCCCCGGCCAACGTGAC
CACTGAG---------------GTCAAGTCCGTCGAGATGCACCACCAGCAGCTGCCCGA
GGGTTTCCCCGGTGACAACGTTGGTTTCAACGTCAAGAACGTCTCCGTCAAGGAGATTCG
CCGTGGCAACGTCGCCGGTGACTCC-AAGAACGACC-CCCCTCTGGGCTGCGCTTCCTTC
AACGCCCAGGTCATCGTTCTGAACCACCCTGGCCAGATCGGCGCCGGCTACGCCCCCGTC
CTGGATTGCCACACCGCCCACATTGCCTGCAAGTTCTCTGAGCTCCTGGAGAAGATCGAC
CGCCGTACTGGTAAGTCGGTTGAGAACGCTCCCAAGTTCGTCAAGTCCGGTGATGCCGCC
ATCGTCAAGATGATTCCCTCCAAGCCCATGTGCGTTGA----------------------
------------------------------------------------------------
------------------------------------------------------------
------------------------------------------------------------
------------------------------------------------------------
------------------------------------------------------------
-----------------------------------------GG---C-
>Nigrospora_globosa_LC12440T
C----------------------CCGACTGC-GCCATTCTCATCATTGCCGCCGGCACTG
GTGAGTTCGAGGCTGGTATC------TCCAAGGATGGCCAGACTCGTGAGCACGCTCT--
----GCTCGCCTTCACCCTGGGTGTCAAGCAGCTCATC-------GTCGCCATCAACAAG
ATGGACACCACCAAGTGGTCCGAGGCCCGCTACAAGGAGATCATCAAGGAGACCTCCTCC
TTCATCAAGAAGGTCGGCTACAACCCCA---AGGAGGT--------CGCTTTCGTCCCCA
T-CTCCGGCTTCCACGG-CGACAACATGCTGGAGGAGTCCACCAACATGCCCTGGTACAA
GGGCTGGGAGAAGGAGACCAAGG-----------CCGGTGGCAAGAAGACTGGCAAGACC
CTGTTCCAGGCCATCGACTCCATCAACCCCCC-TCA--GCGTCCCACCGACA-AGCCCCT
GCGCCTGCCCCTCCAGGATGTCTACAAGATCGGTGGTATTGGCACTGTGCCCGTCGGCCG
TATCGAGACCGGTACCCTGAAGCCCGGTATGGTCGTCACCTTCGCCCCGGCCAACGTGAC
CACTGAG---------------GTCAAGTCCGTCGAGATGCACCACCAGCAGCTGCCCGA
GGGTTTCCCCGGTGACAACGTTGGTTTCAACGTCAAGAACGTCTCCGTCAAGGAGATTCG
CCGTGGCAACGTCGCCGGTGACTCC-AAGAACGACC-CCCCTCTGGGCTGCGCTTCCTTC
AACGCCCAGGTCATCGTTCTGAACCACCCTGGCCAGATCGGCGCCGGCTACGCCCCCGTC
CTGGATTGCCACACCGCCCACATTGCCTGCAAGTTCTCTGAGCTCCTGGAGAAGATCGAC
CGCCGTACTGGTAAGTCGGTTGAGAACGCTCCCAAGTTCGTCAAGTCCGGTGATGCCGCC
ATCGTCAAGATGATTCCCTCCAAGCCCATGTGCGTTGA----------------------
------------------------------------------------------------
------------------------------------------------------------
------------------------------------------------------------
------------------------------------------------------------
------------------------------------------------------------
-----------------------------------------GG---C-
