# Supplementary material for: Novel species and new host records of Apiospora and Nigrospora (Amphisphaeriales, Apiosporaceae) from Yunnan-Guizhou Plateau, China
Source: IMA Fungus. 2026 Apr 24;17:e177246. doi: 10.3897/imafungus.17.177246 (PMC13135200; doi:10.3897/imafungus.17.177246)
Supplement: Supplementary material 2 — Suppl. data 1-7: the sequences after mafft for Apiospora and Nigrospora [file imafungus-17-e177246-s002.zip › Supplementary data 7 Nigrospora tub maftt.fasta]

>Nigrospora_guangdongenseZHKUCC_24-0546
------------------------------------------------------------
------------------------------------------------------------
------------------------------------------------------------
------------------------------------------------------------
------------------------------------------------------------
------------------------------------------------------------
------------------------------------------------------------
------------------------------------------------------------
-----GGTG---------------------------------------------------
------------------------------------------------------------
----------------------------------------------------CTGCTTTT
TGGCAGCAGATTTCTGGCGAGCACGGTCTCGACAGCGATGGCCA-GTACG-TTT--CTCG
CCTGCCCGCCCCC------CCTCCCTCTACCCCTGGGCACCA-TCGTCCCGTTAC-GACG
GGGTT----GGAAAAAGAA--------AACAAAAGA-CGATGCGATTAAAAAAAAAGAGA
GAGCCGTCCACTGACAATGCCCTTCCTACAGGTACAACGGCACCTCCGAGCTCCAGCTCG
AGCGCATGAGCGTCTACTTCAACG------------------------------------
------------AGGCCTCGGGCAACAAGTACGTTCCCCGTGCCGTCCTCGTCGATCTCG
AGCCCGGTACCATGGATGCTGTCCGCGCCGGTCCTTTCGGCCAGCTGTTCCGTCCCGATA
ACTTCGTTTTCGGCCAGTC-----------------------------------------
------------------------------------------
>Nigrospora_guangdongenseZHKUCC_24-0545
------------------------------------------------------------
------------------------------------------------------------
------------------------------------------------------------
------------------------------------------------------------
------------------------------------------------------------
------------------------------------------------------------
------------------------------------------------------------
------------------------------------------------------------
-----GGTG---------------------------------------------------
------------------------------------------------------------
----------------------------------------------------CTGCTTTT
TGGCAGCAGATTTCTGGCGAGCACGGTCTCGACAGCGATGGCCA-GTACG-TTT--CTCG
CCTGCCCGCCCCC------CCTCCCTCTACCCCTGGGCACCA-TCGTCCCGTTAC-GACG
GGGTT----GGAAAAAGAA--------AACAAAAGA-CGATGCGATTAAAAAAAAAGAGA
GAGCCGTCCACTGACAATGCCCTTCCTACAGGTACAACGGCACCTCCGAGCTCCAGCTCG
AGCGCATGAGCGTCTACTTCAACG------------------------------------
------------AGGCCTCGGGCAACAAGTACGTTCCCCGTGCCGTCCTCGTCGATCTCG
AGCCCGGTACCATGGATGCTGTCCGCGCCGGTCCTTTCGGCCAGCTGTTCCGTCCCGATA
ACTTCGTTTTCGGCCAGTC-----------------------------------------
------------------------------------------
>Nigrospora_oryzaeLC2724
------------------------------------------------------------
------------------------------------------------------------
------------------------------------------------------------
------------------------------------------------------------
------------------------------------------------------------
------------------------------------------------------------
------------------------------------------------------------
------------------------------------------------------------
-----GGTG---------------------------------------------------
------------------------------------------------------------
----------------------------------------------------CTGCTTTC
TGGCAGCAGATTTCTGGCGAGCACGGTCTCGACAGCGATGGCCA-GTACG-TTT--CTCG
CCTGCCCGCCCCC------CCTCCCTCTACCCCTGGGCACCA-TCGTCCCGTTAC-GACG
GGGTT----GGAAAAAGAA--------AACAAAAGA-CGATGCGATTAAAAAAAAAGAGA
GAGCCGTCCACTGACAATGCCCTTCCTACAGGTACAACGGCACCTCCGAGCTCCAGCTCG
AGCGCATGAGCGTCTACTTCAACG------------------------------------
------------AGGCCTCGGGCAACAAGTACGTTCCCCGTGCCGTCCTCGTCGATCTCG
AGCCCGGTACCATGGATGCTGTCCGCGCCGGTCCTTTCGGCCAGCTGTTCCGTCCCGATA
ACTTCGTTTTCGGCCAGTCCGGTGCTGGCAACAACTGGGCCAAGGGTCACT---------
------------------------------------------
>Nigrospora_oryzaeLC4265
------------------------------------------------------------
------------------------------------------------------------
------------------------------------------------------------
------------------------------------------------------------
------------------------------------------------------------
------------------------------------------------------------
------------------------------------------------------------
------------------------------------------------------------
-----GGTG---------------------------------------------------
------------------------------------------------------------
----------------------------------------------------CTGCTTTC
TGGCAGCAGATTTCTGGCGAGCACGGTCTCGACAGCGATGGCCA-GTACG-TTT--CTCG
CCAGCCCGCCCCC------CCTCCCTCTACCCCTGGGCACCA-TCGTCCCGTTAC-GACG
GGGTT----GGAAAAAGAA--------AACAAAAGA-CGATGCGATTAAAAAAAAAGAGA
GAGCCGTCCACTGACAATGCCCTTCCTACAGGTACAACGGCACCTCCGAGCTCCAGCTCG
AGCGCATGAGCGTCTACTTCAACG------------------------------------
------------AGGCCTCGGGCAACAAGTACGTTCCCCGTGCCGTCCTCGTCGATCTCG
AGCCCGGTACCATGGATGCTGTCCGCGCCGGTCCTTTCGGCCAGCTGTTCCGTCCCGATA
ACTTCGTTTTCGGCCAGTCCGGTGCTGGCAACAACTGGGCCAAGGGTCACT---------
------------------------------------------
>Nigrospora_anhuiensis_QY-2
----------------------CACGTCTTACCGTTCTCTGCTTGTCCTGTTTCTG----
------------CTGCCTGCC-----------TGCCGCCGCCGCATATCCTGGACGCGTC
CC-AAAGTCAAACCA----CG--CCCCCCTGATTGCCTCCCTCCCTACCCCACCA-----
----GCACATAGAACAGACTCGCCCGCGACG---ACGACGACGACG--------------
------------------GCAGCAATAG---------CAGCAGCGGCGGCGGCAATAATC
GTCATGGCCAAAC-CCCGAGAAGCATC-TGTATACTAAC---CGTGGCTTCTTCGCGATA
TAGGTTCACCTCCAGACCGGCCAGTGCGTAAGTAGTAACCCTTTG-CCCCCAGAACCTC-
---------------TCATGCCGAGCCCCGCTCGCTCACATGTTTTCTCGCAGGGCAACC
AAATCGGTG---------------------------------------------------
------------------------------------------------------------
----------------------------------------------------CTGCTTTC
TGGCAGCAGATTTCTGGCGAGCACGGCCTCGACAGCGATGGCCA-GTACG-TTT--CTCG
CCTGCCCGCCCCC------CCTCCCTCTACCCCTGGGCACCA-TCGTCCCGTTAC-GACG
GGGTT----GGAAAAAGAA--------AACAAAAGA-CGATGCGATTAAA-AAAAAAAGA
GAGCCGTCCACTGACAATGCCCTTCCTACAGGTACAACGGCACCTCCGAGCTCCAGCTCG
AGCGCATGAGCGTCTACTTCAACG------------------------------------
------------AGGCCTCGGGCAACAAGTACGTTCCCCGTGCCGTCCTCGTCGATCTCG
AGCCCGGTACCATGGATGCTGTCCGCGCCGGTCCTTTCGGCCAGCTGTTCCGTCCCGATA
ACTTCGTTTTCGGCCAGTCCGGTGCTGGCAACAACTGGGCCAAGGGTCACT---------
------------------------------------------
>Nigrospora_yunnanensis_GUCC24-0008T
------------------------------------------------------------
------------------------------------------------------------
------------------------------------------------------------
------------------------------------------------------------
------------------------------------------------------------
------------------------------------------------------------
------------------------------------------------------------
------------------------------------------------------------
------------------------------------------------------------
------------------------------------------------------------
------------------------------------------------------------
---------------------------------------GGCCA-GTACG-TCT--CTCG
CCTACCCCGCCTCCCC---CCCTCTTCCTCCCCTTCGCACCG-TCATCGCGTCAC-GGTC
GGGTA-GA--GGGAAACCA--------AACAAGAGA-CGCTGCGAT-----GGAAGAAGA
AACCCGACCACTGACAATGCCCTTGCTGCAGGTACAACGGCACCTCCGAGCTCCAGCTCG
AGCGCATGAGCGTCTACTTCAACG------------------------------------
------------AGGCCTCGGGCAACAAGTACGTTCCCCGTGCCGTCCTCGTCGATCTCG
AGCCCGGTACCATGGACGCTGTCCGCGCTGGTCCTTTCGGCCAGCTGTTCCGTCCCGACA
A-----------------------------------------------------------
------------------------------------------
>Nigrospora_weininensiss_GUCC23-0144T
------------------------------------------------------------
------------------------------------------------------------
------------------------------------------------------------
------------------------------------------------------------
------------------------------------------------------------
------------------------------------------------------------
------------------------------------------------------------
-----------------------------------------------------GGTAACC
AAATCGGTG---------------------------------------------------
------------------------------------------------------------
----------------------------------------------------CTGCTTTC
TGGCAGCAGATTTCTGGCGAGCACGGTCTCGACAGCGATGGCCA-GTACG-TTT--CTCG
ACCAACCGTCCGG------CCCTCTCCCTCCCCTTCGCACCG-TCATCGCGTCAC-GGTG
GGGTA-GA--GGAAAAACA--------AAC--GAGA-CGATGCGAT-----GGAAGAAGA
AAACAGACCACTGACAATGCCCTTGCTACAGGTACAACGGAACCTCCGAGCTCCAGCTCG
AGCGCATGAGCGTCTACTTCAACG------------------------------------
------------AGGCCTCGGGCAACAAGTACGTTCCCCGTGCCGTCCTCGTCGATCTCG
AGCCCGGTACCATGGACGCTGTCCGCGCTGGTCCCTTCGGCCAGCTTTTCCGTCCCGACA
ACTTCGTTTTCGGCCAGTCGGGTGCTGGCAACAACTGGGCCAAGGGTCACT---------
------------------------------------------
>Nigrospora_mercuriadeae_BRIP_75764a
---------------------------------TCTCCCACTGCCCCCTCTTCCTG----
--------CTGCCTGCCTGCC-----------TGCCGTCGCCGCATATCCTGGACGCGTC
CC-AAAGTCAAACGA----CG--CCCCCCTGATTGCCTCCCTCCTTGCCCCACCA-----
----GCGTGCAGAGCGTCCTCGTCCGCGACT---ACGACGGCGGCGGCG-----------
------------------------GCAG---------CAGCCGAGGCAGCGGCAATAATG
ATCATGACAAAGC-ACCGAGAAGCGTC-TCTGTACTGAC---CGTGGCTTCTTCGCTGTA
TAGGTTCACCTCCAGACCGGCCAGTGCGTAAGTAGTAGCCCTTTG-CCCCCAAAACCAC-
---------------TCATGCCGAGCCCCGCTCGCTCACATGTGTTCTCACAGGGCAACC
AAATCGGTG---------------------------------------------------
------------------------------------------------------------
----------------------------------------------------CTGCTTTC
TGGCAGCAGATTTCTGGCGAGCACGGTCTCGACAGCGATGGCCA-GTACG-TTT--CTCG
CCTGCCCGTCCTCT----CCTCGCCTCCTCCCTTTCGCACCG-TCATCGCGTCGC-GGGG
GGGTA-GA--GGAAAAACA--------AAGCAGGGA-CGATGCGAC-----GGAAGAAGG
AACCCGACGGCTGACAGTGCCCCTGCTACAGGTACAACGGCACCTCGGAGCTCCAGCTCG
AGCGTATGAGCGTCTACTTCAACG------------------------------------
------------AGGCGTCGGGCAACAAGTACGTTCCCCGTGCCGTCCTCGTCGATCTCG
AGCCCGGTACCATGGACGCCGTCCGCGCCGGTCCTTTCGGCCAGCTGTTCCGTCCCGACA
ACTTCGTTTTCGGCCAGTCTGGTGCTGGCAACAACTGGGCCAAGGGTCACT---------
------------------------------------------
>Nigrospora_marylouisemclawsiae_BRIP_74865b
------------------------------------------------------------
---------TGCCTGCCTGCC-----------TGCCACCGCCGCATATCCTGGACGCGTC
CC-AAAGTCAAACGA----CGCCCCCCCCTGATTGCCTCTCTCCTTGCCCCACCA-----
----CCGCGCAGAGCATCCTCACCCGCCACA---ACGACGACGACGGCGACGCGACGACA
ACGACCAGAACAGCGGCAGCAGCAGCAG---------CAGCAGAAGCAGTGGGAATGATG
ATAATCACTAAGC-ACCGAGAGGCGTT-CATATACTGAC---CGTGGCTTCTCCGCGTTA
TAGGTTCACCTCCAGACCGGCCAGTGCGTAAGTAGTAACCCTTTGCCCCCCTAACCCTT-
---------------TCACGTCGGGCCCTGCTCGCTCACATGTTTCCTCACAGGGCAACC
AAATCGGTG---------------------------------------------------
------------------------------------------------------------
----------------------------------------------------CTGCTTTC
TGGCAGCAGATTTCTGGCGAGCACGGTCTCGACAGTGATGGCCA-GTACG-TTTTTCTCG
ACTACCCCTCCTGCCC--TCCTCTCCCCTCCCCATCGCACCG-TCATCGCGTCAC-GGTG
GGGTA-GA--GGAAAAACG--------AACAAGAGG-CGATGCGATGGA--GGAATAAGA
AAGCCGGCCACTGACAATGCCCTTGCTACAGGTACAACGGCACCTCGGAGCTCCAGCTCG
AGCGTATGAGCGTCTACTTCAACG------------------------------------
------------AGGCCTCGGGCAACAAGTACGTCCCCCGTGCCGTCCTCGTCGATCTCG
AGCCCGGTACCATGGACGCTGTCCGCGCCGGTCCTTTCGGCCAGCTGTTCCGTCCCGACA
ACTTCGTTTTCGGCCAGTCGGGTGCTGGCAACAACTGGGCC-------------------
------------------------------------------
>Nigrospora_lacticoloniaURM8713=A.R.M._921
------------------------------------------------------------
------------------------------------------------------------
------------------------------------------------------------
------------------------------------------------------------
------------------------------------------------------------
------------------------------------------------------------
------------------------------------------------------------
---------------------------------------------------------ACC
AAATCGGTG---------------------------------------------------
------------------------------------------------------------
----------------------------------------------------CTGCTTTC
TGGCAGCAGATTTCTGGCGAGCACGGTCTCGACAGCGATGGCCA-GTACG-TTTTTCTCG
ACTACCCCTCCTGCCC--TCCTCTCCCCTCCCCATCGCACCG-TCATCGCGTCGC-GGTG
GGGTA-GA--GGAAAAACA--------AACAAGAGG-TGATGCGATGGA--GGAAGAAGA
AAACCGACCACTGACAATGCCCTTGCTACAGGTACAACGGCACCTCGGAGCTCCAGCTCG
AGCGTATGAGCGTCTACTTTAACG------------------------------------
------------AGGCCTCGGGCAACAAGTACGTCCCCCGTGCCGTCCTCGTCGATCTCG
AGCCCGGCACCATGGACGCTGTCCGCGCCGGTCCTTTCGGTCAGCTGTTCCGTCCCGACA
ACTTCGTTTTCGGCCAGTCGGGTGCTGGCAACAACTGGGCCAAGGGTCACTACA------
---------------------------------CTGAGG---
>Nigrospora_lacticoloniaCGMCC_3.18123T
------------------------------------------------------------
------------------------------------------------------------
------------------------------------------------------------
------------------------------------------------------------
------------------------------------------------------------
------------------------------------------------------------
------------------------------------------------------------
------------------------------------------------------------
------------------------------------------------------------
------------------------------------------------------------
------------------------------------------------------------
---CAGCAGATTTCTGGCGAGCACGGTCTCGACAGCGATGGCCA-GTACG-TTTTTCTCG
ACTACCCCTCCTGCCC--TCCTCTCCCCTCCCCATCGCACCG-TCATCGCGTCGC-GGTG
GGGTA-GA--GGAAAAACA--------AACAAGAGG-TGATGCGATGGA--GGAAGAAGA
AAACCGACCACTGACAATGCCCTTGCTACAGGTACAACGGCACCTCGGAGCTCCAGCTCG
AGCGTATGAGCGTCTACTTTAACG------------------------------------
------------AGGCCTCGGGCAACAAGTACGTCCCCCGTGCCGTCCTCGTCGATCTCG
AGCCCGGCACCATGGACGCCGTCCGCGCCGGTCCTTTCGGTCAGCTGTTCCGTCCCGACA
ACTTCGTTTTCGGCCAGTCGGGTGCTGGCAACAACTGGGCCAA-----------------
------------------------------------------
>Nigrospora_osmanthiLC4487
------------------------------------------------------------
------------------------------------------------------------
------------------------------------------------------------
------------------------------------------------------------
------------------------------------------------------------
------------------------------------------------------------
------------------------------------------------------------
------------------------------------------------------------
-----GGTG---------------------------------------------------
------------------------------------------------------------
----------------------------------------------------CTGCTTTC
TGGCAGCAGATTTCTGGCGAGCACGGTCTCGACAGCGATGGCCA-GTACG-TTTTTCTCG
ACTACCCCTCCTGCCC--TCCTCTCCCCTCCCCATCGCACCG-TTATCGCGTCGC-GGTG
GGGTA-GA--GGAAAAACA--------AACAAGAGC-CGATGCGATGGA--GGAAGAAGA
AAACCGACCACTGACAATGCCCTTGCTACAGGTACAACGGTACCTCGGAGCTCCAGCTCG
AGCGTATGAGCGTCTACTTTAACG------------------------------------
------------AGGCCTCGGGCAACAAGTACGTCCCCCGTGCCGTCCTCGTCGATCTCG
AGCCCGGTACCATGGACGCTGTCCGCGCCGGTCCTTTCGGCCAGCTGTTCCGTCCCGACA
ACTTCGTTTTCGGCCAGTCGGGTGCTGGCAACAACTGGGCCAAGGGTCACT---------
------------------------------------------
>Nigrospora_osmanthiCGMCC_3.18126T
------------------------------------------------------------
------------------------------------------------------------
------------------------------------------------------------
------------------------------------------------------------
------------------------------------------------------------
------------------------------------------------------------
------------------------------------------------------------
------------------------------------------------------------
-----GGTG---------------------------------------------------
------------------------------------------------------------
----------------------------------------------------CTGCTTTC
TGGCAGCAGATTTCTGGCGAGCACGGTCTCGACAGCGATGGCCA-GTACG-TTTTTCTCG
ACTACCCCTCCTGCCC--TCCTCTCCCCTCCCCATCGCACCG-TTATCGCGTCGC-GGTG
GGATA-GA--GGAAAAACA--------AACAAGAGC-CGATGCGATGGA--GGAAGAAGA
AAACCGACCACTGACAATGCCCTTGCTACAGGTACAACGGTACCTCGGAGCTCCAGCTCG
AGCGTATGAGCGTCTACTTTAACG------------------------------------
------------AGGCCTCGGGCAACAAGTACGTCCCCCGTGCCGTCCTCGTCGATCTCG
AGCCCGGTACCATGGACGCTGTCCGCGCCGGTCCTTTCGGCCAGCTGTTCCGTCCCGACA
ACTTCGTTTTCGGCCAGTCGGGTGCTGGCAACAACTGGGCCAAGGGTCACT---------
------------------------------------------
>Nigrospora_osmanthi_GUCC_25-0130
----------------TACGCCTGACCATCTTCCTTCCCACCTGTCCTTGTTTCTGCTGC
CTGCCTGCCTGCCTGCCTGCC-----------TGCCACCGCCGCATATCCTGGACGCGTC
CC-AAAGTCAAACGA----CG-CCCCCCCTGATTGCCTCTCTCCTTGCCCCACCA-----
----CCGCGCAGAGCATCCTCACCCGCCACA---ACGACGACGACGACGACGCGACGACG
ACGACGAGAACACCGGCAGCAGCAGCAGCAGCAACAACAGCAGAAGCAGCGGCAATGATG
ATAATCACTAAGC-ACCGAGAGGCGTT-CATATACTGAC---CATGGCTTCTCCGCGATA
TAGGTTCACCTCCAGACCGGCCAGTGCGTAAGTAGTAACCCTTTGCCCTCC-AAACCTC-
---------------TCACGCCGAGCCCCGCTCGCTCACATGTTTTCTCACAGGGCAACC
AAATCGGTG---------------------------------------------------
------------------------------------------------------------
----------------------------------------------------CTGCTTTC
TGGCAGCAGATTTCTGGCGAGCACGGTCTCGACAGCGATGGCCA-GTACG-TTTTTCTCG
ACTACCCCTCCTGCCC--TCCTCTCCCCTCCCCATCGCACCG-TTATCGCGTCGC-GGTG
GGATA-GA--GGAAAAACA--------AACAAGAGC-CGATGCGATGGA--GGAAGAAGA
AAACCGACCACTGACAATGCCCTTGCTACAGGTACAACGGTACCTCGGAGCTCCAGCTCG
AGCGTATGAGCGTCTACTTTAACG------------------------------------
------------AGGCCTCGGGCAACAAGTACGTCCCCCGTGCCGTCCTCGTCGATCTCG
AGCCCGGTACCATGGACGCTGTCCGCGCCGGTCCTTTCGGCCAGCTGTTCCGTCCCGACA
ACTTCGTTTTCGGCCAGTCGGGTGCTGGCAACAACTGGGCCAGGC---------------
------------------------------------------
>Nigrospora_osmanthi_GUCC_25-0131
-------------------GCCTGACCATCTTCCTTCCCACCTGTCCTTGTTTCTGCTGC
CTGCCTGCCTGCCTGCCTGCC-----------TGCCACCGCCGCATATCCTGGACGCGTC
CC-AAAGTCAAACGA----CG-CCCCCCCTGATTGCCTCTCTCCTTGCCCCACCA-----
----CCGCGCAGAGCATCCTCACCCGCCACA---ACGACGACGACGACGACGCGACGACG
ACGACGAGAACACCGGCAGCAGCAGCAGCAGCAACAACAGCAGAAGCAGCGGCAATGATG
ATAATCACTAAGC-ACCGAGAGGCGTT-CATATACTGAC---CATGGCTTCTCCGCGATA
TAGGTTCACCTCCAGACCGGCCAGTGCGTAAGTAGTAACCCTTTGCCCTCC-AAACCTC-
---------------TCACGCCGAGCCCCGCTCGCTCACATGTTTTCTCACAGGGCAACC
AAATCGGTG---------------------------------------------------
------------------------------------------------------------
----------------------------------------------------CTGCTTTC
TGGCAGCAGATTTCTGGCGAGCACGGTCTCGACAGCGATGGCCA-GTACG-TTTTTCTCG
ACTACCCCTCCTGCCC--TCCTCTCCCCTCCCCATCGCACCG-TTATCGCGTCGC-GGTG
GGATA-GA--GGAAAAACA--------AACAAGAGC-CGATGCGATGGA--GGAAGAAGA
AAACCGACCACTGACAATGCCCTTGCTACAGGTACAACGGTACCTCGGAGCTCCAGCTCG
AGCGTATGAGCGTCTACTTTAACG------------------------------------
------------AGGCCTCGGGCAACAAGTACGTCCCCCGTGCCGTCCTCGTCGATCTCG
AGCCCGGTACCATGGACGCTGTCCGCGCCGGTCCTTTCGGCCAGCTGTTCCGTCCCGACA
ACTTCGTTTTCGGCCAGTCGGGTGCTGGCAA-----------------------------
------------------------------------------
>Nigrospora_osmanthi_GUCC_25-0132
------------------CGCCTGACCATCTTCCTTCCCACCTGTCCTTGTTTCTGCTGC
CTGCCTGCCTGCCTGCCTGCC-----------TGCCACCGCCGCATATCCTGGACGCGTC
CC-AAAGTCAAACGA----CG-CCCCCCCTGATTGCCTCTCTCCTTGCCCCACCA-----
----CCGCGCAGAGCATCCTCACCCGCCACA---ACGACGACGACGACGACGCGACGACG
ACGACGAGAACACCGGCAGCAGCAGCAGCAGCAACAACAGCAGAAGCAGCGGCAATGATG
ATAATCACTAAGC-ACCGAGAGGCGTT-CATATACTGAC---CATGGCTTCTCCGCGATA
TAGGTTCACCTCCAGACCGGCCAGTGCGTAAGTAGTAACCCTTTGCCCTCC-AAACCTC-
---------------TCACGCCGAGCCCCGCTCGCTCACATGTTTTCTCACAGGGCAACC
AAATCGGTG---------------------------------------------------
------------------------------------------------------------
----------------------------------------------------CTGCTTTC
TGGCAGCAGATTTCTGGCGAGCACGGTCTCGACAGCGATGGCCA-GTACG-TTTTTCTCG
ACTACCCCTCCTGCCC--TCCTCTCCCCTCCCCATCGCACCG-TTATCGCGTCGC-GGTG
GGATA-GA--GGAAAAACA--------AACAAGAGC-CGATGCGATGGA--GGAAGAAGA
AAACCGACCACTGACAATGCCCTTGCTACAGGTACAACGGTACCTCGGAGCTCCAGCTCG
AGCGTATGAGCGTCTACTTTAACG------------------------------------
------------AGGCCTCGGGCAACAAGTACGTCCCCCGTGCCGTCCTCGTCGATCTCG
AGCCCGGTACCATGGACGCTGTCCGCGCCGGTCCTTTCGGCCAGCTGTTCCGTCCCGACA
ACTTCGTTTTCGGCCAGTCGGGTGCTGGCAACAACTGGGC--------------------
------------------------------------------
>Nigrospora_osmanthi_GUCC_25-0133
-----------------ACGCCTGACCATCTTCCTTCCCACCTGTCCTTGTTTCTGCTGC
CTGCCTGCCTGCCTGCCTGCC-----------TGCCACCGCCGCATATCCTGGACGCGTC
CC-AAAGTCAAACGA----CG-CCCCCCCTGATTGCCTCTCTCCTTGCCCCACCA-----
----CCGCGCAGAGCATCCTCACCCGCCACA---ACGACGACGACGACGACGCGACGACG
ACGACGAGAACACCGGCAGCAGCAGCAGCAGCAACAACAGCAGAAGCAGCGGCAATGATG
ATAATCACTAAGC-ACCGAGAGGCGTT-CATATACTGAC---CATGGCTTCTCCGCGATA
TAGGTTCACCTCCAGACCGGCCAGTGCGTAAGTAGTAACCCTTTGCCCTCC-AAACCTC-
---------------TCACGCCGAGCCCCGCTCGCTCACATGTTTTCTCACAGGGCAACC
AAATCGGTG---------------------------------------------------
------------------------------------------------------------
----------------------------------------------------CTGCTTTC
TGGCAGCAGATTTCTGGCGAGCACGGTCTCGACAGCGATGGCCA-GTACG-TTTTTCTCG
ACTACCCCTCCTGCCC--TCCTCTCCCCTCCCCATCGCACCG-TTATCGCGTCGC-GGTG
GGATA-GA--GGAAAAACA--------AACAAGAGC-CGATGCGATGGA--GGAAGAAGA
AAACCGACCACTGACAATGCCCTTGCTACAGGTACAACGGTACCTCGGAGCTCCAGCTCG
AGCGTATGAGCGTCTACTTTAACG------------------------------------
------------AGGCCTCGGGCAACAAGTACGTCCCCCGTGCCGTCCTCGTCGATCTCG
AGCCCGGTACCATGGACGCTGTCCGCGCCGGTCCTTTCGGCCAGCTGTTCCGTCCCGACA
ACTTCGTTTTCGGCCAGTCGGGTGCTGGCAACAACTGGGCCAAGGC--------------
------------------------------------------
>Nigrospora_falsivesicularis_LC13553
------------------------------------------------------------
------------------------------------------------------------
------------------------------------------------------------
------------------------------------------------------------
------------------------------------------------------------
------------------------------------------------------------
------------------------------------------------------------
------------------------------------------------------------
-----GGTG---------------------------------------------------
------------------------------------------------------------
----------------------------------------------------CTGCTTTC
TGGCAGCAGATTTCTGGCGAGCACGGTCTCGACAGCGATGGCCA-GTACG-TTTTTCTCG
ACTACCC------------TCCTCTCCCTCCTCACCGCGCCG-TCATCGCGTCGC-GGTG
GGGTA-GA--GGGAAAATA--------AACAAGAGG-CGACGCGAT-----GGAAGAAGC
AAACCGACCGCTGACAACGCCCTTGCTACAGGTACAACGGCACCTCGGAGCTCCAGCTCG
AGCGTATGAGCGTCTACTTCAACG------------------------------------
------------AGGCCTCGGGCAACAAGTACGTTCCCCGTGCCGTCCTCGTCGATCTCG
AGCCCGGTACCATGGACGCCGTCCGCGCTGGTCCTTTCGGCCAGCTGTTCCGTCCCGACA
ACTTCGTTTTCGGCCAGTCGGGTGCTGGCAACAACTGGGCCAAGGGTCACT---------
------------------------------------------
>Nigrospora_falsivesicularisCGMCC_3.19678T
------------------------------------------------------------
------------------------------------------------------------
------------------------------------------------------------
------------------------------------------------------------
------------------------------------------------------------
------------------------------------------------------------
------------------------------------------------------------
------------------------------------------------------------
-----GGTG---------------------------------------------------
------------------------------------------------------------
----------------------------------------------------CTGCTTTC
TGGCAGCAGATTTCTGGCGAGCACGGTCTCGACAGCGATGGCCA-GTACG-TTTTTCTCG
ACTACCC------------TCCTCTCCCTCCTCACCGCGCCG-TCATCGCGTCGC-GGTG
GGGTA-GA--GGGAAAATA--------AACAAGAGG-CGACGCGAT-----GGAAGAAGC
AAACCGACCGCTGACAACGCCCTTGCTACAGGTACAACGGCACCTCGGAGCTCCAGCTCG
AGCGTATGAGCGTCTACTTCAACG------------------------------------
------------AGGCCTCGGGCAACAAGTACGTTCCCCGTGCCGTCCTCGTCGATCTCG
AGCCCGGTACCATGGACGCCGTCCGCGCTGGTCCTTTCGGCCAGCTGTTCCGTCCCGACA
ACTTCGTTTTCGGCCAGTCGGGTGCTGGCAACAACTGGGCCAAGGGTCACT---------
------------------------------------------
>Nigrospora_vesicularisLC0322
------------------------------------------------------------
------------------------------------------------------------
------------------------------------------------------------
------------------------------------------------------------
------------------------------------------------------------
------------------------------------------------------------
------------------------------------------------------------
------------------------------------------------------------
-----GGTG---------------------------------------------------
------------------------------------------------------------
----------------------------------------------------CTGCTTTC
TGGCAGCAGATTTCTGGCGAGCACGGTCTCGACAGCGATGGCCA-GTACG-TTTTTCTCG
ACTACCC------------TCCTCTCCCTCCTCACCGCGCCG-TCATCGCGTCGC-GGTG
GGGTA-GA--GGGAAAATA--------AACAAGAGG-CGATGCGAT-----GGAAGAAGC
AAACCGACCGCTGACAACGCCCTTGCTACAGGTACAACGGCACCTCGGAGCTCCAGCTCG
AGCGTATGAGCGTCTACTTCAACG------------------------------------
------------AGGCCTCGGGCAACAAGTACGTTCCCCGTGCCGTCCTCGTCGATCTCG
AGCCCGGTACCATGGACGCCGTCCGCGCTGGTCCTTTCGGCCAGCTGTTCCGTCCCGACA
ACTTCGTTTTCGGCCAGTCGGGTGCTGGCAACAACTGGGCCAAGGGTCACT---------
------------------------------------------
>Nigrospora_vesicularisCGMCC_3.18128T
------------------------------------------------------------
------------------------------------------------------------
------------------------------------------------------------
------------------------------------------------------------
------------------------------------------------------------
------------------------------------------------------------
------------------------------------------------------------
------------------------------------------------------------
-----GGTG---------------------------------------------------
------------------------------------------------------------
----------------------------------------------------CTGCTTTC
TGGCAGCAGATTTCTGGCGAGCACGGTCTCGACAGCGATGGCCA-GTACG-TTTTTCTCG
ACTACCC------------TCCTCTCCCTCCTCACCGCGCCG-TCATCGCGTCGC-GGTG
GGGTA-GA--GGGAAAATA--------AACAAGAGG-CGATGCGAT-----GGAAGAAGC
AAACCGACCGCTGACAACGCCCTTGCTACAGGTACAACGGCACCTCGGAGCTCCAGCTCG
AGCGTATGAGCGTCTACTTCAACG------------------------------------
------------AGGCCTCGGGCAACAAGTACGTTCCCCGTGCCGTCCTCGTCGATCTCG
AGCCCGGTACCATGGACGCCGTCCGCGCTGGTCCTTTCGGCCAGCTGTTCCGTCCCGACA
ACTTCGTTTTCGGCCAGTCGG---------------------------------------
------------------------------------------
>Nigrospora_aurantiaca_LC7034
------------------------------------------------------------
------------------------------------------------------------
------------------------------------------------------------
------------------------------------------------------------
------------------------------------------------------------
------------------------------------------------------------
------------------------------------------------------------
------------------------------------------------------------
-------TG---------------------------------------------------
------------------------------------------------------------
----------------------------------------------------CTGCTTTC
TGGCAGCAGATTTCTGGCGAGCACGGTCTCGACAGCGATGGCCA-GTACG-TTTTTCTCG
ACTGCCC------------TCTGCTCCCTCCCCATCGCACCG-TGATCGCGTCACGGGTG
GGGTA-CA--AGGAAAAAT--------AACACGAGG-CGATGCGAT-----GGAAGAAGA
AAACCGACCACTGACAATGCCCTTGCTACAGGTACAATGGCACCTCGGAGCTCCAGCTCG
AGCGTATGAGCGTCTACTTCAACG------------------------------------
------------AGGCCTCGGGCAACAAGTACGTTCCCCGTGCCGTCCTCGTCGATCTCG
AGCCCGGTACCATGGACGCTGTCCGCGCTGGTCCTTTCGGCCAGCTGTTCCGTCCCGACA
ACTTCGTTTTCGGCCAGTCGGGTGCTGGCAACAACTGGGCCAAGGGTCA-----------
------------------------------------------
>Nigrospora_aurantiaca_CGMCC_3.18130T
------------------------------------------------------------
------------------------------------------------------------
------------------------------------------------------------
------------------------------------------------------------
------------------------------------------------------------
------------------------------------------------------------
------------------------------------------------------------
------------------------------------------------------------
-----GGTG---------------------------------------------------
------------------------------------------------------------
----------------------------------------------------CTGCTTTC
TGGCAGCAGATTTCTGGCGAGCACGGTCTCGACAGCGATGGCCA-GTACG-TTTTTCTCG
ACTGCCC------------TCTGCTCCCTCCCCATCGCACCG-TGATCGCGTCAC-GGTG
GGGTACAA--GGAAAAATA--------AACACGAGG-CGATGCGAT-----GGAAGAAGA
AAACCGACCACTGACAATGCCCTTGCTACAGGTACAATGGCACCTCGGAGCTCCAGCTCG
AGCGTATGAGCGTCTACTTCAACG------------------------------------
------------AGGCCTCGGGCAACAAGTACGTTCCCCGTGCCGTCCTCGTCGATCTCG
AGCCCGGTACCATGGACGCTGTCCGCGCTGGTCCTTTCGGCCAGCTGTTCCGTCCCGACA
ACTTCGTTTTCGGCCAGTCGGGTGCTGGCAACAACTGGGCCAAGGGTCACT---------
------------------------------------------
>Nigrospora_endophyticaURM8462=A.R.M._973T
------------------------------------------------------------
------------------------------------------------------------
------------------------------------------------------------
------------------------------------------------------------
------------------------------------------------------------
------------------------------------------------------------
------------------------------------------------------------
----------------------------------------------------------CC
AAATCGGTG---------------------------------------------------
------------------------------------------------------------
----------------------------------------------------CTGCTTTC
TGGCAGCAGATTTCTGGCGAGCACGGTCTCGACAGCGATGGCCA-GTACG-TTT--CTCG
CCTACCCGTCCTCCCC---TCCTCTCCCTCACCTTCGCCCTA-TCATGGCGTTAC-GGTG
GGGTA-GA--GGAATAACC--------AACAAGATG-CGAT----------GGACGAAGA
AAACCGACCGCTGACAACGCCCTTGCCACAGGTACAACGGCACCTCCGAGCTCCAGCTCG
AGCGCATGAGCGTCTACTTCAACG------------------------------------
------------AGGCCTCGGGCAACAAGTACGTTCCCCGTGCCGTCCTCGTCGATCTCG
AGCCCGGTACCATGGACGCTGTCCGCGCCGGTCCTTTCGGCCAGCTGTTCCGTCCCGACA
ACTTCGTTTTCGGCCAGTCGGGTGCTGGCAACAACTGGGCCAAGGGTCACTACA------
---------------------------------CTGAGGGT-
>Nigrospora_endophyticaURM8712=A.R.M._687
------------------------------------------------------------
------------------------------------------------------------
------------------------------------------------------------
------------------------------------------------------------
------------------------------------------------------------
------------------------------------------------------------
------------------------------------------------------------
----------------------------------------------------------CC
AAATCGGTG---------------------------------------------------
------------------------------------------------------------
----------------------------------------------------CTGCTTTC
TGGCAGCAGATTTCTGGCGAGCACGGTCTCGACAGCGATGGCCA-GTACG-TTT--CTCG
CCTACCCGTCCTCCCC---TCCTCTCCCTCACCTTCGCCCTA-TCATGGCGTTAC-GGTG
GGGTA-GA--GGAATAACC--------AACAAGATG-CGAT----------GGACGAAGA
AAACCGACCGCTGACAACGCCCTTGCCACAGGTACAACGGCACCTCCGAGCTCCAGCTCG
AGCGCATGAGCGTCTACTTCAACG------------------------------------
------------AGGCCTCGGGCAACAAGTACGTTCCCCGTGCCGTCCTCGTCGATCTCG
AGCCCGGTACCATGGACGCTGTCCGCGCCGGTCCTTTCGGCCAGCTGTTCCGTCCCGACA
ACTTCGTTTTCGGCCAGTCGGGTGCTGGCAACAACTGGGCCAAGGGTCACTACA------
---------------------------------CTGAGGGT-
>Nigrospora_pernambucoensisURM8463=A.R.M._974T
------------------------------------------------------------
------------------------------------------------------------
------------------------------------------------------------
------------------------------------------------------------
------------------------------------------------------------
------------------------------------------------------------
------------------------------------------------------------
------------------------------------------------------------
------------------------------------------------------------
------------------------------------------------------------
--------------------------------------------------------TTTC
TGGCAGCAGATTTCTGGCGAGCACGGTCTCGACAGCGATGGCCA-GTACG-TTT--CTCG
CCTACCCGTCCTCCCC---TCCTCTCCCTCACCTTCGCCCTA-TCATGGCGTTAC-GGTG
GGGTA-GA--GGAATAACC--------AACAAGATG-CGAT----------GGAAGAAGA
AAACCGACCGCTGACAACGCCCTTGCCACAGGTACAACGGCACCTCCGAGCTCCAGCTCG
AGCGCATGAGCGTCTACTTCAACG------------------------------------
------------AGGCCTCGGGCAACAAGTACGTTCCCCGTGCCGTCCTCGTCGATCTCG
AGCCCGGTACCATGGACGCTGTCCGCGCCGGTCCTTTCGGCCAGCTGTTCCGTCCCGACA
A-----------------------------------------------------------
------------------------------------------
>Nigrospora_endophytica_GUCC_25-0122
----------ATTCGCTACCGCCGACC-CTCTTCCTCCCACTTGTCCTAGTTTCTGCT--
--GCCCGTCTGCCTGCCTGCC-----------TGCCGCCGCCGCATATCCTGGACGCGTC
CC-AAAGTCAAACCA----AG--CCCCCCTGATTGCCTCCCTCCTTTCCCCACCA-----
----GCGCGCAGAGCATCCTCGTCCGCGACG---ACGACGACGACGACG-----------
------------------------GCAG---------CAGCAACGGCGGCGGCAATCATG
ACCGTCACAAAGCTACCGAGAGGCGTC-TATATACTAAC---CGTGACTTATTCGCGATA
TAGGTTCACCTCCAGACCGGCCAGTGCGTAAGTACCAACCCTTTA----CCCAAACCTC-
---------------TCGTGCCAAGCCCCGCTCGCTCACATGCTTTCTTATAGGGCAACC
AAATCGGTG---------------------------------------------------
------------------------------------------------------------
----------------------------------------------------CTGCTTTC
TGGCAGCAGATTTCTGGCGAGCACGGTCTCGACAGCGATGGCCA-GTACG-TTT--CTCG
CCTACCCGTCCTCCCG---TCCTCTCCCTCACCTTCGCCCTA-TCATGGCGTTAC-GGTG
GGGTA-GA--GGAATAACC--------AACAAGATG-CGAT----------GGAAGAAGA
AAACCGACCGCTGACAACGCCCTTGCCACAGGTACAACGGCACCTCCGAGCTCCAGCTCG
AGCGCATGAGCGTCTACTTCAACG------------------------------------
------------AGGCCTCGGGCAACAAGTACGTTCCCCGTGCCGTCCTCGTCGATCTCG
AGCCCGGTACCATGGACGCTGTCCGCGCCGGTCCTTTCGGCCAGCTGTTCCGTCCCGACA
ACTTCGTTTTCGGCCAGTCGGGTGCTGGCAACAACTGGGCCAAGG---------------
------------------------------------------
>Nigrospora_endophytica_GUCC_25-0123
------------TCGCTACCGCCGACC-CTCTTCCTCCCACTTGTCCTAGTTTCTGCT--
--GCCCGTCTGCCTGCCTGCC-----------TGCCGCCGCCGCATATCCTGGACGCGTC
CC-AAAGTCAAACCA----AG--CCCCCCTGATTGCCTCCCTCCTTTCCCCACCA-----
----GCGCGCAGAGCATCCTCGTCCGCGACG---ACGACGACGACGACG-----------
------------------------GCAG---------CAGCAACGGCGGCGGCAATCATG
ACCGTCACAAAGCTACCGAGAGGCGTC-TATATACTAAC---CGTGACTTATTCGCGATA
TAGGTTCACCTCCAGACCGGCCAGTGCGTAAGTACCAACCCTTTA----CCCAAACCTC-
---------------TCGTGCCAAGCCCCGCTCGCTCACATGCTTTCTTATAGGGCAACC
AAATCGGTG---------------------------------------------------
------------------------------------------------------------
----------------------------------------------------CTGCTTTC
TGGCAGCAGATTTCTGGCGAGCACGGTCTCGACAGCGATGGCCA-GTACG-TTT--CTCG
CCTACCCGTCCTCCCG---TCCTCTCCCTCACCTTCGCCCTA-TCATGGCGTTAC-GGTG
GGGTA-GA--GGAATAACC--------AACAAGATG-CGAT----------GGAAGAAGA
AAACCGACCGCTGACAACGCCCTTGCCACAGGTACAACGGCACCTCCGAGCTCCAGCTCG
AGCGCATGAGCGTCTACTTCAACG------------------------------------
------------AGGCCTCGGGCAACAAGTACGTTCCCCGTGCCGTCCTCGTCGATCTCG
AGCCCGGTACCATGGACGCTGTCCGCGCCGGTCCTTTCGGCCAGCTGTTCCGTCCCGACA
ACTTCGTTTTCGGCCAGTCGGGTGCTGGCAACAACTGGGCCAAGG---------------
------------------------------------------
>Nigrospora_pernambucoensisURM8711=A.R.M.651
------------------------------------------------------------
------------------------------------------------------------
------------------------------------------------------------
------------------------------------------------------------
------------------------------------------------------------
------------------------------------------------------------
------------------------------------------------------------
--------------------------------------------------------AACC
AAATCGGTG---------------------------------------------------
------------------------------------------------------------
----------------------------------------------------CTGCTTTC
TGGCAGCAGATTTCTGGCGAGCACGGTCTCGACAGCGATGGCCAGGTACG-TTT--CTCG
CCTACCCGTCCTCCCC---TCCTCTCCCTCACCTTCGCCCTA-TCATGGCGTTAC-GGTG
GGGTA-GA--GGAATAACC--------AACAAGATG-CGAT----------GGAAGAAGA
AAACCGACCGCTGACAACGCCCTTGCCACAGGTACAACGGCACCTCCGAGCTCCAGCTCG
AGCGCATGAGCGTCTACTTCAACG------------------------------------
------------AGGCCTCGGGCAACAAGTACGTTCCCCGTGCCGTCCTCGTCGATCTCG
AGCCCGGTACCATGGACGCTGTCCGCGCCGGTCCTTTCGGCCAGCTGTTCCGTCCCGACA
ACTTCGTTTTCGGCCAGTCGGGTGCTGGCAACAACTGGGCCAAGGGTCACTACA------
---------------------------------CTGAGGGTA
>Nigrospora_hainanensisURM8717=A.R.M.972
------------------------------------------------------------
------------------------------------------------------------
------------------------------------------------------------
------------------------------------------------------------
------------------------------------------------------------
------------------------------------------------------------
------------------------------------------------------------
------------------------------------------------------------
-----GGTG---------------------------------------------------
------------------------------------------------------------
----------------------------------------------------CTGCTTTC
TGGCAGCAGATTTCTGGCGAGCACGGTCTCGATAGCGATGGCCA-GTACG-TTT--CCCG
CCTACCCGTCTCCC----TCCCCCTCCTTGCCCTCCACAC----CACCGCGTGGC-GGTG
GGGTG-GA--TGAAAAACA--------AACAAGAGA-CGATGCCATGG---GAAGAAAGA
GAGCCGTCCACTGACAACGCCCTTTCTACAGGTACAACGGCACCTCCGAGCTCCAGCTTG
AGCGCATGAGCGTCTACTTCAACG------------------------------------
------------AGGCCTCGGGCAACAAGTACGTTCCCCGTGCCGTCCTCGTTGATCTCG
AGCCCGGTACCATGGATGCCGTCCGCGCCGGTCCTTTCGGCCAGCTGTTCCGTCCCGACA
ACTTCGTTTTCGGCCAGTCTGGTGCTGGCAACAACTGGGCCAAGGGTCACTAC-------
------------------------------------------
>Nigrospora_hainanensisCGMCC_3.18129T
------------------------------------------------------------
------------------------------------------------------------
------------------------------------------------------------
------------------------------------------------------------
------------------------------------------------------------
------------------------------------------------------------
------------------------------------------------------------
------------------------------------------------------------
-----GGTG---------------------------------------------------
------------------------------------------------------------
----------------------------------------------------CTGCTTTC
TGGCAGCAGATTTCTGGCGAGCACGGTCTCGACAGCGATGGCCA-GTACG-TTT--CCCG
CCTACCCGTCTCCC----TCCCCCTCCTTGCCCTCCACAC----CACCGCGTGGC-GGTG
GGGTG-GA--TGAAAAACA--------AACAAGAGA-CGATGCCATGG---GAAGAAAGA
GAGCCGTCCACTGACAACGCCCTTTCTACAGGTACAACGGCACCTCCGAGCTCCAGCTTG
AGCGCATGAGCGTCTACTTCAACG------------------------------------
------------AGGCCTCGGGCAACAAGTACGTTCCCCGTGCCGTCCTCGTTGATCTCG
AGCCCGGTACCATGGATGCCGTCCGCGCCGGTCCTTTCGGCCAGCTGTTCCGTCCCGACA
ACTTCGTTTTCGGCCAGTCTGGTGCTGGCAACAACTGGGCCAAGGGTCA-----------
------------------------------------------
>Nigrospora_hainanensisURM8719=A.R.M.976
------------------------------------------------------------
------------------------------------------------------------
------------------------------------------------------------
------------------------------------------------------------
------------------------------------------------------------
------------------------------------------------------------
------------------------------------------------------------
------------------------------------------------------------
-----GGTG---------------------------------------------------
------------------------------------------------------------
----------------------------------------------------CTGCTTTC
TGGCAGCAGATTTCTGGCGAGCACGGTCTCGACAGCGATGGCCA-GTACG-TTT--CCCG
CCTACCCGTCTCCC----TCCCCCTCCTTGCCCTCCACAC----CACCGCGTGGC-GGTG
GGGTG-GA--TGAAAAACA--------AACAAGAGA-CGATGCCATAG---GAAGAAAGA
GAGCCGTCCACTGACAACGCCCTTTCTACAGGTACAACGGCACCTCCGAGCTCCAGCTTG
AGCGCATGAGCGTCTACTTCAACG------------------------------------
------------AGGCCTCGGGCAACAAGTACGTTCCCCGTGCCGTCCTCGTTGATCTCG
AGCCCGGTACCATGGATGCCGTCCGCGCCGGTCCTTTCGGCCAGCTATTCCGTCCCG---
------------------------------------------------------------
------------------------------------------
>Nigrospora_hainanensisURM8715=A.R.M.968
------------------------------------------------------------
------------------------------------------------------------
------------------------------------------------------------
------------------------------------------------------------
------------------------------------------------------------
------------------------------------------------------------
------------------------------------------------------------
------------------------------------------------------------
-----GGTG---------------------------------------------------
------------------------------------------------------------
----------------------------------------------------CTGCTTTC
TGGCAGCAGATTTCTGGCGAGCACGGTCTCGACAGCGATGGCCA-GTACG-TTT--CCCG
CCTACCCGTCTCCC----TCCCCCTCCTTGCCCTCCACAC----CACCGCGTGGC-GGTG
GGGTG-GA--TGAAAAACA--------AACAAGAGA-CGATGCCATAG---GAAGAAAGA
GAGCCGTCCACTGACAACGCCCTTTCTACAGGTACAACGGCACCTCCGAGCTCCAGCTTG
AGCGCATGAGCGTCTACTTCAACG------------------------------------
------------AGGCCTCGGGCAACAAGTACGTTCCCCGTGCCGTCCTCGTTGATCTCG
AGCCCGGTACCATGGATGCCGTCCGCGCCGGTCCTTTCGGCCAGCTATTCCGTCCCGAC-
------------------------------------------------------------
------------------------------------------
>Nigrospora_hainanensisURM8714=A.R.M.967
------------------------------------------------------------
------------------------------------------------------------
------------------------------------------------------------
------------------------------------------------------------
------------------------------------------------------------
------------------------------------------------------------
------------------------------------------------------------
------------------------------------------------------------
-----GGTG---------------------------------------------------
------------------------------------------------------------
----------------------------------------------------CTGCTTTC
TGGCAGCAGATTTCTGGCGAGCACGGTCTCGATAGCGATGGCCA-GTACG-TTT--CCCG
CCTACCCGTCTCCC----TCCCCCTCCTTGCCCTCCACAC----CACCGCGTGGC-GGTG
GGGTG-GA--TGAAAAACA--------AACAAGAGA-CGATGCCATGG---GAAGAAAGA
GAGCCGTCCACTGACAACGCCCTTTCTACAGGTACAACGGCACCTCCGAGCTCCAGCTTG
AGCGCATGAGCGTCTACTTCAACG------------------------------------
------------AGGCCTCGGGCAACAAGTACGTTCCCCGTGCCGTCCTCGTTGATCTCG
AGCCCGGTACCATGGATGCCGTCCGCGCCGGTCCTTTCGGCCAGCTGTTCCGTCCCGACA
ACTTCGTTC----------------------------GGC--------------------
------------------------------------------
>Nigrospora_manihoticolaURM8461=A.R.M._645T
------------------------------------------------------------
------------------------------------------------------------
------------------------------------------------------------
------------------------------------------------------------
------------------------------------------------------------
------------------------------------------------------------
------------------------------------------------------------
------------------------------------------------------------
-----GGTG---------------------------------------------------
------------------------------------------------------------
----------------------------------------------------CTGCTTTC
TGGCAGCAGATTTCTGGCGAGCACGGTCTCGACAGCGATGGCCA-GTACG-TTT--CCCG
CCTACCCGTCTCCC----TCCCCCTCCTTGCCCTCCACCC----CACCGCGTGGC-GGTG
GGGTG-GA--TGAAAAACA--------AACAAGAGA-CGATGCCATGG---GAAGAAAGA
GAGCCGTCCACTGACAACGCCCTTTCTACAGGTACAACGGCACCTCCGAGCTCCAGCTCG
AGCGCATGAGCGTCTACTTCAACG------------------------------------
------------AGGCCTCGGGCAACAAGTACGTTCCCCGTGCCGTCCTCGTTGATCTCG
AGCCCGGTACCATGGATGCCGTCCGCGCCGGTCCTTTCGGCCAGCTGTTCCGTCCCGACA
ACTTCG------------------------------------------------------
------------------------------------------
>Nigrospora_covidalis_LC158337
------------------------------------------------------------
------------------------------------------------------------
------------------------------------------------------------
------------------------------------------------------------
------------------------------------------------------------
------------------------------------------------------------
------------------------------------------------------------
------------------------------------------------------------
-----GGTG---------------------------------------------------
------------------------------------------------------------
----------------------------------------------------CTGCTTTC
TGGCAGCAGATTTCTGGCGAGCACGGTCTCGACAGCGATGGCCA-GTACGTTTT--CCCG
CCCACCCGTTCCCT----TCCCCCTCCTTGCCCTCCACGCTA-TCATCGCGTCAC-GGCG
GGGTG-GA--TGAAGAACA--------AACAAGAGA-CGATGTGATCG---GAAGAAAGA
GAGCAGTCCACTGACAACGCCCTTTCTACAGGTACAACGGCACCTCCGAGCTCCAGCTCG
AGCGCATGAGCGTCTACTTCAACG------------------------------------
------------AGGCCTCGGGCAACAAGTACGTGCCCCGTGCCGTCCTCGTCGATCTCG
AGCCCGGTACCATGGATGCCGTCCGCGCCGGTCCTTTCGGACAGCTGTTCCGTCCCGACA
ACTTCGTTTTCGGCCAGTCTGGTGCTGGCAACAACTGGGCCAAGGGT-------------
------------------------------------------
>Nigrospora_covidalisCGMCC_3.20538T
------------------------------------------------------------
------------------------------------------------------------
------------------------------------------------------------
------------------------------------------------------------
------------------------------------------------------------
------------------------------------------------------------
------------------------------------------------------------
------------------------------------------------------------
-----GGTG---------------------------------------------------
------------------------------------------------------------
----------------------------------------------------CTGCTTTC
TGGCAGCAGATTTCTGGCGAGCACGGTCTCGACAGCGATGGCCA-GTACGTTTT--CCCG
CCCACCCGTTCCCT----TCCCCCTCCTTGCCCTCCACGCTA-TCATCGCGTCAC-GGCG
GGGTG-GA--TGAAGAACA--------AACAAGAGA-CGATGTGATCG---GAAGAAAGA
GAGCAGTCCACTGACAACGCCCTTTCTACAGGTACAACGGCACCTCCGAGCTCCAGCTCG
AGCGCATGAGCGTCTACTTCAACG------------------------------------
------------AGGCCTCGGGCAACAAGTACGTGCCCCGTGCCGTCCTCGTCGATCTCG
AGCCCGGTACCATGGATGCCGTCCGCGCCGGTCCTTTCGGACAGCTGTTCCGTCCCGACA
ACTTCGTTTTCGGCCAGTCTGGTGCTGGCAACAACTGGGCCAAGGGT-------------
------------------------------------------
>Nigrospora_musaeLC6385
------------------------------------------------------------
------------------------------------------------------------
------------------------------------------------------------
------------------------------------------------------------
------------------------------------------------------------
------------------------------------------------------------
------------------------------------------------------------
------------------------------------------------------------
-----GGTG---------------------------------------------------
------------------------------------------------------------
----------------------------------------------------CTGCTTTC
TGGCAGCAGATTTCTGGCGAGCACGGCCTCGACAGCGATGGCCA-GTACG-TTT--CCCG
CCCACCCGTTCCCT----TCCCCTTCCTCGCCCTCCACACTA-TCATCGCGTCAC-GGCG
GGGTG-GA--TAAAAAACA--------AACAAGAGA-GGATGTGATGG---GAAGAAAGA
GAGCAGTCCACTGACAAGGCCCTTTCTACAGGTACAACGGCACCTCCGAGCTCCAGCTCG
AGCGCATGAGCGTCTACTTCAACG------------------------------------
------------AGGCCTCGGGCAACAAGTACGTTCCCCGTGCCGTTCTCGTCGATCTCG
AGCCCGGTACCATGGATGCCGTCCGCGCCGGTCCTTTCGGCCAGCTGTTCCGTCCCGACA
ACTTCGTTTTCGGCCAGTCTGGTGCTGGCAACAACTGGGCCAAGGGTCACT---------
------------------------------------------
>Nigrospora_musaeCBS_319.34T
------------------------------------------------------------
------------------------------------------------------------
------------------------------------------------------------
------------------------------------------------------------
------------------------------------------------------------
------------------------------------------------------------
------------------------------------------------------------
------------------------------------------------------------
-----GGTG---------------------------------------------------
------------------------------------------------------------
----------------------------------------------------CTGCTTTC
TGGCAGCAGATTTCTGGCGAGCACGGCCTCGACAGCGATGGCCA-GTACG-TTT--CCCG
CCCACCCGTTCCCT----TCCCCTTCCTCGCCCTCCACACTA-TCATCGCGTCAC-GGCG
GGGTG-GA--TAAAAAACA--------AACAAGAGA-CGATGTGATGG---GAAGAAAGA
GAGCAGTCCACTGACAAGGCCCTTTCTACAGGTACAACGGCACCTCCGAGCTCCAGCTCG
AGCGCATGAGCGTCTACTTCAACG------------------------------------
------------AGGCCTCGGGCAACAAGTACGTTCCCCGTGCCGTTCTCGTCGATCTCG
AGCCCGGTACCATGGATGCCGTCCGCGCCGGTCCTTTCGGCCAGCTGTTCCGTCCCGACA
ACTTCGTTT---------------------------------------------------
------------------------------------------
>Nigrospora_philosophiae-doctorisCGMCC_3.20540T
------------------------------------------------------------
------------------------------------------------------------
------------------------------------------------------------
------------------------------------------------------------
------------------------------------------------------------
------------------------------------------------------------
------------------------------------------------------------
------------------------------------------------------------
-----GGTG---------------------------------------------------
------------------------------------------------------------
----------------------------------------------------CTGCTTTC
TGGCAGCAGATTTCTGGCGAGCACGGTCTCGACAGCGATGGCCA-GTACG-TTT--CCCG
CCTACCCATTTCCCA---CCCTCCTCCTTGCCCTCCACAC----CACCGCGTGAC-GGCG
GGGTG-GA--TGAA----A--------AACAAGAGA-CAATGCTATGG---GAAGAGAGA
GAGCCGTCCACTGACAACGGCCTTTCTACAGGTACAACGGCACCTCCGAGCTCCAGCTCG
AGCGCATGAGCGTTTACTTCAACG------------------------------------
------------AGGCCTCGGGCAACAAGTACGTTCCCCGTGCCGTCCTCGTCGATCTCG
AGCCCGGTACCATGGATGCCGTCCGTGCCGGTCCTTTCGGCCAGCTGTTCCGTCCCGACA
ACTTCGTTTTC-------------------------------------------------
------------------------------------------
>Nigrospora_sacchari-ofcinarumLC13531
------------------------------------------------------------
------------------------------------------------------------
------------------------------------------------------------
------------------------------------------------------------
------------------------------------------------------------
------------------------------------------------------------
------------------------------------------------------------
------------------------------------------------------------
-----GGTG---------------------------------------------------
------------------------------------------------------------
----------------------------------------------------CTGCTTTC
TGGCAGCAGATATCTGGCGAGCACGGTCTCGACAGCGATGGCCA-GTACG-TTT--CCCG
CCTACCCATTTCCCA---CCCTCTTCCTTGCCCTCCACAC----CATCGCGTGAC-GGTG
GGGTG-GA--TGAA----G--------AACAAGAGA-CGATGCTATGG---GAAGAAAGA
GAACCGTCCACTGACAACGGCCTTTCTACAGGTACAACGGCACCTCCGAGCTCCAGCTCG
AGCGCATGAGCGTCTACTTCAACG------------------------------------
------------AGGCCTCGGGCAACAAGTACGTTCCTCGTGCCGTCCTCGTCGATCTCG
AGCCCGGTACCATGGATGCCGTCCGCGCCGGTCCTTTCGGCCAGCTGTTCCGTCCCGACA
ACTTCGTTTTCGGCCAGTCCGGTGCTGGCAACAACTGGGCCAAGGGTCACT---------
------------------------------------------
>Nigrospora_sacchari-ofcinarumCGMCC_3.19335T
------------------------------------------------------------
------------------------------------------------------------
------------------------------------------------------------
------------------------------------------------------------
------------------------------------------------------------
------------------------------------------------------------
------------------------------------------------------------
------------------------------------------------------------
-----GGTG---------------------------------------------------
------------------------------------------------------------
----------------------------------------------------CTGCTTTC
TGGCAGCAGATATCTGGCGAGCACGGTCTCGACAGCGATGGCCA-GTACG-TTT--CCCG
CCTACCCATTTCCCA---CCCTCTTCCTTGCCCTCCACAC----CATCGCGTGAC-GGTG
GGGTG-GA--TGAA----G--------AACAAGAGA-CGATGCTATGG---GAAGAAAGA
GAACCGTCCACTGACAACGGCCTTTCTACAGGTACAACGGCACCTCCGAGCTCCAGCTCG
AGCGCATGAGCGTCTACTTCAACG------------------------------------
------------AGGCCTCGGGCAACAAGTACGTTCCTCGTGCCGTCCTCGTCGATCTCG
AGCCCGGTACCATGGATGCCGTCCGCGCCGGTCCTTTCGGCCAGCTGTTCCGTCCCGACA
ACTTCGTTTTCGGCCAGTCCGGTGCTGGCAACAACTGGGCCAAGGGTCACT---------
------------------------------------------
>Nigrospora_gorlenkoanaCBS_480.73T
------------------------------------------------------------
------------------------------------------------------------
------------------------------------------------------------
------------------------------------------------------------
------------------------------------------------------------
------------------------------------------------------------
------------------------------------------------------------
------------------------------------------------------------
-----GGTG---------------------------------------------------
------------------------------------------------------------
----------------------------------------------------CTGCTTTC
TGGCAGCAGATTTCTGGCGAGCACGGTCTCGACAGCGATGGCCA-GTACG-TTT--CCCG
CCTACCCATTTCCCT---CCCTCCTCTTTACCCTCCACAC----CATCGCGTGAC-GGCG
GGGTA-GA--TGAG----A--------AACAAGAGA-CGATGCTATGG---GAAGAAAGA
GAGCCGTTCACTGACAACGGCCTTTCTACAGGTACAACGGCACCTCCGAGCTCCAGCTCG
AGCGCATGAGCGTCTACTTCAACG------------------------------------
------------AGGCCTCGGGCAACAAGTACGTTCCCCGTGCCGTCCTCGTCGATCTCG
AGCCCGGTACCATGGATGCCGTCCGCGCCGGTCCTTTCGGCCAGCTGTTCCGTCCCGACA
ACTTCGTTTTCGGCCAGTCTGGTGCTGGCAACAACTGGGCCAAGGGTCACT---------
------------------------------------------
>Nigrospora_bambusaeLC7245
------------------------------------------------------------
------------------------------------------------------------
------------------------------------------------------------
------------------------------------------------------------
------------------------------------------------------------
------------------------------------------------------------
------------------------------------------------------------
------------------------------------------------------------
-----GGTG---------------------------------------------------
------------------------------------------------------------
----------------------------------------------------CTGCTTTC
TGGCAGCAGATTTCTGGCGAGCACGGTCTCGACAGCGATGGCCA-GTACG-TTT--CCCG
CCTACCCGTTTCCC----------TCCCCCTTGTCCACACCA-TCATCGCGACAC-GGTG
GGGTG-GA--TGAA----A--------AACAAGAGA-CGATGTGATGG---GAGGAAAGA
GAGCCGTCCACTGACAGCGCCCTTTCTACAGGTACAACGGCACCTCCGAGCTCCAGCTCG
AGCGCATGAGCGTCTACTTCAACG------------------------------------
------------AGGCCTCGGGCAACAAGTACGTTCCCCGTGCCGTCCTCGTCGATCTCG
AGCCCGGTACCATGGATGCCGTCCGCGCCGGTCCTTTCGGCCAGCTGTTCCGTCCCGACA
ACTTCGTTTTCGGCCAGTCCGGTGCTGGCAACAACTGGGCCAAGGGTCAC----------
------------------------------------------
>Nigrospora_bambusaeCGMCC_3.18327T
------------------------------------------------------------
------------------------------------------------------------
------------------------------------------------------------
------------------------------------------------------------
------------------------------------------------------------
------------------------------------------------------------
------------------------------------------------------------
------------------------------------------------------------
-----GGTG---------------------------------------------------
------------------------------------------------------------
----------------------------------------------------CTGCTTTC
TGGCAGCAGATTTCTGGCGAGCACGGTCTCGACAGCGATGGCCA-GTACG-TTT--CCCG
CCTACCCGTTTCCC----------TCCCCCTTGTCCACACCA-TCATCGCGACAC-GGTG
GGGTG-GA--TGAA----A--------AACAAGAGA-CGATGTGATGG---GAGGAAAGA
GAGCCGTCCACTGACAGCGCCCTTTCTACAGGTACAACGGCACCTCCGAGCTCCAGCTCG
AGCGCATGAGCGTCTACTTCAACG------------------------------------
------------AGGCCTCGGGCAACAAGTACGTTCCCCGTGCCGTCCTCGTCGATCTCG
AGCCCGGTACCATGGATGCCGTCCGCGCCGGTCCTTTCGGCCAGCTGTTCCGTCCCGACA
ACTTCGTTTTCGGCCAGTCCGGTGCTGGCAACAACTGGGCCAAGGGTCAC----------
------------------------------------------
>Nigrospora_rubiLC2698T
------------------------------------------------------------
------------------------------------------------------------
------------------------------------------------------------
------------------------------------------------------------
------------------------------------------------------------
------------------------------------------------------------
------------------------------------------------------------
------------------------------------------------------------
------------------------------------------------------------
------------------------------------------------------------
-----------------------------------------------------TGCTTTT
TGGCAGCAGATTTCTGGCGAGCACGGTCTCGACAGCGATGGCCA-GTACG-TTT--CCCG
CCTAGCCGTCCCCC-----CCCCCTCCTTGCCCTCCACACCA-TCGTCGTGTTAC-GGTG
GAGTG-GA--TGAA----A--------AACAAGAGA-CGATGCGATGG---GAAAAAAGA
AAGCCGTCCACTGACAACGCCCTTTCTACAGGTACAACGGCACCTCCGAGCTCCAGCTCG
AGCGTATGAGCGTCTACTTCAACG------------------------------------
------------AGGCCTCGGGCAACAAGTACGTTCCCCGTGCCGTCCTTGTCGATCTCG
AGCCCGGTACCATGGATGCCGTCCGCGCCGGTCCTTTCGGCCAGCTGTTCCGTCCCGACA
ACTTCGTTTTCGGCCAGTCTGGTGCTGGCAACAACTGGGCCAAGGGTCACT---------
------------------------------------------
>Nigrospora_guangdongensisCFCC:53917T
------------------------------------------------------------
------------------------------------------------------------
------------------------------------------------------------
------------------------------------------------------------
------------------------------------------------------------
------------------------------------------------------------
------------------------------------------------------------
------------------------------------------------------------
-----GGTG---------------------------------------------------
------------------------------------------------------------
----------------------------------------------------CTGCTTTC
TGGCAGCAGATTTCTGGCGAGCACGGTCTCGACAGCGATGGCCA-GTACG-TTT--CCCG
CCTGCCCGGCCCTT----TCCCCCTCTTTGCCCT------GA-TCATCGCGTCAC-GGTG
GGGTG-GAGGGGAAAAACA--------AACAAGAGA-CGATGCGATGT---GAGGAAAGA
GAGCCGTCCGCTGACGACGCCCTTCCTACAGGTACAACGGCACCTCCGAGCTCCAGCTCG
AGCGCATGAGCGTCTACTTCAACG------------------------------------
------------AGGCCTCGGGCAACAAGTACGTTCCCCGTGCCGTCCTCGTCGATCTCG
AGCCCGGTACCATGGATGCCGTCCGCGCCGGTCCTTTCGGCCAGCTGTTCCGTCCCGACA
ACTTCGTTTTCGGCCAGTCTGGTGCTGGCAACAACTGGGCCAAGGGTCAC----------
------------------------------------------
>Nigrospora_zimmermanii_CBS_984.69
------------------------------------------------------------
------------------------------------------------------------
------------------------------------------------------------
------------------------------------------------------------
------------------------------------------------------------
------------------------------------------------------------
------------------------------------------------------------
------------------------------------------------------------
----CGGTG---------------------------------------------------
------------------------------------------------------------
----------------------------------------------------CTGCTTTC
TGGCAGCAGATCTCTGGCGAGCACGGTCTCGACAGCGATGGCCA-GTACG-TCT--CCCG
CCTACCCGTCCCCT----CGCCCCTCCTGCCCCTTCACACCA-GCATCGTGTCAC-GGTG
GGGTG-GA--GAAAAAGCA--------AACAAGATT-CGAGG---------GGGAAAAGA
GAGCCGTCCACTGACGATGCCCTTGCTACAGGTACAACGGCACCTCCGAGCTCCAGCTCG
AGCGCATGAGCGTCTACTTCAACG------------------------------------
------------AGGCCTCGGGCAACAAGTACGTGCCCCGTGCCGTCCTCGTCGATCTCG
AGCCCGGTACCATGGATGCCGTCCGCGCCGGTCCTTTCGGCCAGCTGTTCCGTCCCGATA
ACTTCGTTTTCGGCCAGTCCGGTGCTGGCAACAACTGGGCCAAGGGTC------------
------------------------------------------
>Nigrospora_zimmermanii_CBS_290.62T
------------------------------------------------------------
------------------------------------------------------------
------------------------------------------------------------
------------------------------------------------------------
------------------------------------------------------------
------------------------------------------------------------
------------------------------------------------------------
------------------------------------------------------------
----CGGTG---------------------------------------------------
------------------------------------------------------------
----------------------------------------------------CTGCTTTC
TGGCAGCAGATCTCTGGCGAGCACGGTCTCGACAGCGATGGCCA-GTACG-TCT--CCCG
CCTACCCGTCCCCT----CGCCCCTCCTGCCCCTTCACACCA-GCATCGTGTCAC-GGTG
GGGTG-GA--GAAAAAGCA--------AACAAGATT-CGAGG---------GGGAAAAGA
GAGCCGTCCACTGACGATGCCCTTGCTACAGGTACAACGGCACCTCCGAGCTCCAGCTCG
AGCGCATGAGCGTCTACTTCAACG------------------------------------
------------AGGCCTCGGGCAACAAGTACGTGCCCCGTGCCGTCCTCGTCGATCTCG
AGCCCGGTACCATGGATGCCGTCCGCGCCGGTCCTTTCGGCCAGCTGTTCCGTCCCGATA
ACTTCGTTTTCGGCCAGTCCGGTGCTGGCAACAACTGGGCCAAGGGTC------------
------------------------------------------
>Nigrospora_guilinensisLC7301
------------------------------------------------------------
------------------------------------------------------------
------------------------------------------------------------
------------------------------------------------------------
------------------------------------------------------------
------------------------------------------------------------
------------------------------------------------------------
------------------------------------------------------------
-----GGTG---------------------------------------------------
------------------------------------------------------------
----------------------------------------------------CTGCTTTC
TGGCAGCAGATTTCCGGCGAGCACGGTCTCGACAGCGATGGCCA-GTACG-TTT--CTCG
CCTACCCGTCCTC--------CCCTCTCCCCCCCTCGCACCA-TCATCGCGTCAC-GGTG
GGGTA-GA-GGGAAGAACA--------AACAAGAGA-CGATGCGAT--------GAAAGA
AAACGGACCACTGACGATGCCTTTGCCACAGGTACAACGGCACCTCCGAGCTTCAGCTCG
AGCGCATGAGCGTCTACTTCAACG------------------------------------
------------AGGCCTCGGGCAACAAGTACGTTCCCCGTGCCGTCCTCGTCGATCTCG
AGCCCGGCACCATGGATGCCGTCCGCGCCGGTCCTTTCGGCCAGCTGTTCCGTCCCGACA
ACTTCGTTTTCGGCCAGTCCGGTGCTGGCAACAACTGGGCCAAGGGTCAC----------
------------------------------------------
>Nigrospora_guilinensis_CGMCC_3.18124T
------------------------------------------------------------
------------------------------------------------------------
------------------------------------------------------------
------------------------------------------------------------
------------------------------------------------------------
------------------------------------------------------------
------------------------------------------------------------
------------------------------------------------------------
-------TG---------------------------------------------------
------------------------------------------------------------
----------------------------------------------------CTGCTTTC
TGGCAGCAGATTTCCGGCGAGCACGGTCTCGACAGCGATGGCCA-GTACG-TTT--CTCG
CCTACCCGTCCTC--------CCCTCTCCCCCCCTCGCACCA-TCATCGCGTCAC-GGTG
GGGTA-GA-GGGAAGAACA--------AACAAGAGA-CGATGCGAT--------GAAAGA
AAACGGACCACTGACGATGCCTTTGCCACAGGTACAACGGCACCTCCGAGCTTCAGCTCG
AGCGCATGAGCGTCTACTTCAACG------------------------------------
------------AGGCCTCGGGCAACAAGTACGTTCCCCGTGCCGTCCTCGTCGATCTCG
AGCCCGGCACCATGGATGCCGTCCGCGCCGGTCCTTTCGGCCAGCTGTTCCGTCCCGACA
ACTTCGTTTTCGGCCAGTCCGGTGCTGGCAACAACTGGGCCAAGGGTC------------
------------------------------------------
>Nigrospora_vesiculariferaURM8718=A.R.M.975
------------------------------------------------------------
------------------------------------------------------------
------------------------------------------------------------
------------------------------------------------------------
------------------------------------------------------------
------------------------------------------------------------
------------------------------------------------------------
------------------------------------------------------------
-----GGTG---------------------------------------------------
------------------------------------------------------------
----------------------------------------------------CTGCTTTC
TGGCAGCAGATTTCTGGCGAGCACGGTCTCGACAGCGATGGCCA-GTACG---T--CTCG
CCTGCCCGTCCCC------TTTCCCTTGTCCCCTTCGTACCCCTCATCGCGCCAC-GGTG
GGGTG-GA--GAAAAAAA---TGAACAAACAGGAGA-CAACGCGATG----GGAGGAATA
GAGCCCTTCGCTGACAATGGCCTTGCTACAGGTACAACGGCACCTCCGAGCTCCAGCTCG
AGCGCATGAGCGTCTACTTCAACG------------------------------------
------------AGGCCTCGGGCAACAAGTACGTTCCCCGTGCCGTCCTCGTCGATCTCG
AGCCCGGTACCATGGATGCTGTCCGCGCCGGTCCCTTCGGCCAGCTCTTCCGTCCCGACA
A-----------------------------------------------------------
------------------------------------------
>Nigrospora_vesiculariferaCGMCC_3.19333T
------------------------------------------------------------
------------------------------------------------------------
------------------------------------------------------------
------------------------------------------------------------
------------------------------------------------------------
------------------------------------------------------------
------------------------------------------------------------
------------------------------------------------------------
-----GGTG---------------------------------------------------
------------------------------------------------------------
----------------------------------------------------CTGCTTTC
TGGCAGCAGATTTCTGGCGAGCACGGTCTCGACAGCGATGGCCA-GTACG---T--CTCG
CCTGCCCGTCCCC------TTTCCCTTGTCCCCTTCGTACCCCTCATCGCGCCAC-GGTG
GGGTG-GA--GAAAAAAA---TGAACAAACAGGAGA-CAACGCGATG----GGAGGAATA
GAGCCCTTCGCTGACAATGGCCTTGCTACAGGTACAACGGCACCTCCGAGCTCCAGCTCG
AGCGCATGAGCGTCTACTTCAACG------------------------------------
------------AGGCCTCGGGCAACAAGTACGTTCCCCGTGCCGTCCTCGTCGATCTCG
AGCCCGGTACCATGGATGCTGTCCGCGCCGGTCCCTTCGGCCAGCTCTTCCGTCCCGACA
ACTTCGTTTTCGGCCAGTCTGGTGCTGGCAACAACTGGGCCAAGGGTCACT---------
------------------------------------------
>Nigrospora_saccharicolaLC12057
------------------------------------------------------------
------------------------------------------------------------
------------------------------------------------------------
------------------------------------------------------------
------------------------------------------------------------
------------------------------------------------------------
------------------------------------------------------------
------------------------------------------------------------
-----GGTG---------------------------------------------------
------------------------------------------------------------
----------------------------------------------------CTGCTTTC
TGGCAGCAGATTTCTGGCGAGCACGGTCTCGACAGCGATGGCCA-GTACG-TAT--CTCG
CCTGCCCGCCCCC-----------------CCTTTCACACCCCTCATCGCGTCAC-GGCG
GGGTG-GA--GAAAAAAAAC-CAAACAAACAGGAGA-CGATGCGATG----GGAAGAAGA
GAGCCGTCCGCTGACAATGCCCTTGCTACAGGTACAACGGCACCTCCGAGCTCCAGCTCG
AGCGCATGAGCGTCTACTTCAACG------------------------------------
------------AGGCCTCGGGCAACAAGTACGTTCCCCGTGCCGTCCTCGTCGATCTCG
AGCCCGGTACCATGGATGCTGTCCGCGCCGGTCCCTTCGGCCAGCTCTTCCGCCCCGACA
ACTTCGTTTTCGGCCAGTCTGGTGCTGGCAACAACTGGGCCAAGGGTCACT---------
------------------------------------------
>Nigrospora_saccharicolaCGMCC_3.19362T
------------------------------------------------------------
------------------------------------------------------------
------------------------------------------------------------
------------------------------------------------------------
------------------------------------------------------------
------------------------------------------------------------
------------------------------------------------------------
------------------------------------------------------------
-----GGTG---------------------------------------------------
------------------------------------------------------------
----------------------------------------------------CTGCTTTC
TGGCAGCAGATTTCTGGCGAGCACGGTCTCGACAGCGATGGCCA-GTACG-TAT--CTCG
CCTGCCCGCCCCC---------------CCCCTTTCACACCCCTCATCGCGTCAC-GGCG
GGGTG-GA--GAAAAAAAAC-CAAACAAACAGGAGA-CGATGCGATG----GGAAGAAGA
GAGCCGTCCGCTGACAATGCCCTTGCTACAGGTACAACGGCACCTCCGAGCTCCAGCTCG
AGCGCATGAGCGTCTACTTCAACG------------------------------------
------------AGGCCTCGGGCAACAAGTACGTTCCCCGTGCCGTCCTCGTCGATCTCG
AGCCCGGTACCATGGATGCTGTCCGCGCCGGTCCCTTCGGCCAGCTCTTCCGCCCCGACA
ACTTCGTTTTCGGCCAGTCTGGTGCTGGCAACAACTGGGCCAAGGGTCACT---------
------------------------------------------
>Nigrospora_brasiliensisCMM_1217
------------------------------------------------------------
------------------------------------------------------------
------------------------------------------------------------
------------------------------------------------------------
------------------------------------------------------------
------------------------------------------------------------
------------------------------------------------------------
------------------------------------------------------------
-------TG---------------------------------------------------
------------------------------------------------------------
----------------------------------------------------CTGCTTTC
TGGCAGCAGATTTCTGGCGAGCACGGTCTCGACAGCGATGGCCA-GTACG-TTT--CTCG
CCTCCCCGTCCTCCCGTCCTCCCGTCCTCCCCCTCCCTACCG-TCGTCGCGTCAC-GGCG
GTGCA-GA--GAAGAAAAA--------ACCAAGACA-CGATGCGATG----GAAGCAGGA
AAGCCGTCCACTGACCATGCCCTCGCGACAGGTACAACGGCACCTCGGAGCTCCAGCTCG
AGCGCATGAGCGTCTACTTCAACG------------------------------------
------------AGGCCTCGGGCAACAAGTACGTTCCCCGTGCCGTCCTCGTCGATCTCG
AGCCCGGTACCATGGACGCCGTCCGCGCCGGTCCTTTCGGCCAGCTCTTCC---------
------------------------------------------------------------
------------------------------------------
>Nigrospora_brasiliensisCMM_1214T
------------------------------------------------------------
------------------------------------------------------------
------------------------------------------------------------
------------------------------------------------------------
------------------------------------------------------------
------------------------------------------------------------
------------------------------------------------------------
------------------------------------------------------------
-------TG---------------------------------------------------
------------------------------------------------------------
----------------------------------------------------CTGCTTTC
TGGCAGCAGATTTCTGGCGAGCACGGCCTCGACAGCGATGGCCA-GTACG-TTT--CTCG
CCTCCCCGTCCTC--------CCGTCCTCCCCCTCCCTGCCG-TCGTCGCGTCAC-GGCG
GTGCA-GA--GAATAAAAA--------ACCAAGACA-CGATGCGATG----GAAGCAGGA
AAGCCGTCCACTGACCATGCCCTCACGACAGGTACAACGGCACCTCGGAGCTCCAGCTCG
AGCGCATGAGCGTCTACTTCAACG------------------------------------
------------AGGCCTCGGGCAACAAGTACGTTCCCCGTGCCGTCCTCGTCGATCTCG
AGCCCGGTACCATGGACGCCGTCCGCGCCGGTCCTTTCGGCCAGCTCTTCCGCCC-----
------------------------------------------------------------
------------------------------------------
>Nigrospora_sphaericaLC7312
------------------------------------------------------------
------------------------------------------------------------
------------------------------------------------------------
------------------------------------------------------------
------------------------------------------------------------
------------------------------------------------------------
------------------------------------------------------------
------------------------------------------------------------
-----GGTG---------------------------------------------------
------------------------------------------------------------
----------------------------------------------------CTGCTTTC
TGGCAGCAGATTTCTGGCGAGCACGGTCTCGACAGCGATGGCCA-GTACG-TTT--CTCG
CCTCCCGGTCCTC--------CTCCTCTTCCCCTTCAGACCA-CGGTCGCGTCAC-GGCG
GTGTA-GA--GAAAGAAAA--AGAAGGAACAAGAGA-CGATGCGATG----GAAGCAAGA
GAGCCGTCGGCTGACCATGCCCTCGCTACAGGTACAACGGCACCTCGGAGCTCCAGCTCG
AGCGCATGAGCGTCTACTTCAACG------------------------------------
------------AGGCCTCGGGCAACAAGTACGTTCCCCGTGCCGTCCTCGTCGATCTCG
AGCCCGGTACCATGGACGCCGTCCGCGCCGGTCCCTTCGGCCAGCTCTTCCGCCCCGACA
ACTTCGTTTTCGGCCAGTCCGGTGCTGGCAACAACTGGGCCAAGGGTCACT---------
------------------------------------------
>Nigrospora_sphaericaLC5901
------------------------------------------------------------
------------------------------------------------------------
------------------------------------------------------------
------------------------------------------------------------
------------------------------------------------------------
------------------------------------------------------------
------------------------------------------------------------
------------------------------------------------------------
-----GGTG---------------------------------------------------
------------------------------------------------------------
----------------------------------------------------CTGCTTTC
TGGCAGCAGATTTCTGGCGAGCACGGTCTCGACAGCGATGGCCA-GTACG-TTT--CTCG
CCTCCCGGTCCTC--------CTCCTCTTCCCCTTCAGACCA-CGGTCGCGTCAC-GGCG
GTGTA-GA--GAAAGAAAA--AGAAGGAACAAGAGA-CGATGCGATG----GAAGCAAGA
GAGCCGTCGGCTGACCATGCCCTCGCTACAGGTACAACGGCACCTCGGAGCTCCAGCTCG
AGCGCATGAGCGTCTACTTCAACG------------------------------------
------------AGGCCTCGGGCAACAAGTACGTTCCCCGTGCCGTCCTCGTCGATCTCG
AGCCCGGTACCATGGACGCCGTCCGCGCCGGTCCCTTCGGCCAGCTCTTCCGCCCCGACA
ACTTCGTTTTCGGCCAGTCCGGTGCTGGCAACAACTGGGCCAAGGGTCACT---------
------------------------------------------
>Nigrospora_sphaerica_LC_7294
------------------------------------------------------------
------------------------------------------------------------
------------------------------------------------------------
------------------------------------------------------------
------------------------------------------------------------
------------------------------------------------------------
------------------------------------------------------------
------------------------------------------------------------
-----GGTG---------------------------------------------------
------------------------------------------------------------
----------------------------------------------------CTGCTTTC
TGGCAGCAGATTTCTGGCGAGCACGGTCTCGACAGCGATGGCCA-GTACG-TTT--CTCG
CCTCCCGGTCCTC--------CTCCTCTTCCCCTTCAGACCA-CGGTCGCGTCAC-GGCG
GTGTA-GA--GAAAGAAAA--AGAAGGAACAAGAGA-CGATGCGATG----GAAGCAAGA
GAGCCGTCGGCTGACCATGCCCTCGCTACAGGTACAACGGCACCTCGGAGCTCCAGCTCG
AGCGCATGAGCGTCTACTTCAACG------------------------------------
------------AGGCCTCGGGCAACAAGTACGTTCCCCGTGCCGTCCTCGTCGATCTCG
AGCCCGGTACCATGGACGCCGTCCGCGCCGGTCCCTTCGGCCAGCTCTTCCGCCCCGACA
ACTTCGTTTTCGGCCAGTCCGGTGCTGGCAACAACTGGGCCAAGGGTCACT---------
------------------------------------------
>Nigrospora_sphaerica_LC_2705
------------------------------------------------------------
------------------------------------------------------------
------------------------------------------------------------
------------------------------------------------------------
------------------------------------------------------------
------------------------------------------------------------
------------------------------------------------------------
------------------------------------------------------------
-----GGTG---------------------------------------------------
------------------------------------------------------------
----------------------------------------------------CTGCTTTC
TGGCAGCAGATTTCTGGCGAGCACGGTCTCGACAGCGATGGCCA-GTACG-TTT--CTCG
CCTCCCGGTCCTC--------CTCCTCTTCCCCTTCAGACCA-CGGTCGCGTCAC-GGCG
GTGTA-GA--GAAAGAAAA--AGAAGGAACAAGAGA-CGATGCGATG----GAAGCAAGA
GAGCCGTCGGCTGACCATGCCCTCGCTACAGGTACAACGGCACCTCGGAGCTCCAGCTCG
AGCGCATGAGCGTCTACTTCAACG------------------------------------
------------AGGCCTCGGGCAACAAGTACGTTCCCCGTGCCGTCCTCGTCGATCTCG
AGCCCGGTACCATGGACGCCGTCCGCGCCGGTCCCTTCGGCCAGCTCTTCCGCCCCGACA
ACTTCGTTTTCGGCCAGTCCGGTGCTGGCAACAACTGGGCCAAGGGTCACT---------
------------------------------------------
>Nigrospora_sphaerica_LC_3420
------------------------------------------------------------
------------------------------------------------------------
------------------------------------------------------------
------------------------------------------------------------
------------------------------------------------------------
------------------------------------------------------------
------------------------------------------------------------
------------------------------------------------------------
-------TG---------------------------------------------------
------------------------------------------------------------
----------------------------------------------------CTGCTTTC
TGGCAGCAGATTTCTGGCGAGCACGGTCTCGACAGCGATGGCCA-GTACG-TTT--CTCG
CCTCCCGGTCCTC--------CTCCTCTTCCCCTTCAGACCA-CGGTCGCGTCAC-GGCG
GTGTA-GA--GAAAGAAAA--AGAAGGAACAAGAGA-CGATGCGATG----GAAGCAAGA
GAGCCGTCGGCTGACCATGCCCTCGCTACAGGTACAACGGCACCTCGGAGCTCCAGCTCG
AGCGCATGAGCGTCTACTTCAACG------------------------------------
------------AGGCCTCGGGCAACAAGTACGTTCCCCGTGCCGTCCTCGTCGATCTCG
AGCCCGGTACCATGGACGCCGTCCGCGCCGGTCCCTTCGGCCAGCTCTTCCGCCCCGACA
ACTTCGTTTTCGGCCAGTCCGGTGCTGGCAACAACTGGGCCAAGGGTCA-----------
------------------------------------------
>Nigrospora_sphaerica_LC_3477
------------------------------------------------------------
------------------------------------------------------------
------------------------------------------------------------
------------------------------------------------------------
------------------------------------------------------------
------------------------------------------------------------
------------------------------------------------------------
------------------------------------------------------------
-------TG---------------------------------------------------
------------------------------------------------------------
----------------------------------------------------CTGCTTTC
TGGCAGCAGATTTCTGGCGAGCACGGTCTCGACAGCGATGGCCA-GTACG-TTT--CTCG
CCTCCCGGTCCTC--------CTCCTCTTCCCCTTCAGACCA-CGGTCGCGTCAC-GGCG
GTGTA-GA--GAAAGAAAA--AGAAGGAACAAGAGA-CGATGCGATG----GAAGCAAGA
GAGCCGTCGGCTGACCATGCCCTCGCTACAGGTACAACGGCACCTCGGAGCTCCAGCTCG
AGCGCATGAGCGTCTACTTCAACG------------------------------------
------------AGGCCTCGGGCAACAAGTACGTTCCCCGTGCCGTCCTCGTCGATCTCG
AGCCCGGTACCATGGACGCCGTCCGCGCCGGTCCCTTCGGCCAGCTCTTCCGCCCCGACA
ACTTCGTTTTCGGCCAGTCCGGTGCTGGCAACAACTGGGCCAAGGGTC------------
------------------------------------------
>Nigrospora_sphaerica_LC_4174
------------------------------------------------------------
------------------------------------------------------------
------------------------------------------------------------
------------------------------------------------------------
------------------------------------------------------------
------------------------------------------------------------
------------------------------------------------------------
------------------------------------------------------------
-------TG---------------------------------------------------
------------------------------------------------------------
----------------------------------------------------CTGCTTTC
TGGCAGCAGATTTCTGGCGAGCACGGTCTCGACAGCGATGGCCA-GTACG-TTT--CTCG
CCTCCCGGTCCTC--------CTCCTCTTCCCCTTCAGACCA-CGGTCGCGTCAC-GGCG
GTGTA-GA--GAAAGAAAA--AGAAGGAACAAGAGA-CGATGCGATG----GAAGCAAGA
GAGCCGTCGGCTGACCATGCCCTCGCTACAGGTACAACGGCACCTCGGAGCTCCAGCTCG
AGCGCATGAGCGTCTACTTCAACG------------------------------------
------------AGGCCTCGGGCAACAAGTACGTTCCCCGTGCCGTCCTCGTCGATCTCG
AGCCCGGTACCATGGACGCCGTCCGCGCCGGTCCCTTCGGCCAGCTCTTCCGCCCCGACA
ACTTCGTTTTCGGCCAGTCCGGTGCTGGCAACAACTGGGCCAAGGGTCA-----------
------------------------------------------
>Nigrospora_sphaerica_LC_4241
------------------------------------------------------------
------------------------------------------------------------
------------------------------------------------------------
------------------------------------------------------------
------------------------------------------------------------
------------------------------------------------------------
------------------------------------------------------------
------------------------------------------------------------
-----GGTG---------------------------------------------------
------------------------------------------------------------
----------------------------------------------------CTGCTTTC
TGGCAGCAGATTTCTGGCGAGCACGGTCTCGACAGCGATGGCCA-GTACG-TTT--CTCG
CCTCCCGGTCCTC--------CTCCTCTTCCCCTTCAGACCA-CGGTCGCGTCAC-GGCG
GTGTA-GA--GAAAGAAAA--AGAAGGAACAAGAGA-CGATGCGATG----GAAGCAAGA
GAGCCGTCGGCTGACCATGCCCTCGCTACAGGTACAACGGCACCTCGGAGCTCCAGCTCG
AGCGCATGAGCGTCTACTTCAACG------------------------------------
------------AGGCCTCGGGCAACAAGTACGTTCCCCGTGCCGTCCTCGTCGATCTCG
AGCCCGGTACCATGGACGCCGTCCGCGCCGGTCCCTTCGGCCAGCTCTTCCGCCCCGACA
ACTTCGTTTTCGGCCAGTCCGGTGCTGGCAACAACTGGGCCAAGGGTCACT---------
------------------------------------------
>Nigrospora_sphaerica_LC_4263
------------------------------------------------------------
------------------------------------------------------------
------------------------------------------------------------
------------------------------------------------------------
------------------------------------------------------------
------------------------------------------------------------
------------------------------------------------------------
------------------------------------------------------------
------GTG---------------------------------------------------
------------------------------------------------------------
----------------------------------------------------CTGCTTTC
TGGCAGCAGATTTCTGGCGAGCACGGTCTCGACAGCGATGGCCA-GTACG-TTT--CTCG
CCTCCCGGTCCTC--------CTCCTCTTCCCCTTCAGACCA-CGGTCGCGTCAC-GGCG
GTGTA-GA--GAAAGAAAA--AGAAGGAACAAGAGA-CGATGCGATG----GAAGCAAGA
GAGCCGTCGGCTGACCATGCCCTCGCTACAGGTACAACGGCACCTCGGAGCTCCAGCTCG
AGCGCATGAGCGTCTACTTCAACG------------------------------------
------------AGGCCTCGGGCAACAAGTACGTTCCCCGTGCCGTCCTCGTCGATCTCG
AGCCCGGTACCATGGACGCCGTCCGCGCCGGTCCCTTCGGCCAGCTCTTCCGCCCCGACA
ACTTCGTTTTCGGCCAGTCCGGTGCTGGCAACAACTGGGCCAAGGGTCACT---------
------------------------------------------
>Nigrospora_sphaerica_LC_4264
------------------------------------------------------------
------------------------------------------------------------
------------------------------------------------------------
------------------------------------------------------------
------------------------------------------------------------
------------------------------------------------------------
------------------------------------------------------------
------------------------------------------------------------
-----GGTG---------------------------------------------------
------------------------------------------------------------
----------------------------------------------------CTGCTTTC
TGGCAGCAGATTTCTGGCGAGCACGGTCTCGACAGCGATGGCCA-GTACG-TTT--CTCG
CCTCCCGGTCCTC--------CTCCTCTTCCCCTTCAGACCA-CGGTCGCGTCAC-GGCG
GTGTA-GA--GAAAGAAAA--AGAAGGAACAAGAGA-CGATGCGATG----GAAGCAAGA
GAGCCGTCGGCTGACCATGCCCTCGCTACAGGTACAACGGCACCTCGGAGCTCCAGCTCG
AGCGCATGAGCGTCTACTTCAACG------------------------------------
------------AGGCCTCGGGCAACAAGTACGTTCCCCGTGCCGTCCTCGTCGATCTCG
AGCCCGGTACCATGGACGCCGTCCGCGCCGGTCCCTTCGGCCAGCTCTTCCGCCCCGACA
ACTTCGTTTTCGGCCAGTCCGGTGCTGGCAACAACTGGGCCAAGGGTCACT---------
------------------------------------------
>Nigrospora_sphaerica_LC_4278
------------------------------------------------------------
------------------------------------------------------------
------------------------------------------------------------
------------------------------------------------------------
------------------------------------------------------------
------------------------------------------------------------
------------------------------------------------------------
------------------------------------------------------------
-------TG---------------------------------------------------
------------------------------------------------------------
----------------------------------------------------CTGCTTTC
TGGCAGCAGATTTCTGGCGAGCACGGTCTCGACAGCGATGGCCA-GTACG-TTT--CTCG
CCTCCCGGTCCTC--------CTCCTCTTCCCCTTCAGACCA-CGGTCGCGTCAC-GGCG
GTGTA-GA--GAAAGAAAA--AGAAGGAACAAGAGA-CGATGCGATG----GAAGCAAGA
GAGCCGTCGGCTGACCATGCCCTCGCTACAGGTACAACGGCACCTCGGAGCTCCAGCTCG
AGCGCATGAGCGTCTACTTCAACG------------------------------------
------------AGGCCTCGGGCAACAAGTACGTTCCCCGTGCCGTCCTCGTCGATCTCG
AGCCCGGTACCATGGACGCCGTCCGCGCCGGTCCCTTCGGCCAGCTCTTCCGCCCCGACA
ACTTCGTTTTCGGCCAGTCCGGTGCTGGCAACAACTGGGCCAAGGGTCAC----------
------------------------------------------
>Nigrospora_sphaerica_LC_4291
------------------------------------------------------------
------------------------------------------------------------
------------------------------------------------------------
------------------------------------------------------------
------------------------------------------------------------
------------------------------------------------------------
------------------------------------------------------------
------------------------------------------------------------
-------TG---------------------------------------------------
------------------------------------------------------------
----------------------------------------------------CTGCTTTC
TGGCAGCAGATTTCTGGCGAGCACGGTCTCGACAGCGATGGCCA-GTACG-TTT--CTCG
CCTCCCGGTCCTC--------CTCCTCTTCCCCTTCAGACCA-CGGTCGCGTCAC-GGCG
GTGTA-GA--GAAAGAAAA--AGAAGGAACAAGAGA-CGATGCGATG----GAAGCAAGA
GAGCCGTCGGCTGACCATGCCCTCGCTACAGGTACAACGGCACCTCGGAGCTCCAGCTCG
AGCGCATGAGCGTCTACTTCAACG------------------------------------
------------AGGCCTCGGGCAACAAGTACGTTCCCCGTGCCGTCCTCGTCGATCTCG
AGCCCGGTACCATGGACGCCGTCCGCGCCGGTCCCTTCGGCCAGCTCTTCCGCCCCGACA
ACTTCGTTTTCGGCCAGTCCGGTGCTGGCAACAACTGGGCCAAGGGTC------------
------------------------------------------
>Nigrospora_sphaerica_LC_4307
------------------------------------------------------------
------------------------------------------------------------
------------------------------------------------------------
------------------------------------------------------------
------------------------------------------------------------
------------------------------------------------------------
------------------------------------------------------------
------------------------------------------------------------
-----GGTG---------------------------------------------------
------------------------------------------------------------
----------------------------------------------------CTGCTTTC
TGGCAGCAGATTTCTGGCGAGCACGGTCTCGACAGCGATGGCCA-GTACG-TTT--CTCG
CCTCCCGGTCCTC--------CTCCTCTTCCCCTTCAGACCA-CGGTCGCGTCAC-GGCG
GTGTA-GA--GAAAGAAAA--AGAAGGAACAAGAGA-CGATGCGATG----GAAGCAAGA
GAGCCGTCGGCTGACCATGCCCTCGCTACAGGTACAACGGCACCTCGGAGCTCCAGCTCG
AGCGCATGAGCGTCTACTTCAACG------------------------------------
------------AGGCCTCGGGCAACAAGTACGTTCCCCGTGCCGTCCTCGTCGATCTCG
AGCCCGGTACCATGGACGCCGTCCGCGCCGGTCCCTTCGGCCAGCTCTTCCGCCCCGACA
ACTTCGTTTTCGGCCAGTCCGGTGCTGGCAACAACTGGGCCAAGGGTCACT---------
------------------------------------------
>Nigrospora_sphaerica_LC_4372
------------------------------------------------------------
------------------------------------------------------------
------------------------------------------------------------
------------------------------------------------------------
------------------------------------------------------------
------------------------------------------------------------
------------------------------------------------------------
------------------------------------------------------------
-----GGTG---------------------------------------------------
------------------------------------------------------------
----------------------------------------------------CTGCTTTC
TGGCAGCAGATTTCTGGCGAGCACGGTCTCGACAGCGATGGCCA-GTACG-TTT--CTCG
CCTCCCGGTCCTC--------CTCCTCTTCCCCTTCAGACCA-CGGTCGCGTCAC-GGCG
GTGTA-GA--GAAAGAAAA--AGAAGGAACAAGAGA-CGATGCGATG----GAAGCAAGA
GAGCCGTCGGCTGACCATGCCCTCGCTACAGGTACAACGGCACCTCGGAGCTCCAGCTCG
AGCGCATGAGCGTCTACTTCAACG------------------------------------
------------AGGCCTCGGGCAACAAGTACGTTCCCCGTGCCGTCCTCGTCGATCTCG
AGCCCGGTACCATGGACGCCGTCCGCGCCGGTCCCTTCGGCCAGCTCTTCCGCCCCGACA
ACTTCGTTTTCGGCCAGTCCGGTGCTGGCAACAACTGGGCCAAGGGTCACT---------
------------------------------------------
>Nigrospora_sphaerica_LC_5932
------------------------------------------------------------
------------------------------------------------------------
------------------------------------------------------------
------------------------------------------------------------
------------------------------------------------------------
------------------------------------------------------------
------------------------------------------------------------
------------------------------------------------------------
-----GGTG---------------------------------------------------
------------------------------------------------------------
----------------------------------------------------CTGCTTTC
TGGCAGCAGATTTCTGGCGAGCACGGTCTCGACAGCGATGGCCA-GTACG-TTT--CTCG
CCTCCCGGTCCTC--------CTCCTCTTCCCCTTCAGACCA-CGGTCGCGTCAC-GGCG
GTGTA-GA--GAAAGAAAA--AGAAGGAACAAGAGA-CGATGCGATG----GAAGCAAGA
GAGCCGTCGGCTGACCATGCCCTCGCTACAGGTACAACGGCACCTCGGAGCTCCAGCTCG
AGCGCATGAGCGTCTACTTCAACG------------------------------------
------------AGGCCTCGGGCAACAAGTACGTTCCCCGTGCCGTCCTCGTCGATCTCG
AGCCCGGTACCATGGACGCCGTCCGCGCCGGTCCCTTCGGCCAGCTCTTCCGCCCCGACA
ACTTCGTTTTCGGCCAGTCCGGTGCTGGCAACAACTGGGCCAAGGGTCACT---------
------------------------------------------
>Nigrospora_sphaerica_LC_6996
------------------------------------------------------------
------------------------------------------------------------
------------------------------------------------------------
------------------------------------------------------------
------------------------------------------------------------
------------------------------------------------------------
------------------------------------------------------------
------------------------------------------------------------
-----GGTG---------------------------------------------------
------------------------------------------------------------
----------------------------------------------------CTGCTTTC
TGGCAGCAGATTTCTGGCGAGCACGGTCTCGACAGCGATGGCCA-GTACG-TTT--CTCG
CCTCCCGGTCCTC--------CTCCTCTTCCCCTTCAGACCA-CGGTCGCGTCAC-GGCG
GTGTA-GA--GAAAGAAAA--AGAAGGAACAAGAGA-CGATGCGATG----GAAGCAAGA
GAGCCGTCGGCTGACCATGCCCTCGCTACAGGTACAACGGCACCTCGGAGCTCCAGCTCG
AGCGCATGAGCGTCTACTTCAACG------------------------------------
------------AGGCCTCGGGCAACAAGTACGTTCCCCGTGCCGTCCTCGTCGATCTCG
AGCCCGGTACCATGGACGCCGTCCGCGCCGGTCCCTTCGGCCAGCTCTTCCGCCCCGACA
ACTTCGTTTTCGGCCAGTCCGGTGCTGGCAACAACTGGGCCAAGGGTCACT---------
------------------------------------------
>Nigrospora_sphaerica_LC_7296
------------------------------------------------------------
------------------------------------------------------------
------------------------------------------------------------
------------------------------------------------------------
------------------------------------------------------------
------------------------------------------------------------
------------------------------------------------------------
------------------------------------------------------------
-----GGTG---------------------------------------------------
------------------------------------------------------------
----------------------------------------------------CTGCTTTC
TGGCAGCAGATTTCTGGCGAGCACGGTCTCGACAGCGATGGCCA-GTACG-TTT--CTCG
CCTCCCGGTCCTC--------CTCCTCTTCCCCTTCAGACCA-CGGTCGCGTCAC-GGCG
GTGTA-GA--GAAAGAAAA--AGAAGGAACAAGAGA-CGATGCGATG----GAAGCAAGA
GAGCCGTCGGCTGACCATGCCCTCGCTACAGGTACAACGGCACCTCGGAGCTCCAGCTCG
AGCGCATGAGCGTCTACTTCAACG------------------------------------
------------AGGCCTCGGGCAACAAGTACGTTCCCCGTGCCGTCCTCGTCGATCTCG
AGCCCGGTACCATGGACGCCGTCCGCGCCGGTCCCTTCGGCCAGCTCTTCCGCCCCGACA
ACTTCGTTTTCGGCCAGTCCGGTGCTGGCAACAACTGGGCCAAGGGTCACT---------
------------------------------------------
>Nigrospora_sphaerica_LC_7298
------------------------------------------------------------
------------------------------------------------------------
------------------------------------------------------------
------------------------------------------------------------
------------------------------------------------------------
------------------------------------------------------------
------------------------------------------------------------
------------------------------------------------------------
-------TG---------------------------------------------------
------------------------------------------------------------
----------------------------------------------------CTGCTTTC
TGGCAGCAGATTTCTGGCGAGCACGGTCTCGACAGCGATGGCCA-GTACG-TTT--CTCG
CCTCCCGGTCCTC--------CTCCTCTTCCCCTTCAGACCA-CGGTCGCGTCAC-GGCG
GTGTA-GA--GAAAGAAAA--AGAAGGAACAAGAGA-CGATGCGATG----GAAGCAAGA
GAGCCGTCGGCTGACCATGCCCTCGCTACAGGTACAACGGCACCTCGGAGCTCCAGCTCG
AGCGCATGAGCGTCTACTTCAACG------------------------------------
------------AGGCCTCGGGCAACAAGTACGTTCCCCGTGCCGTCCTCGTCGATCTCG
AGCCCGGTACCATGGACGCCGTCCGCGCCGGTCCCTTCGGCCAGCTCTTCCGCCCCGACA
ACTTCGTTTTCGGCCAGTCCGGTGCTGGCAACAACTGGGCCAAGGGTCACT---------
------------------------------------------
>Nigrospora_sphaerica_LC_7303
------------------------------------------------------------
------------------------------------------------------------
------------------------------------------------------------
------------------------------------------------------------
------------------------------------------------------------
------------------------------------------------------------
------------------------------------------------------------
------------------------------------------------------------
-----GGTG---------------------------------------------------
------------------------------------------------------------
----------------------------------------------------CTGCTTTC
TGGCAGCAGATTTCTGGCGAGCACGGTCTCGACAGCGATGGCCA-GTACG-TTT--CTCG
CCTCCCGGTCCTC--------CTCCTCTTCCCCTTCAGACCA-CGGTCGCGTCAC-GGCG
GTGTA-GA--GAAAGAAAA--AGAAGGAACAAGAGA-CGATGCGATG----GAAGCAAGA
GAGCCGTCGGCTGACCATGCCCTCGCTACAGGTACAACGGCACCTCGGAGCTCCAGCTCG
AGCGCATGAGCGTCTACTTCAACG------------------------------------
------------AGGCCTCGGGCAACAAGTACGTTCCCCGTGCCGTCCTCGTCGATCTCG
AGCCCGGTACCATGGACGCCGTCCGCGCCGGTCCCTTCGGCCAGCTCTTCCGCCCCGACA
ACTTCGTTTTCGGCCAGTCCGGTGCTGGCAACAACTGGGCCAAGGGTCACT---------
------------------------------------------
>Nigrospora_sphaerica_LC_7304
------------------------------------------------------------
------------------------------------------------------------
------------------------------------------------------------
------------------------------------------------------------
------------------------------------------------------------
------------------------------------------------------------
------------------------------------------------------------
------------------------------------------------------------
-----GGTG---------------------------------------------------
------------------------------------------------------------
----------------------------------------------------CTGCTTTC
TGGCAGCAGATTTCTGGCGAGCACGGTCTCGACAGCGATGGCCA-GTACG-TTT--CTCG
CCTCCCGGTCCTC--------CTCCTCTTCCCCTTCAGACCA-CGGTCGCGTCAC-GGCG
GTGTA-GA--GAAAGAAAA--AGAAGGAACAAGAGA-CGATGCGATG----GAAGCAAGA
GAGCCGTCGGCTGACCATGCCCTCGCTACAGGTACAACGGCACCTCGGAGCTCCAGCTCG
AGCGCATGAGCGTCTACTTCAACG------------------------------------
------------AGGCCTCGGGCAACAAGTACGTTCCCCGTGCCGTCCTCGTCGATCTCG
AGCCCGGTACCATGGACGCCGTCCGCGCCGGTCCCTTCGGCCAGCTCTTCCGCCCCGACA
ACTTCGTTTTCGGCCAGTCCGGTGCTGGCAACAACTGGGCCAAGGGTCACT---------
------------------------------------------
>Nigrospora_sphaerica_LC_4274
------------------------------------------------------------
------------------------------------------------------------
------------------------------------------------------------
------------------------------------------------------------
------------------------------------------------------------
------------------------------------------------------------
------------------------------------------------------------
------------------------------------------------------------
-----GGTG---------------------------------------------------
------------------------------------------------------------
----------------------------------------------------CTGCTTTC
TGGCAGCAGATTTCTGGCGAGCACGGTCTCGACAGCGATGGCCA-GTACG-TTT--CTCG
CCTCCCGGTCCTC--------CTCCTCTTCCCCTTCAGACCA-CGGTCGCGTCAC-GGCG
GTGTA-GA--GAAAGAAAA--AGAAGGAACAAGAGA-CGATGCGATG----GAAGCAAGA
GAGCCGTCGGCTGACCATGCCCTCGCTACAGGTACAACGGCACCTCGGAGCTCCAGCTCG
AGCGCATGAGCGTCTACTTCAACG------------------------------------
------------AGGCCTCGGGCAACAAGTACGTTCCCCGTGCCGTCCTCGTCGATCTCG
AGCCCGGTACCATGGACGCCGTCCGCGCCGGTCCCTTCGGCCAGCTCTTCCGCCCCGACA
ACTTCGTTTTCGGCCAGTCCGGTGCTGGCAACAACTGGGCCAAGGGTCAC----------
------------------------------------------
>Nigrospora_sphaerica_LC_4293
------------------------------------------------------------
------------------------------------------------------------
------------------------------------------------------------
------------------------------------------------------------
------------------------------------------------------------
------------------------------------------------------------
------------------------------------------------------------
------------------------------------------------------------
-----GGTG---------------------------------------------------
------------------------------------------------------------
----------------------------------------------------CTGCTTTC
TGGCAGCAGATTTCTGGCGAGCACGGTCTCGACAGCGATGGCCA-GTACG-TTT--CTCG
CCTCCCGGTCCTC--------CTCCTCTTCCCCTTCAGACCA-CGGTCGCGTCAC-GGCG
GTGTA-GA--GAAAGAAAA--AGAAGGAACAAGAGA-CGATGCGATG----GAAGCAAGA
GAGCCGTCGGCTGACCATGCCCTCGCTACAGGTACAACGGCACCTCGGAGCTCCAGCTCG
AGCGCATGAGCGTCTACTTCAACG------------------------------------
------------AGGCCTCGGGCAACAAGTACGTTCCCCGTGCCGTCCTCGTCGATCTCG
AGCCCGGTACCATGGACGCCGTCCGCGCCGGTCCCTTCGGCCAGCTCTTCCGCCCCGACA
ACTTCGTTTTCGGCCAGTCCGGTGCTGGCAACAACTGGGCCAAGGGTCAC----------
------------------------------------------
>Nigrospora_sphaerica_LC_6969
------------------------------------------------------------
------------------------------------------------------------
------------------------------------------------------------
------------------------------------------------------------
------------------------------------------------------------
------------------------------------------------------------
------------------------------------------------------------
------------------------------------------------------------
-----GGTG---------------------------------------------------
------------------------------------------------------------
----------------------------------------------------CTGCTTTC
TGGCAGCAGATTTCTGGCGAGCACGGTCTCGACAGCGATGGCCA-GTACG-TTT--CTCG
CCTCCCGGTCCTC--------CTCCTCTTCCCCTTCAGACCA-CGGTCGCGTCAC-GGCG
GTGTA-GA--GAAAGAAAA--AGAAGGAACAAGAGA-CGATGCGATG----GAAGCAAGA
GAGCCGTCGGCTGACCATGCCCTCGCTACAGGTACAACGGCACCTCGGAGCTCCAGCTCG
AGCGCATGAGCGTCTACTTCAACG------------------------------------
------------AGGCCTCGGGCAACAAGTACGTTCCCCGTGCCGTCCTCGTCGATCTCG
AGCCCGGTACCATGGACGCCGTCCGCGCCGGTCCCTTCGGCCAGCTCTTCCGCCCCGACA
ACTTCGTTTTCGGCCAGTCCGGTGC-----------------------------------
------------------------------------------
>Nigrospora_sphaerica_LC_7295
------------------------------------------------------------
------------------------------------------------------------
------------------------------------------------------------
------------------------------------------------------------
------------------------------------------------------------
------------------------------------------------------------
------------------------------------------------------------
------------------------------------------------------------
-----GGTG---------------------------------------------------
------------------------------------------------------------
----------------------------------------------------CTGCTTTC
TGGCAGCAGATTTCTGGCGAGCACGGTCTCGACAGCGATGGCCA-GTACG-TTT--CTCG
CCTCCCGGTCCTC--------CTCCTCTTCCCCTTCAGACCA-CGGTCGCGTCAC-GGCG
GTGTA-GA--GAAAGAAAA--AGAAGGAACAAGAGA-CGATGCGATG----GAAGCAAGA
GAGCCGTCGGCTGACCATGCCCTCGCTACAGGTACAACGGCACCTCGGAGCTCCAGCTCG
AGCGCATGAGCGTCTACTTCAACG------------------------------------
------------AGGCCTCGGGCAACAAGTACGTTCCCCGTGCCGTCCTCGTCGATCTCG
AGCCCGGTACCATGGACGCCGTCCGCGCCGGTCCCTTCGGCCAGCTCTTCCGCCCCGACA
ACTTCGTTTTCGGCCAGTCCGGTGCTGGCAACAACTGGGCCAAGGGTCAC----------
------------------------------------------
>Nigrospora_sphaerica_LC_2958
------------------------------------------------------------
------------------------------------------------------------
------------------------------------------------------------
------------------------------------------------------------
------------------------------------------------------------
------------------------------------------------------------
------------------------------------------------------------
------------------------------------------------------------
-----GGTG---------------------------------------------------
------------------------------------------------------------
----------------------------------------------------CTGCTTTC
TGGCAGCAGATTTCTGGCGAGCACGGTCTCGACAGCGATGGCCA-GTACG-TTT--CTCG
CCTCCCGGTCCTC--------CTCCTCTTCCCCTTCAGACCA-CGGTCGCGTCAC-GGCG
GTGTA-GA--GAAAGAAAA--AGAAGGAACAAGAGA-CGATGCGATG----GAAGCAAGA
GAGCCGTCGGCTGACCATGCCCTCGCTACAGGTACAACGGCACCTCGGAGCTCCAGCTCG
AGCGCATGAGCGTCTACTTCAACG------------------------------------
------------AGGCCTCGGGCAACAAGTACGTTCCCCGTGCCGTCCTCGTCGATCTCG
AGCCCGGTACCATGGACGCCGTCCGCGCCGGTCCCTTCGGCCAGCTCTTCCGTCCCGACA
ACTTCGTTTTCGGCCAGTCCGGTGCTGGCAACAACTGGGCCAAGGGTCACT---------
------------------------------------------
>Nigrospora_sphaerica_LC_4447
------------------------------------------------------------
------------------------------------------------------------
------------------------------------------------------------
------------------------------------------------------------
------------------------------------------------------------
------------------------------------------------------------
------------------------------------------------------------
------------------------------------------------------------
-----GGTG---------------------------------------------------
------------------------------------------------------------
----------------------------------------------------CTGCTTTC
TGGCAGCAGATTTCTGGCGAGCACGGTCTCGACAGCGATGGCCA-GTACG-TTT--CTCG
CCTCCCGGTCCTC--------CTCCTCTTCCCCTTCAGACCA-CGGTCGCGTCAC-GGCG
GTGTA-GA--GAAAGAAAA--AGAAGGAACAAGAGA-CGATGCGATG----GAAGCAAGA
GAGCCGTCGGCTGACCATGCCCTCGCTACAGGTACAACGGCACCTCGGAGCTCCAGCTCG
AGCGCATGAGCGTCTACTTCAACG------------------------------------
------------AGGCCTCGGGCAACAAGTACGTTCCCCGTGCCGTCCTCGTCGATCTCG
AGCCCGGTACCATGGACGCCGTCCGCGCCGGTCCCTTCGGCCAGCTCTTCCGTCCCGACA
ACTTCGTTTTCGGCCAGTCCGGTGCTGGCAACAACTGGGCCAAGGGTCACT---------
------------------------------------------
>Nigrospora_sphaerica_LC_5944
------------------------------------------------------------
------------------------------------------------------------
------------------------------------------------------------
------------------------------------------------------------
------------------------------------------------------------
------------------------------------------------------------
------------------------------------------------------------
------------------------------------------------------------
-----GGTG---------------------------------------------------
------------------------------------------------------------
----------------------------------------------------CTGCTTTC
TGGCAGCAGATTTCTGGCGAGCACGGTCTCGACAGCGATGGCCA-GTACG-TTT--CTCG
CCTCCCGGTCCTC--------CTCCTCTTCCCCTTCAGACCA-CGGTCGCGTCAC-GGCG
GTGTA-GA--GAAAGAAAA--AGAAGGAACAAGAGA-CGATGCGATG----GAAGCAAGA
GAGCCGTCGGCTGACCATGCCCTCGCTACAGGTACAACGGCACCTCGGAGCTCCAGCTCG
AGCGCATGAGCGTCTACTTCAACG------------------------------------
------------AGGCCTCGGGCAACAAGTACGTTCCCCGTGCCGTCCTCGTCGATCTCG
AGCCCGGTACCATGGACGCCGTCCGCGCCGGTCCCTTCGGCCAGCTCTTCCGTCCCGACA
ACTTCGTTTTCGGCCAGTCCGGTGCTGGCAACAACTGGGCCAAGGGTCACT---------
------------------------------------------
>Nigrospora_sphaerica_LC_5966
------------------------------------------------------------
------------------------------------------------------------
------------------------------------------------------------
------------------------------------------------------------
------------------------------------------------------------
------------------------------------------------------------
------------------------------------------------------------
------------------------------------------------------------
-----GGTG---------------------------------------------------
------------------------------------------------------------
----------------------------------------------------CTGCTTTC
TGGCAGCAGATTTCTGGCGAGCACGGTCTCGACAGCGATGGCCA-GTACG-TTT--CTCG
CCTCCCGGTCCTC--------CTCCTCTTCCCCTTCAGACCA-CGGTCGCGTCAC-GGCG
GTGTA-GA--GAAAGAAAA--AGAAGGAACAAGAGA-CGATGCGATG----GAAGCAAGA
GAGCCGTCGGCTGACCATGCCCTCGCTACAGGTACAACGGCACCTCGGAGCTCCAGCTCG
AGCGCATGAGCGTCTACTTCAACG------------------------------------
------------AGGCCTCGGGCAACAAGTACGTTCCCCGTGCCGTCCTCGTCGATCTCG
AGCCCGGTACCATGGACGCCGTCCGCGCCGGTCCCTTCGGCCAGCTCTTCCGTCCCGACA
ACTTCGTTTTCGGCCAGTCCGGTGCTGGCAACAACTGGGCCAAGGGTCACT---------
------------------------------------------
>Nigrospora_sphaerica_LC_6294
------------------------------------------------------------
------------------------------------------------------------
------------------------------------------------------------
------------------------------------------------------------
------------------------------------------------------------
------------------------------------------------------------
------------------------------------------------------------
------------------------------------------------------------
-----GGTG---------------------------------------------------
------------------------------------------------------------
----------------------------------------------------CTGCTTTC
TGGCAGCAGATTTCTGGCGAGCACGGTCTCGACAGCGATGGCCA-GTACG-TTT--CTCG
CCTCCCGGTCCTC--------CTCCTCTTCCCCTTCAGACCA-CGGTCGCGTCAC-GGCG
GTGTA-GA--GAAAGAAAA--AGAAGGAACAAGAGA-CGATGCGATG----GAAGCAAGA
GAGCCGTCGGCTGACCATGCCCTCGCTACAGGTACAACGGCACCTCGGAGCTCCAGCTCG
AGCGCATGAGCGTCTACTTCAACG------------------------------------
------------AGGCCTCGGGCAACAAGTACGTTCCCCGTGCCGTCCTCGTCGATCTCG
AGCCCGGTACCATGGACGCCGTCCGCGCCGGTCCCTTCGGCCAGCTCTTCCGTCCCGACA
ACTTCGTTTTCGGCCAGTCCGGTGCTGGCAACAACTGGGCCAAGGGTCACT---------
------------------------------------------
>Nigrospora_sphaerica_GUCC_25-0134
--------------ACTACTGCTGCCCCTCTTCCTCCCACGCGTCCTCGTTTTCCG----
--------CTGCCTATCTGCCGTC------GTCGCCGCCGTTGCATATCCTGGACGCGTC
CC-AAAGTCAAACTA----CG--CCCCCCTGATTGCCTCCCTCCTTGCCCCACCA-----
---GGCGCGCAGAGCGTTCTCGTCCGCGAAG---ACGACGACGACGACGACG--------
ACGAC------------GACGACGACGA---------CGGCAGCAGGAGCAGACATGATG
ACTATTACAAAAC-ACCGAGAAGCGCC-TATGTACTGAC---TGTGGCTTCTTTGCGATA
TAGGTTCACCTCCAGACCGGCCAGTGCGTAAGTAGCCACCCTTTA----CCCAAACCTC-
---------------TCACGCCGAGCCCCGCTCGCTCACATGTTTTATTACAGGGCAACC
AAATCGGTG---------------------------------------------------
------------------------------------------------------------
----------------------------------------------------CTGCTTTC
TGGCAGCAGATTTCTGGCGAGCACGGTCTCGACAGCGATGGCCA-GTACG-TTT--CTCG
CCTCCCGGTCCTC--------CTCCTCTTCCCCTTCAGACCA-CGGTCGCGTCAC-GGCG
GTGTA-GA--GAAAGAAAA--AGAAGGAACAAGAGA-CGATGCGATG----GAAGCAAGA
GAGCCGTCGGCTGACCATGCCCTCGCTACAGGTACAACGGCACCTCGGAGCTCCAGCTCG
AGCGCATGAGCGTCTACTTCAACG------------------------------------
------------AGGCCTCGGGCAACAAGTACGTTCCCCGTGCCGTCCTCGTCGATCTCG
AGCCCGGTACCATGGACGCCGTCCGCGCCGGTCCCTTCGGCCAGCTCTTCCGTCCCGACA
ACTTCGTTTTCGGCCAGTCCGGTGCTGGCAACAACTGGGCCAAGG---------------
------------------------------------------
>Nigrospora_sphaerica_GUCC_25-0135
---------------CTACTGCTGCCCCTCTTCCTCCCACGCGTCCTCGTTTTCCG----
--------CTGCCTATCTGCCGTC------GTCGCCGCCGTTGCATATCCTGGACGCGTC
CC-AAAGTCAAACTA----CG--CCCCCCTGATTGCCTCCCTCCTTGCCCCACCA-----
---GGCGCGCAGAGCGTTCTCGTCCGCGAAG---ACGACGACGACGACGACG--------
ACGAC------------GACGACGACGA---------CGGCAGCAGGAGCAGACATGATG
ACTATTACAAAAC-ACCGAGAAGCGCC-TATGTACTGAC---TGTGGCTTCTTTGCGATA
TAGGTTCACCTCCAGACCGGCCAGTGCGTAAGTAGCCACCCTTTA----CCCAAACCTC-
---------------TCACGCCGAGCCCCGCTCGCTCACATGTTTTATTACAGGGCAACC
AAATCGGTG---------------------------------------------------
------------------------------------------------------------
----------------------------------------------------CTGCTTTC
TGGCAGCAGATTTCTGGCGAGCACGGTCTCGACAGCGATGGCCA-GTACG-TTT--CTCG
CCTCCCGGTCCTC--------CTCCTCTTCCCCTTCAGACCA-CGGTCGCGTCAC-GGCG
GTGTA-GA--GAAAGAAAA--AGAAGGAACAAGAGA-CGATGCGATG----GAAGCAAGA
GAGCCGTCGGCTGACCATGCCCTCGCTACAGGTACAACGGCACCTCGGAGCTCCAGCTCG
AGCGCATGAGCGTCTACTTCAACG------------------------------------
------------AGGCCTCGGGCAACAAGTACGTTCCCCGTGCCGTCCTCGTCGATCTCG
AGCCCGGTACCATGGACGCCGTCCGCGCCGGTCCCTTCGGCCAGCTCTTCCGTCCCGACA
ACTTCGTTTTCGGCCAGTCCGGTGCTGGCAACAACTGGGCCAAGG---------------
------------------------------------------
>Nigrospora_sphaerica_GUCC_25-0136
-------------GACTACTGCTGCCCCTCTTCCTCCCACGCGTCCTCGTTTTCCG----
--------CTGCCTATCTGCCGTC------GTCGCCGCCGTTGCATATCCTGGACGCGTC
CC-AAAGTCAAACTA----CG--CCCCCCTGATTGCCTCCCTCCTTGCCCCACCA-----
---GGCGCGCAGAGCGTTCTCGTCCGCGAAG---ACGACGACGACGACGACG--------
ACGAC------------GACGACGACGA---------CGGCAGCAGGAGCAGACATGATG
ACTATTACAAAAC-ACCGAGAAGCGCC-TATGTACTGAC---TGTGGCTTCTTTGCGATA
TAGGTTCACCTCCAGACCGGCCAGTGCGTAAGTAGCCACCCTTTA----CCCAAACCTC-
---------------TCACGCCGAGCCCCGCTCGCTCACATGTTTTATTACAGGGCAACC
AAATCGGTG---------------------------------------------------
------------------------------------------------------------
----------------------------------------------------CTGCTTTC
TGGCAGCAGATTTCTGGCGAGCACGGTCTCGACAGCGATGGCCA-GTACG-TTT--CTCG
CCTCCCGGTCCTC--------CTCCTCTTCCCCTTCAGACCA-CGGTCGCGTCAC-GGCG
GTGTA-GA--GAAAGAAAA--AGAAGGAACAAGAGA-CGATGCGATG----GAAGCAAGA
GAGCCGTCGGCTGACCATGCCCTCGCTACAGGTACAACGGCACCTCGGAGCTCCAGCTCG
AGCGCATGAGCGTCTACTTCAACG------------------------------------
------------AGGCCTCGGGCAACAAGTACGTTCCCCGTGCCGTCCTCGTCGATCTCG
AGCCCGGTACCATGGACGCCGTCCGCGCCGGTCCCTTCGGCCAGCTCTTCCGTCCCGACA
ACTTCGTTTTCGGCCAGTCCGGTGCTGGCAACAACTGGGCCAAGG---------------
------------------------------------------
>Nigrospora_sphaerica_GUCC_25-0137
-------------GACTACTGCTGCCCCTCTTCCTCCCACGCGTCCTCGTTTTCCG----
--------CTGCCTATCTGCCGTC------GTCGCCGCCGTTGCATATCCTGGACGCGTC
CC-AAAGTCAAACTA----CG--CCCCCCTGATTGCCTCCCTCCTTGCCCCACCA-----
---GGCGCGCAGAGCGTTCTCGTCCGCGAAG---ACGACGACGACGACGACG--------
ACGAC------------GACGACGACGA---------CGGCAGCAGGAGCAGACATGATG
ACTATTACAAAAC-ACCGAGAAGCGCC-TATGTACTGAC---TGTGGCTTCTTTGCGATA
TAGGTTCACCTCCAGACCGGCCAGTGCGTAAGTAGCCACCCTTTA----CCCAAACCTC-
---------------TCACGCCGAGCCCCGCTCGCTCACATGTTTTATTACAGGGCAACC
AAATCGGTG---------------------------------------------------
------------------------------------------------------------
----------------------------------------------------CTGCTTTC
TGGCAGCAGATTTCTGGCGAGCACGGTCTCGACAGCGATGGCCA-GTACG-TTT--CTCG
CCTCCCGGTCCTC--------CTCCTCTTCCCCTTCAGACCA-CGGTCGCGTCAC-GGCG
GTGTA-GA--GAAAGAAAA--AGAAGGAACAAGAGA-CGATGCGATG----GAAGCAAGA
GAGCCGTCGGCTGACCATGCCCTCGCTACAGGTACAACGGCACCTCGGAGCTCCAGCTCG
AGCGCATGAGCGTCTACTTCAACG------------------------------------
------------AGGCCTCGGGCAACAAGTACGTTCCCCGTGCCGTCCTCGTCGATCTCG
AGCCCGGTACCATGGACGCCGTCCGCGCCGGTCCCTTCGGCCAGCTCTTCCGTCCCGACA
ACTTCGTTTTCGGCCAGTCCGGTGCTGGCAACAACTGGGCCAAGG---------------
------------------------------------------
>Nigrospora_sphaerica_GUCC_25-0138
-------------GACTACTGCTGCCCCTCTTCCTCCCACGCGTCCTCGTTTTCCG----
--------CTGCCTATCTGCCGTC------GTCGCCGCCGTTGCATATCCTGGACGCGTC
CC-AAAGTCAAACTA----CG--CCCCCCTGATTGCCTCCCTCCTTGCCCCACCA-----
---GGCGCGCAGAGCGTTCTCGTCCGCGAAG---ACGACGACGACGACGACG--------
ACGAC------------GACGACGACGA---------CGGCAGCAGGAGCAGACATGATG
ACTATTACAAAAC-ACCGAGAAGCGCC-TATGTACTGAC---TGTGGCTTCTTTGCGATA
TAGGTTCACCTCCAGACCGGCCAGTGCGTAAGTAGCCACCCTTTA----CCCAAACCTC-
---------------TCACGCCGAGCCCCGCTCGCTCACATGTTTTATTACAGGGCAACC
AAATCGGTG---------------------------------------------------
------------------------------------------------------------
----------------------------------------------------CTGCTTTC
TGGCAGCAGATTTCTGGCGAGCACGGTCTCGACAGCGATGGCCA-GTACG-TTT--CTCG
CCTCCCGGTCCTC--------CTCCTCTTCCCCTTCAGACCA-CGGTCGCGTCAC-GGCG
GTGTA-GA--GAAAGAAAA--AGAAGGAACAAGAGA-CGATGCGATG----GAAGCAAGA
GAGCCGTCGGCTGACCATGCCCTCGCTACAGGTACAACGGCACCTCGGAGCTCCAGCTCG
AGCGCATGAGCGTCTACTTCAACG------------------------------------
------------AGGCCTCGGGCAACAAGTACGTTCCCCGTGCCGTCCTCGTCGATCTCG
AGCCCGGTACCATGGACGCCGTCCGCGCCGGTCCCTTCGGCCAGCTCTTCCGTCCCGACA
ACTTCGTTTTCGGCCAGTCCGGTGCTGGCAACAACTGGGCCAAG----------------
------------------------------------------
>Nigrospora_sphaerica_GUCC_25-0139
------------TGACTACTGCTGCCCCTCTTCCTCCCACGCGTCCTCGTTTTCCG----
--------CTGCCTATCTGCCGTC------GTCGCCGCCGTTGCATATCCTGGACGCGTC
CC-AAAGTCAAACTA----CG--CCCCCCTGATTGCCTCCCTCCTTGCCCCACCA-----
---GGCGCGCAGAGCGTTCTCGTCCGCGAAG---ACGACGACGACGACGACG--------
ACGAC------------GACGACGACGA---------CGGCAGCAGGAGCAGACATGATG
ACTATTACAAAAC-ACCGAGAAGCGCC-TATGTACTGAC---TGTGGCTTCTTTGCGATA
TAGGTTCACCTCCAGACCGGCCAGTGCGTAAGTAGCCACCCTTTA----CCCAAACCTC-
---------------TCACGCCGAGCCCCGCTCGCTCACATGTTTTATTACAGGGCAACC
AAATCGGTG---------------------------------------------------
------------------------------------------------------------
----------------------------------------------------CTGCTTTC
TGGCAGCAGATTTCTGGCGAGCACGGTCTCGACAGCGATGGCCA-GTACG-TTT--CTCG
CCTCCCGGTCCTC--------CTCCTCTTCCCCTTCAGACCA-CGGTCGCGTCAC-GGCG
GTGTA-GA--GAAAGAAAA--AGAAGGAACAAGAGA-CGATGCGATG----GAAGCAAGA
GAGCCGTCGGCTGACCATGCCCTCGCTACAGGTACAACGGCACCTCGGAGCTCCAGCTCG
AGCGCATGAGCGTCTACTTCAACG------------------------------------
------------AGGCCTCGGGCAACAAGTACGTTCCCCGTGCCGTCCTCGTCGATCTCG
AGCCCGGTACCATGGACGCCGTCCGCGCCGGTCCCTTCGGCCAGCTCTTCCGTCCCGACA
ACTTCGTTTTCGGCCAGTCCGGTGCTGGCAACAACTGGGCCAAG----------------
------------------------------------------
>Nigrospora_sphaerica_LC_4303
------------------------------------------------------------
------------------------------------------------------------
------------------------------------------------------------
------------------------------------------------------------
------------------------------------------------------------
------------------------------------------------------------
------------------------------------------------------------
------------------------------------------------------------
--------G---------------------------------------------------
------------------------------------------------------------
----------------------------------------------------CTGCTTTC
TGGCAGCAGATTTCTGGCGAGCACGGTCTCGACAGCGATGGCCA-GTACG-TTT--CTCG
CCTCCCGGTCCTC--------CTCCTCTTCCCCTTCAGACCA-CGGTCGCGTCAC-GGCG
GTGTA-GA--GAAAGAAAA--AGAAGGAACAAGAGACCGATGCGATG----GAAGCAAGA
GAGCCGTCGGCTGACCATGCCCTCGCTACAGGTACAACGGCACCTCGGAGCTCCAGCTCG
AGCGCATGAGCGTCTACTTCAACG------------------------------------
------------AGGCCTCGGGCAACAAGTACGTTCCCCGTGCCGTCCTCGTCGATCTCG
AGCCCGGTACCATGGACGCCGTCCGCGCCGGTCCCTTCGGCCAGCTCTTCCGCCCCGACA
ACTTCGTTTTCGGCCAGTCCGGTGCTGGCAACAACTGGGCCAA-----------------
------------------------------------------
>Nigrospora_sphaericaLC2840
------------------------------------------------------------
------------------------------------------------------------
------------------------------------------------------------
------------------------------------------------------------
------------------------------------------------------------
------------------------------------------------------------
------------------------------------------------------------
------------------------------------------------------------
-----GGTG---------------------------------------------------
------------------------------------------------------------
----------------------------------------------------CTGCTTTC
TGGCAGCAGATTTCTGGCGAGCACGGTCTCGACAGCGATGGCCA-GTACG-TTT--CTCG
CCTCCCCGTCCTC------CTCTCCTCTTCCCCTTCAGACCA-CGGTCGCGTCAC-GGCG
GTGTA-GA--GAAAAAAAA---TAAGGAACAAGAGA-CGATGCGATG----GAAGC--GA
GAGCCGTCGGCTGACCGTGCCCTCGCTACAGGTACAACGGCACCTCGGAGCTCCAGCTCG
AGCGCATGAGCGTCTACTTCAACG------------------------------------
------------AGGCCTCGGGCAACAAGTACGTTCCCCGTGCCGTCCTCGTCGATCTCG
AGCCCGGTACCATGGACGCCGTCCGCGCCGGTCCCTTCGGCCAGCTCTTCCGCCCCGACA
ACTTCGTTTTCGGCCAGTCCGGTGCTGGCAACAACTGGGCCAAGGGTCACT---------
------------------------------------------
>Nigrospora_sphaericaLC2839
------------------------------------------------------------
------------------------------------------------------------
------------------------------------------------------------
------------------------------------------------------------
------------------------------------------------------------
------------------------------------------------------------
------------------------------------------------------------
------------------------------------------------------------
-----GGTG---------------------------------------------------
------------------------------------------------------------
----------------------------------------------------CTGCTTTC
TGGCAGCAGATTTCTGGCGAGCACGGTCTCGACAGCGATGGCCA-GTACG-TTT--CTCG
CCTCCCCGTCCTC------CTCTCCTCTTCCCCTTCAGACCA-CGGTCGCGTCAC-GGCG
GTGTA-GA--GAAAAAAAA---TAAGGAACAAGAGA-CGATGCGATG----GAAGC--GA
GAGCCGTCGGCTGACCGTGCCCTCGCTACAGGTACAACGGCACCTCGGAGCTCCAGCTCG
AGCGCATGAGCGTCTACTTCAACG------------------------------------
------------AGGCCTCGGGCAACAAGTACGTTCCCCGTGCCGTCCTCGTCGATCTCG
AGCCCGGTACCATGGACGCCGTCCGCGCCGGTCCCTTCGGCCAGCTCTTCCGCCCCGACA
ACTTCGTTTTCGGCCAGTCCGGTGCTGGCAACAACTGGGCCAAGGGTCACT---------
------------------------------------------
>Nigrospora_dicranopteridis_GZAAS_25_0525T
----------GGGTATGA------------------------------TGCTGCCGGCC-
-------CTATCCTGCTTGCTGTTGTT---GCTGCCGCCGCCGCATACCCTGGACGCGTC
CC-ATAGTCAAACCA----CGCCCCCCCTTGGTGGCCTGCTTTCCTACCCCACCA-----
----GCGCGCAGAGCATCCTCGTCCGCGATG---ACGGCGGCGAC---------------
--------------------------------------------AGCGGCGACAATCGTC
ACCATCCCAAAGC-ACCGAGAGGCGTCTTATGTACTGAC---TGTGGCTTCTTCGCGATA
TAGGTTCACCTCCAGACCGGCCAGTGCGTAAGTAG----CCCGTG-GTCCCCAAACCGC-
---------------GCACGCCGGGCCCCGCGCGCTCACATGTTTTCTCTCAGGGCAACC
AAATCGGTG---------------------------------------------------
------------------------------------------------------------
----------------------------------------------------CTGCTTTC
TGGCAGCAGATCTCTGGCGAGCACGGTCTCGACAGCGATGGCCA-GTACG-TAT--TTCG
CCCGCCCGCCTCT------------CCCCCCCCTTCATGCCT-TCGTCTCGTCTC-GGAG
GGGGC-----AGGAAAACA--------AGCAGGGGA-CGATG------------GGAAGA
AAGCAGTCGACTGACAAGAGCCTTACCACAGGTACAACGGCACCTCCGAGCTCCAGCTCG
AGCGCATGAGCGTCTACTTCAACG------------------------------------
------------AGGCCTCGGGCAACAAGTACGTCCCCCGTGCCGTCCTCGTCGATCTCG
AGCCCGGTACCATGGATGCCGTCCGCGCCGGTCCCTTCGGCCAGCTGTTCCGCCCCGACA
ACTTCGTCTTCGGTCAGTCCGGTGCTGGCAA-----------------------------
------------------------------------------
>Nigrospora_globospora_LC15839
------------------------------------------------------------
------------------------------------------------------------
------------------------------------------------------------
------------------------------------------------------------
------------------------------------------------------------
------------------------------------------------------------
------------------------------------------------------------
------------------------------------------------------------
-----GGTG---------------------------------------------------
------------------------------------------------------------
----------------------------------------------------CTGCTTTC
TGGCAGCAGATCTCTGGCGAGCACGGTCTCGACAGCGATGGCCA-GTACG-TTT--CTCG
CCTACCCGCTCCT-----------CCCTTCCCCTTCAGACCA-CCATCTCGTCTC-GGAG
GGGAC-------------------------------------------------GGGAAA
AAACAGTCGACTGACAATGGCCTTGCCACAGGTACAACGGCACCTCCGAGCTCCAGCTCG
AGCGCATGAGCGTCTACTTCAACG------------------------------------
------------AGGCCTCGGGCAACAAGTACGTTCCCCGTGCCGTCCTCGTCGATCTCG
AGCCCGGTACCATGGATGCCGTCCGCGCCGGTCCTTTCGGCCAGCTGTTCCGCCCC----
------------------------------------------------------------
------------------------------------------
>Nigrospora_globosporaCGMCC_3.20539T
------------------------------------------------------------
------------------------------------------------------------
------------------------------------------------------------
------------------------------------------------------------
------------------------------------------------------------
------------------------------------------------------------
------------------------------------------------------------
------------------------------------------------------------
-----GGTG---------------------------------------------------
------------------------------------------------------------
----------------------------------------------------CTGCTTTC
TGGCAGCAGATCTCTGGCGAGCACGGTCTCGACAGCGATGGCCA-GTACG-TTT--CTCG
CCTACCCGCTCCT-----------CCCTTCCCCTTCAGACCA-CCATCTCGTCTC-GGAG
GGGAC--------------------------------------------------GGGAA
AAACAGTCGACTGACAATGGCCTTGCCACAGGTACAACGGCACCTCCGAGCTCCAGCTCG
AGCGCATGAGCGTCTACTTCAACG------------------------------------
------------AGGCCTCGGGCAACAAGTACGTTCCCCGTGCCGTCCTCGTCGATCTCG
AGCCCGGTACCATGGATGCCGTCCGCGCCGGTCCTTTCGGCCAGCTGTTCCGCCCC----
------------------------------------------------------------
------------------------------------------
>Nigrospora_tomentosae_ZHKUCC_22-0339
------------------------------------------------------------
------------------------------------------------------------
------------------------------------------------------------
------------------------------------------------------------
------------------------------------------------------------
------------------------------------------------------------
------------------------------------------------------------
------------------------------------------------------------
-----GGTG---------------------------------------------------
------------------------------------------------------------
----------------------------------------------------CTGCTTTC
TGGCAGCAGATTTCTGGCGAGCACGGTCTCGACAGCGATGGCCA-GTACG-TTT--GTCG
CCTATTCGTCCCC------------CCCTCCCCTTCACGCCA-CCATCCCATCCC-GCTG
CGGG------AGGACAACA--------AACAAGGGA-CGATG------------GGAAGA
ACGCAGTCCACTGACAGGGGCCTTGCCACAGGTACAACGGCACCTCGGAGCTCCAGCTCG
AGCGCATGAGCGTCTACTTCAACG------------------------------------
------------AGGCCTCGGGCAACAAGTACGTTCCCCGTGCCGTCCTCGTCGATCTCG
AGCCCGGTACCATGGATGCTGTCCGCGCCGGTCCTTTCGGCCAGCTGTTCCGCCCCGACA
ACTTCGTCTTCGGCCAGTCTGGTGCTGGCAACAACTGGGCCAAGGGTCAC----------
------------------------------------------
>Nigrospora_camelliae-sinensisCGMCC_3.18125T
------------------------------------------------------------
------------------------------------------------------------
------------------------------------------------------------
------------------------------------------------------------
------------------------------------------------------------
------------------------------------------------------------
------------------------------------------------------------
------------------------------------------------------------
-----GGTG---------------------------------------------------
------------------------------------------------------------
----------------------------------------------------CTGCTTTC
TGGCAGCAGATTTCTGGCGAGCACGGTCTCGACAGCGATGGCCA-GTACG-TTT--GTCG
CCTATTCGTCCCC------------CCCTCCCCTTCACGCCA-CCATCCCATCCC-GCTG
CGGG------AGGACAACA--------AACAAGGGA-CGATG------------GGAAGA
ACGCAGTCCACTGACAGGGGCCTTGCCACAGGTACAACGGCACCTCGGAGCTCCAGCTCG
AGCGCATGAGCGTCTACTTCAACG------------------------------------
------------AGGCCTCGGGCAACAAGTACGTTCCCCGTGCCGTCCTCGTCGATCTCG
AGCCCGGTACCATGGATGCTGTCCGCGCCGGTCCTTTCGGCCAGCTGTTCCGCCCCGACA
ACTTCGTCTTCGGCCAGTCTGGTGCTGGCAACAACTGGGCCAAGGGTCAC----------
------------------------------------------
>Nigrospora_singularisLC12068
------------------------------------------------------------
------------------------------------------------------------
------------------------------------------------------------
------------------------------------------------------------
------------------------------------------------------------
------------------------------------------------------------
------------------------------------------------------------
------------------------------------------------------------
-----GGTG---------------------------------------------------
------------------------------------------------------------
----------------------------------------------------CTGCTTTC
TGGCAGCAGATTTCTGGCGAGCACGGTCTCGACAGCGATGGCCA-GTACG-TTT--CTCG
CCTATTCGTCCCC------------CCCTCCCCTTCACGCCA-CCATCCCATCCC-GCTG
CGGG------AGGACAACA--------AACAAGGGA-CGATG------------GGAAGA
ACGCAGTCCACTGACAGGGGCCTTGCCACAGGTACAACGGCACCTCGGAGCTCCAGCTCG
AGCGCATGAGCGTCTACTTCAACG------------------------------------
------------AGGCCTCGGGCAACAAGTACGTTCCCCGTGCCGTCCTCGTCGATCTCG
AGCCCGGTACCATGGATGCTGTCCGCGCCGGTCCTTTCGGCCAGCTGTTCCGCCCCGACA
ACTTCGTCTTCGGCCAGTCTGGTGCTGGCAACAACTGGGCCAAGGGTCACT---------
------------------------------------------
>Nigrospora_singularisCGMCC_3.19334T
------------------------------------------------------------
------------------------------------------------------------
------------------------------------------------------------
------------------------------------------------------------
------------------------------------------------------------
------------------------------------------------------------
------------------------------------------------------------
------------------------------------------------------------
-----GGTG---------------------------------------------------
------------------------------------------------------------
----------------------------------------------------CTGCTTTC
TGGCAGCAGATTTCTGGCGAGCACGGTCTCGACAGCGATGGCCA-GTACG-TTT--CTCG
CCTATTCGTCCCC------------CCCTCCCCTTCACGCCA-CCATCCCATCCC-GCTG
CGGG------AGGACAACA--------AACAAGGGA-CGATG------------GGAAGA
ACGCAGTCCACTGACAGGGGCCTTGCCACAGGTACAACGGCACCTCGGAGCTCCAGCTCG
AGCGCATGAGCGTCTACTTCAACG------------------------------------
------------AGGCCTCGGGCAACAAGTACGTTCCCCGTGCCGTCCTCGTCGATCTCG
AGCCCGGTACCATGGATGCTGTCCGCGCCGGTCCTTTCGGCCAGCTGTTCCGCCCCGACA
ACTTCGTCTTCGGCCAGTCTGGTGCTGGCAACAACTGGGCCAAGGGTCACT---------
------------------------------------------
>Nigrospora_pyriformisURM8716=A.R.M.970
------------------------------------------------------------
------------------------------------------------------------
------------------------------------------------------------
------------------------------------------------------------
------------------------------------------------------------
------------------------------------------------------------
------------------------------------------------------------
------------------------------------------------------------
-----GGTG---------------------------------------------------
------------------------------------------------------------
----------------------------------------------------CTGCTTTC
TGGCAGCAGATTTCTGGCGAGCACGGTCTCGACAGCGATGGCCA-GTACG-TTT--CTCG
CCTATTCGTCCCC----------CCCCCTCCCCTTCACGCCA-CCATCCCATCCC-GCTG
CGGG------AGGACAACA--------AACAAGGGA-CGATG------------GGAAGA
ACGCAGTCCACTGACAGGGGCCTTGCCACAGGTACAACGGCACCTCGGAGCTCCAGCTCG
AGCGCATGAGCGTCTACTTCAACG------------------------------------
------------AGGCCTCGGGCAACAAGTACGTTCCCCGTGCCGTCCTCGTCGATCTCG
AGCCCGGTACCATGGATGCTGTCCGCGCCGGTCCTTTCGGCCAGCTGTTCCGCCCCGACA
A-----------------------------------------------------------
------------------------------------------
>Nigrospora_pyriformisCGMCC_3.18122T
------------------------------------------------------------
------------------------------------------------------------
------------------------------------------------------------
------------------------------------------------------------
------------------------------------------------------------
------------------------------------------------------------
------------------------------------------------------------
------------------------------------------------------------
-----GGTG---------------------------------------------------
------------------------------------------------------------
----------------------------------------------------CTGCTTTC
TGGCAGCAGATTTCTGGCGAGCACGGTCTCGACAGCGATGGCCA-GTACG-TTT--CTCG
CCTATTCGTCCCC----------CCCCCTCCCCTTCACGCCA-CCATCCCATCCC-GCTG
CGGG------AGGACAACA--------AACAAGGGA-CGATG------------GGAAGA
ACGCAGTCCACTGACAGGGGCCTTGCCACAGGTACAACGGCACCTCGGAGCTCCAGCTCG
AGCGCATGAGCGTCTACTTCAACG------------------------------------
------------AGGCCTCGGGCAACAAGTACGTTCCCCGTGCCGTCCTCGTCGATCTCG
AGCCCGGTACCATGGATGCTGTCCGCGCCGGTCCTTTCGGCCAGCTGTTCCGCCCCGACA
ACTTCGTCTTCGGCCAGTCTGGTGCTGGCAACAACTGGGCCAAGGGTCACT---------
------------------------------------------
>Nigrospora_magnoliae_MFLUCC_190112T
------------------------------------------------------------
------------------------------------------------------------
------------------------------------------------------------
------------------------------------------------------------
------------------------------------------------------------
------------------------------------------------------------
------------------------------------------------------------
------------------------------------------------------------
-----GGTG---------------------------------------------------
------------------------------------------------------------
----------------------------------------------------CTGCTTTC
TGGCAGCAGATCTCTGGCGAGCACGGTCTCGACAGCGATGGCCA-GTACG-TTT--CCCG
CCTACTCGTGCCC------------CCTTCCTCTCCAAACCA----CGTCGCCCC-GCTG
GGCCA-----AGGAAAACA--------AA--------CGACCCG-------ACAGGAAGA
GAGCAGTCGACTGACAATGGCCTCGCCACAGGTACAACGGCACCTCGGAGCTCCAGCTCG
AGCGCATGAGCGTCTACTTCAACG------------------------------------
------------AGGCCTCGGGCAACAAGTACGTGCCCCGTGCCGTCCTCGTCGATCTCG
AGCCCGGTACCATGGACGCTGTCCGCGCCGGTCCCTTCGGCCAGCTGTTCCGCCCCGACA
ACTTCGTTT---------------------------------------------------
------------------------------------------
>Nigrospora_cooperae_BRIP_72531c
------------------------------------------------------------
---CATGCTTGCCTGCCTGCC---------GCCGCCGTCGCCGCATATCCTGGACGCGTC
CC-CAAGTCAAACCA----TGCCCCCCCCTGATTACCTCCCTCCTTTCCCCACCA-----
----GCGCGCAGAGCATCCTCGTCCGCGACAACGACGACGACGACGACGACG--------
---------ACGATGGCGGCAGCAGCAG---------CAGCAGAAGCAGCGGCAATAATG
ACCATCACAAAGCAACCGAGAAGCGTC-TATATACTGAC---CGTGCTTTCTTCGCGATA
TAGGTTCACCTCCAGACCGGCCAGTGCGTAAGTACCAACCCTTTG-CCCCCAAAACCTC-
---------------TCCTGCCGAGCCCCGCTTGCTCACACGTTTTCTCTCAGGGCAACC
AAATCGGTG---------------------------------------------------
------------------------------------------------------------
----------------------------------------------------CTGCTTTC
TGGCAGCAGATTTCCGGCGAGCACGGTCTCGACAGCGATGGCCA-GTACG-TTT--CCCG
CCTACCCGTCCTC-------CCGTCTTCCCCCCCTCGCACCA-TCATCGCGTCAC-GGTG
GGGTA-GA--GGGAAA-----------AACAAGAGA-CGATGCGAT--------GAAAGA
AAACGGACCACTGACGATGCCTTTGCCACAGGTACAACGGCACCTCCGAGCTTCAGCTCG
AGCGCATGAGCGTCTACTTCAACG------------------------------------
------------AGGCCTCGGGCAACAAGTACGTTCCCCGTGCCGTCCTCGTCGATCTCG
AGCCCGGTACCATGGATGCCGTCCGCGCCGGTCCTTTTGGCCAGCTGTTCCGTCCCGACA
------------------------------------------------------------
------------------------------------------
>Nigrospora_cooperae_BRIP_72440aT
------------------CACCACTGATCATCCTCCTCCACTCGTCGTTGTTTCTGCA--
--GCATGCCTGCCTGCCTGCC---------GCCGCCGTCGCAGCTTATCGTGGAGGCGTC
CA-CAAGTCACACCA----CGCCCCCCCATGATTTCCTTCCTCTTTTCCCCACCA-----
----GCGAGCAGAGCATCGTCGTCCGCGACA---ACGACGACGACGACGACG--------
---------ACGATGGCGGCAGCAGCAG---------CAGCAGAAGCAGCGGCAATAATG
ACCATCACAAAGCAACCGAGAAGCGTC-TATATACTGAC---CGTGCTTTCTTCGCGATA
TAGGTTCACCTCCAGACCGGCCAGTGCGTAAGTACCAACCCTTTG-CCCCCAAAACCTC-
---------------TCCTGCCGAGCCCCGCTTGCTCACACGTTTTCTCTCAGGGCAACC
AAATCGGTG---------------------------------------------------
------------------------------------------------------------
----------------------------------------------------CTGCTTTC
TGGCAGCAGATTTCCGGCGAGCACGGTCTCGACAGCGATGGCCA-GTACG-TTT--CCCG
CCTACCCGTCCTC-------CCGTCTTCCCCCCCTCGCACCA-TCATCGCGTCAC-GGTG
GGGTA-GA--GGGAAA-----------AACAAGAGA-CGATGCGAT--------GAAAGA
AAACGGACCACTGACGATGCCTTTGCCACAGGTACAACGGCACCTCCGAGCTTCAGCTCG
AGCGCATGAGCGTCTACTTCAACG------------------------------------
------------AGGCCTCGGGCAACAAGTACGTTCCCCGTGCCGTCCTCGTCGATCTCG
AGCCCGGTACCATGGATGCCGTCCGCGCCGGTCCTTTTGGCCAGCTGTTCCGTCCCGACA
AC----------------------------------------------------------
------------------------------------------
>Nigrospora_neosaccharicola_sp._nov._GUCC_25-0124T
----------------------CTCTTCCTCCCACTTCCAGTCCTACCTGCTTCTG----
--------CTGCCTGCCTGCC---------GCCGCCGCCGCCGCATACCCTGGACGCGTC
CT-AAAGTCAAACCA----CGCCCCCCCTGATTGCCCTCCCTCCCGACCCCACCC-----
----GCGCGCAGAGCATCCTCGTCCACGACG---ACGACGACGACGACGACG--------
ACGACGGCAGCAGCAGCAGCAGCAGCAG---------CAGCAGAAGCGGCGGCAATGATG
ATCATCACAAACC-ACCGAGAAGCGTC-TGTGTACTAAC---CGTGGCTTCTTCGCGATA
TAGGTTCACCTCCAGACCGGCCAGTGCGTAAGTAGTAACCCTTTGCCCCCCAAAACCTC-
---------------GCATGCCGAGCCCCGCTCGCTCACATGTTTTCTCACAGGGCAACC
AAATCGGTG---------------------------------------------------
------------------------------------------------------------
----------------------------------------------------CTGCTTTC
TGGCAGCAGATTTCTGGCGAGCACGGTCTCGACAGCGATGGCCA-GTACG-TAT--CTCG
CCTGCCTGCCTCC------------------CCTTCACACCCCTCATCGCGTCAC-GGCG
GGGTG-GA--GAAAAAAAACCCAAACAAACAGGAGA-CGATGCGATG-------GGAAGA
GAGCCATCCGCTGACAATGCCCTTTCTACAGGTACAACGGCACCTCCGAGCTCCAGCTCG
AGCGCATGAGCGTCTACTTCAACG------------------------------------
------------AGGCCTCGGGCAACAAGTACGTTCCCCGTGCCGTCCTCGTCGATCTCG
AGCCCGGTACCATGGATGCTGTCCGCGCTGGTCCCTTCGGCCAGCTCTTCCGCCCCGACA
ACTTC-------------------------------------------------------
------------------------------------------
>Nigrospora_neosaccharicola_sp._nov._GUCC_25-0128
----------------------CTCTTCCTCCCACTTCCAGTCCTACCTGCTTCTG----
--------CTGCCTGCCTGCC---------GCCGCCGCCGCCGCATACCCTGGACGCGTC
CT-AAAGTCAAACCA----CGCCCCCCCTGATTGCCCTCCCTCCCGACCCCACCC-----
----GCGCGCAGAGCATCCTCGTCCACGACG---ACGACGACGACGACGACG--------
ACGACGGCAGCAGCAGCAGCAGCAGCAG---------CAGCAGAAGCGGCGGCAATGATG
ATCATCACAAACC-ACCGAGAAGCGTC-TGTGTACTAAC---CGTGGCTTCTTCGCGATA
TAGGTTCACCTCCAGACCGGCCAGTGCGTAAGTAGTAACCCTTTGCCCCCCAAAACCTC-
---------------GCATGCCGAGCCCCGCTCGCTCACATGTTTTCTCACAGGGCAACC
AAATCGGTG---------------------------------------------------
------------------------------------------------------------
----------------------------------------------------CTGCTTTC
TGGCAGCAGATTTCTGGCGAGCACGGTCTCGACAGCGATGGCCA-GTACG-TAT--CTCG
CCTGCCTGCCTCC------------------CCTTCACACCCCTCATCGCGTCAC-GGCG
GGGTG-GA--GAAAAAAAACCCAAACAAACAGGAGA-CGATGCGATG-------GGAAGA
GAGCCATCCGCTGACAATGCCCTTTCTACAGGTACAACGGCACCTCCGAGCTCCAGCTCG
AGCGCATGAGCGTCTACTTCAACG------------------------------------
------------AGGCCTCGGGCAACAAGTACGTTCCCCGTGCCGTCCTCGTCGATCTCG
AGCCCGGTACCATGGATGCTGTCCGCGCTGGTCCCTTCGGCCAGCTCTTCCGCCCCGACA
ACTTCGTTTT--------------------------------------------------
------------------------------------------
>Nigrospora_neosaccharicola_sp._nov._GUCC_25-0126
------------------------------------------CCTACCTGCTTCTG----
--------CTGCCTGCCTGCC---------GCCGCCGCCGCCGCATACCCTGGACGCGTC
CT-AAAGTCAAACCA----CGCCCCCCCTGATTGCCCTCCCTCCCGACCCCACCC-----
----GCGCGCAGAGCATCCTCGTCCACGACG---ACGACGACGACGACGACG--------
ACGACGGCAGCAGCAGCAGCAGCAGCAG---------CAGCAGAAGCGGCGGCAATGATG
ATCATCACAAACC-ACCGAGAAGCGTC-TGTGTACTAAC---CGTGGCTTCTTCGCGATA
TAGGTTCACCTCCAGACCGGCCAGTGCGTAAGTAGTAACCCTTTGCCCCCCAAAACCTC-
---------------GCATGCCGAGCCCCGCTCGCTCACATGTTTTCTCACAGGGCAACC
AAATCGGTG---------------------------------------------------
------------------------------------------------------------
----------------------------------------------------CTGCTTTC
TGGCAGCAGATTTCTGGCGAGCACGGTCTCGACAGCGATGGCCA-GTACG-TAT--CTCG
CCTGCCTGCCTCC------------------CCTTCACACCCCTCATCGCGTCAC-GGCG
GGGTG-GA--GAAAAAAAACCCAAACAAACAGGAGA-CGATGCGATG-------GGAAGA
GAGCCATCCGCTGACAATGCCCTTTCTACAGGTACAACGGCACCTCCGAGCTCCAGCTCG
AGCGCATGAGCGTCTACTTCAACG------------------------------------
------------AGGCCTCGGGCAACAAGTACGTTCCCCGTGCCGTCCTCGTCGATCTCG
AGCCCGGTACCATGGATGCTGTCCGCGCTGGTCCCTTCGGCCAGCTCTTCCGCCCCGACA
ACTTCGTTTT--------------------------------------------------
------------------------------------------
>Nigrospora_neosaccharicola_sp._nov._GUCC_25-0129
------------------------------------------CCTACCTGCTTCTG----
--------CTGCCTGCCTGCC---------GCCGCCGCCGCCGCATACCCTGGACGCGTC
CT-AAAGTCAAACCA----CGCCCCCCCTGATTGCCCTCCCTCCCGACCCCACCC-----
----GCGCGCAGAGCATCCTCGTCCACGACG---ACGACGACGACGACGACG--------
ACGACGGCAGCAGCAGCAGCAGCAGCAG---------CAGCAGAAGCGGCGGCAATGATG
ATCATCACAAACC-ACCGAGAAGCGTC-TGTGTACTAAC---CGTGGCTTCTTCGCGATA
TAGGTTCACCTCCAGACCGGCCAGTGCGTAAGTAGTAACCCTTTGCCCCCCAAAACCTC-
---------------GCATGCCGAGCCCCGCTCGCTCACATGTTTTCTCACAGGGCAACC
AAATCGGTG---------------------------------------------------
------------------------------------------------------------
----------------------------------------------------CTGCTTTC
TGGCAGCAGATTTCTGGCGAGCACGGTCTCGACAGCGATGGCCA-GTACG-TAT--CTCG
CCTGCCTGCCTCC------------------CCTTCACACCCCTCATCGCGTCAC-GGCG
GGGTG-GA--GAAAAAAAACCCAAACAAACAGGAGA-CGATGCGATG-------GGAAGA
GAGCCATCCGCTGACAATGCCCTTTCTACAGGTACAACGGCACCTCCGAGCTCCAGCTCG
AGCGCATGAGCGTCTACTTCAACG------------------------------------
------------AGGCCTCGGGCAACAAGTACGTTCCCCGTGCCGTCCTCGTCGATCTCG
AGCCCGGTACCATGGATGCTGTCCGCGCTGGTCCCTTCGGCCAGCTCTTCCGCCCCGACA
ACTTCGTTTT--------------------------------------------------
------------------------------------------
>Nigrospora_neosaccharicola_sp._nov._GUCC_25-0127
------------------------------------------CCTACCTGCTTCTG----
--------CTGCCTGCCTGCC---------GCCGCCGCCGCCGCATACCCTGGACGCGTC
CT-AAAGTCAAACCA----CGCCCCCCCTGATTGCCCTCCCTCCCGACCCCACCC-----
----GCGCGCAGAGCATCCTCGTCCACGACG---ACGACGACGACGACGACG--------
ACGACGGCAGCAGCAGCAGCAGCAGCAG---------CAGCAGAAGCGGCGGCAATGATG
ATCATCACAAACC-ACCGAGAAGCGTC-TGTGTACTAAC---CGTGGCTTCTTCGCGATA
TAGGTTCACCTCCAGACCGGCCAGTGCGTAAGTAGTAACCCTTTGCCCCCCAAAACCTC-
---------------GCATGCCGAGCCCCGCTCGCTCACATGTTTTCTCACAGGGCAACC
AAATCGGTG---------------------------------------------------
------------------------------------------------------------
----------------------------------------------------CTGCTTTC
TGGCAGCAGATTTCTGGCGAGCACGGTCTCGACAGCGATGGCCA-GTACG-TAT--CTCG
CCTGCCTGCCTCC------------------CCTTCACACCCCTCATCGCGTCAC-GGCG
GGGTG-GA--GAAAAAAAACCCAAACAAACAGGAGA-CGATGCGATG-------GGAAGA
GAGCCATCCGCTGACAATGCCCTTTCTACAGGTACAACGGCACCTCCGAGCTCCAGCTCG
AGCGCATGAGCGTCTACTTCAACG------------------------------------
------------AGGCCTCGGGCAACAAGTACGTTCCCCGTGCCGTCCTCGTCGATCTCG
AGCCCGGTACCATGGATGCTGTCCGCGCTGGTCCCTTCGACCAGCTCTTCCGCCCCGACA
ACTTCGTTTT--------------------------------------------------
------------------------------------------
>Nigrospora_neosaccharicola_sp._nov._GUCC_25-0125
----------------------CTCTTCCTCCCACTTCCAGTCCTACCTGCTTCTG----
--------CTGCCTGCCTGCC---------GCCGCCGCCGCCGCATACCCTGGACGCGTC
CT-AAAGTCAAACCA----CGCCCCCCCTGATTGCCCTCCCTCCCGACCCCACCC-----
----GCGCGCAGAGCATCCTCGTCCACGACG---ACGACGACGACGACGACG--------
ACGACGGCAGCAGCAGCAGCAGCAGCAG---------CAGCAGAAGCGGCGGCAATGATG
ATCATCACAAACC-ACCGAGAAGCGTC-TGTGTACTAAC---CGTGGCTTCTTCGCGATA
TAGGTTCACCTCCAGACCGGCCAGTGCGTAAGTAGTAACCCTTTGCCCCCCAAAACCTC-
---------------GCATGCCGAGCCCCGCTCGCTCACATGTTTTCTCACAGGGCAACC
AAATCGGTG---------------------------------------------------
------------------------------------------------------------
----------------------------------------------------CTGCTTTC
TGGCAGCAGATTTCTGGCGAGCACGGTCTCGACAGCGATGGCCA-GTACG-TAT--CTCG
CCTGCCTGCCTCC------------------CCTTCACACCCCTCATCGCGTCAC-GGCG
GGGTG-GA--GAAAAAAAACCCAAACAAACAGGAGA-CGATGCGATG-------GGAAGA
GAGCCATCCGCTGACAATGCCCTTTCTACAGGTACAACGGCACCTCCGAGCTCCAGCTCG
AGCGCATGAGCGTCTACTTCAACG------------------------------------
------------AGGCCTCGGGCAACAAGTACGTTCCCCGTGCCGTCCTCGTCGATCTCG
AGCCCGGTACCATGGATGCTGTCCGCGCTGGTCCCTTCGGCCAGCTCTTCCGCACCGACA
ACTTCGTTTT--------------------------------------------------
------------------------------------------
>Nigrospora_pubeiensis_KUNCC23-16745
------------------------------------------------------------
------------------------------------------------------------
------------------------------------------------------------
------------------------------------------------------------
------------------------------------------------------------
------------------------------------------------------------
------------------------------------------------------------
-----------------------------------------------------------C
AAAATGGTG---------------------------------------------------
------------------------------------------------------------
----------------------------------------------------CTGCTTTC
TGGCAGCAGATCTCTGGCGAGCACGGCCTCGACAGCGATGGCCA-GTACG-TTT--CCTG
CATTTTTTTG--------------------TTGCCATCTTCA-TCGTCCCGTCCC-CGCG
GGGGAAAA--AAATAAACA--------AACAGGGGA-CGATCC--------GAAAAAAAA
AATCATCCCACTGACAATGGCCTCACTACAGGTACAACGGCACCTCCGAGCTCCAGCTCG
AGCGCATGAGCGTCTACTTCAACG------------------------------------
------------AGGCCTCGGGCAACAAGTACGTGCCCCGTGCCGTCCTGGTCGATCTCG
AGCCCGGTACCATGGATGCTGTCCGCGCCGGTCCTTTCGGCCAGCTGTTCCGCCCCGACA
ACTTCGTCTTCGGCCAGTCCGGTGCTGGCAACAACTGGGCCAAGGGTCAT----------
------------------------------------------
>Nigrospora_chinensisLC6851
------------------------------------------------------------
------------------------------------------------------------
------------------------------------------------------------
------------------------------------------------------------
------------------------------------------------------------
------------------------------------------------------------
------------------------------------------------------------
------------------------------------------------------------
------------------------------------------------------------
------------------------------------------------------------
----------------------------------------------------CTGCTTTC
TGGCAGCAGATCTCTGGCGAGCACGGCCTCGACAGCGATGGCCA-GTACG-TTT--CCTG
CTTTTTTTTCC------------------GTTGACCTCTCCG-TCGTCTCGTCCC-TGCG
GTGGA-AA--AAATAAACA--------AACAGGGGA-CGACC-----------GGGGGAA
AAACAGCCCACTGACAATGGCCTCCCTACAGGTACAACGGCACCTCCGAGCTCCAGCTCG
AGCGCATGAGCGTCTACTTCAACG------------------------------------
------------AGGCCTCGGGCAACAAGTACGTTCCCCGTGCCGTCCTGGTCGATCTCG
AGCCCGGTACCATGGACGCCGTCCGCGCTGGTCCTTTCGGCCAGCTGTTCCGCCCCGACA
ACTTCGTCTTCGGTCAGTCCGGTGCCGGCAACAACTGGGCCAAGGGTCA-----------
------------------------------------------
>Nigrospora_chinensis_CGMCC_3.18127T
------------------------------------------------------------
------------------------------------------------------------
------------------------------------------------------------
------------------------------------------------------------
------------------------------------------------------------
------------------------------------------------------------
------------------------------------------------------------
------------------------------------------------------------
-----GGTG---------------------------------------------------
------------------------------------------------------------
----------------------------------------------------CTGCTTTC
TGGCAGCAGATCTCTGGCGAGCACGGCCTCGACAGCGATGGCCA-GTACG-TTT--CCTG
CTTTTTTTTTC------------------GTTGACCTCTCCG-TCGTCTCGTCCC-TGCG
GTGGA-AA--AAATAAACA--------AACAGGGGA-CGACC-----------GGGGGAA
AAACAGCCCACTGACAATGGCCTCCCTACAGGTACAACGGCACCTCCGAGCTCCAGCTCG
AGCGCATGAGCGTCTACTTCAACG------------------------------------
------------AGGCCTCGGGCAACAAGTACGTTCCCCGTGCCGTCCTGGTCGATCTCG
AGCCCGGTACCATGGACGCCGTCCGCGCTGGTCCTTTCGGCCAGCTGTTCCGCCCCGACA
ACTTCGTCTTCGGTCAGTCCGGTGCCGGCAACAACTGGGCCAAGGGTCACT---------
------------------------------------------
>Nigrospora_chinensis_GUCC_25-0120
ACATGCGGGGAGATGTAAG-------------TTCGCCGCCGCCTCCCTCCTACTG----
-------CTGCTCCTGCTGCC---------GCCGCCGCCGCCGCATACCCTGGACGCGTC
CCAAAAGTCAAACCA----CG--ACCCCCTGATTGCCCGTCTCCCCACCCTACCA-----
----GCGCGCCGAGCACGCTCGCCCGCGACG---ACGACGCCG-----------------
------------------------GCAG---------CAGCAGCAGCAGTGGCCATCACG
AGC-----------ATTGAGAAGCGTG-TGTATACTGAC---CGTGCCGTCTTCGTGATA
TAGGTTCACCTCCAGACCGGCCAGTGCGTAAGTAG------------CCCGTTGGTCCC-
---------------AAACCTCGCACCCCGCTTACTCACATGTTTTCTTACAGGGTAACC
AAATCGGTG---------------------------------------------------
------------------------------------------------------------
----------------------------------------------------CTGCTTTC
TGGCAGCAGATCTCTGGCGAGCACGGCCTCGACAGCGATGGCCA-GTACG-TTT--CCTG
CTTTTTTTTTC------------------GTTGACCTCTCCG-TCGTCTCGTCCC-TGCG
GTGGA-AA--AAATAAACA--------AACAGGGGA-CGACC-----------GGGGGAA
AAACAGCCCACTGACAATGGCCTCCCTACAGGTACAACGGCACCTCCGAGCTCCAGCTCG
AGCGCATGAGCGTCTACTTCAACG------------------------------------
------------AGGCCTCGGGCAACAAGTACGTTCCCCGTGCCGTCCTGGTCGATCTCG
AGCCCGGTACCATGGACGCCGTCCGCGCTGGTCCTTTCGGCCAGCTGTTCCGCCCCGACA
ACTTCGTCTTCGGTCAGTCCGGTGCCGGCAACAACTGGGCCAAGGGTC------------
------------------------------------------
>Nigrospora_chinensis_GUCC_25-0121
---------GGGATGTAAG-------------TTCGCCGCCGCCTCCCTCCTACTG----
-------CTGCTCCTGCTGCC---------GCCGCCGCCGCCGCATACCCTGGACGCGTC
CCAAAAGTCAAACCA----CG--ACCCCCTGATTGCCCGTCTCCCCACCCTACCA-----
----GCGCGCCGAGCACGCTCGCCCGCGACG---ACGACGCCG-----------------
------------------------GCAG---------CAGCAGCAGCAGTGGCCATCACG
AGC-----------ATTGAGAAGCGTG-TGTATACTGAC---CGTGCCGTCTTCGTGATA
TAGGTTCACCTCCAGACCGGCCAGTGCGTAAGTAG------------CCCGTTGGTCCC-
---------------AAACCTCGCACCCCGCTTACTCACATGTTTTCTTACAGGGTAACC
AAATCGGTG---------------------------------------------------
------------------------------------------------------------
----------------------------------------------------CTGCTTTC
TGGCAGCAGATCTCTGGCGAGCACGGCCTCGACAGCGATGGCCA-GTACG-TTT--CCTG
CTTTTTTTTTC------------------GTTGACCTCTCCG-TCGTCTCGTCCC-TGCG
GTGGA-AA--AAATAAACA--------AACAGGGGA-CGACC-----------GGGGGAA
AAACAGCCCACTGACAATGGCCTCCCTACAGGTACAACGGCACCTCCGAGCTCCAGCTCG
AGCGCATGAGCGTCTACTTCAACG------------------------------------
------------AGGCCTCGGGCAACAAGTACGTTCCCCGTGCCGTCCTGGTCGATCTCG
AGCCCGGTACCATGGACGCCGTCCGCGCTGGTCCTTTCGGCCAGCTGTTCCGCCCCGACA
ACTTCGTCTTCGGTCAGTCCGGTGCCGGCAACAACTGGGCCAAGGGTC------------
------------------------------------------
>Nigrospora_coryli_W18T
------------------------------------------------------------
------------------------------------------------------------
------------------------------------------------------------
------------------------------------------------------------
------------------------------------------------------------
------------------------------------------------------------
------------------------------------------------------------
------------------------------------------------------------
-----GGTG---------------------------------------------------
------------------------------------------------------------
----------------------------------------------------CTGCTTTC
TGGCAGCAGATCTCTGGCGAGCACGGTCTCGACAGCGATGGCCA-GTACG-TTT--CTTC
CATTATCTG---------------------CTCCCCCTTCCA-TCATCTCGTCCC-GGTG
GGGG------GATCAAGCA--------AACAAGAGA-CGAGGGAA------GAGAAAAAA
AACCAGTCTACTGACAACGGCCTTGCTACAGGTACAACGGCACCTCCGAGCTCCAGCTCG
AGCGCATGAGCGTCTACTTCAACG------------------------------------
------------AGGCCTCGGGCAACAAGTACGTTCCCCGTGCCGTCCTCGTCGATCTCG
AGCCCGGTACCATGGATGCTGTCCGCGCCGGTCCTTTCGGCCAGCTGTTCCGCCCCGACA
ACTTCGTCTTCGGCCAGTCCGGTGCTGGCAACAACTGGGCCAAGGGTCATC---------
------------------------------------------
>Nigrospora_globosa_LC12441
------------------------------------------------------------
------------------------------------------------------------
------------------------------------------------------------
------------------------------------------------------------
------------------------------------------------------------
------------------------------------------------------------
------------------------------------------------------------
------------------------------------------------------------
------------------------------------------------------------
------------------------------------------------------------
------------------------------------------------------------
------------------------GGTCTCGACAGCGATGGCCA-GTACG-TTT--CTTG
CATTCCCTGTCCT-----------CTCCTCCTCCCCCTCCCG-CCATCTCGTCCC-GGTG
GGGGG-GA--AAACAAACA--------AACAAAGGA-CGAAG---------GGAAAAAAA
AACCAGTCCACTGACCATGGCCTTGCTACAGGTACAACGGCACCTCCGAGCTCCAGCTCG
AGCGCATGAGCGTCTACTTCAACG------------------------------------
------------AGGCCTCGGGCAACAAGTACGTTCCCCGTGCCGTCCTCGTCGATCTCG
AGCCCGGTACCATGGATGCCGTCCGCGCCGGTCCCTTCGGCCAGCTGTTCCGCCCCGACA
ACTTCGTCTTCGGCCAGTCCGGTGCTGGCAACAACTGGGCCAAGGGTCACTACA------
------------------------------------------
>Nigrospora_globosa_LC12440T
------------------------------------------------------------
------------------------------------------------------------
------------------------------------------------------------
------------------------------------------------------------
------------------------------------------------------------
------------------------------------------------------------
------------------------------------------------------------
------------------------------------------------------------
------------------------------------------------------------
------------------------------------------------------------
------------------------------------------------------------
------------------------GGTCTCGACAGCGATGGCCA-GTACG-TTT--CTTG
CATTCCCTGTCCT-----------CTCCTCCTCCCCCTCCCG-CCATCTCGTCCC-GGTG
GGGGG-GA--AAACAAACA--------AACAAAGGA-CGAAG---------GGAAAAAAA
AACCAGTCCACTGACCATGGCCTTGCTACAGGTACAACGGCACCTCCGAGCTCCAGCTCG
AGCGCATGAGCGTCTACTTCAACG------------------------------------
------------AGGCCTCGGGCAACAAGTACGTTCCCCGTGCCGTCCTCGTCGATCTCG
AGCCCGGTACCATGGATGCCGTCCGCGCCGGTCCCTTCGGCCAGCTGTTCCGCCCCGACA
ACTTCGTCTTCGGCCAGTCCGGTGCTGGCAACAACTGGGCCAAGGGTCACTACA------
------------------------------------------
>Nigrospora_humicola_CFCC_56885
------------------------------------------------------------
------------------------------------------------------------
------------------------------------------------------------
------------------------------------------------------------
------------------------------------------------------------
------------------------------------------------------------
------------------------------------------------------------
------------------------------------------------------------
-----GGTG---------------------------------------------------
------------------------------------------------------------
----------------------------------------------------CTGCTTTC
TGGCAGCAGATCTCTGGCGAGCACGGTCTCGACAGCGATGGCCA-GTACG-TTT--TCCT
GCATTCTCTGTTT------------------------CTCTC-CCATCTCATCCC-GGCG
GG--------GGCAAAACA--------AACAAGGGA-CGAGGGG-------AAAAAACAC
AAACAGTCCACTGACAATGGCCTCGCTACAGGTATAACGGCACCTCGGAGCTCCAGCTCG
AGCGCATGAGCGTCTACTTCAACG------------------------------------
------------AGGCCTCGGGCAACAAGTACGTTCCCCGTGCCGTCCTCGTCGATCTCG
AGCCCGGTACCATGGACGCCGTCCGGGCCGGTCCTTTCGGCCAGCTGTTCCGCCCCGACA
ACTTCGTCTTCGGCCAGTCCGGTGCCGGAAACAACTGGGC--------------------
------------------------------------AGG---
>Nigrospora_humicola_CFCC_56884T
------------------------------------------------------------
------------------------------------------------------------
------------------------------------------------------------
------------------------------------------------------------
------------------------------------------------------------
------------------------------------------------------------
------------------------------------------------------------
------------------------------------------------------------
-----GGTG---------------------------------------------------
------------------------------------------------------------
----------------------------------------------------CTGCTTTC
TGGCAGCAGATCTCTGGCGAGCACGGTCTCGACAGCGATGGCCA-GTACG-TTT--TCCT
GCATTCTCTGTTT------------------------CTCTC-CCATCTCATCCC-GGCG
GG--------GGCAAAACA--------AACAAGGGA-CGAGGGG-------AAAAAACAC
AAACAGTCCACTGACAATGGCCTCGCTACAGGTATAACGGCACCTCGGAGCTCCAGCTCG
AGCGCATGAGCGTCTACTTCAACG------------------------------------
------------AGGCCTCGGGCAACAAGTACGTTCCCCGTGCCGTCCTCGTCGATCTCG
AGCCCGGTACCATGGACGCCGTCCGGGCCGGTCCTTTCGGCCAGCTGTTCCGCCCCGACA
ACTTCGTCTTCGGCCAGTCCGGTGCCGGAAACAACTGGGC--------------------
------------------------------------AGG---
>Nigrospora_stoneae_BRIP_75022a
------------------------------------------------------------
-----TGCCTGCCTGCCTGCC-----------TGCCGCCGCCGCATATCCTGGACGCGTC
CC-AAAGTCAAACGA----CGCCCCCCCCTGATGGCCTCCCTCCTTGCCCCACCA-----
----CCGCGCAGAGCATCCTCACCCGCCACG---ACGACGACGACGACGACG--------
ACAAC---AACAAAAATAACAGCGGCAG---------CAGCAGCAGCAGCAGCAATGATG
ATAATCACTAAGC-AACGAGTGGCGTT-CATGTACTGAC---CGTGGCTTCTCTGCGATA
TAGGTTCACCTCCAGACCGGCCAGTGCGTAAGTAGTAACCCTTTG-CCCCCCAAACCTC-
---------------TCACGCCGAGCCCCGCTCGCTCACATGTTTTCTCACAGGGCAACC
AAATCGGTG---------------------------------------------------
------------------------------------------------------------
----------------------------------------------------CCGCTTTC
TGGCAGCAGATTTCTGGCGAGCACGGTCTCGACAGCGATGGCCA-GTACG-TTTTTCTCG
ACTGCCC------------TCTGCTCCCTCCCCATCGCACCG-TGATCGCGTCACGGGTG
GGGTACAA--GGAAAAATA--------AACACGAGG-CGATGCGAT-----GGAAGAAGA
AAACCGACCACTGACAATGCCCTTGCTACAGGTACAATGGCACCTCGGAGCTCCAGCTCG
AGCGTATGAGCGTCTACTTCAACG------------------------------------
------------AGGCCTCGGGCAACAAGTACGTTCCCCGTGCCGTCCTCGTCGATCTCG
AGCCCGGTACCATGGACGCTGTCCGCGCTGGTCCTTTCGGCCAGCTGTTCCG--------
------------------------------------------------------------
------------------------------------------
>Apiospora_pseudoparenchymatica_LC_7234T
------------------------------------------------------------
------------------------------GCGATTGACTTGACAATCCTTGGACGCGTC
CCCGAAGTCAATCTGCTGCCACCGGCCCCTTGACTGCTCTTGCCTTACCCCACCA-CCTT
TTTTTTTTGAGAAGCATTCGC---------------------------------------
------------------------------------------------------------
-------AGCATC-ACTTGAAGACATGGCATAGACTGACTTGCGTGTTTTTTTTATAATA
TAGGTTCATCTCCAGACCGGCCAATGCGTGAGTAA-----------CTACCGAAACCACA
AGATCAGTGTCAGGGGAATGCGGG---------GCTCACATGT-TTATCACAGGGTAACC
AAATCGGTGCTGCTTTCTGGTGCGTACCAACCTCTTCGCCCTCAGAATGCCCATCAAACG
ACGCGGGCTCGAGCCCGTTCAATACGAGACGATTAGAGCCTGGCGGGACGACG-----TG
TCTGTCGATCGGTTTGGGGTAGTT---GGGGGCACAGGATACTAACTAGTGTCCCCTTTT
AGGCAACAGATTTCCAGCGAGCACGGTCTCGACAGCAATGGAGT-GTAAG-----TCTTG
CCTGTCCCGTGCC------------------------------GTGTCGTGTCAC-----
-----------------------------------------------------------C
CGGCATCGAGCTGACAGTG-CGACTCGATAGCTACAACGGTACCTCTGAGCTCCAGCTGG
AGCGCATGAGCGTCTACTTCAACG------------------------------------
------------AGGCTTCGGGCAACAAGTACGTTCCCCGTGCCGTTCTCGTCGATCTCG
AGCCCGGTACCATGGACGCCGTCCGCGCCGGTCCCTTCGGTCAGCTCTTCCGTCCCGACA
ACTTC-------------------------------------------------------
------------------------------------------
>Apiospora_malaysiana_CBS_102053T
A---------GATTGTAA------------------------------------------
-GTCGGCCCTGTCTGTCCCTCGCCTCTTGTTTGACTTGGCCATCCATCCTTGGACGCGTC
CCAAAAGTCAATCCGATGGCACCGACCCCTTGATTACCCTTCCTCTACCCCACTACTCGG
TTTGCGAAGAAAAGCGCTCGCCATCTTCGTGCC---------------------------
----------------------------CA-----TT------------CGAAACTCTTG
ACTTGATCACATT-ACTTGAAGACATGGCTTAAGCTGACC--CGTGATTTTTCAACGATA
CAGGTTCATCTCCAGACCGGTCAATGCGTAAGTTG-----------CTCCCGACACCAC-
--TTTGTTGACAGATGAATGCGGG---------GCTCACATGT-TTACAACAGGGTAACC
AAATTGGTGCTGCCTTCTGGTGCGTTCCTACTTC--CGCCGTTCTCATGCCCCTCAAGCA
ACCTGAATTCGAACCGATTCAACGCGATACGAATACAGCCACCTGGCACCACGGCCTACC
TACGTCGACCACTGCAAGACATTTTGGGAGGGTTTAGGAAACTGACTAGTCTCTCTTTTT
AGGCAACAGATTTCCAGCGAGCACGGTCTTGACAGCAATGGAGT-GTAAG-TCT------
------------------------------------------------------------
------GG-C---------------------------CTATATGATA----ATACACACA
CTACGTCTAGCTGACATTTCAATCTCTATAGCTACAACGGTACCTCTGAGCTCCAGCTGG
AGCGCATGAGCGTCTACTTCAACG------------------------------------
------------AGGCTTCTGGCAACAAGTATGTTCCCCGTGCCGTTCTCGTCGATCTCG
AGCCCGGTACCATGGACGCCGTCCGCGCCGGTCCCTTCGGCCAGCTCTTCCGCCCCGACA
ACTTCGTTTTCGGTCAATCCGGTGCTGGCAACAACTGGGCCAAGGGTCACT---------
------------------------------------------
>Nigrospora_guangxiensis_KUNCC23-16747T
------------------------------------------------------------
------------------------------------------------------------
------------------------------------------------------------
------------------------------------------------------------
------------------------------------------------------------
------------------------------------------------------------
------------------------------------------------------------
------------------------------------------------------------
------------------------------------------------------------
------------------------------------------------------------
----------------------------------------------------CTGCTTTC
TGGCAAACCATCTCTGGCGAGCACGGCCTGGGCAGCAATGGTGT----------------
------------------------------------------------------------
------------------------------------------------------------
-------------------------------ATGCAACGGTGCCTCCGAGCTCCAGCTCG
AGCGCATGAGTGTCTACTTCAACGAGGTATGCCTTAACAGTCAATGCCAACGATCCACAA
GCTCACACAACTAGGCCTCTGGCAACAAGTATGTTCCCCGAGCCGTCCTCGTCGATCTTG
AGCCTGGTACCATGGACGCTGTCCGTGCTGGTCCCTTCGGTCAGCTCTTCCGTCCCGACA
ACTTCGTTTTCGGTCAGTCCGGCGCTGGAAACAACTGGGCCAAGGGTCTTGAACAGTGGA
GGGTCCGCCCCAACAACTTCGTCTTCGGCCAGCCTGGGG---
