# Supplementary material for: Novel species and new host records of Apiospora and Nigrospora (Amphisphaeriales, Apiosporaceae) from Yunnan-Guizhou Plateau, China
Source: IMA Fungus. 2026 Apr 24;17:e177246. doi: 10.3897/imafungus.17.177246 (PMC13135200; doi:10.3897/imafungus.17.177246)
Supplement: Supplementary material 3 — Primer pairs and amplification procedures used in this study, the best models of BI and ML used for each gene in the phylogenetic tree, and the records of Apiospora and Nigrospora in the GBIF database [file imafungus-17-e177246-s003.xlsx]

## Sheet: Supplementary Table 1
Supplementary Table 1 Primer pairs and amplification procedures used in this study
Locus	Genus	PCR primers	PCR: thermal cycles
ITS	Apiospora	ITS4/ITS5	(95 °C: 30 s, 53 °C: 30 s, 72 °C: 45 s) × 35 cycles
	Nigrospora
LSU	Apiospora	LROR/LR5	(95 °C: 30 s, 52 °C: 30 s, 72 °C: 1 min 30 s) × 35 cycles
tub2	Apiospora	T1/BT2B	(95 °C: 30 s, 56 °C: 30 s, 72 °C: 1 min) × 35 cycles
	Nigrospora	Bt2A/Bt2B
tef1-α	Apiospora	EF1-728F/EF2	(95 °C: 30 s, 52 °C: 30 s, 72 °C: 1 min) × 35 cycles
	Nigrospora

## Sheet: Supplementary Table 2
Supplementary Table 2. The best models of BI and ML used for each gene in the phylogenetic tree.
Algorithms	Genus	Locus	Best model
Bayesian inference	Apiospora	ITS	GTR+F+I+G4
		LSU	SYM+I+G4
		tub2	GTR+F+I+G4
		tef1-α	GTR+F+I+G4
	Nigrospora	ITS	SYM+I+G4
		tub2	HKY+F+I+G4
		tef1-α	HKY+F+G4
Maximum likelihood	Apiospora	ITS	TN+F+R4
		LSU	TIMe+I+I+R2
		tub2	TN+F+R4
		tef1-α	TN+F+R4
	Nigrospora	ITS	TIM2e+I+I+R2
		tub2	HKY+F+I+G4
		tef1-α	HKY+F+R2
Bayesian inference	Apiosporaceae	ITS	SYM+I+G4
		LSU	SYM+I+G4
		tub2	HKY+F+I+G4
		tef1-α	GTR+F+I+G4
Maximum likelihood	Apiosporaceae	ITS	TN+I+G4
		LSU	TN+I+G4
		tub2	HKY+F+I+G4
		tef1-α	TN+F+I+G4

## Sheet: Supplementary Table 3
gbifID	habitat	associatedTaxa	Host Family	countryCode	Country Names	gbifRegion	species	acceptedScientificName
78523020	On dead culms of Arundinaria nitida Mitford		Poaceae(Bamboo)	DE	Germany	EUROPE	Apiospora hysterina	Apiospora hysterina (Sacc.) Pintos & P.Alvarado
78508898	Phyllostachydis mitis		Poaceae(Bamboo)	IT	Italy	EUROPE	Apiospora sphaerosperma	Apiospora sphaerosperma (Pers.) Pintos & P.Alvarado
78508893	Sacchari spontanei		Poaceae(non-bamboo)	PH	Philippines	ASIA	Apiospora arundinis	Apiospora arundinis (Corda) Pintos & P.Alvarado
78508643	Phragmites		Poaceae(non-bamboo)	ES	Spain	EUROPE	Apiospora arundinis	Apiospora arundinis (Corda) Pintos & P.Alvarado
78481160	en Arundo donex		Poaceae(bamboo)	ES	Spain	EUROPE	Apiospora arundinis	Apiospora arundinis (Corda) Pintos & P.Alvarado
78481159	en Arundo donex		Poaceae(bamboo)	ES	Spain	EUROPE	Apiospora arundinis	Apiospora arundinis (Corda) Pintos & P.Alvarado
78480886	on Phragmites phragmites (L.) Karst.		Poaceae(non-bamboo)	US	United States	NORTH_AMERICA	Apiospora arundinis	Apiospora arundinis (Corda) Pintos & P.Alvarado
78474627	en Arundo donax		Poaceae(bamboo)	ES	Spain	EUROPE	Apiospora sphaerosperma	Apiospora sphaerosperma (Pers.) Pintos & P.Alvarado
78474626	en caña muerta		Poaceae(non-bamboo)	ES	Spain	EUROPE	Apiospora sphaerosperma	Apiospora sphaerosperma (Pers.) Pintos & P.Alvarado
78474625	en Arundo donax		Poaceae(bamboo)	ES	Spain	EUROPE	Apiospora sphaerosperma	Apiospora sphaerosperma (Pers.) Pintos & P.Alvarado
78474624	dunas, en Arundo donax		Poaceae(bamboo)	ES	Spain	EUROPE	Apiospora sphaerosperma	Apiospora sphaerosperma (Pers.) Pintos & P.Alvarado
78474610	sobre Arundo donax		Poaceae(bamboo)	ES	Spain	EUROPE	Apiospora sphaerosperma	Apiospora sphaerosperma (Pers.) Pintos & P.Alvarado
78474604	sobre Phragmites communis		Poaceae(non-bamboo)	ES	Spain	EUROPE	Apiospora sphaerosperma	Apiospora sphaerosperma (Pers.) Pintos & P.Alvarado
4869153689	in lowland forest near river		-	BN	Brunei Darussalam	ASIA	Apiospora hysterina	Apiospora hysterina (Sacc.) Pintos & P.Alvarado
4869099301		host':'Zea mays'	Poaceae(non-bamboo)	BN	Brunei Darussalam	ASIA	Apiospora camptospora	Apiospora camptospora Penz. & Sacc.
4869037673		host':'Bambusa'	Poaceae(Bamboo)	BN	Brunei Darussalam	ASIA	Apiospora montagnei	Apiospora montagnei Sacc.
5232982041	Habitat: Isolated from soil at base of ebony tree (Diospyros)		soil	BW	Botswana	AFRICA	Apiospora sphaerosperma	Apiospora sphaerosperma (Pers.) Pintos & P.Alvarado
4868929751		host':'Bambusoideae'	Poaceae(Bamboo)	CD	Congo	AFRICA	Apiospora montagnei	Apiospora montagnei Sacc.
3761439329	Afrotropic		-	CD	Congo	AFRICA	Apiospora guizhouensis	Apiospora guizhouensis (M.Wang & L.Cai) Pintos & P.Alvarado
4166341705	On old stems	host: Phragmites communis	Poaceae(non-bamboo)	CH	Switzerland	EUROPE	Apiospora sphaerosperma	Apiospora sphaerosperma (Pers.) Pintos & P.Alvarado
5956432535	On dead wood.		other plant	US	United States	NORTH_AMERICA	Apiospora saccharicola	Apiospora saccharicola (F.Stevens) Pintos & P.Alvarado
5956155466	On leaves.		other plant	US	United States	NORTH_AMERICA	Apiospora hysterina	Apiospora hysterina (Sacc.) Pintos & P.Alvarado
5922397924	boomloze wegberm op matig vochtige tot droge, voedselrijke bodem | dood blad, aangehecht aan de plant	Poa pratensis	Poaceae(non-bamboo)	BE	Belgium	EUROPE	Apiospora sphaerosperma	Apiospora sphaerosperma (Pers.) Pintos & P.Alvarado
5922393207	boomloze wegberm op matig vochtige tot droge, voedselrijke bodem | dode stengel	Arrhenatherum elatius	Poaceae(non-bamboo)	BE	Belgium	EUROPE	Apiospora montagnei	Apiospora montagnei Sacc.
5922383910	dood blad, aangehecht aan de plant	Ammophila arenaria	Poaceae(non-bamboo)	BE	Belgium	EUROPE	Apiospora sphaerosperma	Apiospora sphaerosperma (Pers.) Pintos & P.Alvarado
5922374814	voedselrijk rietland en andere kruidachtige oevervegetatie | dood blad, aangehecht aan de plant	Phragmites australis	Poaceae(non-bamboo)	BE	Belgium	EUROPE	Apiospora sphaerosperma	Apiospora sphaerosperma (Pers.) Pintos & P.Alvarado
5922374445	(matig) droge duinheiden | dode stengel	Calamagrostis epigejos	Poaceae(non-bamboo)	BE	Belgium	EUROPE	Apiospora arundinis	Apiospora arundinis (Corda) Pintos & P.Alvarado
5922367154	dode stengel	Arundinaria japonica	Poaceae(Bamboo)	BE	Belgium	EUROPE	Apiospora sphaerosperma	Apiospora sphaerosperma (Pers.) Pintos & P.Alvarado
5922358639	voedselrijk rietland en andere kruidachtige oevervegetatie | dode stengel	Phragmites australis	Poaceae(non-bamboo)	BE	Belgium	EUROPE	Apiospora arundinis	Apiospora arundinis (Corda) Pintos & P.Alvarado
5922358402	voedselrijk rietland en andere kruidachtige oevervegetatie | dood blad, aangehecht aan de plant		other plant	BE	Belgium	EUROPE	Apiospora arundinis	Apiospora arundinis (Corda) Pintos & P.Alvarado
5922355028	droogvallende bodem van meren of sloten | dode stengel	Phragmites australis	Poaceae(non-bamboo)	BE	Belgium	EUROPE	Apiospora sphaerosperma	Apiospora sphaerosperma (Pers.) Pintos & P.Alvarado
5922349745	overige struwelen in duinen | dode stengel	Phragmites australis	Poaceae(non-bamboo)	BE	Belgium	EUROPE	Apiospora arundinis	Apiospora arundinis (Corda) Pintos & P.Alvarado
5922348372	voedselrijk rietland en andere kruidachtige oevervegetatie | dood blad, aangehecht aan de plant	Arrhenatherum elatius	Poaceae(non-bamboo)	BE	Belgium	EUROPE	Apiospora sphaerosperma	Apiospora sphaerosperma (Pers.) Pintos & P.Alvarado
5922339045	dode stengel	Phragmites australis	Poaceae(non-bamboo)	BE	Belgium	EUROPE	Apiospora sphaerosperma	Apiospora sphaerosperma (Pers.) Pintos & P.Alvarado
5922317538	loofbos op vochtig tot droog (matig) voedselrijk zand of lemig zand | dode stengel	Phyllostachys aurea	Poaceae(Bamboo)	BE	Belgium	EUROPE	Apiospora hysterina	Apiospora hysterina (Sacc.) Pintos & P.Alvarado
5922317195	opgaande populieren- en wilgenbos met grazige of kruidenrijke ondergroei | dode stengel	Phragmites australis	Poaceae(non-bamboo)	BE	Belgium	EUROPE	Apiospora arundinis	Apiospora arundinis (Corda) Pintos & P.Alvarado
5922307380	spoorberm, emplacementen | dode stengel	Phragmites australis	Poaceae(non-bamboo)	BE	Belgium	EUROPE	Apiospora arundinis	Apiospora arundinis (Corda) Pintos & P.Alvarado
5922301425	lanen op matig vochtige tot droge, (matig) kalkrijke of voedselrijke bodem | levend blad, aangehecht aan de plant	Calamagrostis epigejos	Poaceae(non-bamboo)	BE	Belgium	EUROPE	Apiospora arundinis	Apiospora arundinis (Corda) Pintos & P.Alvarado
5922297572	voedselrijk rietland en andere kruidachtige oevervegetatie | dode stengel	Phragmites australis	Poaceae(non-bamboo)	BE	Belgium	EUROPE	Apiospora sphaerosperma	Apiospora sphaerosperma (Pers.) Pintos & P.Alvarado
5922280762	voedselrijk rietland en andere kruidachtige oevervegetatie | dood blad, aangehecht aan de plant	Carex riparia	Poaceae(non-bamboo)	BE	Belgium	EUROPE	Apiospora arundinis	Apiospora arundinis (Corda) Pintos & P.Alvarado
5922278595	spoorberm, emplacementen | dode stengel	Phragmites australis	Poaceae(non-bamboo)	BE	Belgium	EUROPE	Apiospora sphaerosperma	Apiospora sphaerosperma (Pers.) Pintos & P.Alvarado
5922272212	sier- en moestuinen, erven | dode stengel	Phragmites australis	Poaceae(non-bamboo)	BE	Belgium	EUROPE	Apiospora arundinis	Apiospora arundinis (Corda) Pintos & P.Alvarado
5922272189	voedselrijk rietland en andere kruidachtige oevervegetatie | dode stengel	Phragmites australis	Poaceae(non-bamboo)	BE	Belgium	EUROPE	Apiospora arundinis	Apiospora arundinis (Corda) Pintos & P.Alvarado
5922265771	boomloze wegberm op matig vochtige tot droge, voedselrijke bodem | dode stengel	Arrhenatherum elatius	Poaceae(non-bamboo)	BE	Belgium	EUROPE	Apiospora arundinis	Apiospora arundinis (Corda) Pintos & P.Alvarado
5922242310	voedselrijk rietland en andere kruidachtige oevervegetatie | dode stengel	Phragmites australis	Poaceae(non-bamboo)	BE	Belgium	EUROPE	Apiospora sphaerosperma	Apiospora sphaerosperma (Pers.) Pintos & P.Alvarado
5922223141	boomloze wegberm op matig vochtige tot droge, voedselrijke bodem | dode stengel	Arrhenatherum elatius	Poaceae(non-bamboo)	BE	Belgium	EUROPE	Apiospora arundinis	Apiospora arundinis (Corda) Pintos & P.Alvarado
5922167022	voedselrijk rietland en andere kruidachtige oevervegetatie | dode stengel	Phragmites australis	Poaceae(non-bamboo)	BE	Belgium	EUROPE	Apiospora sphaerosperma	Apiospora sphaerosperma (Pers.) Pintos & P.Alvarado
5922159519	dode stengel	Phragmites australis	Poaceae(non-bamboo)	BE	Belgium	EUROPE	Apiospora sphaerosperma	Apiospora sphaerosperma (Pers.) Pintos & P.Alvarado
5922152609	dode stengel	Phragmites australis	Poaceae(non-bamboo)	BE	Belgium	EUROPE	Apiospora sphaerosperma	Apiospora sphaerosperma (Pers.) Pintos & P.Alvarado
5922146466	loofhoutstruwelen en hakhout		other plant	BE	Belgium	EUROPE	Apiospora sphaerosperma	Apiospora sphaerosperma (Pers.) Pintos & P.Alvarado
5922145357	hooiland op vochtig tot natte, zwak of matig bemeste bodem | dode stengel	Phragmites australis	Poaceae(non-bamboo)	BE	Belgium	EUROPE	Apiospora sphaerosperma	Apiospora sphaerosperma (Pers.) Pintos & P.Alvarado
5922140305	dode stengel	Phragmites australis	Poaceae(non-bamboo)	BE	Belgium	EUROPE	Apiospora sphaerosperma	Apiospora sphaerosperma (Pers.) Pintos & P.Alvarado
5922134540	elzenbroekbos op natte tot vochtige bodem | dood blad, aangehecht aan de plant	Phragmites australis	Poaceae(non-bamboo)	BE	Belgium	EUROPE	Apiospora sphaerosperma	Apiospora sphaerosperma (Pers.) Pintos & P.Alvarado
5922133749	grasland op sterk bemeste, natte tot droge bodem, intensief beweid en/of gemaaid | dode stengel	dicotyle kruiden	other plant	BE	Belgium	EUROPE	Apiospora sphaerosperma	Apiospora sphaerosperma (Pers.) Pintos & P.Alvarado
5922131002	stadspark, plantsoen, boomgaard, kerkhof met geboomte | dode stengel	Arrhenatherum elatius	Poaceae(non-bamboo)	BE	Belgium	EUROPE	Apiospora sphaerosperma	Apiospora sphaerosperma (Pers.) Pintos & P.Alvarado
5922117314	akkers, stoppelvelden, braakland | dode stengel	Phragmites australis	Poaceae(non-bamboo)	BE	Belgium	EUROPE	Apiospora arundinis	Apiospora arundinis (Corda) Pintos & P.Alvarado
5922110646	boomloze wegberm op matig vochtige tot droge, voedselrijke bodem | dode stengel	Arrhenatherum elatius	Poaceae(non-bamboo)	BE	Belgium	EUROPE	Apiospora arundinis	Apiospora arundinis (Corda) Pintos & P.Alvarado
5922101252	opgaande populieren- en wilgenbos met grazige of kruidenrijke ondergroei | levend blad, aangehecht aan de plant	Urtica dioica	Urticaceae	BE	Belgium	EUROPE	Apiospora sphaerosperma	Apiospora sphaerosperma (Pers.) Pintos & P.Alvarado
5922087114	voedselrijk rietland en andere kruidachtige oevervegetatie | dood blad, aangehecht aan de plant	Carex riparia	Cyperaceae	BE	Belgium	EUROPE	Apiospora sphaerosperma	Apiospora sphaerosperma (Pers.) Pintos & P.Alvarado
5922083138	buitenste zeeduinen | dode stengel	Phragmites australis	Poaceae(non-bamboo)	BE	Belgium	EUROPE	Apiospora sphaerosperma	Apiospora sphaerosperma (Pers.) Pintos & P.Alvarado
5922079843	grasland op sterk bemeste, natte tot droge bodem, intensief beweid en/of gemaaid | dode stengel	Cynodon dactylon	Poaceae(non-bamboo)	BE	Belgium	EUROPE	Apiospora sphaerosperma	Apiospora sphaerosperma (Pers.) Pintos & P.Alvarado
5922072139	voedselrijk rietland en andere kruidachtige oevervegetatie | dode stengel	Phragmites australis	Poaceae(non-bamboo)	BE	Belgium	EUROPE	Apiospora sphaerosperma	Apiospora sphaerosperma (Pers.) Pintos & P.Alvarado
5922069553	boomloze wegberm op matig vochtige tot droge, voedselrijke bodem | dode stengel	Phragmites australis	Poaceae(non-bamboo)	BE	Belgium	EUROPE	Apiospora arundinis	Apiospora arundinis (Corda) Pintos & P.Alvarado
5922063405	venen, moerassen, oevers	Phragmites australis	Poaceae(non-bamboo)	BE	Belgium	EUROPE	Apiospora sphaerosperma	Apiospora sphaerosperma (Pers.) Pintos & P.Alvarado
5922062733	loofbos op matig vochtige tot droge kalkarme, voedselarme zand- of leembodem | dode stengel	Phragmites australis	Poaceae(non-bamboo)	BE	Belgium	EUROPE	Apiospora sphaerosperma	Apiospora sphaerosperma (Pers.) Pintos & P.Alvarado
5922047002	boomloze wegberm op matig vochtige tot droge, voedselrijke bodem | dode stengel	Arrhenatherum elatius	Poaceae(non-bamboo)	BE	Belgium	EUROPE	Apiospora sphaerosperma	Apiospora sphaerosperma (Pers.) Pintos & P.Alvarado
5922042723	voedselrijk rietland en andere kruidachtige oevervegetatie | dode stengel	Phragmites australis	Poaceae(non-bamboo)	BE	Belgium	EUROPE	Apiospora arundinis	Apiospora arundinis (Corda) Pintos & P.Alvarado
5922040889	venen, moerassen, oevers | dode stengel	Phragmites australis	Poaceae(non-bamboo)	BE	Belgium	EUROPE	Apiospora sphaerosperma	Apiospora sphaerosperma (Pers.) Pintos & P.Alvarado
5922040682	venen, moerassen, oevers		soil	BE	Belgium	EUROPE	Apiospora sphaerosperma	Apiospora sphaerosperma (Pers.) Pintos & P.Alvarado
5922038012	dode stengel	Phragmites australis	Poaceae(non-bamboo)	BE	Belgium	EUROPE	Apiospora sphaerosperma	Apiospora sphaerosperma (Pers.) Pintos & P.Alvarado
5922029965	boomloze wegberm op matig vochtige tot droge, voedselrijke bodem | dode stengel	Phragmites australis	Poaceae(non-bamboo)	BE	Belgium	EUROPE	Apiospora sphaerosperma	Apiospora sphaerosperma (Pers.) Pintos & P.Alvarado
5922028308	boomloze wegberm op matig vochtige tot droge, voedselrijke bodem | levend blad, aangehecht aan de plant	Phragmites australis	Poaceae(non-bamboo)	BE	Belgium	EUROPE	Apiospora sphaerosperma	Apiospora sphaerosperma (Pers.) Pintos & P.Alvarado
5922026290	voedselrijk rietland en andere kruidachtige oevervegetatie | dode stengel	Phragmites australis	Poaceae(non-bamboo)	BE	Belgium	EUROPE	Apiospora sphaerosperma	Apiospora sphaerosperma (Pers.) Pintos & P.Alvarado
5922023159	lanen op matig vochtige tot droge, (matig) kalkrijke of voedselrijke bodem | dode stengel	Arrhenatherum elatius	Poaceae(non-bamboo)	BE	Belgium	EUROPE	Apiospora sphaerosperma	Apiospora sphaerosperma (Pers.) Pintos & P.Alvarado
5922012093	voedselrijk rietland en andere kruidachtige oevervegetatie | dode stengel	Phragmites australis	Poaceae(non-bamboo)	BE	Belgium	EUROPE	Apiospora arundinis	Apiospora arundinis (Corda) Pintos & P.Alvarado
5922009504	voedselrijk rietland en andere kruidachtige oevervegetatie | dode stengel	Phragmites australis	Poaceae(non-bamboo)	BE	Belgium	EUROPE	Apiospora arundinis	Apiospora arundinis (Corda) Pintos & P.Alvarado
5922009497	voedselrijk rietland en andere kruidachtige oevervegetatie | dode stengel	Phragmites australis	Poaceae(non-bamboo)	BE	Belgium	EUROPE	Apiospora sphaerosperma	Apiospora sphaerosperma (Pers.) Pintos & P.Alvarado
5921996372	boomloze wegberm op matig vochtige tot droge, voedselrijke bodem | dode stengel	Arrhenatherum elatius	Poaceae(non-bamboo)	BE	Belgium	EUROPE	Apiospora sphaerosperma	Apiospora sphaerosperma (Pers.) Pintos & P.Alvarado
5921987889	dode stengel	Phragmites australis	Poaceae(non-bamboo)	BE	Belgium	EUROPE	Apiospora sphaerosperma	Apiospora sphaerosperma (Pers.) Pintos & P.Alvarado
5921977693	voedselrijk rietland en andere kruidachtige oevervegetatie | dode stengel	Phragmites australis	Poaceae(non-bamboo)	BE	Belgium	EUROPE	Apiospora sphaerosperma	Apiospora sphaerosperma (Pers.) Pintos & P.Alvarado
5921976999	voedselrijk rietland en andere kruidachtige oevervegetatie | dode stengel	Phragmites australis	Poaceae(non-bamboo)	BE	Belgium	EUROPE	Apiospora sphaerosperma	Apiospora sphaerosperma (Pers.) Pintos & P.Alvarado
5921976619	voedselrijk rietland en andere kruidachtige oevervegetatie | dode stengel	Phragmites australis	Poaceae(non-bamboo)	BE	Belgium	EUROPE	Apiospora sphaerosperma	Apiospora sphaerosperma (Pers.) Pintos & P.Alvarado
5921950938	stengels	Phyllostachys	Poaceae(Bamboo)	BE	Belgium	EUROPE	Apiospora hysterina	Apiospora hysterina (Sacc.) Pintos & P.Alvarado
5921930081	boomloze wegberm op matig vochtige tot droge, voedselrijke bodem | dode stengel	Phragmites australis	Poaceae(non-bamboo)	BE	Belgium	EUROPE	Apiospora sphaerosperma	Apiospora sphaerosperma (Pers.) Pintos & P.Alvarado
5921912678	dode tak	Loofbomen en -struiken	other plant	BE	Belgium	EUROPE	Apiospora arundinis	Apiospora arundinis (Corda) Pintos & P.Alvarado
5921910863	houtwal op vochtige en natte bodem | dode stengel	Arrhenatherum elatius	Poaceae(non-bamboo)	BE	Belgium	EUROPE	Apiospora sphaerosperma	Apiospora sphaerosperma (Pers.) Pintos & P.Alvarado
5921904491	opgaande populieren- en wilgenbos met grazige of kruidenrijke ondergroei		other plant	BE	Belgium	EUROPE	Apiospora arundinis	Apiospora arundinis (Corda) Pintos & P.Alvarado
5921893797	dode stengel	Phragmites australis	Poaceae(non-bamboo)	BE	Belgium	EUROPE	Apiospora montagnei	Apiospora montagnei Sacc.
5921892150	venen, moerassen, oevers | dode stengel	Phragmites australis	Poaceae(non-bamboo)	BE	Belgium	EUROPE	Apiospora sphaerosperma	Apiospora sphaerosperma (Pers.) Pintos & P.Alvarado
5921877581	opgaande loofbossen | dode stengel	Monocotylen	other plant	BE	Belgium	EUROPE	Apiospora sphaerosperma	Apiospora sphaerosperma (Pers.) Pintos & P.Alvarado
5921874344	loofbos op matig droge tot droge kalkrijke leem of klei | dode stengel	Arrhenatherum elatius	Poaceae(non-bamboo)	BE	Belgium	EUROPE	Apiospora montagnei	Apiospora montagnei Sacc.
5921873772	voedselrijk rietland en andere kruidachtige oevervegetatie | dood blad, aangehecht aan de plant	Phragmites australis	Poaceae(non-bamboo)	BE	Belgium	EUROPE	Apiospora sphaerosperma	Apiospora sphaerosperma (Pers.) Pintos & P.Alvarado
5921872119	hooiland op vochtig tot natte, zwak of matig bemeste bodem | dode stengel	Phragmites australis	Poaceae(non-bamboo)	BE	Belgium	EUROPE	Apiospora sphaerosperma	Apiospora sphaerosperma (Pers.) Pintos & P.Alvarado
5921870497	boomloze wegberm op matig vochtige tot droge, voedselrijke bodem | dode stengel	Arrhenatherum elatius	Poaceae(non-bamboo)	BE	Belgium	EUROPE	Apiospora sphaerosperma	Apiospora sphaerosperma (Pers.) Pintos & P.Alvarado
5921869134	dode stengel	Phragmites australis	Poaceae(non-bamboo)	BE	Belgium	EUROPE	Apiospora montagnei	Apiospora montagnei Sacc.
5921850624	boomloze wegberm op matig vochtige tot droge, voedselrijke bodem | dode stengel	Phalaris arundinacea	Poaceae(non-bamboo)	BE	Belgium	EUROPE	Apiospora sphaerosperma	Apiospora sphaerosperma (Pers.) Pintos & P.Alvarado
5921842665	akkers, stoppelvelden, braakland | dode stengel	Zea mays	Poaceae(non-bamboo)	BE	Belgium	EUROPE	Apiospora arundinis	Apiospora arundinis (Corda) Pintos & P.Alvarado
5921831005	boomloze wegberm op matig vochtige tot droge, voedselrijke bodem | dode stengel	Arrhenatherum elatius	Poaceae(non-bamboo)	BE	Belgium	EUROPE	Apiospora montagnei	Apiospora montagnei Sacc.
5921827585	lanen op vochtige tot natte (matig) kalkrijke of voedselrijke bodems | dode stengel	Phragmites australis	Poaceae(non-bamboo)	BE	Belgium	EUROPE	Apiospora sphaerosperma	Apiospora sphaerosperma (Pers.) Pintos & P.Alvarado
5921825953	voedselrijk rietland en andere kruidachtige oevervegetatie | dode stengel	Phragmites australis	Poaceae(non-bamboo)	BE	Belgium	EUROPE	Apiospora arundinis	Apiospora arundinis (Corda) Pintos & P.Alvarado
5921825310	voedselrijk rietland en andere kruidachtige oevervegetatie | dode stengel	Phragmites australis	Poaceae(non-bamboo)	BE	Belgium	EUROPE	Apiospora sphaerosperma	Apiospora sphaerosperma (Pers.) Pintos & P.Alvarado
5921814008	venen, moerassen, oevers | dode stengel	Phragmites australis	Poaceae(non-bamboo)	BE	Belgium	EUROPE	Apiospora sphaerosperma	Apiospora sphaerosperma (Pers.) Pintos & P.Alvarado
5921813461	kruidige plantendelen	Phragmites australis	Poaceae(non-bamboo)	BE	Belgium	EUROPE	Apiospora sphaerosperma	Apiospora sphaerosperma (Pers.) Pintos & P.Alvarado
5921806737	gemengd loof- en naaldbos op matig vochtige tot droge, kalkarme, voedselarme zand of leem		soil	BE	Belgium	EUROPE	Apiospora sphaerosperma	Apiospora sphaerosperma (Pers.) Pintos & P.Alvarado
5921782347	voedselrijk rietland en andere kruidachtige oevervegetatie | dode stengel	Phalaris arundinacea	Poaceae(non-bamboo)	BE	Belgium	EUROPE	Apiospora arundinis	Apiospora arundinis (Corda) Pintos & P.Alvarado
5921781135	boomloze wegberm op matig vochtige tot droge, voedselrijke bodem | dode stengel	Lolium perenne	Poaceae(non-bamboo)	BE	Belgium	EUROPE	Apiospora arundinis	Apiospora arundinis (Corda) Pintos & P.Alvarado
5921781129	voedselrijk rietland en andere kruidachtige oevervegetatie | dood blad, aangehecht aan de plant	Phalaris arundinacea	Poaceae(non-bamboo)	BE	Belgium	EUROPE	Apiospora montagnei	Apiospora montagnei Sacc.
5921777725	boomloze wegberm op matig vochtige tot droge, voedselrijke bodem | dood blad, aangehecht aan de plant	Festuca arundinacea	Poaceae(non-bamboo)	BE	Belgium	EUROPE	Apiospora arundinis	Apiospora arundinis (Corda) Pintos & P.Alvarado
5921770750	voedselrijk rietland en andere kruidachtige oevervegetatie | levend blad, aangehecht aan de plant	Phragmites australis	Poaceae(non-bamboo)	BE	Belgium	EUROPE	Apiospora arundinis	Apiospora arundinis (Corda) Pintos & P.Alvarado
5921765703	voedselrijk rietland en andere kruidachtige oevervegetatie | dode stengel	Phragmites australis	Poaceae(non-bamboo)	BE	Belgium	EUROPE	Apiospora arundinis	Apiospora arundinis (Corda) Pintos & P.Alvarado
5921761084	houtwallen, houtsingels, houtkaden, lanen en bos randen | dode stengel	Monocotylen	other plant	BE	Belgium	EUROPE	Apiospora sphaerosperma	Apiospora sphaerosperma (Pers.) Pintos & P.Alvarado
5921744308	venen, moerassen, oevers	Phragmites australis	Poaceae(non-bamboo)	BE	Belgium	EUROPE	Apiospora sphaerosperma	Apiospora sphaerosperma (Pers.) Pintos & P.Alvarado
5921736435	voedselrijk rietland en andere kruidachtige oevervegetatie | dode stengel	Phragmites australis	Poaceae(non-bamboo)	BE	Belgium	EUROPE	Apiospora arundinis	Apiospora arundinis (Corda) Pintos & P.Alvarado
5921733580	voedselrijk rietland en andere kruidachtige oevervegetatie | dode stengel	Phragmites australis	Poaceae(non-bamboo)	BE	Belgium	EUROPE	Apiospora sphaerosperma	Apiospora sphaerosperma (Pers.) Pintos & P.Alvarado
5921728221	boomloze wegberm op vochtige tot natte, voedselrijke bodem | dode stengel	Arrhenatherum elatius	Poaceae(non-bamboo)	BE	Belgium	EUROPE	Apiospora arundinis	Apiospora arundinis (Corda) Pintos & P.Alvarado
5921720354	dode stengel	Phragmites australis	Poaceae(non-bamboo)	BE	Belgium	EUROPE	Apiospora montagnei	Apiospora montagnei Sacc.
5921717127	voedselrijk rietland en andere kruidachtige oevervegetatie | dode stengel	Phragmites australis	Poaceae(non-bamboo)	BE	Belgium	EUROPE	Apiospora sphaerosperma	Apiospora sphaerosperma (Pers.) Pintos & P.Alvarado
5921659733		Rubus	Rosaceae	BE	Belgium	EUROPE	Apiospora montagnei	Apiospora montagnei Sacc.
5921659333	venen, moerassen, oevers		soil	BE	Belgium	EUROPE	Apiospora sphaerosperma	Apiospora sphaerosperma (Pers.) Pintos & P.Alvarado
5921637895	dode stengel	Phragmites australis	Poaceae(non-bamboo)	BE	Belgium	EUROPE	Apiospora montagnei	Apiospora montagnei Sacc.
5921637758	sier- en moestuinen, erven | dode stengel	Phragmites australis	Poaceae(non-bamboo)	BE	Belgium	EUROPE	Apiospora arundinis	Apiospora arundinis (Corda) Pintos & P.Alvarado
5910697038	on dead culms	host: Arundinaria sp.	Poaceae(Bamboo)	US	United States	NORTH_AMERICA	Apiospora arundinis	Apiospora arundinis (Corda) Pintos & P.Alvarado
5910692857	In foliis putrescentibus Moliniae Coeruleae		Poaceae(non-bamboo)	IT	Italy	EUROPE	Apiospora punctum	Apiospora punctum Sacc. & Speg., 1878
5910691203	on rootstocks	host: Agropyron repens	Poaceae(non-bamboo)	US	United States	NORTH_AMERICA	Apiospora sphaerosperma	Apiospora sphaerosperma (Pers.) Pintos & P.Alvarado
5910690968	on root stalks	host: Agropyrum repens	Poaceae(non-bamboo)	US	United States	NORTH_AMERICA	Apiospora sphaerosperma	Apiospora sphaerosperma (Pers.) Pintos & P.Alvarado
5910688442	on dead canes	host: Arundinaria macrosperma	Poaceae(Bamboo)	US	United States	NORTH_AMERICA	Apiospora arundinis	Apiospora arundinis (Corda) Pintos & P.Alvarado
5910683120	on rootstocks	host: Agropyrum repens	Poaceae(non-bamboo)	US	United States	NORTH_AMERICA	Apiospora sphaerosperma	Apiospora sphaerosperma (Pers.) Pintos & P.Alvarado
5904190060	Marina; semi-industrial; 9.5 - Subtidal Sandy-Mud		sand	GB	United Kingdom	EUROPE	Apiospora arundinis	Apiospora arundinis (Corda) Pintos & P.Alvarado
4099423329	culms dry	host: Phragmites communis	Poaceae(non-bamboo)	CH	Switzerland	EUROPE	Apiospora sphaerosperma	Apiospora sphaerosperma (Pers.) Pintos & P.Alvarado
5898661231	bog	tagrør (Phragmites)	Poaceae(non-bamboo)	DK	Denmark	EUROPE	Apiospora arundinis	Apiospora arundinis (Corda) Pintos & P.Alvarado
4099374170	culms dry	host: Phragmites communis	Poaceae(non-bamboo)	CH	Switzerland	EUROPE	Apiospora arundinis	Apiospora arundinis (Corda) Pintos & P.Alvarado
3349117738		Ulmus pumila x Ulmus davidiana var. japonica (Ulmus Resista)	Ulmaceae	CH	Switzerland	EUROPE	Apiospora arundinis	Apiospora arundinis (Corda) Pintos & P.Alvarado
3348326850		Platanus x hispanica	Platanaceae	CH	Switzerland	EUROPE	Apiospora rasikravindrae	Apiospora rasikravindrae (Shiv M.Singh, L.S.Yadav, P.N.Singh, Rah.Sharma & S.K.Singh) Pintos & P.Alvarado
5843231926	Bamboo gardens		Poaceae(Bamboo)	GB	United Kingdom	EUROPE	Apiospora sphaerosperma	Apiospora sphaerosperma (Pers.) Pintos & P.Alvarado
3348307642		Platanus x hispanica	Platanaceae	CH	Switzerland	EUROPE	Apiospora rasikravindrae	Apiospora rasikravindrae (Shiv M.Singh, L.S.Yadav, P.N.Singh, Rah.Sharma & S.K.Singh) Pintos & P.Alvarado
3346388660		Platanus x hispanica	Platanaceae	CH	Switzerland	EUROPE	Apiospora rasikravindrae	Apiospora rasikravindrae (Shiv M.Singh, L.S.Yadav, P.N.Singh, Rah.Sharma & S.K.Singh) Pintos & P.Alvarado
5232992925	Substrate: On Triticum repens		Poaceae(non-bamboo)	DE	Germany	EUROPE	Apiospora sphaerosperma	Apiospora sphaerosperma (Pers.) Pintos & P.Alvarado
3346387679		Platanus x hispanica	Platanaceae	CH	Switzerland	EUROPE	Apiospora rasikravindrae	Apiospora rasikravindrae (Shiv M.Singh, L.S.Yadav, P.N.Singh, Rah.Sharma & S.K.Singh) Pintos & P.Alvarado
3346139333		Phyllostachys sp.	Poaceae(Bamboo)	CH	Switzerland	EUROPE	Apiospora sphaerosperma	Apiospora sphaerosperma (Pers.) Pintos & P.Alvarado
1086280775	Ad Phragmitis communis Trin. culmos aridos; raro		Poaceae(non-bamboo)	CH	Switzerland	EUROPE	Apiospora arundinis	Apiospora arundinis (Corda) Pintos & P.Alvarado
5232981789	Habitat: On stalk of Arundo donax. Substrate: Host: Arundo donax		Poaceae(bamboo)	FR	France	EUROPE	Apiospora arundinis	Apiospora arundinis (Corda) Pintos & P.Alvarado
4868978339		host':'Chusquea'	Poaceae(Bamboo)	CL	Chile	SOUTH_AMERICA	Apiospora montagnei	Apiospora montagnei Sacc.
4868882818		host':'Chusquea quila'	Poaceae(Bamboo)	CL	Chile	SOUTH_AMERICA	Apiospora camptospora	Apiospora camptospora Penz. & Sacc.
5232973696	Habitat: contamination in cluture		Poaceae(Bamboo)	CA	Canada	NORTH_AMERICA	Apiospora sphaerosperma	Apiospora sphaerosperma (Pers.) Pintos & P.Alvarado
5232967093	Habitat: On stalks of Bambusa sp.. Substrate: Host: Bambusa sp.		Poaceae(Bamboo)	IN	India	ASIA	Apiospora curvispora	Apiospora curvispora (Speg.) Rehm
4099423326		host: Bambusa sp.	Poaceae(Bamboo)	CL	Chile	SOUTH_AMERICA	Apiospora sphaerosperma	Apiospora sphaerosperma (Pers.) Pintos & P.Alvarado
3761655678	Neotropic		-	CL	Chile	SOUTH_AMERICA	Apiospora serenensis	Apiospora serenensis (Larrondo & Calvo) Pintos & P.Alvarado
5232962033	Substrate: on Brassica napus		Brassicaceae	CA	Canada	NORTH_AMERICA	Apiospora arundinis	Apiospora arundinis (Corda) Pintos & P.Alvarado
5232958728	Substrate: On Phragmites communis		Poaceae(non-bamboo)	DE	Germany	EUROPE	Apiospora arundinis	Apiospora arundinis (Corda) Pintos & P.Alvarado
3761419324	Neotropic		-	CL	Chile	SOUTH_AMERICA	Apiospora jiangxiensis	Apiospora jiangxiensis (M.Wang & L.Cai) Pintos & P.Alvarado
5232954324	Habitat: isolated from man		Man	CA	Canada	NORTH_AMERICA	Apiospora sphaerosperma	Apiospora sphaerosperma (Pers.) Pintos & P.Alvarado
5232952953	Habitat: contaminated in petrie dish		-	CA	Canada	NORTH_AMERICA	Apiospora sphaerosperma	Apiospora sphaerosperma (Pers.) Pintos & P.Alvarado
5232952637	Habitat: culture from decaying hay with Chaetomidium		-	CA	Canada	NORTH_AMERICA	Apiospora sphaerosperma	Apiospora sphaerosperma (Pers.) Pintos & P.Alvarado
5232951405	Habitat: On dead twigs		other plant	BR	Brazil	SOUTH_AMERICA	Apiospora arundinis	Apiospora arundinis (Corda) Pintos & P.Alvarado
4099275481		host: Substrate Undetermined	-	CO	Colombia	SOUTH_AMERICA		Apiospora Sacc., 1875
4099275479		host: Bambusa sp.	Poaceae(Bamboo)	CO	Colombia	SOUTH_AMERICA	Apiospora montagnei	Apiospora montagnei Sacc.
4099196349		host: Saccharum officinarum	Poaceae(non-bamboo)	CO	Colombia	SOUTH_AMERICA	Apiospora camptospora	Apiospora camptospora Penz. & Sacc.
3761665174	Neotropic		-	CR	Costa Rica	NORTH_AMERICA	Apiospora sphaerosperma	Apiospora sphaerosperma (Pers.) Pintos & P.Alvarado
4869142914		host':'Saccharum officinarum'	Poaceae(non-bamboo)	CU	Cuba	NORTH_AMERICA	Apiospora camptospora	Apiospora camptospora Penz. & Sacc.
4869106600		host':'Saccharum officinarum'	Poaceae(non-bamboo)	CU	Cuba	NORTH_AMERICA	Apiospora camptospora	Apiospora camptospora Penz. & Sacc.
4868926792		host':'Saccharum'	Poaceae(non-bamboo)	CU	Cuba	NORTH_AMERICA	Apiospora camptospora	Apiospora camptospora Penz. & Sacc.
4868757905		host':'Panicum maximum'	Poaceae(non-bamboo)	CU	Cuba	NORTH_AMERICA	Apiospora camptospora	Apiospora camptospora Penz. & Sacc.
1135328499	On Pennisetum purpureum		Poaceae(non-bamboo)	CU	Cuba	NORTH_AMERICA		Apiospora Sacc., 1875
5196689771		Sasa sp.	Poaceae(Bamboo)	DK	Denmark	EUROPE	Apiospora hysterina	Apiospora hysterina (Sacc.) Pintos & P.Alvarado
5196664375		Arundinaria murielae	Poaceae(Bamboo)	DK	Denmark	EUROPE	Apiospora arundinis	Apiospora arundinis (Corda) Pintos & P.Alvarado
1086341745	On leaves of sugar cane		Poaceae(non-bamboo)	CU	Cuba	NORTH_AMERICA	Apiospora camptospora	Apiospora camptospora Penz. & Sacc.
5196632070		Arundo phragmitis	Poaceae(bamboo)	DK	Denmark	EUROPE	Apiospora arundinis	Apiospora arundinis (Corda) Pintos & P.Alvarado
5196627502		Phragmites communis	Poaceae(non-bamboo)	DK	Denmark	EUROPE	Apiospora arundinis	Apiospora arundinis (Corda) Pintos & P.Alvarado
5196622348		Andropogon ischaemus	Poaceae(non-bamboo)	IT	Italy	EUROPE	Apiospora striola	Apiospora striola (Pass.) Sacc., 1882
5196617416		Phragmites communis	Poaceae(non-bamboo)	DK	Denmark	EUROPE	Apiospora arundinis	Apiospora arundinis (Corda) Pintos & P.Alvarado
5196600005		Phragmites communis	Poaceae(non-bamboo)	DK	Denmark	EUROPE	Apiospora arundinis	Apiospora arundinis (Corda) Pintos & P.Alvarado
4869128572		host':'Persea gratissima'	Lauraceae	CY	Cyprus	EUROPE	Apiospora sphaerosperma	Apiospora sphaerosperma (Pers.) Pintos & P.Alvarado
5196568937		Phragmites communis	Poaceae(non-bamboo)	DK	Denmark	EUROPE	Apiospora arundinis	Apiospora arundinis (Corda) Pintos & P.Alvarado
4868834179		host':'Malus pumila'	Rosaceae	CY	Cyprus	EUROPE	Apiospora sphaerosperma	Apiospora sphaerosperma (Pers.) Pintos & P.Alvarado
5106482066	fallow field		soil	DK	Denmark	EUROPE	Apiospora arundinis	Apiospora arundinis (Corda) Pintos & P.Alvarado
5076644824	ad culmos aridos [Donacis arundinaceae]	host:	Poaceae(Bamboo)	PT	Portugal	EUROPE	Apiospora montagnei	Apiospora montagnei Sacc.
5076644178	Dead bamboo		Poaceae(Bamboo)	PH	Philippines	ASIA	Apiospora montagnei	Apiospora montagnei Sacc.
5076639936	Isolated from seeds (43-1599A)	host: Cucumis melo	Cucurbitaceae	US	United States	NORTH_AMERICA	Apiospora arundinis	Apiospora arundinis (Corda) Pintos & P.Alvarado
5076639929	on dead stems	host: Phragmites communis	Poaceae(non-bamboo)	CA	Canada	NORTH_AMERICA	Apiospora sphaerosperma	Apiospora sphaerosperma (Pers.) Pintos & P.Alvarado
5076639905	Isolated from seeds (44-69A)	host: Trifolium hybridum	Poaceae(non-bamboo)	CA	Canada	NORTH_AMERICA	Apiospora sphaerosperma	Apiospora sphaerosperma (Pers.) Pintos & P.Alvarado
5076631502	On dead canes of Arundinaria macrosperma.	host:	Poaceae(Bamboo)	US	United States	NORTH_AMERICA	Apiospora arundinis	Apiospora arundinis (Corda) Pintos & P.Alvarado
5076584072	On dead culms of Arundinaria.	host:	Poaceae(Bamboo)	US	United States	NORTH_AMERICA	Apiospora arundinis	Apiospora arundinis (Corda) Pintos & P.Alvarado
5076450566	Ad calamos [Arundinis donacis]	host:	Poaceae(Bamboo)	PT	Portugal	EUROPE	Apiospora sphaerosperma	Apiospora sphaerosperma (Pers.) Pintos & P.Alvarado
4868791975		host':'Persea gratissima'	Lauraceae	CY	Cyprus	EUROPE	Apiospora sphaerosperma	Apiospora sphaerosperma (Pers.) Pintos & P.Alvarado
5076450447	auf dürren Halmen	host: Phragmites communis	Poaceae(non-bamboo)	DE	Germany	EUROPE	Apiospora arundinis	Apiospora arundinis (Corda) Pintos & P.Alvarado
5076450339	dead culms	host: Bambusa	Poaceae(Bamboo)	CN	China	ASIA	Apiospora sphaerosperma	Apiospora sphaerosperma (Pers.) Pintos & P.Alvarado
5076449200	dead culms	host: Bambusa vulgaris	Poaceae(Bamboo)	CN	China	ASIA	Apiospora shiraiana	Apiospora shiraiana (P.Syd.) Hara
4868757172		host':'Bambusoideae'	Poaceae(Bamboo)	CY	Cyprus	EUROPE	Apiospora sphaerosperma	Apiospora sphaerosperma (Pers.) Pintos & P.Alvarado
5076441039	On root stalks of Agropyrum repens.	host:	Poaceae(non-bamboo)	US	United States	NORTH_AMERICA	Apiospora sphaerosperma	Apiospora sphaerosperma (Pers.) Pintos & P.Alvarado
5076436232	on rootstocks of Agropyrum repens		Poaceae(non-bamboo)	US	United States	NORTH_AMERICA	Apiospora sphaerosperma	Apiospora sphaerosperma (Pers.) Pintos & P.Alvarado
5076436229	on rootstocks of Agropyrum repens		Poaceae(non-bamboo)	US	United States	NORTH_AMERICA	Apiospora sphaerosperma	Apiospora sphaerosperma (Pers.) Pintos & P.Alvarado
5076432057	on Arundinaria pygmaea		Poaceae(Bamboo)	US	United States	NORTH_AMERICA	Apiospora arundinis	Apiospora arundinis (Corda) Pintos & P.Alvarado
5076432053	on Phragmites phragmites		Poaceae(non-bamboo)	US	United States	NORTH_AMERICA	Apiospora arundinis	Apiospora arundinis (Corda) Pintos & P.Alvarado
5076432006	greenhouse; on bamboo cane		Poaceae(Bamboo)	US	United States	NORTH_AMERICA	Apiospora arundinis	Apiospora arundinis (Corda) Pintos & P.Alvarado
5076431994	Marsh, 26-5; on dead culms of Phragmites communis		Poaceae(non-bamboo)	US	United States	NORTH_AMERICA	Apiospora arundinis	Apiospora arundinis (Corda) Pintos & P.Alvarado
5076431901	on culms of Chrysopogon avenaceus		Poaceae(non-bamboo)	US	United States	NORTH_AMERICA	Apiospora arundinis	Apiospora arundinis (Corda) Pintos & P.Alvarado
5076431899	on Arundinaria tecta		Poaceae(Bamboo)	US	United States	NORTH_AMERICA	Apiospora arundinis	Apiospora arundinis (Corda) Pintos & P.Alvarado
5076423774		host: Pisum sativum	Fabaceae	GB	United Kingdom	EUROPE	Apiospora arundinis	Apiospora arundinis (Corda) Pintos & P.Alvarado
5076407653	old corn stalks		Poaceae(non-bamboo)	US	United States	NORTH_AMERICA	Apiospora arundinis	Apiospora arundinis (Corda) Pintos & P.Alvarado
5076400772	on dead Arundinaria macrosperma		Poaceae(Bamboo)	US	United States	NORTH_AMERICA	Apiospora montagnei	Apiospora montagnei Sacc.
5076400771	on Arundinaria		Poaceae(Bamboo)	US	United States	NORTH_AMERICA	Apiospora montagnei	Apiospora montagnei Sacc.
5076374962	On Bambusa.	host:	Poaceae(Bamboo)	US	United States	NORTH_AMERICA	Apiospora arundinis	Apiospora arundinis (Corda) Pintos & P.Alvarado
5076366880	on dead culms	host: Rottboellia exaltata	Poaceae(non-bamboo)	PH	Philippines	ASIA	Apiospora rottboelliae	Apiospora rottboelliae (Rehm) Höhn.
5069267185	bamboo leaf sheath		Poaceae(Bamboo)	US	United States	NORTH_AMERICA	Apiospora hysterina	Apiospora hysterina (Sacc.) Pintos & P.Alvarado
5069267166	on bamboo stem		Poaceae(Bamboo)	US	United States	NORTH_AMERICA	Apiospora hysterina	Apiospora hysterina (Sacc.) Pintos & P.Alvarado
5069267163	on bamboo		Poaceae(Bamboo)	US	United States	NORTH_AMERICA	Apiospora hysterina	Apiospora hysterina (Sacc.) Pintos & P.Alvarado
5069255952	On rootstocks of host	host: Agropyrum repens	Poaceae(non-bamboo)	US	United States	NORTH_AMERICA	Apiospora sphaerosperma	Apiospora sphaerosperma (Pers.) Pintos & P.Alvarado
5069255916	On culms of host	host: Chrysopogon avenaceus	Poaceae(non-bamboo)	US	United States	NORTH_AMERICA	Apiospora arundinis	Apiospora arundinis (Corda) Pintos & P.Alvarado
5069255903	On host	host: Muhlenbergia racemosa	Poaceae(non-bamboo)	US	United States	NORTH_AMERICA	Apiospora arundinis	Apiospora arundinis (Corda) Pintos & P.Alvarado
5069255280	On host	host: Phyllostachys sp.	Poaceae(Bamboo)	US	United States	NORTH_AMERICA	Apiospora camptospora	Apiospora camptospora Penz. & Sacc.
5069251045	On dead Arundinaria macrosperma Michx.	host: Arundinaria macrosperma	Poaceae(Bamboo)	US	United States	NORTH_AMERICA	Apiospora montagnei	Apiospora montagnei Sacc.
5069251044	on bamboo cane	host: bamboo	Poaceae(Bamboo)	US	United States	NORTH_AMERICA		Apiospora Sacc., 1875
5069250714	on bamboo	host: Bamboo	Poaceae(Bamboo)	US	United States	NORTH_AMERICA	Apiospora montagnei	Apiospora montagnei Sacc.
5069250712	on Andropogon	host: Andropogon	Poaceae(non-bamboo)	US	United States	NORTH_AMERICA	Apiospora montagnei	Apiospora montagnei Sacc.
5067900551	Isol. from Brassica napus var. Span root rot	host: Brassica napus	Brassicaceae	CA	Canada	NORTH_AMERICA	Apiospora montagnei	Apiospora montagnei Sacc.
5067894944		host: Arundinaria sp.	Poaceae(Bamboo)	US	United States	NORTH_AMERICA	Apiospora montagnei	Apiospora montagnei Sacc.
5067894942	Bamboo		Poaceae(Bamboo)	GB	United Kingdom	EUROPE	Apiospora montagnei	Apiospora montagnei Sacc.
5067894453	Auf Gramineae	host: Gramineae	Poaceae(non-bamboo)	US	United States	NORTH_AMERICA	Apiospora montagnei	Apiospora montagnei Sacc.
5067894450	Auf Geitonoplesium cymosum	host: Geitonoplesium cymosum	Asphodelaceae	AU	Australia	OCEANIA		Apiospora Sacc., 1875
5067880793	On Phragmitis communis	host: Phragmites communis	Poaceae(non-bamboo)	US	United States	NORTH_AMERICA	Apiospora sphaerosperma	Apiospora sphaerosperma (Pers.) Pintos & P.Alvarado
5067880792		host: Phragmitis communis	Poaceae(non-bamboo)	US	United States	NORTH_AMERICA	Apiospora sphaerosperma	Apiospora sphaerosperma (Pers.) Pintos & P.Alvarado
5067880781	Isolated from seeds (44-69A)	host: Trifolium hybridum	Fabaceae	CA	Canada	NORTH_AMERICA	Apiospora sphaerosperma	Apiospora sphaerosperma (Pers.) Pintos & P.Alvarado
4868655993		host':'Malus'	Rosaceae	CY	Cyprus	EUROPE	Apiospora montagnei	Apiospora montagnei Sacc.
5067878930	Isol. from Brassica napus var. Span root rot	host: Brassica napus var. Span root rot	Brassicaceae	CA	Canada	NORTH_AMERICA	Apiospora montagnei	Apiospora montagnei Sacc.
5067873515	Dead stems	host: Phragmites communis	Poaceae(non-bamboo)	CA	Canada	NORTH_AMERICA	Apiospora sphaerosperma	Apiospora sphaerosperma (Pers.) Pintos & P.Alvarado
5067873514	Isolated from seeds of Pisum sativum	host: Pisum sativum	Fabaceae	GB	United Kingdom	EUROPE	Apiospora arundinis	Apiospora arundinis (Corda) Pintos & P.Alvarado
5067873513	Isolated from seeds of Cucumis		Cucurbitaceae	US	United States	NORTH_AMERICA	Apiospora arundinis	Apiospora arundinis (Corda) Pintos & P.Alvarado
5067871012	On dead culms of Phragmites communis	host: Phragmites communis	Poaceae(non-bamboo)	US	United States	NORTH_AMERICA	Apiospora arundinis	Apiospora arundinis (Corda) Pintos & P.Alvarado
5054767790	In foliis dejectis ejusdem		other plant	IT	Italy	EUROPE	Apiospora punctum	Apiospora punctum Sacc. & Speg., 1878
5054765943	Ad ejusdem folia		other plant	IT	Italy	EUROPE	Apiospora striola	Apiospora striola (Pass.) Sacc., 1882
5054765931	In foliis emortuis Bambusae arundinaceae		Poaceae(Bamboo)	IT	Italy	EUROPE	Apiospora arundinis	Apiospora arundinis (Corda) Pintos & P.Alvarado
5054765886	In culmis donacinis		other plant	IT	Italy	EUROPE	Apiospora arundinis	Apiospora arundinis (Corda) Pintos & P.Alvarado
5054764835	In culmis Arundinis Donacis putrescentibus		Poaceae(non-bamboo)	IT	Italy	EUROPE	Apiospora arundinis	Apiospora arundinis (Corda) Pintos & P.Alvarado
5054763770	In ejusdem culmis putrescentibus		other plant	IT	Italy	EUROPE	Apiospora striola	Apiospora striola (Pass.) Sacc., 1882
5052257336	wooded meadow, grazing forest	bævreasp (Populus tremula)	Salicaceae	DK	Denmark	EUROPE	Apiospora sphaerosperma	Apiospora sphaerosperma (Pers.) Pintos & P.Alvarado
5052250746	bog	tagrør (Phragmites)	Poaceae(non-bamboo)	DK	Denmark	EUROPE	Apiospora sphaerosperma	Apiospora sphaerosperma (Pers.) Pintos & P.Alvarado
4998073037	Auf Arundo donax		Poaceae(bamboo)	PT	Portugal	EUROPE	Apiospora arundinis	Apiospora arundinis (Corda) Pintos & P.Alvarado
4998073036	Phragmites communis Trin. sur tiges seches		Poaceae(non-bamboo)	FR	France	EUROPE	Apiospora arundinis	Apiospora arundinis (Corda) Pintos & P.Alvarado
4998073035	Auf am Boden liegenden Halmen von Phragmites com.		Poaceae(non-bamboo)	DE	Germany	EUROPE	Apiospora arundinis	Apiospora arundinis (Corda) Pintos & P.Alvarado
5196663827		Triticum repens	Poaceae(non-bamboo)	CZ	Czech Republic	EUROPE	Apiospora sphaerosperma	Apiospora sphaerosperma (Pers.) Pintos & P.Alvarado
4998073033	Auf Phragmites australis		Poaceae(non-bamboo)	AT	Austria	EUROPE	Apiospora arundinis	Apiospora arundinis (Corda) Pintos & P.Alvarado
4998073032	Ad culmos aridos Donacis arundinaceae Beauv.		Poaceae(Bamboo)	PT	Portugal	EUROPE	Apiospora arundinis	Apiospora arundinis (Corda) Pintos & P.Alvarado
4998073031	Bambusa sp.		Poaceae(Bamboo)	GB	United Kingdom	EUROPE	Apiospora sphaerosperma	Apiospora sphaerosperma (Pers.) Pintos & P.Alvarado
4998073029	On dead stems of Bambusa		Poaceae(Bamboo)	PH	Philippines	ASIA	Apiospora arundinis	Apiospora arundinis (Corda) Pintos & P.Alvarado
4998073028	Ad culmos putridos Sacchari spontanei		Poaceae(non-bamboo)	PH	Philippines	ASIA	Apiospora arundinis	Apiospora arundinis (Corda) Pintos & P.Alvarado
4998073034	Auf Phragmites australis		Poaceae(non-bamboo)	CZ	Czech Republic	EUROPE	Apiospora arundinis	Apiospora arundinis (Corda) Pintos & P.Alvarado
4997987929	Auf importierten Bambustäben		Poaceae(Bamboo)	CZ	Czech Republic	EUROPE	Apiospora shiraiana	Apiospora shiraiana (P.Syd.) Hara
4998073019	Ad culmos Phragmitis		Poaceae(non-bamboo)	DE	Germany	EUROPE	Apiospora sphaerosperma	Apiospora sphaerosperma (Pers.) Pintos & P.Alvarado
4998073018	In culmis Phragmitis communis		Poaceae(non-bamboo)	IT	Italy	EUROPE	Apiospora sphaerosperma	Apiospora sphaerosperma (Pers.) Pintos & P.Alvarado
4998073017	On old culms of Phragmites australis in drifts on the shore.		Poaceae(non-bamboo)	SE	Sweden	EUROPE	Apiospora sphaerosperma	Apiospora sphaerosperma (Pers.) Pintos & P.Alvarado
4998073016	On culms of Phragmites australis		Poaceae(non-bamboo)	SE	Sweden	EUROPE	Apiospora sphaerosperma	Apiospora sphaerosperma (Pers.) Pintos & P.Alvarado
4997953996	An der Basis der Halme, dann den Ausläufern von Triticum repens, welche ausgerissen und auf einem Haufen zusammengeworfen faulten		Poaceae(non-bamboo)	CZ	Czech Republic	EUROPE	Apiospora sphaerosperma	Apiospora sphaerosperma (Pers.) Pintos & P.Alvarado
4998067685	Auf Halmen von Phragmites communis.		Poaceae(non-bamboo)	DE	Germany	EUROPE	Apiospora arundinis	Apiospora arundinis (Corda) Pintos & P.Alvarado
4998067684	Hosp. Arundinis donacis		Poaceae(Bamboo)	PT	Portugal	EUROPE	Apiospora arundinis	Apiospora arundinis (Corda) Pintos & P.Alvarado
4998067683	Auf toten Bambusstämmen		Poaceae(Bamboo)	PH	Philippines	ASIA	Apiospora arundinis	Apiospora arundinis (Corda) Pintos & P.Alvarado
4988704243		"host": "Elymus repens"	Poaceae(non-bamboo)	CZ	Czech Republic	EUROPE	Apiospora sphaerosperma	Apiospora sphaerosperma (Pers.) Pintos & P.Alvarado
4998067673	In culmis emortuis Phyllostachydis mitis		Poaceae(Bamboo)	IT	Italy	EUROPE	Apiospora sphaerosperma	Apiospora sphaerosperma (Pers.) Pintos & P.Alvarado
4998067671	On standing, dead culms of Phragmitis australis above water surface in a rock pool on the beach		Poaceae(non-bamboo)	SE	Sweden	EUROPE	Apiospora sphaerosperma	Apiospora sphaerosperma (Pers.) Pintos & P.Alvarado
4869111806		host':'Phragmites communis'	Poaceae(non-bamboo)	CZ	Czech Republic	EUROPE	Apiospora sphaerosperma	Apiospora sphaerosperma (Pers.) Pintos & P.Alvarado
4868641483		host':'Phragmites australis'	Poaceae(non-bamboo)	CZ	Czech Republic	EUROPE	Apiospora montagnei	Apiospora montagnei Sacc.
4998063072	Auf ausgepflügten Wurzeln von Triticum repens.		Poaceae(non-bamboo)	DE	Germany	EUROPE	Apiospora sphaerosperma	Apiospora sphaerosperma (Pers.) Pintos & P.Alvarado
4998063071	Auf abgestorbenen Halme von Phyllostachys bambusoides S. & Z. schmarotzend		Poaceae(Bamboo)	JP	Japan	ASIA	Apiospora shiraiana	Apiospora shiraiana (P.Syd.) Hara
4998063069	In culmis putrescentibus Sorghi vulgaris		Poaceae(non-bamboo)	IT	Italy	EUROPE	Apiospora arundinis	Apiospora arundinis (Corda) Pintos & P.Alvarado
4998063068	In culmis siccis Arundinariae japonicae in caldariis		Poaceae(Bamboo)	IT	Italy	EUROPE	Apiospora arundinis	Apiospora arundinis (Corda) Pintos & P.Alvarado
4998057740	Auf ausgepflügten Wurzeln von Equisetum arvense		other plant	DE	Germany	EUROPE	Apiospora sphaerosperma	Apiospora sphaerosperma (Pers.) Pintos & P.Alvarado
4998057739	Auf alten Bambushalmen		Poaceae(Bamboo)	IT	Italy	EUROPE	Apiospora shiraiana	Apiospora shiraiana (P.Syd.) Hara
4998057737	On Bamboo		Poaceae(Bamboo)	PH	Philippines	ASIA	Apiospora arundinis	Apiospora arundinis (Corda) Pintos & P.Alvarado
4998057736	On dead Bambusa blumeana		Poaceae(Bamboo)	PH	Philippines	ASIA	Apiospora arundinis	Apiospora arundinis (Corda) Pintos & P.Alvarado
4998057735	An Bambusa		Poaceae(Bamboo)	DE	Germany	EUROPE	Apiospora arundinis	Apiospora arundinis (Corda) Pintos & P.Alvarado
4166342677	On twigs	host: Sambucus racemosus	Viburnaceae	CZ	Czech Republic	EUROPE	Apiospora arundinis	Apiospora arundinis (Corda) Pintos & P.Alvarado
4997997894	Hosp. Arundinis donacis		Poaceae(Bamboo)	PT	Portugal	EUROPE	Apiospora arundinis	Apiospora arundinis (Corda) Pintos & P.Alvarado
4166317964		host: Sambucus racemosa	Viburnaceae	CZ	Czech Republic	EUROPE	Apiospora arundinis	Apiospora arundinis (Corda) Pintos & P.Alvarado
4153299741		Prunus armeniaca	Rosaceae	CZ	Czech Republic	EUROPE		Apiospora Sacc., 1875
4997997890	In culmis aridis Andropogonis ischaemi		Poaceae(non-bamboo)	IT	Italy	EUROPE	Apiospora arundinis	Apiospora arundinis (Corda) Pintos & P.Alvarado
4997997889	Ad culmos Phragmitis communis		Poaceae(non-bamboo)	IT	Italy	EUROPE	Apiospora arundinis	Apiospora arundinis (Corda) Pintos & P.Alvarado
4997997887	Isolated from seeda of Trifolium hybridum L. 44-69A		Poaceae(non-bamboo)	CA	Canada	NORTH_AMERICA	Apiospora sphaerosperma	Apiospora sphaerosperma (Pers.) Pintos & P.Alvarado
4997997886	On Bambusa		Poaceae(Bamboo)	PH	Philippines	ASIA	Apiospora arundinis	Apiospora arundinis (Corda) Pintos & P.Alvarado
4997997885	In culmis Bambusae blumeanae.		Poaceae(Bamboo)	PH	Philippines	ASIA	Apiospora arundinis	Apiospora arundinis (Corda) Pintos & P.Alvarado
3761655950	Palearctic		-	CZ	Czech Republic	EUROPE	Apiospora serenensis	Apiospora serenensis (Larrondo & Calvo) Pintos & P.Alvarado
2513112035	In rhizomis aridis Agropyri repentis, raro.		Poaceae(non-bamboo)	CZ	Czech Republic	EUROPE	Apiospora arundinis	Apiospora arundinis (Corda) Pintos & P.Alvarado
4997997876	Ad culmos Phragmitis		Poaceae(non-bamboo)	DE	Germany	EUROPE	Apiospora sphaerosperma	Apiospora sphaerosperma (Pers.) Pintos & P.Alvarado
4997997875	Ad culmos Arundinis phragm.		Poaceae(Bamboo)	FR	France	EUROPE	Apiospora sphaerosperma	Apiospora sphaerosperma (Pers.) Pintos & P.Alvarado
4997997874	Ad culmos Arundinari		Poaceae(non-bamboo)	SE	Sweden	EUROPE	Apiospora sphaerosperma	Apiospora sphaerosperma (Pers.) Pintos & P.Alvarado
4997996953	Isolated from seeds of Pisum sativum L. 43-1134A.		Fabaceae	GB	United Kingdom	EUROPE	Apiospora arundinis	Apiospora arundinis (Corda) Pintos & P.Alvarado
4997996952	In culmis Phragmitis communis		Poaceae(non-bamboo)	DE	Germany	EUROPE	Apiospora arundinis	Apiospora arundinis (Corda) Pintos & P.Alvarado
4997996951	An dürren Halmen von Phragmites communis Trin. verbreitet.		Poaceae(non-bamboo)	DE	Germany	EUROPE	Apiospora arundinis	Apiospora arundinis (Corda) Pintos & P.Alvarado
4997996950	Hosp. Arundinis donacis		Poaceae(Bamboo)	PT	Portugal	EUROPE	Apiospora arundinis	Apiospora arundinis (Corda) Pintos & P.Alvarado
4997996949	In ramis Bambusae		Poaceae(Bamboo)	PH	Philippines	ASIA	Apiospora arundinis	Apiospora arundinis (Corda) Pintos & P.Alvarado
1086281119	An der Basis der Halme, dann den Ausläufern von Triticum repens, welche ausgerissen und auf einem Haufen zusammengeworfen faulten		Poaceae(non-bamboo)	CZ	Czech Republic	EUROPE	Apiospora sphaerosperma	Apiospora sphaerosperma (Pers.) Pintos & P.Alvarado
1086281010	An der Basis der Halme, dann den Ausläufern von Triticum repens, welche ausgerissen und auf einem Haufen zusammengeworfen faulten		Poaceae(non-bamboo)	CZ	Czech Republic	EUROPE	Apiospora sphaerosperma	Apiospora sphaerosperma (Pers.) Pintos & P.Alvarado
4997996944	In culmis Bambusearum		Poaceae(Bamboo)	BR	Brazil	SOUTH_AMERICA	Apiospora curvispora	Apiospora curvispora (Speg.) Rehm
4997996939	In culmis emortuis Phyllostachydis mitis		Poaceae(Bamboo)	IT	Italy	EUROPE	Apiospora sphaerosperma	Apiospora sphaerosperma (Pers.) Pintos & P.Alvarado
4997996937	On dead culms of Phragmites australis		Poaceae(non-bamboo)	SE	Sweden	EUROPE	Apiospora sphaerosperma	Apiospora sphaerosperma (Pers.) Pintos & P.Alvarado
4997996936	On dead culms of Phragmites australis		Poaceae(non-bamboo)	SE	Sweden	EUROPE	Apiospora sphaerosperma	Apiospora sphaerosperma (Pers.) Pintos & P.Alvarado
4997987931	An Triticum repens L.; verbreitet.		Poaceae(non-bamboo)	DE	Germany	EUROPE	Apiospora sphaerosperma	Apiospora sphaerosperma (Pers.) Pintos & P.Alvarado
4099686317		host: Cymbopogon sp.	Poaceae(non-bamboo)	DO	Dominican Republic	NORTH_AMERICA	Apiospora camptospora	Apiospora camptospora Penz. & Sacc.
4099686316		host: Cymbopogon sp.	Poaceae(non-bamboo)	DO	Dominican Republic	NORTH_AMERICA	Apiospora camptospora	Apiospora camptospora Penz. & Sacc.
4997987928	In rhizomatibus Cynodontis et Agropyri		Poaceae(non-bamboo)	IT	Italy	EUROPE	Apiospora arundinis	Apiospora arundinis (Corda) Pintos & P.Alvarado
4997987927	Auf Halmen von Bambusa spec.		Poaceae(Bamboo)	DK	Denmark	EUROPE	Apiospora arundinis	Apiospora arundinis (Corda) Pintos & P.Alvarado
4099193333		host: Cymbopogon sp.	Poaceae(non-bamboo)	DO	Dominican Republic	NORTH_AMERICA	Apiospora camptospora	Apiospora camptospora Penz. & Sacc.
4997986003	a. Bambusa aurea hort.		Poaceae(Bamboo)	IT	Italy	EUROPE	Apiospora shiraiana	Apiospora shiraiana (P.Syd.) Hara
4997986000	In culmis emortuis bambusinis.		Poaceae(Bamboo)	PH	Philippines	ASIA	Apiospora arundinis	Apiospora arundinis (Corda) Pintos & P.Alvarado
4997985999	On dead Bambusa blumeana		Poaceae(Bamboo)	PH	Philippines	ASIA	Apiospora arundinis	Apiospora arundinis (Corda) Pintos & P.Alvarado
4997985998	Bambusa mitis		Poaceae(Bamboo)	PT	Portugal	EUROPE	Apiospora arundinis	Apiospora arundinis (Corda) Pintos & P.Alvarado
4997985997	Auf altem Bambusrohr		Poaceae(Bamboo)	DE	Germany	EUROPE	Apiospora arundinis	Apiospora arundinis (Corda) Pintos & P.Alvarado
4099190330		host: Cymbopogon nardus	Poaceae(non-bamboo)	DO	Dominican Republic	NORTH_AMERICA	Apiospora camptospora	Apiospora camptospora Penz. & Sacc.
4997953732	In culmis Bambusearum		Poaceae(Bamboo)	BR	Brazil	SOUTH_AMERICA	Apiospora curvispora	Apiospora curvispora (Speg.) Rehm
4997922009	Auf Stengeln von Phragmites communis		Poaceae(non-bamboo)	DE	Germany	EUROPE	Apiospora arundinis	Apiospora arundinis (Corda) Pintos & P.Alvarado
4997922008	In culmis aridis Andropogonis ischaemi		Poaceae(non-bamboo)	IT	Italy	EUROPE	Apiospora arundinis	Apiospora arundinis (Corda) Pintos & P.Alvarado
4997922007	Sui culmi fracidi dell’ Arundo donacis		Poaceae(bamboo)	IT	Italy	EUROPE	Apiospora arundinis	Apiospora arundinis (Corda) Pintos & P.Alvarado
4997922006	Arundinaria sp.		Poaceae(Bamboo)	GB	United Kingdom	EUROPE	Apiospora arundinis	Apiospora arundinis (Corda) Pintos & P.Alvarado
4997922004	On Bambusa		Poaceae(Bamboo)	PH	Philippines	ASIA	Apiospora arundinis	Apiospora arundinis (Corda) Pintos & P.Alvarado
4869047306		host':'Ampelodesmos mauritanicus (as Arundo mauritanica)'	Poaceae(bamboo)	DZ	Algeria	AFRICA	Apiospora sphaerosperma	Apiospora sphaerosperma (Pers.) Pintos & P.Alvarado
4997922001	In culmis Bambusearum		Poaceae(Bamboo)	BR	Brazil	SOUTH_AMERICA	Apiospora curvispora	Apiospora curvispora (Speg.) Rehm
4997921994	Ad culmos aridos Arundinis phragmitis		Poaceae(Bamboo)	FR	France	EUROPE	Apiospora sphaerosperma	Apiospora sphaerosperma (Pers.) Pintos & P.Alvarado
4099276489		host: Arundo pliniana	Poaceae(bamboo)	DZ	Algeria	AFRICA	Apiospora montagnei	Apiospora montagnei Sacc.
4997921992	On old culms of Phragmites australis		Poaceae(non-bamboo)	SE	Sweden	EUROPE	Apiospora sphaerosperma	Apiospora sphaerosperma (Pers.) Pintos & P.Alvarado
5898538341	On indet. monocot. stem.		other plant	EC	Ecuador	SOUTH_AMERICA	Apiospora sphaerosperma	Apiospora sphaerosperma (Pers.) Pintos & P.Alvarado
4997915094	In culmis Phragmitis communis		Poaceae(non-bamboo)	DE	Germany	EUROPE	Apiospora arundinis	Apiospora arundinis (Corda) Pintos & P.Alvarado
4997915093	An dürren Halmen von Phragmites communis Trin. verbreitet.		Poaceae(non-bamboo)	DE	Germany	EUROPE	Apiospora arundinis	Apiospora arundinis (Corda) Pintos & P.Alvarado
4997915092	Ad culmos aridos Donacis arundinaceae Beauv.		Poaceae(non-bamboo)	PT	Portugal	EUROPE	Apiospora arundinis	Apiospora arundinis (Corda) Pintos & P.Alvarado
4868665685		host':'Theobroma gileri'	Malvaceae	EC	Ecuador	SOUTH_AMERICA	Apiospora sphaerosperma	Apiospora sphaerosperma (Pers.) Pintos & P.Alvarado
4997915090	On dead Bambusa vulgaris		Poaceae(Bamboo)	PH	Philippines	ASIA	Apiospora arundinis	Apiospora arundinis (Corda) Pintos & P.Alvarado
4997915089	On dead stems Bambusa		Poaceae(Bamboo)	PH	Philippines	ASIA	Apiospora arundinis	Apiospora arundinis (Corda) Pintos & P.Alvarado
4997997892	På strån af Phragmites communis		Poaceae(non-bamboo)	EE	Estonia	EUROPE	Apiospora arundinis	Apiospora arundinis (Corda) Pintos & P.Alvarado
4997921993	On old culms of Phragmites australis on seashore.		Poaceae(non-bamboo)	EE	Estonia	EUROPE	Apiospora sphaerosperma	Apiospora sphaerosperma (Pers.) Pintos & P.Alvarado
4997915085	Arundinaria		Poaceae(Bamboo)	BR	Brazil	SOUTH_AMERICA	Apiospora curvispora	Apiospora curvispora (Speg.) Rehm
3761691222	Palearctic		-	EE	Estonia	EUROPE	Apiospora serenensis	Apiospora serenensis (Larrondo & Calvo) Pintos & P.Alvarado
4997915080	Ad Phragmitis communis culmos aridos, frequens		Poaceae(non-bamboo)	DE	Germany	EUROPE	Apiospora sphaerosperma	Apiospora sphaerosperma (Pers.) Pintos & P.Alvarado
4997915079	In culmis Bambusae arundinaceae		Poaceae(Bamboo)	IT	Italy	EUROPE	Apiospora sphaerosperma	Apiospora sphaerosperma (Pers.) Pintos & P.Alvarado
4997915078	On dead culms of Phragmites australis		Poaceae(non-bamboo)	SE	Sweden	EUROPE	Apiospora sphaerosperma	Apiospora sphaerosperma (Pers.) Pintos & P.Alvarado
4997915077	On dead culms of Phragmites australis		Poaceae(non-bamboo)	SE	Sweden	EUROPE	Apiospora sphaerosperma	Apiospora sphaerosperma (Pers.) Pintos & P.Alvarado
3761690006	Palearctic		-	EE	Estonia	EUROPE	Apiospora esporlensis	Apiospora esporlensis (Pintos & P.Alvarado) Pintos & P.Alvarado
3346100031		Phleum pratense	Poaceae(non-bamboo)	EE	Estonia	EUROPE	Apiospora arundinis	Apiospora arundinis (Corda) Pintos & P.Alvarado
4997912054	In vaginis Bambusae falcatae.		Poaceae(Bamboo)	BR	Brazil	SOUTH_AMERICA	Apiospora arundinis	Apiospora arundinis (Corda) Pintos & P.Alvarado
4997912053	An Bambusa		Poaceae(Bamboo)	DE	Germany	EUROPE	Apiospora arundinis	Apiospora arundinis (Corda) Pintos & P.Alvarado
3817770367		Melia azedarach	Meliaceae	EG	Egypt	AFRICA	Apiospora bambusicola	Apiospora bambusicola (X.Tang, K.D.Hyde & J.C.Kang) X.G.Tian & Tibpromma
4997905138	An Rhizomen von Elymus arenarius, seltener Triticum repens.		Poaceae(non-bamboo)	DE	Germany	EUROPE	Apiospora sphaerosperma	Apiospora sphaerosperma (Pers.) Pintos & P.Alvarado
4997905133	On Bambusa longinodis		Poaceae(Bamboo)	PH	Philippines	ASIA	Apiospora arundinis	Apiospora arundinis (Corda) Pintos & P.Alvarado
4997905132	Bambusa nigra		Poaceae(Bamboo)	PT	Portugal	EUROPE	Apiospora arundinis	Apiospora arundinis (Corda) Pintos & P.Alvarado
4997862478	Ad culmos emortuos Bambusae arundinaceae Retz. cultae.		Poaceae(Bamboo)	IT	Italy	EUROPE	Apiospora arundinis	Apiospora arundinis (Corda) Pintos & P.Alvarado
4997859822	In culmis delapsis putridis donacis arundinaceae Beauv.		Poaceae(non-bamboo)	PT	Portugal	EUROPE	Apiospora sphaerosperma	Apiospora sphaerosperma (Pers.) Pintos & P.Alvarado
4997855158	Ad Sambuci racemosae ramulos decorticatos, raro.		other plant	DE	Germany	EUROPE	Apiospora arundinis	Apiospora arundinis (Corda) Pintos & P.Alvarado
4988705926		"host": "Arundinaria"	Poaceae(Bamboo)	US	United States	NORTH_AMERICA	Apiospora arundinis	Apiospora arundinis (Corda) Pintos & P.Alvarado
4988705808		"host": "Phragmites communis; Trin."	Poaceae(non-bamboo)	US	United States	NORTH_AMERICA	Apiospora arundinis	Apiospora arundinis (Corda) Pintos & P.Alvarado
4868850855		host':'Podocarpus falcata'	Podocarpaceae	ET	Ethiopia	AFRICA	Apiospora montagnei	Apiospora montagnei Sacc.
4988702210		"host": "Bambusa"	Poaceae(Bamboo)	US	United States	NORTH_AMERICA	Apiospora arundinis	Apiospora arundinis (Corda) Pintos & P.Alvarado
4988701073		"host": "Arundinaria"	Poaceae(Bamboo)	US	United States	NORTH_AMERICA	Apiospora sphaerosperma	Apiospora sphaerosperma (Pers.) Pintos & P.Alvarado
4988700108		"host": "Arundinaria gigantea"	Poaceae(Bamboo)	US	United States	NORTH_AMERICA	Apiospora arundinis	Apiospora arundinis (Corda) Pintos & P.Alvarado
4988699935		"host": "Phragmites australis australis"	Poaceae(non-bamboo)	DE	Germany	EUROPE	Apiospora arundinis	Apiospora arundinis (Corda) Pintos & P.Alvarado
4988699631		"host": "Gynerium argenteum; Nees"	Poaceae(non-bamboo)	US	United States	NORTH_AMERICA	Apiospora montagnei	Apiospora montagnei Sacc.
4988698315		"host": "Andropogon"	Poaceae(non-bamboo)	US	United States	NORTH_AMERICA	Apiospora arundinis	Apiospora arundinis (Corda) Pintos & P.Alvarado
4988695838		"host": "Elymus repens"	Poaceae(non-bamboo)	US	United States	NORTH_AMERICA	Apiospora sphaerosperma	Apiospora sphaerosperma (Pers.) Pintos & P.Alvarado
4166268238	ad secal.		-	FI	Finland	EUROPE	Apiospora sphaerosperma	Apiospora sphaerosperma (Pers.) Pintos & P.Alvarado
3761459505	Palearctic		-	FI	Finland	EUROPE	Apiospora esporlensis	Apiospora esporlensis (Pintos & P.Alvarado) Pintos & P.Alvarado
4988690467		"host": "Muhlenbergia racemosa; (Michx.) Britton, Stern & Poggenb."	Poaceae(non-bamboo)	US	United States	NORTH_AMERICA	Apiospora arundinis	Apiospora arundinis (Corda) Pintos & P.Alvarado
4988689353		"host": "Arundo donax"	Poaceae(bamboo)	FR	France	EUROPE	Apiospora arundinis	Apiospora arundinis (Corda) Pintos & P.Alvarado
4988685691		"host": "Phragmites australis australis"	Poaceae(non-bamboo)	US	United States	NORTH_AMERICA	Apiospora arundinis	Apiospora arundinis (Corda) Pintos & P.Alvarado
4940924685	bog	tagrør (Phragmites)	Poaceae(non-bamboo)	DK	Denmark	EUROPE	Apiospora sphaerosperma	Apiospora sphaerosperma (Pers.) Pintos & P.Alvarado
4940918863	Mixed woodland (with coniferous and deciduous trees)	bambus (Sinarundinaria)	Poaceae(Bamboo)	DK	Denmark	EUROPE	Apiospora sphaerosperma	Apiospora sphaerosperma (Pers.) Pintos & P.Alvarado
4928934747	Sobre/Phyllostactis bambu, Planta muerta		Poaceae(Bamboo)	ES	Spain	EUROPE	Apiospora neobambusae	Apiospora neobambusae Pintos & P.Alvarado
4928931799	Sobre/Phyllostactis bambu		Poaceae(Bamboo)	ES	Spain	EUROPE	Apiospora hysterina	Apiospora hysterina (Sacc.) Pintos & P.Alvarado
4892629431	[Host given as Bambusae arundinaceae Retz. cultae].	host: Bambusa arundinacea	Poaceae(Bamboo)	IT	Italy	EUROPE		Apiospora Sacc., 1875
3348126869		Populus tremula	Salicaceae	FI	Finland	EUROPE	Apiospora arundinis	Apiospora arundinis (Corda) Pintos & P.Alvarado
4892617691	[Host given as Arundinis Pseudo Phragmitis].	host: Arundo pseudophragmites	Poaceae(bamboo)	DE	Germany	EUROPE		Apiospora Sacc., 1875
3348103829		Populus tremula	Salicaceae	FI	Finland	EUROPE	Apiospora arundinis	Apiospora arundinis (Corda) Pintos & P.Alvarado
4892611483	[Host given as Donacis arundinacea Beauv.].	host: Donax arundinaceus	Poaceae(Bamboo)	PT	Portugal	EUROPE		Apiospora Sacc., 1875
4868884229		host':'Dioscorea alata'	Dioscoreaceae	FJ	Fiji	OCEANIA	Apiospora montagnei	Apiospora montagnei Sacc.
4876202790		host: Bambusa	Poaceae(Bamboo)	DE	Germany	EUROPE	Apiospora arundinis	Apiospora arundinis (Corda) Pintos & P.Alvarado
4869838581		host':'Arundo donax'	Poaceae(bamboo)	PT	Portugal	EUROPE	Apiospora sphaerosperma	Apiospora sphaerosperma (Pers.) Pintos & P.Alvarado
3761450288	Afrotropic		-	GA	Gabon	AFRICA	Apiospora sphaerosperma	Apiospora sphaerosperma (Pers.) Pintos & P.Alvarado
4869828204	grassland (meadow)	host':'Eltrygia repens'	Poaceae(non-bamboo)	GB	United Kingdom	EUROPE	Apiospora sphaerosperma	Apiospora sphaerosperma (Pers.) Pintos & P.Alvarado
4869817317		host':'Sasa palmata'	Poaceae(Bamboo)	GB	United Kingdom	EUROPE		Apiospora Sacc., 1875
4869809879	built-up domestic	host':'Cortaderia selloana'	Poaceae(non-bamboo)	GB	United Kingdom	EUROPE	Apiospora sphaerosperma	Apiospora sphaerosperma (Pers.) Pintos & P.Alvarado
4869808691	edge of field	host':'Arundo sp.'	Poaceae(bamboo)	PT	Portugal	EUROPE	Apiospora curvispora	Apiospora curvispora (Speg.) Rehm
4869808646	volcanic area	host':'Arundo'	Poaceae(bamboo)	PT	Portugal	EUROPE	Apiospora arundinis	Apiospora arundinis (Corda) Pintos & P.Alvarado
4869808318		host':'Carex acutiformis'	Cyperaceae	GB	United Kingdom	EUROPE	Apiospora montagnei	Apiospora montagnei Sacc.
4868998780		host':'Phyllostachys'	Poaceae(Bamboo)	GE	Georgia	EUROPE	Apiospora hysterina	Apiospora hysterina (Sacc.) Pintos & P.Alvarado
4869786247		host':'Arundo donax'	Poaceae(bamboo)	PT	Portugal	EUROPE	Apiospora euphorbiae	Apiospora euphorbiae (M.B.Ellis) X.G.Tian & Tibpromma
3345496218	Ceanothus azureus		Rhamnaceae	GE	Georgia	EUROPE	Apiospora arundinis	Apiospora arundinis (Corda) Pintos & P.Alvarado
4869121706		host':'Saccharum officinarum'	Poaceae(non-bamboo)	GH	Ghana	AFRICA	Apiospora montagnei	Apiospora montagnei Sacc.
4869177813		host':'Phragmites communis'	Poaceae(non-bamboo)	GB	United Kingdom	EUROPE	Apiospora arundinis	Apiospora arundinis (Corda) Pintos & P.Alvarado
4868907987		host':'Ipomoea batatas'	Convolvulaceae	GH	Ghana	AFRICA	Apiospora sacchari	Apiospora sacchari (Speg.) Pintos & P.Alvarado
4869173712		host':'Arundo phragmites'	Poaceae(bamboo)	BE	Belgium	EUROPE	Apiospora montagnei	Apiospora montagnei Sacc.
4869172557		host':'Bambusa'	Poaceae(Bamboo)	PK	Pakistan	ASIA	Apiospora sphaerosperma	Apiospora sphaerosperma (Pers.) Pintos & P.Alvarado
4869171272		host':'Geitonoplesium cymosum'	Asphodelaceae	AU	Australia	OCEANIA	Apiospora liliacearum	Apiospora liliacearum Petr.
4869169981		host':'Bambusa bambos'	Poaceae(Bamboo)	PK	Pakistan	ASIA	Apiospora sphaerosperma	Apiospora sphaerosperma (Pers.) Pintos & P.Alvarado
4869169942		host':'Triticum'	Poaceae(non-bamboo)	GB	United Kingdom	EUROPE	Apiospora sphaerosperma	Apiospora sphaerosperma (Pers.) Pintos & P.Alvarado
4868880233		host':'Oxytenanthera abyssinica'	Poaceae(Bamboo)	GH	Ghana	AFRICA	Apiospora montagnei	Apiospora montagnei Sacc.
4869166945		host':'Arundinaria'	Poaceae(Bamboo)	GB	United Kingdom	EUROPE	Apiospora montagnei	Apiospora montagnei Sacc.
4869165439		host':'Bambusoideae'	Poaceae(Bamboo)	PH	Philippines	ASIA	Apiospora luzonensis	Apiospora luzonensis Henn.
4869162182		host':'Saccharum spontaneum'	Poaceae(non-bamboo)	PK	Pakistan	ASIA	Apiospora sacchari	Apiospora sacchari (Speg.) Pintos & P.Alvarado
4868703521		host':'Oxytenanthera abyssinica'	Poaceae(Bamboo)	GH	Ghana	AFRICA	Apiospora montagnei	Apiospora montagnei Sacc.
4166457247		host: Pennisetum purpureum	Poaceae(non-bamboo)	GH	Ghana	AFRICA	Apiospora camptospora	Apiospora camptospora Penz. & Sacc.
4869161948		host':'Bambusoideae'	Poaceae(Bamboo)	GB	United Kingdom	EUROPE	Apiospora sphaerosperma	Apiospora sphaerosperma (Pers.) Pintos & P.Alvarado
4166438549	(Poaceae)	host: Pennisetum purpureum	Poaceae(non-bamboo)	GH	Ghana	AFRICA	Apiospora curvispora	Apiospora curvispora (Speg.) Rehm
4869161508		host':'Donasi arundina'	other plant	PT	Portugal	EUROPE	Apiospora montagnei	Apiospora montagnei Sacc.
4869067104		host':'gramnut'	-	GM	Gambia	AFRICA	Apiospora montagnei	Apiospora montagnei Sacc.
4099890312		host: Cymbopogon citratus	Poaceae(non-bamboo)	GN	Guinea	AFRICA	Apiospora camptospora	Apiospora camptospora Penz. & Sacc.
4869159401		host':'Bambusa'	Poaceae(Bamboo)	IN	India	ASIA	Apiospora camptospora	Apiospora camptospora Penz. & Sacc.
4998016169	In Donacis arundinacea Beauv. culmis emortuis		Poaceae(non-bamboo)	GR	Greece	EUROPE	Apiospora arundinis	Apiospora arundinis (Corda) Pintos & P.Alvarado
4988692992		"host": "Arundo donax; L."	Poaceae(bamboo)	GR	Greece	EUROPE	Apiospora sphaerosperma	Apiospora sphaerosperma (Pers.) Pintos & P.Alvarado
4892625506	[Host given as Donacis arundinaceae Beauv.].	host: Donax arundinaceus	Poaceae(Bamboo)	GR	Greece	EUROPE		Apiospora Sacc., 1875
4869157719		host':'Phragmites communis'	Poaceae(non-bamboo)	GB	United Kingdom	EUROPE	Apiospora sphaerosperma	Apiospora sphaerosperma (Pers.) Pintos & P.Alvarado
4869112995		host':'Bambusoideae'	Poaceae(Bamboo)	GR	Greece	EUROPE	Apiospora montagnei	Apiospora montagnei Sacc.
4869153662		host':'Agropyron sp.'	Poaceae(non-bamboo)	GB	United Kingdom	EUROPE	Apiospora arundinis	Apiospora arundinis (Corda) Pintos & P.Alvarado
4869153661		host':'Phragmites communis'	Poaceae(non-bamboo)	GB	United Kingdom	EUROPE	Apiospora sphaerosperma	Apiospora sphaerosperma (Pers.) Pintos & P.Alvarado
4869153660		host':'Holcus sp.'	Poaceae(non-bamboo)	GB	United Kingdom	EUROPE	Apiospora sphaerosperma	Apiospora sphaerosperma (Pers.) Pintos & P.Alvarado
4869153606		host':'Digraphis arundinacea'	Poaceae(non-bamboo)	GB	United Kingdom	EUROPE	Apiospora arundinis	Apiospora arundinis (Corda) Pintos & P.Alvarado
4869152844		host':'Arundinaria'	Poaceae(Bamboo)	GB	United Kingdom	EUROPE	Apiospora montagnei	Apiospora montagnei Sacc.
4869152700		host':'Arundinaria'	Poaceae(Bamboo)	GB	United Kingdom	EUROPE	Apiospora montagnei	Apiospora montagnei Sacc.
4869152671		host':'Phragmites communis'	Poaceae(non-bamboo)	DE	Germany	EUROPE	Apiospora sphaerosperma	Apiospora sphaerosperma (Pers.) Pintos & P.Alvarado
4869152665		host':'Phragmites communis'	Poaceae(non-bamboo)	GB	United Kingdom	EUROPE	Apiospora sphaerosperma	Apiospora sphaerosperma (Pers.) Pintos & P.Alvarado
4869152620		host':'Bambusa'	Poaceae(Bamboo)	GB	United Kingdom	EUROPE	Apiospora sphaerosperma	Apiospora sphaerosperma (Pers.) Pintos & P.Alvarado
4869152610		host':'Gambos'	-	CA	Canada	NORTH_AMERICA	Apiospora sphaerosperma	Apiospora sphaerosperma (Pers.) Pintos & P.Alvarado
4868790009		host':'Arundinaria? sp.'	Poaceae(Bamboo)	GR	Greece	EUROPE	Apiospora sphaerosperma	Apiospora sphaerosperma (Pers.) Pintos & P.Alvarado
4868745970		host':'Donax arundinaceus'	Poaceae(Bamboo)	GR	Greece	EUROPE	Apiospora montagnei	Apiospora montagnei Sacc.
4869149036		host':'Carex acutiformis'	Cyperaceae	GB	United Kingdom	EUROPE	Apiospora montagnei	Apiospora montagnei Sacc.
4869147897		host':'Bambusa vulgaris'	Poaceae(Bamboo)	IN	India	ASIA		Apiospora Sacc., 1875
4868745034		host':'Phragmites australis'	Poaceae(non-bamboo)	GR	Greece	EUROPE	Apiospora sphaerosperma	Apiospora sphaerosperma (Pers.) Pintos & P.Alvarado
4869147353		host':'Carex'	Cyperaceae	GB	United Kingdom	EUROPE	Apiospora montagnei	Apiospora montagnei Sacc.
4869145776		host':'Carex arenaria'	Cyperaceae	BE	Belgium	EUROPE	Apiospora arundinis	Apiospora arundinis (Corda) Pintos & P.Alvarado
4869144518		host':'Agropyron sp.'	Poaceae(non-bamboo)	GB	United Kingdom	EUROPE	Apiospora arundinis	Apiospora arundinis (Corda) Pintos & P.Alvarado
4869143866		host':'Trifolium hybridum'	Fabaceae	CA	Canada	NORTH_AMERICA	Apiospora sphaerosperma	Apiospora sphaerosperma (Pers.) Pintos & P.Alvarado
4869143758		host':'Homo sapiens'	Man	GB	United Kingdom	EUROPE	Apiospora sphaerosperma	Apiospora sphaerosperma (Pers.) Pintos & P.Alvarado
4100000461	culms dead	host: Donax arundinaceus	Marantaceae	GR	Greece	EUROPE	Apiospora arundinis	Apiospora arundinis (Corda) Pintos & P.Alvarado
4869141765		host':'Arundinaria'	Poaceae(Bamboo)	GB	United Kingdom	EUROPE	Apiospora montagnei	Apiospora montagnei Sacc.
4869139533		host':'Pennisetum purpureum'	Poaceae(non-bamboo)	KE	Kenya	AFRICA	Apiospora camptospora	Apiospora camptospora Penz. & Sacc.
4099143199	culms dead	host: Donax arundinaceus	Marantaceae	GR	Greece	EUROPE	Apiospora arundinis	Apiospora arundinis (Corda) Pintos & P.Alvarado
4869138163		host':'Carex riparia'	Cyperaceae	GB	United Kingdom	EUROPE	Apiospora sphaerosperma	Apiospora sphaerosperma (Pers.) Pintos & P.Alvarado
1994926523	On Donacis arundinaceae Beauv. culmis emortuis [On dead stem of Donaci arundinacea Beau.?]	host: Donaci arundinacea	Poaceae(non-bamboo)	GR	Greece	EUROPE	Apiospora arundinis	Apiospora arundinis (Corda) Pintos & P.Alvarado
4869137157	in garden	host':'Arundo donax'	Poaceae(bamboo)	GB	United Kingdom	EUROPE	Apiospora sphaerosperma	Apiospora sphaerosperma (Pers.) Pintos & P.Alvarado
4869136181		host':'Phragmites'	Poaceae(non-bamboo)	GB	United Kingdom	EUROPE	Apiospora montagnei	Apiospora montagnei Sacc.
4869135871		host':'Saccharum officinarum'	Poaceae(non-bamboo)	PH	Philippines	ASIA	Apiospora camptospora	Apiospora camptospora Penz. & Sacc.
4869135741		host':'Arundinaria'	Poaceae(Bamboo)	GB	United Kingdom	EUROPE	Apiospora sphaerosperma	Apiospora sphaerosperma (Pers.) Pintos & P.Alvarado
4869132595		host':'Bambusa'	Poaceae(Bamboo)	GB	United Kingdom	EUROPE	Apiospora montagnei	Apiospora montagnei Sacc.
4869132395		host':'Carex riparia'	Cyperaceae	GB	United Kingdom	EUROPE		Apiospora Sacc., 1875
4869130202		host':'Phragmites communis'	Poaceae(non-bamboo)	CA	Canada	NORTH_AMERICA	Apiospora sphaerosperma	Apiospora sphaerosperma (Pers.) Pintos & P.Alvarado
1086281242	In culmis siccis Arundinis donacis.		Poaceae(Bamboo)	GR	Greece	EUROPE	Apiospora sphaerosperma	Apiospora sphaerosperma (Pers.) Pintos & P.Alvarado
4099152333		host: Bambusa sp.	Poaceae(Bamboo)	GT	Guatemala	NORTH_AMERICA	Apiospora sphaerosperma	Apiospora sphaerosperma (Pers.) Pintos & P.Alvarado
4099670352		host: Substrate Undetermined	-	GU	Guam	OCEANIA	Apiospora sphaerosperma	Apiospora sphaerosperma (Pers.) Pintos & P.Alvarado
4099193343		host: Bambusa sp.	Poaceae(Bamboo)	GU	Guam	OCEANIA	Apiospora sphaerosperma	Apiospora sphaerosperma (Pers.) Pintos & P.Alvarado
4869124061		host':'Spartina versicolor'	Poaceae(non-bamboo)	GB	United Kingdom	EUROPE	Apiospora montagnei	Apiospora montagnei Sacc.
4869121844		host':'Ammophila arenaria'	Poaceae(non-bamboo)	GB	United Kingdom	EUROPE	Apiospora montagnei	Apiospora montagnei Sacc.
4099952459		host: Bambusa sp.	Poaceae(Bamboo)	HK	China(Hong Kong)	ASIA		Apiospora Sacc., 1875
4099276491	Bambuseae	host: NULL	Poaceae(Bamboo)	HK	China(Hong Kong)	ASIA	Apiospora shiraiana	Apiospora shiraiana (P.Syd.) Hara
4869117993		host':'Bambuseae'	Poaceae(Bamboo)	GB	United Kingdom	EUROPE	Apiospora hysterina	Apiospora hysterina (Sacc.) Pintos & P.Alvarado
4099273480		host: Bambusa sp.	Poaceae(Bamboo)	HK	China(Hong Kong)	ASIA	Apiospora montagnei	Apiospora montagnei Sacc.
4869116820		host':'Poaceae'	Poaceae(non-bamboo)	PK	Pakistan	ASIA	Apiospora sphaerosperma	Apiospora sphaerosperma (Pers.) Pintos & P.Alvarado
3761677653	Palearctic		-	HR	Croatia	EUROPE	Apiospora esporlensis	Apiospora esporlensis (Pintos & P.Alvarado) Pintos & P.Alvarado
2268292647	Bambusae arundinaceae.		Poaceae(Bamboo)	HR	Croatia	EUROPE	Apiospora arundinis	Apiospora arundinis (Corda) Pintos & P.Alvarado
4869112986		host':'Cladium mariscus'	Cyperaceae	GB	United Kingdom	EUROPE	Apiospora sphaerosperma	Apiospora sphaerosperma (Pers.) Pintos & P.Alvarado
4869112947		host':'Bambusoideae'	Poaceae(Bamboo)	TW	China(Taiwan)	ASIA	Apiospora camptospora	Apiospora camptospora Penz. & Sacc.
4869112063		host':'Phragmites australis'	Poaceae(non-bamboo)	GB	United Kingdom	EUROPE	Apiospora sphaerosperma	Apiospora sphaerosperma (Pers.) Pintos & P.Alvarado
4869112062		host':'Phragmites australis'	Poaceae(non-bamboo)	GB	United Kingdom	EUROPE	Apiospora montagnei	Apiospora montagnei Sacc.
4869112005		host':'Phragmites vulgaris'	Poaceae(non-bamboo)	GB	United Kingdom	EUROPE	Apiospora sphaerosperma	Apiospora sphaerosperma (Pers.) Pintos & P.Alvarado
4099196356		host: Substrate Undetermined	-	HT	Haiti	NORTH_AMERICA	Apiospora sphaerosperma	Apiospora sphaerosperma (Pers.) Pintos & P.Alvarado
4869111424		host':'Carex riparia'	Cyperaceae	GB	United Kingdom	EUROPE	Apiospora sphaerosperma	Apiospora sphaerosperma (Pers.) Pintos & P.Alvarado
4869110901		host':'Poaceae'	Poaceae(non-bamboo)	GB	United Kingdom	EUROPE	Apiospora sphaerosperma	Apiospora sphaerosperma (Pers.) Pintos & P.Alvarado
4869110606		host':'Polygonum barbatum'	Polygonaceae	GB	United Kingdom	EUROPE	Apiospora sacchari	Apiospora sacchari (Speg.) Pintos & P.Alvarado
4869110420		host':'Phragmites'	Poaceae(non-bamboo)	GB	United Kingdom	EUROPE	Apiospora sphaerosperma	Apiospora sphaerosperma (Pers.) Pintos & P.Alvarado
4869110370		host':'Phragmites'	Poaceae(non-bamboo)	GB	United Kingdom	EUROPE	Apiospora sphaerosperma	Apiospora sphaerosperma (Pers.) Pintos & P.Alvarado
5196591635		Phragmites communis	Poaceae(non-bamboo)	HU	Hungary	EUROPE	Apiospora sphaerosperma	Apiospora sphaerosperma (Pers.) Pintos & P.Alvarado
4869105848	edging a pond in an arboretum	host':'Arundinaria sp. ? (a bamboo)'	Poaceae(Bamboo)	GB	United Kingdom	EUROPE	Apiospora sphaerosperma	Apiospora sphaerosperma (Pers.) Pintos & P.Alvarado
4869105194	gardens		-	GB	United Kingdom	EUROPE	Apiospora montagnei	Apiospora montagnei Sacc.
4869103444		host':'Justicia gendarussa'	Acanthaceae	IN	India	ASIA	Apiospora sphaerosperma	Apiospora sphaerosperma (Pers.) Pintos & P.Alvarado
4869102644		host':'Cyperus longus'	Cyperaceae	GB	United Kingdom	EUROPE	Apiospora montagnei	Apiospora montagnei Sacc.
4869102619		host':'Arundinaria'	Poaceae(Bamboo)	GB	United Kingdom	EUROPE	Apiospora montagnei	Apiospora montagnei Sacc.
4869102539		host':'Cortaderia selloana'	Poaceae(non-bamboo)	GB	United Kingdom	EUROPE	Apiospora sphaerosperma	Apiospora sphaerosperma (Pers.) Pintos & P.Alvarado
4869101519		host':'Lens esculenta'	Fabaceae	AR	Argentina	SOUTH_AMERICA	Apiospora sphaerosperma	Apiospora sphaerosperma (Pers.) Pintos & P.Alvarado
4869101251		host':'Arundinaria'	Poaceae(Bamboo)	GB	United Kingdom	EUROPE	Apiospora montagnei	Apiospora montagnei Sacc.
4997915091	In caulibus emort. Oenathes aquaticae		other plant	HU	Hungary	EUROPE	Apiospora sphaerosperma	Apiospora sphaerosperma (Pers.) Pintos & P.Alvarado
4869100089		host':'Phragmites australis'	Poaceae(non-bamboo)	GB	United Kingdom	EUROPE	Apiospora sphaerosperma	Apiospora sphaerosperma (Pers.) Pintos & P.Alvarado
4997915081	An trockenen Halmen von Phragmites communis Trin.		Poaceae(non-bamboo)	HU	Hungary	EUROPE	Apiospora sphaerosperma	Apiospora sphaerosperma (Pers.) Pintos & P.Alvarado
4988694705		"host": "Phragmites communis; Trin."	Poaceae(non-bamboo)	HU	Hungary	EUROPE	Apiospora sphaerosperma	Apiospora sphaerosperma (Pers.) Pintos & P.Alvarado
4099196364	culms dry	host: Phragmites communis	Poaceae(non-bamboo)	HU	Hungary	EUROPE	Apiospora sphaerosperma	Apiospora sphaerosperma (Pers.) Pintos & P.Alvarado
4869092749		host':'Annona cherimolia'	Annonaceae	AR	Argentina	SOUTH_AMERICA	Apiospora sphaerosperma	Apiospora sphaerosperma (Pers.) Pintos & P.Alvarado
4869092667		host':'Magnolia grandiflora'	Magnoliaceae	IN	India	ASIA	Apiospora sphaerosperma	Apiospora sphaerosperma (Pers.) Pintos & P.Alvarado
4869090971		host':'Arundo donax'	Poaceae(bamboo)	PK	Pakistan	ASIA	Apiospora sacchari	Apiospora sacchari (Speg.) Pintos & P.Alvarado
4869088288		host':'Bambusa arundinacea'	Poaceae(Bamboo)	IN	India	ASIA	Apiospora spinulosa	Apiospora spinulosa Petr.
4869087938		host':'Arrhenatherum elatius var. tuberosum'	Poaceae(non-bamboo)	GB	United Kingdom	EUROPE	Apiospora sphaerosperma	Apiospora sphaerosperma (Pers.) Pintos & P.Alvarado
4869087870		host':'Arundinaria'	Poaceae(Bamboo)	GB	United Kingdom	EUROPE	Apiospora sphaerosperma	Apiospora sphaerosperma (Pers.) Pintos & P.Alvarado
4869086517	hospital grounds		-	GB	United Kingdom	EUROPE	Apiospora montagnei	Apiospora montagnei Sacc.
4868973673		host':'Arundinaria amabilis'	Poaceae(Bamboo)	ID	Indonesia	ASIA	Apiospora montagnei	Apiospora montagnei Sacc.
3347263808		Alpinia scabra	Zingiberaceae	ID	Indonesia	ASIA	Apiospora malaysiana	Apiospora malaysiana (Crous) Pintos & P.Alvarado
78474248	on dead culms of Phragmites		Poaceae(non-bamboo)	IE	Ireland	EUROPE	Apiospora sphaerosperma	Apiospora sphaerosperma (Pers.) Pintos & P.Alvarado
4869079366		host':'Bambusa'	Poaceae(Bamboo)	GB	United Kingdom	EUROPE	Apiospora hysterina	Apiospora hysterina (Sacc.) Pintos & P.Alvarado
4869807804		host':'Urtica dioica'	Urticaceae	IE	Ireland	EUROPE		Apiospora Sacc., 1875
4869076322		host':'Rumex'	Polygonaceae	DE	Germany	EUROPE	Apiospora montagnei	Apiospora montagnei Sacc.
4869074104		host':'Arundinaria'	Poaceae(Bamboo)	GB	United Kingdom	EUROPE	Apiospora hysterina	Apiospora hysterina (Sacc.) Pintos & P.Alvarado
4869071575		host':'Lens esculenta'	Fabaceae	AR	Argentina	SOUTH_AMERICA	Apiospora sphaerosperma	Apiospora sphaerosperma (Pers.) Pintos & P.Alvarado
4868884166		host':'Phragmites'	Poaceae(non-bamboo)	IE	Ireland	EUROPE	Apiospora sphaerosperma	Apiospora sphaerosperma (Pers.) Pintos & P.Alvarado
4099686328		host: Bambusa sp.	Poaceae(Bamboo)	IE	Ireland	EUROPE	Apiospora sphaerosperma	Apiospora sphaerosperma (Pers.) Pintos & P.Alvarado
4869069194		host':'Zea mays'	Poaceae(non-bamboo)	GB	United Kingdom	EUROPE	Apiospora montagnei	Apiospora montagnei Sacc.
4869069171		host':'Holcus'	Poaceae(non-bamboo)	PT	Portugal	EUROPE	Apiospora montagnei	Apiospora montagnei Sacc.
4869068427		host':'Bambusoideae'	Poaceae(Bamboo)	IN	India	ASIA	Apiospora montagnei	Apiospora montagnei Sacc.
4099677332		host: Bambusa sp.	Poaceae(Bamboo)	IE	Ireland	EUROPE	Apiospora sphaerosperma	Apiospora sphaerosperma (Pers.) Pintos & P.Alvarado
4099631340	culms dead	host: Phragmites sp.	Poaceae(non-bamboo)	IE	Ireland	EUROPE	Apiospora sphaerosperma	Apiospora sphaerosperma (Pers.) Pintos & P.Alvarado
4099374181	stakes	host: Bambusa sp.	Poaceae(Bamboo)	IE	Ireland	EUROPE	Apiospora shiraiana	Apiospora shiraiana (P.Syd.) Hara
4869064238		host':'Phragmites communis'	Poaceae(non-bamboo)	GB	United Kingdom	EUROPE	Apiospora montagnei	Apiospora montagnei Sacc.
4869064233		host':'Phragmites communis'	Poaceae(non-bamboo)	GB	United Kingdom	EUROPE	Apiospora montagnei	Apiospora montagnei Sacc.
4869064227		host':'Poaceae'	Poaceae(non-bamboo)	GB	United Kingdom	EUROPE	Apiospora montagnei	Apiospora montagnei Sacc.
4869064209		host':'Phragmites communis'	Poaceae(non-bamboo)	GB	United Kingdom	EUROPE	Apiospora sphaerosperma	Apiospora sphaerosperma (Pers.) Pintos & P.Alvarado
4869064203		host':'Phragmites communis'	Poaceae(non-bamboo)	GB	United Kingdom	EUROPE	Apiospora sphaerosperma	Apiospora sphaerosperma (Pers.) Pintos & P.Alvarado
4869064197		host':'Phragmites communis'	Poaceae(non-bamboo)	GB	United Kingdom	EUROPE	Apiospora sphaerosperma	Apiospora sphaerosperma (Pers.) Pintos & P.Alvarado
4869064180		host':'Phragmites communis'	Poaceae(non-bamboo)	GB	United Kingdom	EUROPE	Apiospora sphaerosperma	Apiospora sphaerosperma (Pers.) Pintos & P.Alvarado
4869064178		host':'Phragmites communis'	Poaceae(non-bamboo)	GB	United Kingdom	EUROPE	Apiospora sphaerosperma	Apiospora sphaerosperma (Pers.) Pintos & P.Alvarado
4869064171		host':'Phragmites communis'	Poaceae(non-bamboo)	GB	United Kingdom	EUROPE	Apiospora sphaerosperma	Apiospora sphaerosperma (Pers.) Pintos & P.Alvarado
4869064148		host':'Glyceria maxima'	Poaceae(non-bamboo)	GB	United Kingdom	EUROPE	Apiospora sphaerosperma	Apiospora sphaerosperma (Pers.) Pintos & P.Alvarado
4869064143		host':'Carex acutiformis'	Cyperaceae	GB	United Kingdom	EUROPE	Apiospora sphaerosperma	Apiospora sphaerosperma (Pers.) Pintos & P.Alvarado
4869064015		host':'Arundinaria'	Poaceae(Bamboo)	GB	United Kingdom	EUROPE	Apiospora montagnei	Apiospora montagnei Sacc.
4869059616		host':'Triticum'	Poaceae(non-bamboo)	US	United States	NORTH_AMERICA	Apiospora sphaerosperma	Apiospora sphaerosperma (Pers.) Pintos & P.Alvarado
4869059543		host':'Phragmites communis'	Poaceae(non-bamboo)	GB	United Kingdom	EUROPE	Apiospora sphaerosperma	Apiospora sphaerosperma (Pers.) Pintos & P.Alvarado
4869059513		host':'Phragmites communis'	Poaceae(non-bamboo)	GB	United Kingdom	EUROPE	Apiospora sphaerosperma	Apiospora sphaerosperma (Pers.) Pintos & P.Alvarado
4869059498		host':'Phragmites communis'	Poaceae(non-bamboo)	GB	United Kingdom	EUROPE	Apiospora sphaerosperma	Apiospora sphaerosperma (Pers.) Pintos & P.Alvarado
4869059491		host':'Phragmites communis'	Poaceae(non-bamboo)	GB	United Kingdom	EUROPE	Apiospora sphaerosperma	Apiospora sphaerosperma (Pers.) Pintos & P.Alvarado
4869059484		host':'Phragmites communis'	Poaceae(non-bamboo)	GB	United Kingdom	EUROPE	Apiospora sphaerosperma	Apiospora sphaerosperma (Pers.) Pintos & P.Alvarado
4869059479		host':'Cladium mariscus'	Cyperaceae	GB	United Kingdom	EUROPE	Apiospora sphaerosperma	Apiospora sphaerosperma (Pers.) Pintos & P.Alvarado
4869059473		host':'Glyceria maxima'	Poaceae(non-bamboo)	GB	United Kingdom	EUROPE	Apiospora sphaerosperma	Apiospora sphaerosperma (Pers.) Pintos & P.Alvarado
4869059463		host':'Carex acutiformis'	Cyperaceae	GB	United Kingdom	EUROPE	Apiospora sphaerosperma	Apiospora sphaerosperma (Pers.) Pintos & P.Alvarado
4869057313		host':'Phragmites'	Poaceae(non-bamboo)	GB	United Kingdom	EUROPE	Apiospora sphaerosperma	Apiospora sphaerosperma (Pers.) Pintos & P.Alvarado
4869056322		host':'Saccharum officinarum'	Poaceae(non-bamboo)	ES	Spain	EUROPE	Apiospora sacchari	Apiospora sacchari (Speg.) Pintos & P.Alvarado
4869054476		host':'Arundo sp. ?'	Poaceae(bamboo)	PT	Portugal	EUROPE	Apiospora sphaerosperma	Apiospora sphaerosperma (Pers.) Pintos & P.Alvarado
4869053368		host':'Arundinaria alpina'	Poaceae(Bamboo)	KE	Kenya	AFRICA		Apiospora Sacc., 1875
4869053356		host':'Pteridium aquilinum'	Dennstaedtiaceae	GB	United Kingdom	EUROPE	Apiospora sphaerosperma	Apiospora sphaerosperma (Pers.) Pintos & P.Alvarado
4869048660		host':'Psamma'	other plant	GB	United Kingdom	EUROPE	Apiospora sphaerosperma	Apiospora sphaerosperma (Pers.) Pintos & P.Alvarado
4869047307		host':'Arundo donax'	Poaceae(bamboo)	PT	Portugal	EUROPE	Apiospora sphaerosperma	Apiospora sphaerosperma (Pers.) Pintos & P.Alvarado
4099193344		host: Bambusa sp.	Poaceae(Bamboo)	IE	Ireland	EUROPE	Apiospora sphaerosperma	Apiospora sphaerosperma (Pers.) Pintos & P.Alvarado
4869047304		host':'[Phragmites australis]'	Poaceae(non-bamboo)	DE	Germany	EUROPE	Apiospora sphaerosperma	Apiospora sphaerosperma (Pers.) Pintos & P.Alvarado
4869046851		host':'Ammophila arenaria'	Poaceae(non-bamboo)	GB	United Kingdom	EUROPE	Apiospora sphaerosperma	Apiospora sphaerosperma (Pers.) Pintos & P.Alvarado
4869043270		host':'Zea mays'	Poaceae(non-bamboo)	GB	United Kingdom	EUROPE	Apiospora montagnei	Apiospora montagnei Sacc.
4869043191		host':'Lycopersicon esculentum'	Solanaceae	CN	China	ASIA	Apiospora sphaerosperma	Apiospora sphaerosperma (Pers.) Pintos & P.Alvarado
4868942460		host':'Nicotiana tabacum'	Solanaceae	IQ	Iraq	ASIA	Apiospora sphaerosperma	Apiospora sphaerosperma (Pers.) Pintos & P.Alvarado
4869038310		host':'Phragmites australis'	Poaceae(non-bamboo)	AT	Austria	EUROPE	Apiospora montagnei	Apiospora montagnei Sacc.
4153314060		Querqus infectoria	Fagaceae	IR	Iran	ASIA	Apiospora intestini	Apiospora intestini (Kajale, Sonawane & Roh.Sharma) Pintos & P.Alvarado
4869037473		host':'Phragmites communis'	Poaceae(non-bamboo)	GB	United Kingdom	EUROPE	Apiospora sphaerosperma	Apiospora sphaerosperma (Pers.) Pintos & P.Alvarado
3348446318		Persian oak	Fagaceae	IR	Iran	ASIA	Apiospora marii	Apiospora marii (Larrondo & Calvo) Pintos & P.Alvarado
4869032230		host':'Plantae'	other plant	IN	India	ASIA	Apiospora sacchari	Apiospora sacchari (Speg.) Pintos & P.Alvarado
3761718545	Palearctic		-	IS	Iceland	EUROPE	Apiospora rasikravindrae	Apiospora rasikravindrae (Shiv M.Singh, L.S.Yadav, P.N.Singh, Rah.Sharma & S.K.Singh) Pintos & P.Alvarado
4869030410		host':'Sambucus racemosa'	Viburnaceae	DE	Germany	EUROPE	Apiospora montagnei	Apiospora montagnei Sacc.
4869024505		host':'Arundinaria'	Poaceae(Bamboo)	GB	United Kingdom	EUROPE	Apiospora hysterina	Apiospora hysterina (Sacc.) Pintos & P.Alvarado
4869024359		host':'Rottboellia exaltata'	Poaceae(non-bamboo)	PH	Philippines	ASIA	Apiospora montagnei	Apiospora montagnei Sacc.
4869021485		host':'Saccharum officinarum'	Poaceae(non-bamboo)	IN	India	ASIA	Apiospora camptospora	Apiospora camptospora Penz. & Sacc.
5067880071		host: Sorghum halapense	Poaceae(non-bamboo)	JM	Jamaica	NORTH_AMERICA	Apiospora camptospora	Apiospora camptospora Penz. & Sacc.
4869019783		host':'Phragmites australis'	Poaceae(non-bamboo)	GB	United Kingdom	EUROPE	Apiospora sphaerosperma	Apiospora sphaerosperma (Pers.) Pintos & P.Alvarado
4869017575		host':'Schoenus sp.'	Poaceae(non-bamboo)	AU	Australia	OCEANIA	Apiospora pterosperma	Apiospora pterosperma (Cooke & Massee) Pintos & P.Alvarado
4869016806		host':'Bambusa rotra'	Poaceae(Bamboo)	DE	Germany	EUROPE	Apiospora montagnei	Apiospora montagnei Sacc.
4869014751		host':'Engelhardtia colebrookiana'	Juglandaceae	IN	India	ASIA		Apiospora Sacc., 1875
4869161958		host':'Bambusa vulgaris'	Poaceae(Bamboo)	JM	Jamaica	NORTH_AMERICA	Apiospora camptospora	Apiospora camptospora Penz. & Sacc.
4869012319		host':'Poaceae'	Poaceae(non-bamboo)	GB	United Kingdom	EUROPE	Apiospora montagnei	Apiospora montagnei Sacc.
4869011837		host':'Bambusa polymorpha'	Poaceae(Bamboo)	IN	India	ASIA	Apiospora montagnei	Apiospora montagnei Sacc.
4869010670		host':'Molinia caerulea'	Poaceae(non-bamboo)	IT	Italy	EUROPE	Apiospora punctum	Apiospora punctum Sacc. & Speg., 1878
4869010668		host':'Panicum'	Poaceae(non-bamboo)	US	United States	NORTH_AMERICA	Apiospora spinulosa	Apiospora spinulosa Petr.
4869009860		host':'Andropogon ischaemum'	Poaceae(non-bamboo)	IT	Italy	EUROPE	Apiospora montagnei	Apiospora montagnei Sacc.
4869161957		host':'Saccharum officinarum'	Poaceae(non-bamboo)	JM	Jamaica	NORTH_AMERICA	Apiospora montagnei	Apiospora montagnei Sacc.
4869129900		host':'Saccharum officinarum'	Poaceae(non-bamboo)	JM	Jamaica	NORTH_AMERICA	Apiospora camptospora	Apiospora camptospora Penz. & Sacc.
4869005215		host':'Bambusa mytiocylum'	Poaceae(Bamboo)	IT	Italy	EUROPE	Apiospora hysterina	Apiospora hysterina (Sacc.) Pintos & P.Alvarado
4869004990		host':'Lycopersicon esculentum'	Solanaceae	GB	United Kingdom	EUROPE	Apiospora sphaerosperma	Apiospora sphaerosperma (Pers.) Pintos & P.Alvarado
4869004267		host':'Casuarina equisetifolia'	Casuarinaceae	IN	India	ASIA	Apiospora montagnei	Apiospora montagnei Sacc.
4869003719		host':'Plantae'	other plant	US	United States	NORTH_AMERICA	Apiospora spinulosa	Apiospora spinulosa Petr.
4869001251		host':'Bambusoideae'	Poaceae(Bamboo)	IN	India	ASIA	Apiospora sphaerosperma	Apiospora sphaerosperma (Pers.) Pintos & P.Alvarado
4868990665		host':'Theobroma cacao'	Malvaceae	JM	Jamaica	NORTH_AMERICA	Apiospora montagnei	Apiospora montagnei Sacc.
4868980317		host':'Bambusa vulgaris'	Poaceae(Bamboo)	JM	Jamaica	NORTH_AMERICA	Apiospora camptospora	Apiospora camptospora Penz. & Sacc.
4868970748		host':'Sorghum halepense'	Poaceae(non-bamboo)	JM	Jamaica	NORTH_AMERICA	Apiospora camptospora	Apiospora camptospora Penz. & Sacc.
4868788863		host':'Cupressus'	Cupressaceae	JM	Jamaica	NORTH_AMERICA	Apiospora montagnei	Apiospora montagnei Sacc.
4868778509		host':'Bambusa vulgaris'	Poaceae(Bamboo)	JM	Jamaica	NORTH_AMERICA	Apiospora camptospora	Apiospora camptospora Penz. & Sacc.
4868995604		host':'Poaceae'	Poaceae(non-bamboo)	GB	United Kingdom	EUROPE	Apiospora montagnei	Apiospora montagnei Sacc.
4868752114		host':'Bambusa vulgaris'	Poaceae(Bamboo)	JM	Jamaica	NORTH_AMERICA	Apiospora montagnei	Apiospora montagnei Sacc.
4868992876		host':'Phragmites communis'	Poaceae(non-bamboo)	DE	Germany	EUROPE	Apiospora sphaerosperma	Apiospora sphaerosperma (Pers.) Pintos & P.Alvarado
4868992871		host':'Phragmites communis'	Poaceae(non-bamboo)	SE	Sweden	EUROPE	Apiospora sphaerosperma	Apiospora sphaerosperma (Pers.) Pintos & P.Alvarado
4868992857		host':'Coffea'	Rubiaceae	KE	Kenya	AFRICA	Apiospora sphaerosperma	Apiospora sphaerosperma (Pers.) Pintos & P.Alvarado
4868752113		host':'Bambusa vulgaris'	Poaceae(Bamboo)	JM	Jamaica	NORTH_AMERICA	Apiospora montagnei	Apiospora montagnei Sacc.
4868751586		host':'Panicum maximum'	Poaceae(non-bamboo)	JM	Jamaica	NORTH_AMERICA	Apiospora camptospora	Apiospora camptospora Penz. & Sacc.
4099853160		host: Bambusa vulgaris	Poaceae(Bamboo)	JM	Jamaica	NORTH_AMERICA	Apiospora shiraiana	Apiospora shiraiana (P.Syd.) Hara
4868990342		host':'Bambusa bambos'	Poaceae(Bamboo)	PK	Pakistan	ASIA	Apiospora sphaerosperma	Apiospora sphaerosperma (Pers.) Pintos & P.Alvarado
4868986713		host':'Andropogon sorghum'	Poaceae(non-bamboo)	IN	India	ASIA	Apiospora sacchari	Apiospora sacchari (Speg.) Pintos & P.Alvarado
4868986061		host':'Dactylis glomerata'	Poaceae(non-bamboo)	GB	United Kingdom	EUROPE	Apiospora arundinis	Apiospora arundinis (Corda) Pintos & P.Alvarado
4868986060		host':'Agropyron sp.'	Poaceae(non-bamboo)	GB	United Kingdom	EUROPE	Apiospora sphaerosperma	Apiospora sphaerosperma (Pers.) Pintos & P.Alvarado
4868985275		host':'balasam'	-	IN	India	ASIA	Apiospora aurea	Apiospora aurea (Calvo & Guarro) Pintos & P.Alvarado
4868985172		host':'Bambusa'	Poaceae(Bamboo)	US	United States	NORTH_AMERICA	Apiospora sphaerosperma	Apiospora sphaerosperma (Pers.) Pintos & P.Alvarado
4868984604		host':'Arundinaria'	Poaceae(Bamboo)	GB	United Kingdom	EUROPE	Apiospora sphaerosperma	Apiospora sphaerosperma (Pers.) Pintos & P.Alvarado
4099779771		host: Bambusa sp.	Poaceae(Bamboo)	JM	Jamaica	NORTH_AMERICA	Apiospora curvispora	Apiospora curvispora (Speg.) Rehm
4099750481	grass stems	host: Cymbopogon citratus	Poaceae(non-bamboo)	JM	Jamaica	NORTH_AMERICA		Apiospora Sacc., 1875
4868981954		host':'Poaceae'	Poaceae(non-bamboo)	DE	Germany	EUROPE	Apiospora sphaerosperma	Apiospora sphaerosperma (Pers.) Pintos & P.Alvarado
4868981157		host':'Bambusa'	Poaceae(Bamboo)	KE	Kenya	AFRICA	Apiospora sphaerosperma	Apiospora sphaerosperma (Pers.) Pintos & P.Alvarado
4868980938		host':'Themeda anathera'	Poaceae(non-bamboo)	PK	Pakistan	ASIA	Apiospora montagnei	Apiospora montagnei Sacc.
4868980789		host':'Bambusoideae'	Poaceae(Bamboo)	GB	United Kingdom	EUROPE	Apiospora montagnei	Apiospora montagnei Sacc.
4099635158		host: Bambusa vulgaris	Poaceae(Bamboo)	JM	Jamaica	NORTH_AMERICA	Apiospora shiraiana	Apiospora shiraiana (P.Syd.) Hara
4868980308		host':'Bambusoideae'	Poaceae(Bamboo)	GB	United Kingdom	EUROPE	Apiospora montagnei	Apiospora montagnei Sacc.
4868979922	in bamboo garden	host':'Thamnocalamus spathuliflorus'	Poaceae(Bamboo)	GB	United Kingdom	EUROPE	Apiospora hysterina	Apiospora hysterina (Sacc.) Pintos & P.Alvarado
4099374165		host: Bambusa vulgaris	Poaceae(Bamboo)	JM	Jamaica	NORTH_AMERICA	Apiospora shiraiana	Apiospora shiraiana (P.Syd.) Hara
4099314429		host: Bambusa sp.	Poaceae(Bamboo)	JM	Jamaica	NORTH_AMERICA	Apiospora hysterina	Apiospora hysterina (Sacc.) Pintos & P.Alvarado
1930405289	mature riverine forest, on bamboo		Poaceae(Bamboo)	JM	Jamaica	NORTH_AMERICA	Apiospora arundinis	Apiospora arundinis (Corda) Pintos & P.Alvarado
5898517107	on Astragalus andaulgensis B. Fedtsch		Fabaceae	KG	Kyrgyzstan	EUROPE	Apiospora montagnei	Apiospora montagnei Sacc.
4099677318		host: Cymbopogon nardus	Poaceae(non-bamboo)	KN	Saint Kitts and Nevis	NORTH_AMERICA	Apiospora camptospora	Apiospora camptospora Penz. & Sacc.
4868972860		host':'Poaceae'	Poaceae(non-bamboo)	GB	United Kingdom	EUROPE	Apiospora montagnei	Apiospora montagnei Sacc.
4869158300		host':'Sasa borealis'	Poaceae(Bamboo)	KR	Korea	ASIA	Apiospora montagnei	Apiospora montagnei Sacc.
4868972850		host':'Lactuca sativa'	Asteraceae	GB	United Kingdom	EUROPE	Apiospora montagnei	Apiospora montagnei Sacc.
4868972669		host':'Poaceae'	Poaceae(non-bamboo)	GB	United Kingdom	EUROPE	Apiospora montagnei	Apiospora montagnei Sacc.
4868971918		host':'Arundinaria'	Poaceae(Bamboo)	GB	United Kingdom	EUROPE	Apiospora montagnei	Apiospora montagnei Sacc.
4868983567		host':'Sasa borealis'	Poaceae(Bamboo)	KR	Korea	ASIA	Apiospora montagnei	Apiospora montagnei Sacc.
4868861068		host':'Phyllostachys aurea'	Poaceae(Bamboo)	KR	Korea	ASIA	Apiospora hysterina	Apiospora hysterina (Sacc.) Pintos & P.Alvarado
4868861067		host':'Phyllostachys aurea'	Poaceae(Bamboo)	KR	Korea	ASIA	Apiospora hysterina	Apiospora hysterina (Sacc.) Pintos & P.Alvarado
4868961912		host':'Phyllostachys'	Poaceae(Bamboo)	US	United States	NORTH_AMERICA	Apiospora hysterina	Apiospora hysterina (Sacc.) Pintos & P.Alvarado
4868961773		host':'Psamma arenaria'	Poaceae(non-bamboo)	FR	France	EUROPE	Apiospora montagnei	Apiospora montagnei Sacc.
3985153096		Amaranthus hybridus	Amaranthaceae	KR	Korea	ASIA	Apiospora arundinis	Apiospora arundinis (Corda) Pintos & P.Alvarado
3349117788		Arctoscopus japonicus	animal	KR	Korea	ASIA	Apiospora rasikravindrae	Apiospora rasikravindrae (Shiv M.Singh, L.S.Yadav, P.N.Singh, Rah.Sharma & S.K.Singh) Pintos & P.Alvarado
4868958645		host':'Arundinaria sp.'	Poaceae(Bamboo)	GB	United Kingdom	EUROPE	Apiospora arundinis	Apiospora arundinis (Corda) Pintos & P.Alvarado
4868958644		host':'Arrhenatherum sp.'	Poaceae(non-bamboo)	GB	United Kingdom	EUROPE	Apiospora sphaerosperma	Apiospora sphaerosperma (Pers.) Pintos & P.Alvarado
4868958624		host':'Bambusa sp.'	Poaceae(Bamboo)	GB	United Kingdom	EUROPE	Apiospora sphaerosperma	Apiospora sphaerosperma (Pers.) Pintos & P.Alvarado
4868957828		host':'Poaceae'	Poaceae(non-bamboo)	PK	Pakistan	ASIA	Apiospora sacchari	Apiospora sacchari (Speg.) Pintos & P.Alvarado
4868957422		host':'Bambusoideae'	Poaceae(Bamboo)	GB	United Kingdom	EUROPE	Apiospora montagnei	Apiospora montagnei Sacc.
3349065831		Arctoscopus japonicus	animal	KR	Korea	ASIA	Apiospora saccharicola	Apiospora saccharicola (F.Stevens) Pintos & P.Alvarado
4868655568		host':'Bambus staba'	Poaceae(Bamboo)	LI	Liechtenstein	EUROPE	Apiospora sphaerosperma	Apiospora sphaerosperma (Pers.) Pintos & P.Alvarado
4868954782		host':'Arundinaria'	Poaceae(Bamboo)	GB	United Kingdom	EUROPE	Apiospora sphaerosperma	Apiospora sphaerosperma (Pers.) Pintos & P.Alvarado
4868954630		host':'Plantae'	other plant	GB	United Kingdom	EUROPE	Apiospora sphaerosperma	Apiospora sphaerosperma (Pers.) Pintos & P.Alvarado
4868952375		host':'Desmostachya bipinatata'	Poaceae(non-bamboo)	PK	Pakistan	ASIA	Apiospora montagnei	Apiospora montagnei Sacc.
4868951102		host':'Cladium mariscus'	Cyperaceae	GB	United Kingdom	EUROPE	Apiospora sphaerosperma	Apiospora sphaerosperma (Pers.) Pintos & P.Alvarado
4868950338		host':'Phragmites communis'	Poaceae(non-bamboo)	GB	United Kingdom	EUROPE	Apiospora sphaerosperma	Apiospora sphaerosperma (Pers.) Pintos & P.Alvarado
4868950317		host':'Bambusoideae'	Poaceae(Bamboo)	GB	United Kingdom	EUROPE	Apiospora montagnei	Apiospora montagnei Sacc.
4869113730		host':'Dendrocalamus giganteus'	Poaceae(Bamboo)	LK	Sri Lanka	ASIA	Apiospora camptospora	Apiospora camptospora Penz. & Sacc.
4869076336		host':'Bambuseae'	Poaceae(Bamboo)	LK	Sri Lanka	ASIA	Apiospora montagnei	Apiospora montagnei Sacc.
4869070353		host':'Apiospora camptospora'	fungi	LK	Sri Lanka	ASIA	Apiospora camptospora	Apiospora camptospora Penz. & Sacc.
4868943575		host':'Leucaena leucocephala'	Fabaceae	IN	India	ASIA	Apiospora euphorbiae	Apiospora euphorbiae (M.B.Ellis) X.G.Tian & Tibpromma
4868942604		host':'Piper betle'	Piperaceae	IN	India	ASIA	Apiospora sphaerosperma	Apiospora sphaerosperma (Pers.) Pintos & P.Alvarado
4868942591		host':'Coriandrum'	Apiaceae	IN	India	ASIA	Apiospora montagnei	Apiospora montagnei Sacc.
4869067280		host':'Theobroma cacao'	Malvaceae	LK	Sri Lanka	ASIA	Apiospora arundinis	Apiospora arundinis (Corda) Pintos & P.Alvarado
4868942004		host':'Arundinaria'	Poaceae(Bamboo)	GB	United Kingdom	EUROPE	Apiospora montagnei	Apiospora montagnei Sacc.
4868941341		host':'Bambusa'	Poaceae(Bamboo)	US	United States	NORTH_AMERICA	Apiospora montagnei	Apiospora montagnei Sacc.
4868941013		host':'Phalaris arundinacea'	Poaceae(non-bamboo)	GB	United Kingdom	EUROPE	Apiospora sphaerosperma	Apiospora sphaerosperma (Pers.) Pintos & P.Alvarado
4868941006		host':'Arundinaria'	Poaceae(Bamboo)	GB	United Kingdom	EUROPE	Apiospora montagnei	Apiospora montagnei Sacc.
4868940711		host':'Bambusa arundinacea'	Poaceae(Bamboo)	IN	India	ASIA	Apiospora sphaerosperma	Apiospora sphaerosperma (Pers.) Pintos & P.Alvarado
4868940391		host':'Dactylis glomerata'	Poaceae(non-bamboo)	GB	United Kingdom	EUROPE	Apiospora montagnei	Apiospora montagnei Sacc.
4868940375		host':'Arundinaria'	Poaceae(Bamboo)	GB	United Kingdom	EUROPE	Apiospora montagnei	Apiospora montagnei Sacc.
4868938910		host':'Citrus'	Rutaceae	GB	United Kingdom	EUROPE	Apiospora sphaerosperma	Apiospora sphaerosperma (Pers.) Pintos & P.Alvarado
4869037453		host':'Bambusa'	Poaceae(Bamboo)	LK	Sri Lanka	ASIA	Apiospora montagnei	Apiospora montagnei Sacc.
4868938861		host':'Bambusoideae'	Poaceae(Bamboo)	GB	United Kingdom	EUROPE	Apiospora sphaerosperma	Apiospora sphaerosperma (Pers.) Pintos & P.Alvarado
4868938857		host':'Bambusa'	Poaceae(Bamboo)	GB	United Kingdom	EUROPE	Apiospora sphaerosperma	Apiospora sphaerosperma (Pers.) Pintos & P.Alvarado
4868956343		host':'Oryza sativa'	Poaceae(non-bamboo)	LK	Sri Lanka	ASIA	Apiospora montagnei	Apiospora montagnei Sacc.
4868938847		host':'Bambusoideae'	Poaceae(Bamboo)	CA	Canada	NORTH_AMERICA	Apiospora sphaerosperma	Apiospora sphaerosperma (Pers.) Pintos & P.Alvarado
4868936444		host':'Bambuseae'	Poaceae(Bamboo)	GB	United Kingdom	EUROPE	Apiospora sphaerosperma	Apiospora sphaerosperma (Pers.) Pintos & P.Alvarado
4868933756		host':'Lactuca sativa'	Asteraceae	TH	Thailand	ASIA	Apiospora montagnei	Apiospora montagnei Sacc.
4868932256		host':'Phragmites australis'	Poaceae(non-bamboo)	GB	United Kingdom	EUROPE	Apiospora montagnei	Apiospora montagnei Sacc.
4868931733		host':'Vigna sinensis'	Fabaceae	IN	India	ASIA	Apiospora sphaerosperma	Apiospora sphaerosperma (Pers.) Pintos & P.Alvarado
4868931398		host':'Plantae'	other plant	IN	India	ASIA	Apiospora sphaerosperma	Apiospora sphaerosperma (Pers.) Pintos & P.Alvarado
4868931293		host':'Cortaderia selloana'	Poaceae(non-bamboo)	GB	United Kingdom	EUROPE	Apiospora montagnei	Apiospora montagnei Sacc.
4868931290		host':'Arundinaria'	Poaceae(Bamboo)	GB	United Kingdom	EUROPE	Apiospora montagnei	Apiospora montagnei Sacc.
4868930792		host':'Bambusoideae'	Poaceae(Bamboo)	GB	United Kingdom	EUROPE	Apiospora sphaerosperma	Apiospora sphaerosperma (Pers.) Pintos & P.Alvarado
4868930789		host':'Bambusoideae'	Poaceae(Bamboo)	GB	United Kingdom	EUROPE	Apiospora montagnei	Apiospora montagnei Sacc.
4868930548		host':'Bambusoideae'	Poaceae(Bamboo)	GB	United Kingdom	EUROPE	Apiospora montagnei	Apiospora montagnei Sacc.
4868930124		host':'Arundinaria'	Poaceae(Bamboo)	GB	United Kingdom	EUROPE	Apiospora hysterina	Apiospora hysterina (Sacc.) Pintos & P.Alvarado
4868930063		host':'Felis cattus'	animal	GB	United Kingdom	EUROPE	Apiospora montagnei	Apiospora montagnei Sacc.
4868872056		host':'Pinus'	Pinaceae	LK	Sri Lanka	ASIA	Apiospora montagnei	Apiospora montagnei Sacc.
4868929113		host':'Pisum sativum'	Fabaceae	GB	United Kingdom	EUROPE	Apiospora montagnei	Apiospora montagnei Sacc.
4868927113		host':'xxxx'	-	AU	Australia	OCEANIA	Apiospora sacchari	Apiospora sacchari (Speg.) Pintos & P.Alvarado
4868926858		host':'Bambuseae'	Poaceae(Bamboo)	US	United States	NORTH_AMERICA	Apiospora camptospora	Apiospora camptospora Penz. & Sacc.
4868657216		host':'Camellia sinensis'	Theaceae	LK	Sri Lanka	ASIA	Apiospora montagnei	Apiospora montagnei Sacc.
3347488450		Fraxinus excelsior	Oleaceae	LT	Lithuania	EUROPE	Apiospora arundinis	Apiospora arundinis (Corda) Pintos & P.Alvarado
4868924636		host':'Bambusa arundinacea'	Poaceae(Bamboo)	IN	India	ASIA	Apiospora sphaerosperma	Apiospora sphaerosperma (Pers.) Pintos & P.Alvarado
4868924104		host':'Pseudotsuga douglasii'	Pinaceae	GB	United Kingdom	EUROPE	Apiospora montagnei	Apiospora montagnei Sacc.
4868923971		host':'Ammophila arenaria'	Poaceae(non-bamboo)	GB	United Kingdom	EUROPE	Apiospora sphaerosperma	Apiospora sphaerosperma (Pers.) Pintos & P.Alvarado
4868923544		host':'Fagus sylvatica'	Fagaceae	GB	United Kingdom	EUROPE	Apiospora montagnei	Apiospora montagnei Sacc.
4868923239		host':'Crataeva adansonii'	Capparaceae	IN	India	ASIA	Apiospora sphaerosperma	Apiospora sphaerosperma (Pers.) Pintos & P.Alvarado
4868921711		host':'Ammophila'	Poaceae(non-bamboo)	GB	United Kingdom	EUROPE	Apiospora euphorbiae	Apiospora euphorbiae (M.B.Ellis) X.G.Tian & Tibpromma
3346084858		Pinus mugo 2-yr-old stump of a burned tree	Pinaceae	LT	Lithuania	EUROPE	Apiospora arundinis	Apiospora arundinis (Corda) Pintos & P.Alvarado
4868917933		host':'Poaceae'	Poaceae(non-bamboo)	GB	United Kingdom	EUROPE	Apiospora sphaerosperma	Apiospora sphaerosperma (Pers.) Pintos & P.Alvarado
4868914888		host':'Arundinaria'	Poaceae(Bamboo)	GB	United Kingdom	EUROPE	Apiospora montagnei	Apiospora montagnei Sacc.
4868914847		host':'Cortaderia selloana'	Poaceae(non-bamboo)	GB	United Kingdom	EUROPE		Apiospora Sacc., 1875
4868914787		host':'Arundinaria'	Poaceae(Bamboo)	GB	United Kingdom	EUROPE	Apiospora sphaerosperma	Apiospora sphaerosperma (Pers.) Pintos & P.Alvarado
4868914215		host':'Bambusa nutans'	Poaceae(Bamboo)	IN	India	ASIA	Apiospora sphaerosperma	Apiospora sphaerosperma (Pers.) Pintos & P.Alvarado
4998067687	An Arundo donax		Poaceae(bamboo)	ME	Montenegro	EUROPE	Apiospora arundinis	Apiospora arundinis (Corda) Pintos & P.Alvarado
4868913440		host':'Lens esculenta'	Fabaceae	AR	Argentina	SOUTH_AMERICA	Apiospora montagnei	Apiospora montagnei Sacc.
4868912332		host':'Lepidosperma'	Cyperaceae	AU	Australia	OCEANIA	Apiospora pterosperma	Apiospora pterosperma (Cooke & Massee) Pintos & P.Alvarado
4868883910		host':'Dendrocalamus strictus'	Poaceae(Bamboo)	MM	Myanmar	ASIA	Apiospora saccharicola	Apiospora saccharicola (F.Stevens) Pintos & P.Alvarado
4868907689		host':'Arundinaria'	Poaceae(Bamboo)	US	United States	NORTH_AMERICA	Apiospora montagnei	Apiospora montagnei Sacc.
4868845600		host':'Bambusa siamensis'	Poaceae(Bamboo)	MM	Myanmar	ASIA	Apiospora hysterina	Apiospora hysterina (Sacc.) Pintos & P.Alvarado
4868903890		host':'Saccharum'	Poaceae(non-bamboo)	PK	Pakistan	ASIA	Apiospora sphaerosperma	Apiospora sphaerosperma (Pers.) Pintos & P.Alvarado
4868902963		host':'Plantae'	other plant	GB	United Kingdom	EUROPE	Apiospora sphaerosperma	Apiospora sphaerosperma (Pers.) Pintos & P.Alvarado
4868902830		host':'Bambusa arundinacea'	Poaceae(Bamboo)	IT	Italy	EUROPE	Apiospora montagnei	Apiospora montagnei Sacc.
4868902817		host':'Saccharum officinarum'	Poaceae(non-bamboo)	PH	Philippines	ASIA	Apiospora camptospora	Apiospora camptospora Penz. & Sacc.
4868843776		host':'Bambusa'	Poaceae(Bamboo)	MM	Myanmar	ASIA	Apiospora montagnei	Apiospora montagnei Sacc.
4868900986		host':'Carex riparia'	Cyperaceae	GB	United Kingdom	EUROPE	Apiospora montagnei	Apiospora montagnei Sacc.
4868900979		host':'Phragmites communis'	Poaceae(non-bamboo)	GB	United Kingdom	EUROPE	Apiospora sphaerosperma	Apiospora sphaerosperma (Pers.) Pintos & P.Alvarado
4868900968		host':'Phragmites communis'	Poaceae(non-bamboo)	GB	United Kingdom	EUROPE	Apiospora sphaerosperma	Apiospora sphaerosperma (Pers.) Pintos & P.Alvarado
4868900952		host':'Phragmites communis'	Poaceae(non-bamboo)	GB	United Kingdom	EUROPE	Apiospora sphaerosperma	Apiospora sphaerosperma (Pers.) Pintos & P.Alvarado
4868900932		host':'Phragmites communis'	Poaceae(non-bamboo)	GB	United Kingdom	EUROPE	Apiospora sphaerosperma	Apiospora sphaerosperma (Pers.) Pintos & P.Alvarado
4868900927		host':'Phragmites communis'	Poaceae(non-bamboo)	GB	United Kingdom	EUROPE	Apiospora sphaerosperma	Apiospora sphaerosperma (Pers.) Pintos & P.Alvarado
4868900921		host':'Cladium mariscus'	Cyperaceae	GB	United Kingdom	EUROPE	Apiospora sphaerosperma	Apiospora sphaerosperma (Pers.) Pintos & P.Alvarado
4868900782		host':'Arundinaria'	Poaceae(Bamboo)	GB	United Kingdom	EUROPE	Apiospora sphaerosperma	Apiospora sphaerosperma (Pers.) Pintos & P.Alvarado
4868900381		host':'Plantae'	other plant	IN	India	ASIA	Apiospora euphorbiae	Apiospora euphorbiae (M.B.Ellis) X.G.Tian & Tibpromma
4868679665		host':'Bambusa siamensis'	Poaceae(Bamboo)	MM	Myanmar	ASIA	Apiospora hysterina	Apiospora hysterina (Sacc.) Pintos & P.Alvarado
4099273474		host: Saccharum officinarum	Poaceae(non-bamboo)	MM	Myanmar	ASIA	Apiospora camptospora	Apiospora camptospora Penz. & Sacc.
4868895053		host':'Phragmites australis'	Poaceae(non-bamboo)	AT	Austria	EUROPE	Apiospora sphaerosperma	Apiospora sphaerosperma (Pers.) Pintos & P.Alvarado
4868894139		host':'Bambusa'	Poaceae(Bamboo)	IN	India	ASIA	Apiospora sacchari	Apiospora sacchari (Speg.) Pintos & P.Alvarado
1086474929	On leaf-sheaths of Saccharum officinarum		Poaceae(non-bamboo)	MM	Myanmar	ASIA	Apiospora camptospora	Apiospora camptospora Penz. & Sacc.
4099196347		host: Cymbopogon sp.	Poaceae(non-bamboo)	MS	Montserrat	NORTH_AMERICA	Apiospora camptospora	Apiospora camptospora Penz. & Sacc.
4868888590		host':'Cynodon dactylon'	Poaceae(non-bamboo)	US	United States	NORTH_AMERICA	Apiospora montagnei	Apiospora montagnei Sacc.
4868887281		host':'Dendrocalamus'	Poaceae(Bamboo)	IN	India	ASIA	Apiospora montagnei	Apiospora montagnei Sacc.
4868886500		host':'Phragmites communis'	Poaceae(non-bamboo)	GB	United Kingdom	EUROPE	Apiospora montagnei	Apiospora montagnei Sacc.
4868886496		host':'Phragmites communis'	Poaceae(non-bamboo)	GB	United Kingdom	EUROPE	Apiospora montagnei	Apiospora montagnei Sacc.
4868886489		host':'Agropyron repens'	Poaceae(non-bamboo)	GB	United Kingdom	EUROPE	Apiospora montagnei	Apiospora montagnei Sacc.
4868886468		host':'Phragmites communis'	Poaceae(non-bamboo)	GB	United Kingdom	EUROPE	Apiospora sphaerosperma	Apiospora sphaerosperma (Pers.) Pintos & P.Alvarado
4868886456		host':'Phragmites communis'	Poaceae(non-bamboo)	GB	United Kingdom	EUROPE	Apiospora sphaerosperma	Apiospora sphaerosperma (Pers.) Pintos & P.Alvarado
4868886445		host':'Phragmites communis'	Poaceae(non-bamboo)	GB	United Kingdom	EUROPE	Apiospora sphaerosperma	Apiospora sphaerosperma (Pers.) Pintos & P.Alvarado
4868886436		host':'Phragmites communis'	Poaceae(non-bamboo)	GB	United Kingdom	EUROPE	Apiospora sphaerosperma	Apiospora sphaerosperma (Pers.) Pintos & P.Alvarado
4868886429		host':'Phragmites communis'	Poaceae(non-bamboo)	GB	United Kingdom	EUROPE	Apiospora sphaerosperma	Apiospora sphaerosperma (Pers.) Pintos & P.Alvarado
4868886402		host':'Bambusa'	Poaceae(Bamboo)	GB	United Kingdom	EUROPE	Apiospora sphaerosperma	Apiospora sphaerosperma (Pers.) Pintos & P.Alvarado
4869149227		host':'Labiatae'	Labiatae	MW	Malawi	AFRICA	Apiospora sphaerosperma	Apiospora sphaerosperma (Pers.) Pintos & P.Alvarado
4869147516		host':'Palmae'	Palmae	MW	Malawi	AFRICA	Apiospora montagnei	Apiospora montagnei Sacc.
4869031304		host':'Arachis hypogaea'	Fabaceae	MW	Malawi	AFRICA	Apiospora montagnei	Apiospora montagnei Sacc.
4868883379		host':'Plantae'	other plant	IN	India	ASIA	Apiospora sacchari	Apiospora sacchari (Speg.) Pintos & P.Alvarado
4868973456		host':'Palmae'	Palmae	MW	Malawi	AFRICA	Apiospora sphaerosperma	Apiospora sphaerosperma (Pers.) Pintos & P.Alvarado
4868812730		host':'Nicotiana tabacum'	Solanaceae	MW	Malawi	AFRICA	Apiospora montagnei	Apiospora montagnei Sacc.
4868882820		host':'Saccharum officinarum'	Poaceae(non-bamboo)	AR	Argentina	SOUTH_AMERICA	Apiospora sacchari	Apiospora sacchari (Speg.) Pintos & P.Alvarado
4868812728		host':'Nicotiana tabacum'	Solanaceae	MW	Malawi	AFRICA	Apiospora sphaerosperma	Apiospora sphaerosperma (Pers.) Pintos & P.Alvarado
4868882741		host':'Musa paradisiaca'	Musaceae	IN	India	ASIA	Apiospora sphaerosperma	Apiospora sphaerosperma (Pers.) Pintos & P.Alvarado
4868882188		host':'Urtica'	Urticaceae	GB	United Kingdom	EUROPE	Apiospora montagnei	Apiospora montagnei Sacc.
4868783225		host':'Saccharum'	Poaceae(non-bamboo)	MW	Malawi	AFRICA	Apiospora montagnei	Apiospora montagnei Sacc.
4868881459		host':'Agropyron junceiforme'	Poaceae(non-bamboo)	GB	United Kingdom	EUROPE	Apiospora montagnei	Apiospora montagnei Sacc.
4868881148		host':'Arundinaria alpina'	Poaceae(Bamboo)	KE	Kenya	AFRICA		Apiospora Sacc., 1875
4868712796		host':'Arachis hypogaea'	Fabaceae	MW	Malawi	AFRICA	Apiospora sphaerosperma	Apiospora sphaerosperma (Pers.) Pintos & P.Alvarado
4868879758		host':'Bambusoideae'	Poaceae(Bamboo)	GB	United Kingdom	EUROPE	Apiospora montagnei	Apiospora montagnei Sacc.
4868877294		host':'Phragmites communis'	Poaceae(non-bamboo)	GB	United Kingdom	EUROPE	Apiospora montagnei	Apiospora montagnei Sacc.
4868877065		host':'Bambusa'	Poaceae(Bamboo)	BD	Canada	ASIA	Apiospora camptospora	Apiospora camptospora Penz. & Sacc.
4868708312		host':'Arachis hypogaea'	Fabaceae	MW	Malawi	AFRICA	Apiospora montagnei	Apiospora montagnei Sacc.
4868702891		host':'Arachis hypogaea'	Fabaceae	MW	Malawi	AFRICA	Apiospora sphaerosperma	Apiospora sphaerosperma (Pers.) Pintos & P.Alvarado
4868874568		host':'Phragmites'	Poaceae(non-bamboo)	GB	United Kingdom	EUROPE	Apiospora sphaerosperma	Apiospora sphaerosperma (Pers.) Pintos & P.Alvarado
4868872816		host':'Poaceae'	Poaceae(non-bamboo)	PT	Portugal	EUROPE	Apiospora sphaerosperma	Apiospora sphaerosperma (Pers.) Pintos & P.Alvarado
4099890311		host: Bambusa sp.	Poaceae(Bamboo)	MX	Mexico	NORTH_AMERICA	Apiospora camptospora	Apiospora camptospora Penz. & Sacc.
4099686315		host: Bambusa sp.	Poaceae(Bamboo)	MX	Mexico	NORTH_AMERICA	Apiospora camptospora	Apiospora camptospora Penz. & Sacc.
4868871806		host':'Dactylis glomerata'	Poaceae(non-bamboo)	GB	United Kingdom	EUROPE	Apiospora sphaerosperma	Apiospora sphaerosperma (Pers.) Pintos & P.Alvarado
4868865333	at woodland edge	host':'Arundinaria? sp.'	Poaceae(Bamboo)	GB	United Kingdom	EUROPE	Apiospora hysterina	Apiospora hysterina (Sacc.) Pintos & P.Alvarado
4868864935	in scrub at edge of grassland	host':'Urtica dioica'	Urticaceae	GB	United Kingdom	EUROPE	Apiospora sphaerosperma	Apiospora sphaerosperma (Pers.) Pintos & P.Alvarado
4868862896		host':'Poaceae'	Poaceae(non-bamboo)	GB	United Kingdom	EUROPE	Apiospora montagnei	Apiospora montagnei Sacc.
4099193918	leaf	host: Bambusa sp.	Poaceae(Bamboo)	MX	Mexico	NORTH_AMERICA	Apiospora sphaerosperma	Apiospora sphaerosperma (Pers.) Pintos & P.Alvarado
4099193345		host: Bambusa sp.	Poaceae(Bamboo)	MX	Mexico	NORTH_AMERICA	Apiospora sphaerosperma	Apiospora sphaerosperma (Pers.) Pintos & P.Alvarado
4868860055		host':'Sambucus nigra'	Viburnaceae	GB	United Kingdom	EUROPE	Apiospora montagnei	Apiospora montagnei Sacc.
4868858623		host':'Arundo donax'	Poaceae(bamboo)	PT	Portugal	EUROPE	Apiospora arundinis	Apiospora arundinis (Corda) Pintos & P.Alvarado
4868857183		host':'Arundinaria nitida'	Poaceae(Bamboo)	DE	Germany	EUROPE	Apiospora hysterina	Apiospora hysterina (Sacc.) Pintos & P.Alvarado
4099193335		host: Saccharum officinarum	Poaceae(non-bamboo)	MX	Mexico	NORTH_AMERICA	Apiospora camptospora	Apiospora camptospora Penz. & Sacc.
4099190322		host: Bambusa sp.	Poaceae(Bamboo)	MX	Mexico	NORTH_AMERICA	Apiospora camptospora	Apiospora camptospora Penz. & Sacc.
4868848144		host':'Andropogon ischaemum'	Poaceae(non-bamboo)	IT	Italy	EUROPE	Apiospora montagnei	Apiospora montagnei Sacc.
4868847210		host':'Heracleum'	Apiaceae	GB	United Kingdom	EUROPE	Apiospora montagnei	Apiospora montagnei Sacc.
4099156340	leaf	host: Tillandsia imperialis	Bromeliaceae	MX	Mexico	NORTH_AMERICA	Apiospora sphaerosperma	Apiospora sphaerosperma (Pers.) Pintos & P.Alvarado
4868845560		host':'Bambusa'	Poaceae(Bamboo)	PK	Pakistan	ASIA	Apiospora montagnei	Apiospora montagnei Sacc.
4868845396		host':'Deschampsia caespitosa'	Poaceae(non-bamboo)	GB	United Kingdom	EUROPE	Apiospora montagnei	Apiospora montagnei Sacc.
4868845326		host':'Bambusoideae'	Poaceae(Bamboo)	IN	India	ASIA	Apiospora sphaerosperma	Apiospora sphaerosperma (Pers.) Pintos & P.Alvarado
4868845050		host':'Schoenus sp.'	Poaceae(non-bamboo)	AU	Australia	OCEANIA	Apiospora pterosperma	Apiospora pterosperma (Cooke & Massee) Pintos & P.Alvarado
4868844175		host':'Deschampsia caespitosa'	Poaceae(non-bamboo)	GB	United Kingdom	EUROPE	Apiospora montagnei	Apiospora montagnei Sacc.
4869161751		host':'Bambusa'	Poaceae(Bamboo)	MY	Malaysia	ASIA		Apiospora Sacc., 1875
4868841982	in ditch by heathland nature reserve	host':'Phragmites australis'	Poaceae(non-bamboo)	GB	United Kingdom	EUROPE	Apiospora arundinis	Apiospora arundinis (Corda) Pintos & P.Alvarado
4868839998		host':'Phyllostachys bambusoides'	Poaceae(Bamboo)	JP	Japan	ASIA	Apiospora shiraiana	Apiospora shiraiana (P.Syd.) Hara
4868838175		host':'Bambusa simoni'	Poaceae(Bamboo)	PT	Portugal	EUROPE	Apiospora hysterina	Apiospora hysterina (Sacc.) Pintos & P.Alvarado
4868838051		host':'Xanthorrhoea'	Asphodelaceae	AU	Australia	OCEANIA	Apiospora sacchari	Apiospora sacchari (Speg.) Pintos & P.Alvarado
4868837250		host':'Casuarina equisetifolia'	Casuarinaceae	IN	India	ASIA	Apiospora montagnei	Apiospora montagnei Sacc.
4868835157		host':'Dendrocalamus'	Poaceae(Bamboo)	IN	India	ASIA	Apiospora montagnei	Apiospora montagnei Sacc.
4868835156		host':'Dendrocalamus'	Poaceae(Bamboo)	IN	India	ASIA	Apiospora sphaerosperma	Apiospora sphaerosperma (Pers.) Pintos & P.Alvarado
4868834422		host':'Eucalyptus parviflora'	Myrtaceae	AU	Australia	OCEANIA	Apiospora montagnei	Apiospora montagnei Sacc.
4869099209		host':'Bambusa blumeana'	Poaceae(Bamboo)	MY	Malaysia	ASIA	Apiospora camptospora	Apiospora camptospora Penz. & Sacc.
4868833743		host':'Phragmites communis'	Poaceae(non-bamboo)	DE	Germany	EUROPE	Apiospora sphaerosperma	Apiospora sphaerosperma (Pers.) Pintos & P.Alvarado
4868830573		host':'Geitonoplesium cymosum'	Asphodelaceae	AU	Australia	OCEANIA	Apiospora liliacearum	Apiospora liliacearum Petr.
4868830462		host':'Bambusoideae'	Poaceae(Bamboo)	GB	United Kingdom	EUROPE	Apiospora sphaerosperma	Apiospora sphaerosperma (Pers.) Pintos & P.Alvarado
4868829684		host':'Bambusa mitis'	Poaceae(Bamboo)	IT	Italy	EUROPE	Apiospora hysterina	Apiospora hysterina (Sacc.) Pintos & P.Alvarado
4868825649		host':'Lycopersicon esculentum'	Solanaceae	IN	India	ASIA	Apiospora sphaerosperma	Apiospora sphaerosperma (Pers.) Pintos & P.Alvarado
4868947999		host':'Cymbopogon citratus'	Poaceae(non-bamboo)	MY	Malaysia	ASIA	Apiospora camptospora	Apiospora camptospora Penz. & Sacc.
4868824208		host':'Bambusoideae'	Poaceae(Bamboo)	AU	Australia	OCEANIA	Apiospora montagnei	Apiospora montagnei Sacc.
4868919978		host':'Bambusa blumeana'	Poaceae(Bamboo)	MY	Malaysia	ASIA	Apiospora hysterina	Apiospora hysterina (Sacc.) Pintos & P.Alvarado
4868725165		host':'Bambusoideae'	Poaceae(Bamboo)	MY	Malaysia	ASIA	Apiospora montagnei	Apiospora montagnei Sacc.
4868820293		host':'Arundinaria'	Poaceae(Bamboo)	GB	United Kingdom	EUROPE	Apiospora montagnei	Apiospora montagnei Sacc.
4868815363	in bamboo garden	host':'Phyllostachys nigra var. henonis'	Poaceae(Bamboo)	GB	United Kingdom	EUROPE	Apiospora hysterina	Apiospora hysterina (Sacc.) Pintos & P.Alvarado
4868815275		host':'Arundinaria'	Poaceae(Bamboo)	GB	United Kingdom	EUROPE	Apiospora hysterina	Apiospora hysterina (Sacc.) Pintos & P.Alvarado
4868813166		host':'Plantae'	other plant	GB	United Kingdom	EUROPE	Apiospora montagnei	Apiospora montagnei Sacc.
4868813013		host':'Nicotiana tabacum'	Solanaceae	CA	Canada	NORTH_AMERICA	Apiospora sphaerosperma	Apiospora sphaerosperma (Pers.) Pintos & P.Alvarado
4868812736		host':'Brassica napus'	Brassicaceae	GB	United Kingdom	EUROPE	Apiospora sphaerosperma	Apiospora sphaerosperma (Pers.) Pintos & P.Alvarado
4868722134		host':'Bambusoideae'	Poaceae(Bamboo)	MY	Malaysia	ASIA	Apiospora muroiana	Apiospora muroiana I.Hino & Katum.
4868672471		host':'Theobroma cacao'	Malvaceae	MY	Malaysia	ASIA	Apiospora sphaerosperma	Apiospora sphaerosperma (Pers.) Pintos & P.Alvarado
4868812012		host':'Brassica juncea'	Brassicaceae	IN	India	ASIA	Apiospora montagnei	Apiospora montagnei Sacc.
4868811895		host':'Agropyron repens'	Poaceae(non-bamboo)	DE	Germany	EUROPE	Apiospora sphaerosperma	Apiospora sphaerosperma (Pers.) Pintos & P.Alvarado
4868811377		host':'Sambucus'	Viburnaceae	US	United States	NORTH_AMERICA	Apiospora montagnei	Apiospora montagnei Sacc.
4868807383		host':'mealy bug (Coccidae)'	animal	PH	Philippines	ASIA	Apiospora sphaerosperma	Apiospora sphaerosperma (Pers.) Pintos & P.Alvarado
4868806132		host':'Cladium mariscus'	Cyperaceae	GB	United Kingdom	EUROPE	Apiospora sphaerosperma	Apiospora sphaerosperma (Pers.) Pintos & P.Alvarado
4868806013		host':'Poaceae'	Poaceae(non-bamboo)	GB	United Kingdom	EUROPE	Apiospora sphaerosperma	Apiospora sphaerosperma (Pers.) Pintos & P.Alvarado
4868640966		host':'Elaeis guineensis'	Arecaceae	MY	Malaysia	ASIA	Apiospora montagnei	Apiospora montagnei Sacc.
4868803117		host':'Phragmites'	Poaceae(non-bamboo)	GB	United Kingdom	EUROPE	Apiospora montagnei	Apiospora montagnei Sacc.
4868800087		host':'Ammophila arenaria'	Poaceae(non-bamboo)	GB	United Kingdom	EUROPE	Apiospora arundinis	Apiospora arundinis (Corda) Pintos & P.Alvarado
4868800086		host':'Bromus sterilis'	Poaceae(non-bamboo)	GB	United Kingdom	EUROPE	Apiospora sphaerosperma	Apiospora sphaerosperma (Pers.) Pintos & P.Alvarado
4868800085		host':'Agropyron sp.'	Poaceae(non-bamboo)	GB	United Kingdom	EUROPE	Apiospora sphaerosperma	Apiospora sphaerosperma (Pers.) Pintos & P.Alvarado
3761477492	Indomalayan		-	MY	Malaysia	ASIA	Apiospora sphaerosperma	Apiospora sphaerosperma (Pers.) Pintos & P.Alvarado
4868798672		host':'Saccharum munja'	Poaceae(non-bamboo)	PK	Pakistan	ASIA	Apiospora sacchari	Apiospora sacchari (Speg.) Pintos & P.Alvarado
3761414631	Indomalayan		-	MY	Malaysia	ASIA	Apiospora longistroma	Apiospora longistroma (D.Q.Dai & K.D.Hyde) Pintos & P.Alvarado
4868794461		host':'Bambuseae'	Poaceae(Bamboo)	IN	India	ASIA	Apiospora camptospora	Apiospora camptospora Penz. & Sacc.
3761414628	Indomalayan		-	MY	Malaysia	ASIA	Apiospora rasikravindrae	Apiospora rasikravindrae (Shiv M.Singh, L.S.Yadav, P.N.Singh, Rah.Sharma & S.K.Singh) Pintos & P.Alvarado
4868793669		host':'Arachis hypogaea'	Fabaceae	IN	India	ASIA	Apiospora sphaerosperma	Apiospora sphaerosperma (Pers.) Pintos & P.Alvarado
4868793667		host':'Arachis hypogaea'	Fabaceae	IN	India	ASIA	Apiospora montagnei	Apiospora montagnei Sacc.
3761409772	Indomalayan		-	MY	Malaysia	ASIA	Apiospora hydei	Apiospora hydei (Crous) Pintos & P.Alvarado
3761763227	Afrotropic		-	NA	Namibia	AFRICA	Apiospora esporlensis	Apiospora esporlensis (Pintos & P.Alvarado) Pintos & P.Alvarado
4868883047		host':'Bambusa'	Poaceae(Bamboo)	NC	New Caledonia	OCEANIA	Apiospora camptospora	Apiospora camptospora Penz. & Sacc.
4868966937		host':'Araucaria excelsa'	Araucariaceae	NF	Norfolk Island	OCEANIA	Apiospora sphaerosperma	Apiospora sphaerosperma (Pers.) Pintos & P.Alvarado
4868788470		host':'Bambusa'	Poaceae(Bamboo)	PK	Pakistan	ASIA	Apiospora sphaerosperma	Apiospora sphaerosperma (Pers.) Pintos & P.Alvarado
4868787959		host':'Pteridium aquilinum'	Dennstaedtiaceae	GB	United Kingdom	EUROPE		Apiospora Sacc., 1875
4869160686		host':'Vigna sinensis'	Fabaceae	NG	Nigeria	AFRICA	Apiospora sphaerosperma	Apiospora sphaerosperma (Pers.) Pintos & P.Alvarado
4869117271		host':'Vigna sinensis'	Fabaceae	NG	Nigeria	AFRICA	Apiospora montagnei	Apiospora montagnei Sacc.
4868787036		host':'Bambusa balcooa'	Poaceae(Bamboo)	BD	Canada	ASIA	Apiospora camptospora	Apiospora camptospora Penz. & Sacc.
4868786498		host':'Arundinaria'	Poaceae(Bamboo)	GB	United Kingdom	EUROPE	Apiospora montagnei	Apiospora montagnei Sacc.
4868786052		host':'Phragmites communis'	Poaceae(non-bamboo)	GB	United Kingdom	EUROPE	Apiospora sphaerosperma	Apiospora sphaerosperma (Pers.) Pintos & P.Alvarado
4868784112		host':'Bambusa'	Poaceae(Bamboo)	IN	India	ASIA	Apiospora montagnei	Apiospora montagnei Sacc.
4868783793		host':'Bambusa'	Poaceae(Bamboo)	IN	India	ASIA	Apiospora montagnei	Apiospora montagnei Sacc.
4868783606		host':'Brassica napus'	Brassicaceae	CA	Canada	NORTH_AMERICA	Apiospora montagnei	Apiospora montagnei Sacc.
4868976716		host':'Vigna sinensis'	Fabaceae	NG	Nigeria	AFRICA	Apiospora sphaerosperma	Apiospora sphaerosperma (Pers.) Pintos & P.Alvarado
4868783066		host':'Carex'	Cyperaceae	GB	United Kingdom	EUROPE	Apiospora sphaerosperma	Apiospora sphaerosperma (Pers.) Pintos & P.Alvarado
4868892285		host':'Bambusa vulgaris'	Poaceae(Bamboo)	NG	Nigeria	AFRICA		Apiospora Sacc., 1875
4868851913		host':'Vitis vinifera'	Vitaceae	NG	Nigeria	AFRICA	Apiospora montagnei	Apiospora montagnei Sacc.
4868781473		host':'Pinus'	Pinaceae	GB	United Kingdom	EUROPE	Apiospora sphaerosperma	Apiospora sphaerosperma (Pers.) Pintos & P.Alvarado
4868780482		host':'Elymus virginicus'	Poaceae(non-bamboo)	CA	Canada	NORTH_AMERICA	Apiospora montagnei	Apiospora montagnei Sacc.
4868787954		host':'Vigna sinensis'	Fabaceae	NG	Nigeria	AFRICA	Apiospora montagnei	Apiospora montagnei Sacc.
4868778986		host':'Saccharum officinarum'	Poaceae(non-bamboo)	NG	Nigeria	AFRICA	Apiospora camptospora	Apiospora camptospora Penz. & Sacc.
4883026205	unknown		-	NL	Netherlands	EUROPE	Apiospora hysterina	Apiospora hysterina (Sacc.) Pintos & P.Alvarado
4868775833		host':'Bambusa arundinacea'	Poaceae(Bamboo)	IN	India	ASIA	Apiospora sphaerosperma	Apiospora sphaerosperma (Pers.) Pintos & P.Alvarado
4868775609		host':'Plantae'	other plant	IN	India	ASIA	Apiospora sphaerosperma	Apiospora sphaerosperma (Pers.) Pintos & P.Alvarado
4868995767		host':'Animalia'	animal	NL	Netherlands	EUROPE	Apiospora montagnei	Apiospora montagnei Sacc.
4868771667		host':'Bambusa vulgaris'	Poaceae(Bamboo)	CN	China	ASIA	Apiospora camptospora	Apiospora camptospora Penz. & Sacc.
4868770214		host':'Bambusoideae'	Poaceae(Bamboo)	GB	United Kingdom	EUROPE	Apiospora montagnei	Apiospora montagnei Sacc.
4868770050		host':'Bambusoideae'	Poaceae(Bamboo)	US	United States	NORTH_AMERICA	Apiospora montagnei	Apiospora montagnei Sacc.
4868768733	in garden	host':'Miscanthus sp.'	Poaceae(non-bamboo)	GB	United Kingdom	EUROPE	Apiospora arundinis	Apiospora arundinis (Corda) Pintos & P.Alvarado
4868766398		host':'Arundinaria'	Poaceae(Bamboo)	IN	India	ASIA	Apiospora montagnei	Apiospora montagnei Sacc.
4868636550		host':'Hedera helix'	Araliaceae	NL	Netherlands	EUROPE	Apiospora sphaerosperma	Apiospora sphaerosperma (Pers.) Pintos & P.Alvarado
4868765284		host':'Bambusa'	Poaceae(Bamboo)	US	United States	NORTH_AMERICA	Apiospora hysterina	Apiospora hysterina (Sacc.) Pintos & P.Alvarado
4868763651	house		-	ES	Spain	EUROPE	Apiospora marii	Apiospora marii (Larrondo & Calvo) Pintos & P.Alvarado
4868762076		host':'Bambusa'	Poaceae(Bamboo)	IN	India	ASIA	Apiospora montagnei	Apiospora montagnei Sacc.
4868761217		host':'Plantae'	other plant	PK	Pakistan	ASIA	Apiospora sphaerosperma	Apiospora sphaerosperma (Pers.) Pintos & P.Alvarado
4868760898		host':'guenheart'	Lauraceae	GB	United Kingdom	EUROPE	Apiospora arundinis	Apiospora arundinis (Corda) Pintos & P.Alvarado
4868760470		host':'Phragmites'	Poaceae(non-bamboo)	GB	United Kingdom	EUROPE	Apiospora montagnei	Apiospora montagnei Sacc.
4868758028		host':'Pinus patula'	Pinaceae	KE	Kenya	AFRICA	Apiospora sphaerosperma	Apiospora sphaerosperma (Pers.) Pintos & P.Alvarado
4166460700	In Salix woods	host: Phragmites sp.	Poaceae(non-bamboo)	NL	Netherlands	EUROPE	Apiospora sphaerosperma	Apiospora sphaerosperma (Pers.) Pintos & P.Alvarado
4868757214		host':'Phragmites communis'	Poaceae(non-bamboo)	DE	Germany	EUROPE	Apiospora sphaerosperma	Apiospora sphaerosperma (Pers.) Pintos & P.Alvarado
4868757209		host':'Phragmites communis'	Poaceae(non-bamboo)	GB	United Kingdom	EUROPE	Apiospora sphaerosperma	Apiospora sphaerosperma (Pers.) Pintos & P.Alvarado
4166447435	On wood	host: Acer sp.	Sapindaceae	NL	Netherlands	EUROPE	Apiospora arundinis	Apiospora arundinis (Corda) Pintos & P.Alvarado
4868756910		host':'Lepidosperma gladiatum'	Cyperaceae	AU	Australia	OCEANIA	Apiospora pterosperma	Apiospora pterosperma (Cooke & Massee) Pintos & P.Alvarado
4868756277		host':'Dendrocalamus strictus'	Poaceae(Bamboo)	IN	India	ASIA	Apiospora montagnei	Apiospora montagnei Sacc.
4868756149		host':'Phragmites'	Poaceae(non-bamboo)	GB	United Kingdom	EUROPE	Apiospora sphaerosperma	Apiospora sphaerosperma (Pers.) Pintos & P.Alvarado
4868755309		host':'Orchidaceae'	Orchidaceae	TH	Thailand	ASIA	Apiospora sphaerosperma	Apiospora sphaerosperma (Pers.) Pintos & P.Alvarado
4868754535		host':'Arundo donax'	Poaceae(bamboo)	FR	France	EUROPE	Apiospora montagnei	Apiospora montagnei Sacc.
4868753532	house		-	ES	Spain	EUROPE	Apiospora hispanica	Apiospora hispanica (Larrondo & Calvo) Pintos & P.Alvarado
4868753095		host':'Pteris aquilina'	Dennstaedtiaceae	GB	United Kingdom	EUROPE	Apiospora sphaerosperma	Apiospora sphaerosperma (Pers.) Pintos & P.Alvarado
4020501805	on Phragmites culms		Poaceae(non-bamboo)	NL	Netherlands	EUROPE	Apiospora arundinis	Apiospora arundinis (Corda) Pintos & P.Alvarado
4020492787	on dead Phragmites culm		Poaceae(non-bamboo)	NL	Netherlands	EUROPE	Apiospora saccharicola	Apiospora saccharicola (F.Stevens) Pintos & P.Alvarado
4868751667		host':'Arundo xxxxx'	Poaceae(bamboo)	PT	Portugal	EUROPE	Apiospora arundinis	Apiospora arundinis (Corda) Pintos & P.Alvarado
3715880844	unknown		-	NL	Netherlands	EUROPE	Apiospora hysterina	Apiospora hysterina (Sacc.) Pintos & P.Alvarado
4868751276		host':'Lepidosperma gladiatum'	Cyperaceae	AU	Australia	OCEANIA	Apiospora pterosperma	Apiospora pterosperma (Cooke & Massee) Pintos & P.Alvarado
4868750957	hospital grounds		-	GB	United Kingdom	EUROPE	Apiospora sphaerosperma	Apiospora sphaerosperma (Pers.) Pintos & P.Alvarado
4868749183	hospital grounds		-	GB	United Kingdom	EUROPE	Apiospora sphaerosperma	Apiospora sphaerosperma (Pers.) Pintos & P.Alvarado
2845807349	On Phragmites communis.		Poaceae(non-bamboo)	NL	Netherlands	EUROPE	Apiospora arundinis	Apiospora arundinis (Corda) Pintos & P.Alvarado
4868746309		host':'Bambusoideae'	Poaceae(Bamboo)	GB	United Kingdom	EUROPE	Apiospora montagnei	Apiospora montagnei Sacc.
4868746233		host':'Ammophila arenaria'	Poaceae(non-bamboo)	GB	United Kingdom	EUROPE	Apiospora montagnei	Apiospora montagnei Sacc.
2845805353	On Bambusa.		Poaceae(Bamboo)	NL	Netherlands	EUROPE	Apiospora shiraiana	Apiospora shiraiana (P.Syd.) Hara
4868745843		host':'Pteridium aquilinum'	Dennstaedtiaceae	GB	United Kingdom	EUROPE	Apiospora sphaerosperma	Apiospora sphaerosperma (Pers.) Pintos & P.Alvarado
4868745331		host':'Dendrocalamus strictus'	Poaceae(Bamboo)	IN	India	ASIA	Apiospora sphaerosperma	Apiospora sphaerosperma (Pers.) Pintos & P.Alvarado
2845778354	On Bamboo.		Poaceae(Bamboo)	NL	Netherlands	EUROPE	Apiospora arundinis	Apiospora arundinis (Corda) Pintos & P.Alvarado
4868743105		host':'Saccharum officinarum'	Poaceae(non-bamboo)	IN	India	ASIA	Apiospora sphaerosperma	Apiospora sphaerosperma (Pers.) Pintos & P.Alvarado
4868742787		host':'Phragmites communis'	Poaceae(non-bamboo)	GB	United Kingdom	EUROPE	Apiospora montagnei	Apiospora montagnei Sacc.
4868742678		host':'Arundinaria'	Poaceae(Bamboo)	GB	United Kingdom	EUROPE	Apiospora sphaerosperma	Apiospora sphaerosperma (Pers.) Pintos & P.Alvarado
4868742592		host':'Bambusoideae'	Poaceae(Bamboo)	GB	United Kingdom	EUROPE	Apiospora sphaerosperma	Apiospora sphaerosperma (Pers.) Pintos & P.Alvarado
4868741843		host':'Bambusa'	Poaceae(Bamboo)	PH	Philippines	ASIA	Apiospora sphaerosperma	Apiospora sphaerosperma (Pers.) Pintos & P.Alvarado
4868741550		host':'Bambusoideae'	Poaceae(Bamboo)	PK	Pakistan	ASIA		Apiospora Sacc., 1875
4868740952		host':'millipede'	animal	GB	United Kingdom	EUROPE	Apiospora sphaerosperma	Apiospora sphaerosperma (Pers.) Pintos & P.Alvarado
4868740389		host':'Plantae'	other plant	GB	United Kingdom	EUROPE	Apiospora sphaerosperma	Apiospora sphaerosperma (Pers.) Pintos & P.Alvarado
4868738995		host':'Oryza sativa'	Poaceae(non-bamboo)	PH	Philippines	ASIA	Apiospora montagnei	Apiospora montagnei Sacc.
4868737690		host':'Lens esculenta'	Fabaceae	AR	Argentina	SOUTH_AMERICA	Apiospora montagnei	Apiospora montagnei Sacc.
4868737292		host':'Valeriana officinalis'	Caprifoliaceae	GB	United Kingdom	EUROPE	Apiospora sphaerosperma	Apiospora sphaerosperma (Pers.) Pintos & P.Alvarado
4868736681		host':'Phragmites communis'	Poaceae(non-bamboo)	GB	United Kingdom	EUROPE	Apiospora sphaerosperma	Apiospora sphaerosperma (Pers.) Pintos & P.Alvarado
4868736655		host':'Arundinaria'	Poaceae(Bamboo)	GB	United Kingdom	EUROPE	Apiospora sphaerosperma	Apiospora sphaerosperma (Pers.) Pintos & P.Alvarado
4868736047		host':'Bambusa sp.'	Poaceae(Bamboo)	PH	Philippines	ASIA	Apiospora arundinis	Apiospora arundinis (Corda) Pintos & P.Alvarado
4868734828		host':'Dalbergia sissoo'	Fabaceae	IN	India	ASIA	Apiospora sphaerosperma	Apiospora sphaerosperma (Pers.) Pintos & P.Alvarado
4868734396		host':'Elymus arenarius'	Poaceae(non-bamboo)	GB	United Kingdom	EUROPE	Apiospora montagnei	Apiospora montagnei Sacc.
4868734376		host':'Lepidosperma longitudinale'	Cyperaceae	AU	Australia	OCEANIA	Apiospora pterosperma	Apiospora pterosperma (Cooke & Massee) Pintos & P.Alvarado
4868734341		host':'Phragmites'	Poaceae(non-bamboo)	GB	United Kingdom	EUROPE	Apiospora montagnei	Apiospora montagnei Sacc.
4868734030		host':'Cucumis melo'	Cucurbitaceae	US	United States	NORTH_AMERICA	Apiospora montagnei	Apiospora montagnei Sacc.
4868732174		host':'Bambusoideae'	Poaceae(Bamboo)	GB	United Kingdom	EUROPE	Apiospora montagnei	Apiospora montagnei Sacc.
4868729244		host':'Arundinaria'	Poaceae(Bamboo)	GB	United Kingdom	EUROPE	Apiospora montagnei	Apiospora montagnei Sacc.
4868729132		host':'Arundo donax'	Poaceae(bamboo)	PK	Pakistan	ASIA	Apiospora camptospora	Apiospora camptospora Penz. & Sacc.
2517050224	op dorre rietstengels.		Poaceae(non-bamboo)	NL	Netherlands	EUROPE	Apiospora arundinis	Apiospora arundinis (Corda) Pintos & P.Alvarado
4868728393		host':'Capsicum frutescens'	Solanaceae	CN	China	ASIA	Apiospora montagnei	Apiospora montagnei Sacc.
4868728383		host':'Bambusa'	Poaceae(Bamboo)	IN	India	ASIA	Apiospora sphaerosperma	Apiospora sphaerosperma (Pers.) Pintos & P.Alvarado
4868728381		host':'Bambusa'	Poaceae(Bamboo)	IN	India	ASIA	Apiospora sacchari	Apiospora sacchari (Speg.) Pintos & P.Alvarado
4869067753		host':'Bambusoideae'	Poaceae(Bamboo)	NP	Nepal	ASIA	Apiospora sphaerosperma	Apiospora sphaerosperma (Pers.) Pintos & P.Alvarado
4868728355		host':'Saccharum spontaneum'	Poaceae(non-bamboo)	IN	India	ASIA	Apiospora sacchari	Apiospora sacchari (Speg.) Pintos & P.Alvarado
4868728065		host':'Bambusoideae'	Poaceae(Bamboo)	GB	United Kingdom	EUROPE	Apiospora sphaerosperma	Apiospora sphaerosperma (Pers.) Pintos & P.Alvarado
4868776367		host':'Bambusa'	Poaceae(Bamboo)	NP	Nepal	ASIA	Apiospora montagnei	Apiospora montagnei Sacc.
4869168722		host':'Oryza sativa'	Poaceae(non-bamboo)	NZ	New Zealand	OCEANIA		Apiospora Sacc., 1875
4868723693		host':'Arundo donax'	Poaceae(bamboo)	PT	Portugal	EUROPE	Apiospora sphaerosperma	Apiospora sphaerosperma (Pers.) Pintos & P.Alvarado
4868722959		host':'Bambusa'	Poaceae(Bamboo)	IN	India	ASIA	Apiospora montagnei	Apiospora montagnei Sacc.
4868722762		host':'Plantae'	other plant	GB	United Kingdom	EUROPE	Apiospora sphaerosperma	Apiospora sphaerosperma (Pers.) Pintos & P.Alvarado
4869021265		host':'Zea mays'	Poaceae(non-bamboo)	NZ	New Zealand	OCEANIA	Apiospora montagnei	Apiospora montagnei Sacc.
4868722389		host':'Carex riparia'	Cyperaceae	GB	United Kingdom	EUROPE	Apiospora sphaerosperma	Apiospora sphaerosperma (Pers.) Pintos & P.Alvarado
4868972856		host':'Solanum tuberosum'	Solanaceae	NZ	New Zealand	OCEANIA	Apiospora montagnei	Apiospora montagnei Sacc.
4868947330		host':'Zea mays'	Poaceae(non-bamboo)	NZ	New Zealand	OCEANIA	Apiospora montagnei	Apiospora montagnei Sacc.
4868721048		host':'Picea sitchensis'	Pinaceae	GB	United Kingdom	EUROPE	Apiospora sphaerosperma	Apiospora sphaerosperma (Pers.) Pintos & P.Alvarado
4868718813		host':'Carex acutiformis'	Cyperaceae	GB	United Kingdom	EUROPE	Apiospora sphaerosperma	Apiospora sphaerosperma (Pers.) Pintos & P.Alvarado
4868718301		host':'Lycopersicon esculentum'	Solanaceae	CN	China	ASIA	Apiospora montagnei	Apiospora montagnei Sacc.
4868717167		host':'Bambusoideae'	Poaceae(Bamboo)	JP	Japan	ASIA	Apiospora montagnei	Apiospora montagnei Sacc.
4868716921		host':'Rauwolfia serpentina'	Apocynaceae	IN	India	ASIA	Apiospora sphaerosperma	Apiospora sphaerosperma (Pers.) Pintos & P.Alvarado
4868715669		host':'Agaricales'	Fungi	GB	United Kingdom	EUROPE	Apiospora sphaerosperma	Apiospora sphaerosperma (Pers.) Pintos & P.Alvarado
4868714088		host':'Phalaris arundinacea'	Poaceae(non-bamboo)	GB	United Kingdom	EUROPE	Apiospora montagnei	Apiospora montagnei Sacc.
4868765893		host':'Prunus persica'	Rosaceae	NZ	New Zealand	OCEANIA	Apiospora montagnei	Apiospora montagnei Sacc.
4868690246		host':'Bambusoideae'	Poaceae(Bamboo)	NZ	New Zealand	OCEANIA	Apiospora montagnei	Apiospora montagnei Sacc.
4868712874		host':'Lycopersicon esculentum'	Solanaceae	CN	China	ASIA	Apiospora sphaerosperma	Apiospora sphaerosperma (Pers.) Pintos & P.Alvarado
4868638711		host':'Dichelachne stipoides'	Poaceae(non-bamboo)	NZ	New Zealand	OCEANIA	Apiospora montagnei	Apiospora montagnei Sacc.
4868711927		host':'Bambusa vulgaris'	Poaceae(Bamboo)	BD	Canada	ASIA	Apiospora camptospora	Apiospora camptospora Penz. & Sacc.
4868711361		host':'Phragmites communis'	Poaceae(non-bamboo)	GB	United Kingdom	EUROPE	Apiospora montagnei	Apiospora montagnei Sacc.
4868711355		host':'Phragmites communis'	Poaceae(non-bamboo)	GB	United Kingdom	EUROPE	Apiospora montagnei	Apiospora montagnei Sacc.
4868711346		host':'Agropyron junceum'	Poaceae(non-bamboo)	GB	United Kingdom	EUROPE	Apiospora montagnei	Apiospora montagnei Sacc.
4868711332		host':'Phragmites communis'	Poaceae(non-bamboo)	GB	United Kingdom	EUROPE	Apiospora sphaerosperma	Apiospora sphaerosperma (Pers.) Pintos & P.Alvarado
4868711326		host':'Phragmites communis'	Poaceae(non-bamboo)	GB	United Kingdom	EUROPE	Apiospora sphaerosperma	Apiospora sphaerosperma (Pers.) Pintos & P.Alvarado
4868711313		host':'Phragmites communis'	Poaceae(non-bamboo)	GB	United Kingdom	EUROPE	Apiospora sphaerosperma	Apiospora sphaerosperma (Pers.) Pintos & P.Alvarado
4868711310		host':'Phragmites communis'	Poaceae(non-bamboo)	GB	United Kingdom	EUROPE	Apiospora sphaerosperma	Apiospora sphaerosperma (Pers.) Pintos & P.Alvarado
4868711302		host':'Phragmites communis'	Poaceae(non-bamboo)	GB	United Kingdom	EUROPE	Apiospora sphaerosperma	Apiospora sphaerosperma (Pers.) Pintos & P.Alvarado
4868709791		host':'Arundo donax'	Poaceae(bamboo)	PT	Portugal	EUROPE	Apiospora sphaerosperma	Apiospora sphaerosperma (Pers.) Pintos & P.Alvarado
4868709787		host':'[Phragmites australis]'	Poaceae(non-bamboo)	DE	Germany	EUROPE	Apiospora sphaerosperma	Apiospora sphaerosperma (Pers.) Pintos & P.Alvarado
4868708764		host':'Bambusoideae'	Poaceae(Bamboo)	GB	United Kingdom	EUROPE	Apiospora montagnei	Apiospora montagnei Sacc.
4166438551	(Poaceae)	host: Zea mays	Poaceae(non-bamboo)	NZ	New Zealand	OCEANIA	Apiospora montagnei	Apiospora montagnei Sacc.
4868707905		host':'Zea mays'	Poaceae(non-bamboo)	IN	India	ASIA	Apiospora camptospora	Apiospora camptospora Penz. & Sacc.
4868706969		host':'Poaceae'	Poaceae(non-bamboo)	AU	Australia	OCEANIA	Apiospora sphaerosperma	Apiospora sphaerosperma (Pers.) Pintos & P.Alvarado
4868705375		host':'Arundinaria'	Poaceae(Bamboo)	GB	United Kingdom	EUROPE	Apiospora sphaerosperma	Apiospora sphaerosperma (Pers.) Pintos & P.Alvarado
4868704581	woodland edge, trackside nr houses	host':'Arundinaria sp. ?'	Poaceae(Bamboo)	GB	United Kingdom	EUROPE	Apiospora montagnei	Apiospora montagnei Sacc.
4868703948		host':'Bambusoideae'	Poaceae(Bamboo)	GB	United Kingdom	EUROPE	Apiospora sphaerosperma	Apiospora sphaerosperma (Pers.) Pintos & P.Alvarado
4868703885		host':'Bambusoideae'	Poaceae(Bamboo)	US	United States	NORTH_AMERICA	Apiospora montagnei	Apiospora montagnei Sacc.
4868703882		host':'Poaceae'	Poaceae(non-bamboo)	US	United States	NORTH_AMERICA	Apiospora montagnei	Apiospora montagnei Sacc.
4868703527		host':'Arundinaria'	Poaceae(Bamboo)	GB	United Kingdom	EUROPE	Apiospora sphaerosperma	Apiospora sphaerosperma (Pers.) Pintos & P.Alvarado
4166343522	(Zingiberaceae)	host: Hedychium gardnerianum	Zingiberaceae	NZ	New Zealand	OCEANIA	Apiospora montagnei	Apiospora montagnei Sacc.
4166339515	On wood.		-	NZ	New Zealand	OCEANIA	Apiospora montagnei	Apiospora montagnei Sacc.
4868702775	salt marsh		-	GB	United Kingdom	EUROPE	Apiospora montagnei	Apiospora montagnei Sacc.
4868702774	salt marsh		-	GB	United Kingdom	EUROPE	Apiospora montagnei	Apiospora montagnei Sacc.
4868702296		host':'Phragmites communis'	Poaceae(non-bamboo)	GB	United Kingdom	EUROPE	Apiospora sphaerosperma	Apiospora sphaerosperma (Pers.) Pintos & P.Alvarado
4868702288		host':'Phragmites communis'	Poaceae(non-bamboo)	GB	United Kingdom	EUROPE	Apiospora sphaerosperma	Apiospora sphaerosperma (Pers.) Pintos & P.Alvarado
4868702263		host':'Carex'	Cyperaceae	GB	United Kingdom	EUROPE	Apiospora sphaerosperma	Apiospora sphaerosperma (Pers.) Pintos & P.Alvarado
4868698987		host':'Piper'	Piperaceae	IN	India	ASIA	Apiospora sphaerosperma	Apiospora sphaerosperma (Pers.) Pintos & P.Alvarado
4868697267		host':'Phragmites communis'	Poaceae(non-bamboo)	GB	United Kingdom	EUROPE	Apiospora montagnei	Apiospora montagnei Sacc.
4868697253		host':'Phragmites communis'	Poaceae(non-bamboo)	GB	United Kingdom	EUROPE	Apiospora montagnei	Apiospora montagnei Sacc.
4868697245		host':'Bambusa'	Poaceae(Bamboo)	GB	United Kingdom	EUROPE	Apiospora montagnei	Apiospora montagnei Sacc.
4868697239		host':'Phragmites communis'	Poaceae(non-bamboo)	GB	United Kingdom	EUROPE	Apiospora sphaerosperma	Apiospora sphaerosperma (Pers.) Pintos & P.Alvarado
4868697221		host':'Phragmites communis'	Poaceae(non-bamboo)	GB	United Kingdom	EUROPE	Apiospora sphaerosperma	Apiospora sphaerosperma (Pers.) Pintos & P.Alvarado
4868697213		host':'Phragmites communis'	Poaceae(non-bamboo)	GB	United Kingdom	EUROPE	Apiospora sphaerosperma	Apiospora sphaerosperma (Pers.) Pintos & P.Alvarado
4868697181		host':'Phragmites communis'	Poaceae(non-bamboo)	GB	United Kingdom	EUROPE	Apiospora sphaerosperma	Apiospora sphaerosperma (Pers.) Pintos & P.Alvarado
4868697177		host':'Phragmites communis'	Poaceae(non-bamboo)	GB	United Kingdom	EUROPE	Apiospora sphaerosperma	Apiospora sphaerosperma (Pers.) Pintos & P.Alvarado
4868697170		host':'Calamagrostis canescens'	Poaceae(non-bamboo)	GB	United Kingdom	EUROPE	Apiospora sphaerosperma	Apiospora sphaerosperma (Pers.) Pintos & P.Alvarado
4868696044		host':'Triticum aestivum'	Poaceae(non-bamboo)	GB	United Kingdom	EUROPE	Apiospora montagnei	Apiospora montagnei Sacc.
4166339514	(Poaceae)	host: Zea mays	Poaceae(non-bamboo)	NZ	New Zealand	OCEANIA	Apiospora montagnei	Apiospora montagnei Sacc.
4868695506		host':'Arundinaria'	Poaceae(Bamboo)	US	United States	NORTH_AMERICA	Apiospora montagnei	Apiospora montagnei Sacc.
4166338559	(Poaceae)	host: Bambusa sp.	Poaceae(Bamboo)	NZ	New Zealand	OCEANIA	Apiospora camptospora	Apiospora camptospora Penz. & Sacc.
3968693304		bamboo	Poaceae(Bamboo)	NZ	New Zealand	OCEANIA	Apiospora hysterina	Apiospora hysterina (Sacc.) Pintos & P.Alvarado
4868692695		host':'Bambusa'	Poaceae(Bamboo)	BD	Canada	ASIA	Apiospora camptospora	Apiospora camptospora Penz. & Sacc.
4868692612		host':'Phragmites communis'	Poaceae(non-bamboo)	GB	United Kingdom	EUROPE	Apiospora sphaerosperma	Apiospora sphaerosperma (Pers.) Pintos & P.Alvarado
4868692504		host':'Arundinaria alpina'	Poaceae(Bamboo)	KE	Kenya	AFRICA		Apiospora Sacc., 1875
4868691957		host':'Spiraea'	Rosaceae	GB	United Kingdom	EUROPE	Apiospora montagnei	Apiospora montagnei Sacc.
4868691414		host':'Phragmites'	Poaceae(non-bamboo)	GB	United Kingdom	EUROPE	Apiospora sphaerosperma	Apiospora sphaerosperma (Pers.) Pintos & P.Alvarado
4868690485	field	host':'Arundo donax'	Poaceae(bamboo)	PT	Portugal	EUROPE	Apiospora camptospora	Apiospora camptospora Penz. & Sacc.
1944425960	Garden		-	NZ	New Zealand	OCEANIA	Apiospora stipae	Apiospora stipae Crous & R.K.Schumach.
4868684632		host':'Phragmites'	Poaceae(non-bamboo)	GB	United Kingdom	EUROPE	Apiospora sphaerosperma	Apiospora sphaerosperma (Pers.) Pintos & P.Alvarado
4868680570		host':'Bambuseae'	Poaceae(Bamboo)	GB	United Kingdom	EUROPE	Apiospora montagnei	Apiospora montagnei Sacc.
4868680113		host':'Sambucus nigra'	Viburnaceae	GB	United Kingdom	EUROPE	Apiospora montagnei	Apiospora montagnei Sacc.
1275228137		Host: Miscanthidium junceum|Host part: unknown	Poaceae(non-bamboo)	NZ	New Zealand	OCEANIA	Apiospora sphaerosperma	Apiospora sphaerosperma (Pers.) Pintos & P.Alvarado
4868678963		host':'Bambusa polymorpha'	Poaceae(Bamboo)	IN	India	ASIA	Apiospora montagnei	Apiospora montagnei Sacc.
4868678610		host':'Bambusa'	Poaceae(Bamboo)	GB	United Kingdom	EUROPE	Apiospora sphaerosperma	Apiospora sphaerosperma (Pers.) Pintos & P.Alvarado
4868677241		host':'Lepidospermum sp.'	Cyperaceae	AU	Australia	OCEANIA	Apiospora pterosperma	Apiospora pterosperma (Cooke & Massee) Pintos & P.Alvarado
4868673098		host':'Cyperus'	Cyperaceae	IN	India	ASIA		Apiospora Sacc., 1875
4868672806		host':'Argemone mexicana'	Papaveraceae	IN	India	ASIA	Apiospora sphaerosperma	Apiospora sphaerosperma (Pers.) Pintos & P.Alvarado
3346267754		marine sponge	-	PA	Panama	NORTH_AMERICA	Apiospora sphaerosperma	Apiospora sphaerosperma (Pers.) Pintos & P.Alvarado
4868670178		host':'Phragmites communis'	Poaceae(non-bamboo)	GB	United Kingdom	EUROPE	Apiospora sphaerosperma	Apiospora sphaerosperma (Pers.) Pintos & P.Alvarado
4868670177		host':'Agropyron'	Poaceae(non-bamboo)	GB	United Kingdom	EUROPE	Apiospora montagnei	Apiospora montagnei Sacc.
4868667222		host':'Arundinaria macrosperma'	Poaceae(Bamboo)	US	United States	NORTH_AMERICA	Apiospora montagnei	Apiospora montagnei Sacc.
3346253809		marine sponge	-	PA	Panama	NORTH_AMERICA	Apiospora sphaerosperma	Apiospora sphaerosperma (Pers.) Pintos & P.Alvarado
4868664005		host':'Phragmites'	Poaceae(non-bamboo)	US	United States	NORTH_AMERICA	Apiospora sphaerosperma	Apiospora sphaerosperma (Pers.) Pintos & P.Alvarado
4868663972		host':'Elymus arenarius'	Poaceae(non-bamboo)	DE	Germany	EUROPE	Apiospora sphaerosperma	Apiospora sphaerosperma (Pers.) Pintos & P.Alvarado
4868663549		host':'Plantae'	other plant	IN	India	ASIA	Apiospora montagnei	Apiospora montagnei Sacc.
4868658038		host':'Bambusa'	Poaceae(Bamboo)	BD	Canada	ASIA	Apiospora sphaerosperma	Apiospora sphaerosperma (Pers.) Pintos & P.Alvarado
4868657472		host':'Smilax australis'	Smilacaceae	AU	Australia	OCEANIA	Apiospora liliacearum	Apiospora liliacearum Petr.
5898600641	On indet. wood.		other plant	PE	Peru	SOUTH_AMERICA	Apiospora arundinis	Apiospora arundinis (Corda) Pintos & P.Alvarado
4868947503		host':'Bambusoideae'	Poaceae(Bamboo)	PG	Papua New Guinea	OCEANIA	Apiospora montagnei	Apiospora montagnei Sacc.
4868655974		host':'Bromus'	Poaceae(non-bamboo)	GB	United Kingdom	EUROPE	Apiospora sphaerosperma	Apiospora sphaerosperma (Pers.) Pintos & P.Alvarado
4868728372		host':'Saccharum officinarum'	Poaceae(non-bamboo)	PG	Papua New Guinea	OCEANIA	Apiospora camptospora	Apiospora camptospora Penz. & Sacc.
4868655190		host':'Pisum sativum'	Fabaceae	GB	United Kingdom	EUROPE	Apiospora sphaerosperma	Apiospora sphaerosperma (Pers.) Pintos & P.Alvarado
4868727250		host':'Poaceae'	Poaceae(non-bamboo)	PG	Papua New Guinea	OCEANIA	Apiospora camptospora	Apiospora camptospora Penz. & Sacc.
3761448644	Australasia		-	PG	Papua New Guinea	OCEANIA	Apiospora aurea	Apiospora aurea (Calvo & Guarro) Pintos & P.Alvarado
4104485726	on some grass		other plant	PR	Puerto Rico	NORTH_AMERICA	Apiospora curvispora	Apiospora curvispora (Speg.) Rehm
4099952464		host: Andropogon sp.	Poaceae(non-bamboo)	PR	Puerto Rico	NORTH_AMERICA	Apiospora montagnei	Apiospora montagnei Sacc.
4868652563	in bamboo garden	host':'Sasa palmata'	Poaceae(Bamboo)	GB	United Kingdom	EUROPE	Apiospora sphaerosperma	Apiospora sphaerosperma (Pers.) Pintos & P.Alvarado
4868651432		host':'Bambusa'	Poaceae(Bamboo)	IT	Italy	EUROPE	Apiospora hysterina	Apiospora hysterina (Sacc.) Pintos & P.Alvarado
4868649408	in bamboo garden	host':'Phyllostachys arcana'	Poaceae(Bamboo)	GB	United Kingdom	EUROPE	Apiospora hysterina	Apiospora hysterina (Sacc.) Pintos & P.Alvarado
4868648575		host':'Bambusa'	Poaceae(Bamboo)	FR	France	EUROPE	Apiospora hysterina	Apiospora hysterina (Sacc.) Pintos & P.Alvarado
4868648461		host':'Smilax'	Smilacaceae	AU	Australia	OCEANIA	Apiospora sphaerosperma	Apiospora sphaerosperma (Pers.) Pintos & P.Alvarado
4868648229		host':'Bambusoideae'	Poaceae(Bamboo)	GB	United Kingdom	EUROPE	Apiospora sphaerosperma	Apiospora sphaerosperma (Pers.) Pintos & P.Alvarado
4868646027		host':'Bambusoideae'	Poaceae(Bamboo)	AU	Australia	OCEANIA	Apiospora sphaerosperma	Apiospora sphaerosperma (Pers.) Pintos & P.Alvarado
4868644668		host':'Ammocalamagrostis baltica'	Poaceae(non-bamboo)	GB	United Kingdom	EUROPE	Apiospora sphaerosperma	Apiospora sphaerosperma (Pers.) Pintos & P.Alvarado
4099952460		host: Saccharum officinale	Poaceae(non-bamboo)	PR	Puerto Rico	NORTH_AMERICA	Apiospora camptospora	Apiospora camptospora Penz. & Sacc.
4868640975		host':'Zea mays'	Poaceae(non-bamboo)	KE	Kenya	AFRICA	Apiospora sphaerosperma	Apiospora sphaerosperma (Pers.) Pintos & P.Alvarado
4099853177	dead	host: Bambusa sp.	Poaceae(Bamboo)	PR	Puerto Rico	NORTH_AMERICA	Apiospora shiraiana	Apiospora shiraiana (P.Syd.) Hara
4099750482		host: Panicum maximum var. guinea	Poaceae(non-bamboo)	PR	Puerto Rico	NORTH_AMERICA		Apiospora Sacc., 1875
4099686368		host: Bambusa vulgaris	Poaceae(Bamboo)	PR	Puerto Rico	NORTH_AMERICA	Apiospora sphaerosperma	Apiospora sphaerosperma (Pers.) Pintos & P.Alvarado
4868636381		host':'Poaceae'	Poaceae(non-bamboo)	GB	United Kingdom	EUROPE	Apiospora sphaerosperma	Apiospora sphaerosperma (Pers.) Pintos & P.Alvarado
4865036987	Ad ejusdem (Gynerium argenteum) folia		Poaceae(non-bamboo)	IT	Italy	EUROPE	Apiospora striola	Apiospora striola (Pass.) Sacc., 1882
4865034818	in foliis dejectis ejusdem Bambusa arundinacea		Poaceae(Bamboo)	IT	Italy	EUROPE	Apiospora punctum	Apiospora punctum Sacc. & Speg., 1878
4521547048		Phyllostachys bambusoides	Poaceae(Bamboo)	JP	Japan	ASIA	Apiospora shiraiana	Apiospora shiraiana (P.Syd.) Hara
4465867480	Deciduous woodland	Sasa	Poaceae(Bamboo)	DK	Denmark	EUROPE	Apiospora hysterina	Apiospora hysterina (Sacc.) Pintos & P.Alvarado
4464749747	on d[ead] stems of Panicum amarum Ell. var. minus	host: Panicum amarum minus	Poaceae(non-bamboo)	US	United States	NORTH_AMERICA	Apiospora arundinis	Apiospora arundinis (Corda) Pintos & P.Alvarado
4464749625	On dead canes of host	host: Arundinaria macrosperma	Poaceae(Bamboo)	US	United States	NORTH_AMERICA	Apiospora arundinis	Apiospora arundinis (Corda) Pintos & P.Alvarado
4464746643	On rootstocks of Agropyrum repens.	host: Agropyrum repens	Poaceae(non-bamboo)	US	United States	NORTH_AMERICA	Apiospora sphaerosperma	Apiospora sphaerosperma (Pers.) Pintos & P.Alvarado
4464746624	On root stalks of Agropyrum repens.	host: Agropyrum repens	Poaceae(non-bamboo)	US	United States	NORTH_AMERICA	Apiospora sphaerosperma	Apiospora sphaerosperma (Pers.) Pintos & P.Alvarado
4464745638	ad culmos aridos Donacis arundinaceae Beauv.		Poaceae(non-bamboo)	PT	Portugal	EUROPE	Apiospora montagnei	Apiospora montagnei Sacc.
4464743517	On host	host: Bambusa	Poaceae(Bamboo)	US	United States	NORTH_AMERICA	Apiospora arundinis	Apiospora arundinis (Corda) Pintos & P.Alvarado
4464743486	On dead culms of Arundinaria.		Poaceae(Bamboo)	US	United States	NORTH_AMERICA	Apiospora arundinis	Apiospora arundinis (Corda) Pintos & P.Alvarado
4464742434	Sur les chaumes coupes de l'Arundo phragmites. (On stubble cuts of the Arundo phragmites.)	host: Arundo phragmites	Poaceae(bamboo)	BE	Belgium	EUROPE	Apiospora sphaerosperma	Apiospora sphaerosperma (Pers.) Pintos & P.Alvarado
4464742335	On root stalks of host	host: Agropyrum repens	Poaceae(non-bamboo)	US	United States	NORTH_AMERICA	Apiospora sphaerosperma	Apiospora sphaerosperma (Pers.) Pintos & P.Alvarado
4464742202	An Rhizomen von Elymus arenarius, seltener Triticum repens. [On rhizomes of Elymus arenarius, rare Triticum repens]	Triticum repens; host: Elymus arenarius	Poaceae(non-bamboo)	DE	Germany	EUROPE	Apiospora sphaerosperma	Apiospora sphaerosperma (Pers.) Pintos & P.Alvarado
4464742144	Auf Halmen von Phragmites communis. [On stalks of Phragmites communis]	host: Phragmites communis	Poaceae(non-bamboo)	DE	Germany	EUROPE	Apiospora arundinis	Apiospora arundinis (Corda) Pintos & P.Alvarado
4464742141	On dead culms of Arundinaria.	host: Arundinaria	Poaceae(Bamboo)	US	United States	NORTH_AMERICA	Apiospora arundinis	Apiospora arundinis (Corda) Pintos & P.Alvarado
4464742045	Botanischer Garten zu Dahlem. [Botanical garden at Dahlem]; Auf altem Bambusrohr. [On old bamboo pipe]		Poaceae(Bamboo)	DE	Germany	EUROPE	Apiospora arundinis	Apiospora arundinis (Corda) Pintos & P.Alvarado
4464741955	on cotton duck		-	US	United States	NORTH_AMERICA	Apiospora arundinis	Apiospora arundinis (Corda) Pintos & P.Alvarado
4464741417	on cotton duck (Exp.)		-	US	United States	NORTH_AMERICA	Apiospora sphaerosperma	Apiospora sphaerosperma (Pers.) Pintos & P.Alvarado
4464741349	On dead canes of Arundinaria macrosperma.	host: Arundinaria macrosperma	Poaceae(Bamboo)	US	United States	NORTH_AMERICA	Apiospora arundinis	Apiospora arundinis (Corda) Pintos & P.Alvarado
4464741290	Auf ausgepflugten Wurzeln von Triticum repens. [On torn out roots of Triticum repens]	host: Triticum repens	Poaceae(non-bamboo)	DE	Germany	EUROPE	Apiospora sphaerosperma	Apiospora sphaerosperma (Pers.) Pintos & P.Alvarado
4464737750	On Gynerium argenteum	host: Gynerium argenteum	Poaceae(non-bamboo)	US	United States	NORTH_AMERICA	Apiospora montagnei	Apiospora montagnei Sacc.
4464735543	in Arundinariae		Poaceae(Bamboo)	US	United States	NORTH_AMERICA	Apiospora montagnei	Apiospora montagnei Sacc.
4464732703	in culmis Arundinariae		Poaceae(Bamboo)	US	United States	NORTH_AMERICA	Apiospora sphaerosperma	Apiospora sphaerosperma (Pers.) Pintos & P.Alvarado
4464720680	On Bambusa.	host: Bambusa	Poaceae(Bamboo)	US	United States	NORTH_AMERICA	Apiospora arundinis	Apiospora arundinis (Corda) Pintos & P.Alvarado
4464715062	in Miegia Bart [?]		-	US	United States	NORTH_AMERICA	Apiospora sphaerosperma	Apiospora sphaerosperma (Pers.) Pintos & P.Alvarado
4464715060	in Miegia		-	US	United States	NORTH_AMERICA	Apiospora sphaerosperma	Apiospora sphaerosperma (Pers.) Pintos & P.Alvarado
4462536840	unknown		-	ES	Spain	EUROPE	Apiospora arundinis	Apiospora arundinis (Corda) Pintos & P.Alvarado
4462522204	unknown		-	ES	Spain	EUROPE	Apiospora stipae	Apiospora stipae Crous & R.K.Schumach.
4462393817	unknown		-	ES	Spain	EUROPE	Apiospora stipae	Apiospora stipae Crous & R.K.Schumach.
4462382777	unknown		-	ES	Spain	EUROPE	Apiospora stipae	Apiospora stipae Crous & R.K.Schumach.
4462251890	unknown		-	ES	Spain	EUROPE	Apiospora arundinis	Apiospora arundinis (Corda) Pintos & P.Alvarado
4462110241	unknown		-	ES	Spain	EUROPE	Apiospora stipae	Apiospora stipae Crous & R.K.Schumach.
4461816957	unknown		-	ES	Spain	EUROPE	Apiospora sphaerosperma	Apiospora sphaerosperma (Pers.) Pintos & P.Alvarado
4461761031	unknown		-	ES	Spain	EUROPE	Apiospora arundinis	Apiospora arundinis (Corda) Pintos & P.Alvarado
4461552129	unknown		-	ES	Spain	EUROPE	Apiospora sphaerosperma	Apiospora sphaerosperma (Pers.) Pintos & P.Alvarado
4461375312	unknown		-	ES	Spain	EUROPE	Apiospora arundinis	Apiospora arundinis (Corda) Pintos & P.Alvarado
4461341420	unknown		-	ES	Spain	EUROPE	Apiospora arundinis	Apiospora arundinis (Corda) Pintos & P.Alvarado
4461236483	unknown		-	ES	Spain	EUROPE	Apiospora arundinis	Apiospora arundinis (Corda) Pintos & P.Alvarado
4461212823	unknown		-	ES	Spain	EUROPE	Apiospora arundinis	Apiospora arundinis (Corda) Pintos & P.Alvarado
4461173275	unknown		-	ES	Spain	EUROPE	Apiospora arundinis	Apiospora arundinis (Corda) Pintos & P.Alvarado
4461100906	unknown		-	ES	Spain	EUROPE	Apiospora stipae	Apiospora stipae Crous & R.K.Schumach.
4461083464	unknown		-	ES	Spain	EUROPE	Apiospora arundinis	Apiospora arundinis (Corda) Pintos & P.Alvarado
4461020196	unknown		-	ES	Spain	EUROPE	Apiospora arundinis	Apiospora arundinis (Corda) Pintos & P.Alvarado
4460729081	unknown		-	ES	Spain	EUROPE	Apiospora arundinis	Apiospora arundinis (Corda) Pintos & P.Alvarado
4460571523	unknown		-	ES	Spain	EUROPE	Apiospora arundinis	Apiospora arundinis (Corda) Pintos & P.Alvarado
4460385946	unknown		-	ES	Spain	EUROPE	Apiospora sphaerosperma	Apiospora sphaerosperma (Pers.) Pintos & P.Alvarado
4460034415	unknown		-	ES	Spain	EUROPE	Apiospora sphaerosperma	Apiospora sphaerosperma (Pers.) Pintos & P.Alvarado
4460004976	unknown		-	ES	Spain	EUROPE	Apiospora arundinis	Apiospora arundinis (Corda) Pintos & P.Alvarado
4460001147	unknown		-	ES	Spain	EUROPE	Apiospora arundinis	Apiospora arundinis (Corda) Pintos & P.Alvarado
4459848186	unknown		-	ES	Spain	EUROPE	Apiospora arundinis	Apiospora arundinis (Corda) Pintos & P.Alvarado
4459779630	unknown		-	ES	Spain	EUROPE	Apiospora arundinis	Apiospora arundinis (Corda) Pintos & P.Alvarado
4459731959	unknown		-	ES	Spain	EUROPE	Apiospora arundinis	Apiospora arundinis (Corda) Pintos & P.Alvarado
4406257393	in Horto botanico		-	IT	Italy	EUROPE	Apiospora striola	Apiospora striola (Pass.) Sacc., 1882
4169761365	park/churchyard	Sasa	Poaceae(Bamboo)	DK	Denmark	EUROPE	Apiospora arundinis	Apiospora arundinis (Corda) Pintos & P.Alvarado
4169757949	Willow scrubland	tagrør (Phragmites)	Poaceae(non-bamboo)	DK	Denmark	EUROPE	Apiospora sphaerosperma	Apiospora sphaerosperma (Pers.) Pintos & P.Alvarado
4166471362	Garden; Old rhizome	host: Agropyron repens	Poaceae(non-bamboo)	CA	Canada	NORTH_AMERICA	Apiospora arundinis	Apiospora arundinis (Corda) Pintos & P.Alvarado
4166460701	Isolated from pea seeds	host: Pisum sativum	Fabaceae	CA	Canada	NORTH_AMERICA	Apiospora sphaerosperma	Apiospora sphaerosperma (Pers.) Pintos & P.Alvarado
4099640342		host: Saccharum officinarum	Poaceae(non-bamboo)	PR	Puerto Rico	NORTH_AMERICA	Apiospora saccharicola	Apiospora saccharicola (F.Stevens) Pintos & P.Alvarado
4166460699	Isolated from seeds of Mangels	host: Beta vulgaris	Amaranthaceae	CA	Canada	NORTH_AMERICA	Apiospora arundinis	Apiospora arundinis (Corda) Pintos & P.Alvarado
4166460698	Isolated from Corn [?] seeds	host: Holcus [Zea?] sp.	Poaceae(non-bamboo)	CA	Canada	NORTH_AMERICA	Apiospora arundinis	Apiospora arundinis (Corda) Pintos & P.Alvarado
4166460697	Isolated from Timothy seeds	host: Phleum pratense	Poaceae(non-bamboo)	CA	Canada	NORTH_AMERICA	Apiospora arundinis	Apiospora arundinis (Corda) Pintos & P.Alvarado
4166460696	Isolated from Canada Blue Grass seeds	host: Poa compressa	Poaceae(non-bamboo)	CA	Canada	NORTH_AMERICA	Apiospora arundinis	Apiospora arundinis (Corda) Pintos & P.Alvarado
4166460695	Isolated from pea seed		Fabaceae	CA	Canada	NORTH_AMERICA	Apiospora arundinis	Apiospora arundinis (Corda) Pintos & P.Alvarado
4099423312		host: Cymbopogon citratus	Poaceae(non-bamboo)	PR	Puerto Rico	NORTH_AMERICA	Apiospora camptospora	Apiospora camptospora Penz. & Sacc.
4166460693	On wood	host: Arundinaria sp.	Poaceae(Bamboo)	GB	United Kingdom	EUROPE	Apiospora arundinis	Apiospora arundinis (Corda) Pintos & P.Alvarado
4869080795		host':'Potentilla anserina'	Rosaceae	RO	Romania	EUROPE	Apiospora montagnei	Apiospora montagnei Sacc.
4166449607	(Poaceae)	host: Phragmites sp.	Poaceae(non-bamboo)	CA	Canada	NORTH_AMERICA	Apiospora sphaerosperma	Apiospora sphaerosperma (Pers.) Pintos & P.Alvarado
4166449598	brome grass slope; (Poaceae)	host: Bromus sp.	Poaceae(non-bamboo)	CA	Canada	NORTH_AMERICA	Apiospora arundinis	Apiospora arundinis (Corda) Pintos & P.Alvarado
4166447442	On pea seedlings	host: Pisum sativum	Fabaceae	CA	Canada	NORTH_AMERICA	Apiospora sphaerosperma	Apiospora sphaerosperma (Pers.) Pintos & P.Alvarado
4166447441	On last year's culms	host: Phragmites communis	Poaceae(non-bamboo)	CA	Canada	NORTH_AMERICA	Apiospora sphaerosperma	Apiospora sphaerosperma (Pers.) Pintos & P.Alvarado
4166447440	On leaves	host: Arundinella tecta	Poaceae(Bamboo)	US	United States	NORTH_AMERICA	Apiospora sphaerosperma	Apiospora sphaerosperma (Pers.) Pintos & P.Alvarado
4166447439	On twigs	host: Smilax aspera	Smilacaceae	ES	Spain	EUROPE	Apiospora sphaerosperma	Apiospora sphaerosperma (Pers.) Pintos & P.Alvarado
4166447438	Isolated from Wheat seeds	host: Triticum aestivum	Poaceae(non-bamboo)	CA	Canada	NORTH_AMERICA	Apiospora arundinis	Apiospora arundinis (Corda) Pintos & P.Alvarado
4166447437	Isolated from seeds	host: Cucumis melo	Cucurbitaceae	US	United States	NORTH_AMERICA	Apiospora arundinis	Apiospora arundinis (Corda) Pintos & P.Alvarado
4166447436	Contaminant of a culture		-	US	United States	NORTH_AMERICA	Apiospora arundinis	Apiospora arundinis (Corda) Pintos & P.Alvarado
3761415118	Palearctic		-	RO	Romania	EUROPE	Apiospora serenensis	Apiospora serenensis (Larrondo & Calvo) Pintos & P.Alvarado
4166446556	(Poaceae) (On dead stems of Bambusa sp.)	host: Bambusa sp.	Poaceae(Bamboo)	IN	India	ASIA	Apiospora montagnei	Apiospora montagnei Sacc.
4166444601	isolated from forest soils to malt agar		soil	CA	Canada	NORTH_AMERICA	Apiospora sphaerosperma	Apiospora sphaerosperma (Pers.) Pintos & P.Alvarado
4166444600	on bamboo stick (Poaceae)		Poaceae(Bamboo)	US	United States	NORTH_AMERICA	Apiospora sphaerosperma	Apiospora sphaerosperma (Pers.) Pintos & P.Alvarado
4166443554	Boreal forest beaver swamp; On wood.		other plant	CA	Canada	NORTH_AMERICA	Apiospora montagnei	Apiospora montagnei Sacc.
4166443553	(Ericaceae) (cranberry leaves)	host: Vaccinium sp.	Ericaceae	CA	Canada	NORTH_AMERICA	Apiospora montagnei	Apiospora montagnei Sacc.
4166443552	old sticks and kept outdoors for ca. 3 years; on bamboo sticks (Poaceae)		Poaceae(Bamboo)	CA	Canada	NORTH_AMERICA	Apiospora montagnei	Apiospora montagnei Sacc.
4166443551	(Brassicaceae)	host: Brassica napus var. span	Brassicaceae	CA	Canada	NORTH_AMERICA	Apiospora montagnei	Apiospora montagnei Sacc.
4166439443		host: Saccharum officinarum	Poaceae(non-bamboo)	PH	Philippines	ASIA	Apiospora camptospora	Apiospora camptospora Penz. & Sacc.
4166439442	Isolated from beet seeds	host: Beta vulgaris	Amaranthaceae	US	United States	NORTH_AMERICA	Apiospora sphaerosperma	Apiospora sphaerosperma (Pers.) Pintos & P.Alvarado
4166439441	On stems	host: Phragmites communis	Poaceae(non-bamboo)	GB	United Kingdom	EUROPE	Apiospora sphaerosperma	Apiospora sphaerosperma (Pers.) Pintos & P.Alvarado
4166439440	On dead culms	host: Phragmites communis	Poaceae(non-bamboo)	US	United States	NORTH_AMERICA	Apiospora arundinis	Apiospora arundinis (Corda) Pintos & P.Alvarado
4166439439	Isolated from Radish seeds	host: Raphanus sativus	Brassicaceae	CA	Canada	NORTH_AMERICA	Apiospora arundinis	Apiospora arundinis (Corda) Pintos & P.Alvarado
4166439438	Isolated from beet seeds	host: Beta vulgaris	Amaranthaceae	US	United States	NORTH_AMERICA	Apiospora arundinis	Apiospora arundinis (Corda) Pintos & P.Alvarado
4166439437	On twigs	host: Chenopodium album	Poaceae(non-bamboo)	CA	Canada	NORTH_AMERICA	Apiospora arundinis	Apiospora arundinis (Corda) Pintos & P.Alvarado
4166439436	Isolated from wood with Rhinocladiella anceps, DAOM 71440	host: Acer sp.	Sapindaceae	CA	Canada	NORTH_AMERICA	Apiospora arundinis	Apiospora arundinis (Corda) Pintos & P.Alvarado
4998063073	Auf Cynodon dactylon		Poaceae(non-bamboo)	RS	Serbia	EUROPE	Apiospora sphaerosperma	Apiospora sphaerosperma (Pers.) Pintos & P.Alvarado
4166438550	On roots or soil washes		soil	CA	Canada	NORTH_AMERICA	Apiospora montagnei	Apiospora montagnei Sacc.
4997987930	An alten Rhizomen und Halmen von Cynodon dactylon Pers.		Poaceae(non-bamboo)	RS	Serbia	EUROPE	Apiospora sphaerosperma	Apiospora sphaerosperma (Pers.) Pintos & P.Alvarado
4166425272		host: Bambusa sp.	Poaceae(Bamboo)	GB	United Kingdom	EUROPE	Apiospora sphaerosperma	Apiospora sphaerosperma (Pers.) Pintos & P.Alvarado
4166402697	on rootstocks (Poaceae)	host: Agropyron repens	Poaceae(non-bamboo)	US	United States	NORTH_AMERICA	Apiospora sphaerosperma	Apiospora sphaerosperma (Pers.) Pintos & P.Alvarado
4166401046	on Bamboo stakes		Poaceae(Bamboo)	CA	Canada	NORTH_AMERICA	Apiospora sphaerosperma	Apiospora sphaerosperma (Pers.) Pintos & P.Alvarado
4166367581	on Bambusa (fallen)		Poaceae(Bamboo)	US	United States	NORTH_AMERICA	Apiospora arundinis	Apiospora arundinis (Corda) Pintos & P.Alvarado
4166349604	(Poaceae)	host: Zea mays	Poaceae(non-bamboo)	CA	Canada	NORTH_AMERICA	Apiospora sphaerosperma	Apiospora sphaerosperma (Pers.) Pintos & P.Alvarado
4166347553	Soil.		soil	CA	Canada	NORTH_AMERICA	Apiospora montagnei	Apiospora montagnei Sacc.
4166347552	Canes used for tying plants in Greenway's Greenhouses; Bamboo canes [?Bambusa sp.]		Poaceae(Bamboo)	CA	Canada	NORTH_AMERICA	Apiospora montagnei	Apiospora montagnei Sacc.
4166347551		host: Acer platanoides	Sapindaceae	CA	Canada	NORTH_AMERICA	Apiospora montagnei	Apiospora montagnei Sacc.
4166345565	(Poaceae)	host: Phyllostachys heterocycla	Poaceae(Bamboo)	JP	Japan	ASIA	Apiospora montagnei	Apiospora montagnei Sacc.
4166344616	Isolated from Alsike seeds	host: Trifolium hybridum	Fabaceae	CA	Canada	NORTH_AMERICA	Apiospora sphaerosperma	Apiospora sphaerosperma (Pers.) Pintos & P.Alvarado
4166344615	On a stem	host: Phragmites communis	Poaceae(non-bamboo)	CA	Canada	NORTH_AMERICA	Apiospora sphaerosperma	Apiospora sphaerosperma (Pers.) Pintos & P.Alvarado
4166344614	Isolated from cabbage seeds	host: Brassica oleracea var. capitata	Brassicaceae	GB	United Kingdom	EUROPE	Apiospora arundinis	Apiospora arundinis (Corda) Pintos & P.Alvarado
4166344613	On pea seeds	host: Pisum sativum	Fabaceae	CA	Canada	NORTH_AMERICA	Apiospora arundinis	Apiospora arundinis (Corda) Pintos & P.Alvarado
4166344612	Isolated from seeds of Lyme Grass	host: Elymus virginicus	Poaceae(non-bamboo)	CA	Canada	NORTH_AMERICA	Apiospora arundinis	Apiospora arundinis (Corda) Pintos & P.Alvarado
78473635	On dead stems of Sasa kurilensis (Rupr.) Makino & Shibata.		Poaceae(Bamboo)	RU	Russian Federation	EUROPE	Apiospora montagnei	Apiospora montagnei Sacc.
4166344610	Isolated from tomato seeds	host: Lycopersicon esculentum	Solanaceae	CA	Canada	NORTH_AMERICA	Apiospora arundinis	Apiospora arundinis (Corda) Pintos & P.Alvarado
4166344609	Isolated from gold rings of leaves	host: Betula papyrifera	Betulaceae	CA	Canada	NORTH_AMERICA	Apiospora arundinis	Apiospora arundinis (Corda) Pintos & P.Alvarado
4166344608	On bamboo stems		Poaceae(Bamboo)	GB	United Kingdom	EUROPE	Apiospora arundinis	Apiospora arundinis (Corda) Pintos & P.Alvarado
4868876274		host':'Sasa kurilensis'	Poaceae(Bamboo)	RU	Russian Federation	EUROPE	Apiospora montagnei	Apiospora montagnei Sacc.
4166342684	Isolated from seeds of Swedes	host: Brassica napobrassica	Brassicaceae	CA	Canada	NORTH_AMERICA	Apiospora sphaerosperma	Apiospora sphaerosperma (Pers.) Pintos & P.Alvarado
4166342683	On wood	host: Acer sp.	Sapindaceae	CA	Canada	NORTH_AMERICA	Apiospora sphaerosperma	Apiospora sphaerosperma (Pers.) Pintos & P.Alvarado
4166342682	On leaves	host: Bambusa sp.	Poaceae(Bamboo)	FR	France	EUROPE	Apiospora sphaerosperma	Apiospora sphaerosperma (Pers.) Pintos & P.Alvarado
4166342681	Isolated from oat seeds	host: Avena sativa	Poaceae(non-bamboo)	CA	Canada	NORTH_AMERICA	Apiospora arundinis	Apiospora arundinis (Corda) Pintos & P.Alvarado
4166342680	Isolated from seeds	host: Taraxacum kok-saghyz	Asteraceae	CA	Canada	NORTH_AMERICA	Apiospora arundinis	Apiospora arundinis (Corda) Pintos & P.Alvarado
4166342679	Isolated from Broad Bean seeds	host: Vicia faba	Fabaceae	CA	Canada	NORTH_AMERICA	Apiospora arundinis	Apiospora arundinis (Corda) Pintos & P.Alvarado
4166342678	Isolated from pea seeds	host: Pisum sativum	Fabaceae	GB	United Kingdom	EUROPE	Apiospora arundinis	Apiospora arundinis (Corda) Pintos & P.Alvarado
4166342676	Isolated from onion seeds	host: Allium cepa	Amaryllidaceae	RU	Russian Federation	EUROPE	Apiospora arundinis	Apiospora arundinis (Corda) Pintos & P.Alvarado
4099572730	leaves	host: Sasa kurilensis	Poaceae(Bamboo)	RU	Russian Federation	EUROPE	Apiospora montagnei	Apiospora montagnei Sacc.
4166341706	On leaves of a grass		other plant	FR	France	EUROPE	Apiospora sphaerosperma	Apiospora sphaerosperma (Pers.) Pintos & P.Alvarado
4099435140	stems dead	host: Sasa kurilensis	Poaceae(Bamboo)	RU	Russian Federation	EUROPE	Apiospora montagnei	Apiospora montagnei Sacc.
4166341704	Isolated from seeds	host: Festuca rubra	Poaceae(non-bamboo)	CA	Canada	NORTH_AMERICA	Apiospora arundinis	Apiospora arundinis (Corda) Pintos & P.Alvarado
4166341703	Isolated from Pea seed	host: Pisum sativum	Fabaceae	CA	Canada	NORTH_AMERICA	Apiospora arundinis	Apiospora arundinis (Corda) Pintos & P.Alvarado
3761667071	Palearctic		-	RU	Russian Federation	EUROPE	Apiospora serenensis	Apiospora serenensis (Larrondo & Calvo) Pintos & P.Alvarado
4166341701	Isolated from pea seed	host: Lathyrus sp.	Fabaceae	CA	Canada	NORTH_AMERICA	Apiospora arundinis	Apiospora arundinis (Corda) Pintos & P.Alvarado
4166341700	Isolated from a log in storage	host: Betula papyrifera	Betulaceae	CA	Canada	NORTH_AMERICA	Apiospora arundinis	Apiospora arundinis (Corda) Pintos & P.Alvarado
4166341699	On bamboo stem		Poaceae(Bamboo)	PK	Pakistan	ASIA	Apiospora arundinis	Apiospora arundinis (Corda) Pintos & P.Alvarado
4166341698	Isolated from the tree trunk	host: Abies balsamea	Pinaceae	CA	Canada	NORTH_AMERICA	Apiospora arundinis	Apiospora arundinis (Corda) Pintos & P.Alvarado
4166341470		host: Bambusa sp.	Poaceae(Bamboo)	CN	China	ASIA	Apiospora hysterina	Apiospora hysterina (Sacc.) Pintos & P.Alvarado
351711384	On dead stems of Sasa kurilensis		Poaceae(Bamboo)	RU	Russian Federation	EUROPE	Apiospora montagnei	Apiospora montagnei Sacc.
3345497547	phonographic roller, brown wax		-	RU	Russian Federation	EUROPE	Apiospora arundinis	Apiospora arundinis (Corda) Pintos & P.Alvarado
4166339513	Bamboo		Poaceae(Bamboo)	GB	United Kingdom	EUROPE	Apiospora montagnei	Apiospora montagnei Sacc.
4166339512	On bamboo stick (Poaceae)		Poaceae(Bamboo)	CA	Canada	NORTH_AMERICA	Apiospora montagnei	Apiospora montagnei Sacc.
4166338560	(Poaceae)	host: Oryza sativa	Poaceae(non-bamboo)	TW	China(Taiwan)	ASIA	Apiospora montagnei	Apiospora montagnei Sacc.
3345497173	Sasa kurilensis		Poaceae(Bamboo)	RU	Russian Federation	EUROPE	Apiospora arundinis	Apiospora arundinis (Corda) Pintos & P.Alvarado
4166337456	On stems	host: Phragmites communis	Poaceae(non-bamboo)	DK	Denmark	EUROPE	Apiospora sphaerosperma	Apiospora sphaerosperma (Pers.) Pintos & P.Alvarado
4166337455	Isolated from flax seeds	host: Linum usitatissimum	Linaceae	CA	Canada	NORTH_AMERICA	Apiospora arundinis	Apiospora arundinis (Corda) Pintos & P.Alvarado
4166337454	Isolated from Millet seeds	host: Setaria italica	Poaceae(non-bamboo)	CA	Canada	NORTH_AMERICA	Apiospora arundinis	Apiospora arundinis (Corda) Pintos & P.Alvarado
4166337453	Isolated from corn seeds	host: Zea mays	Poaceae(non-bamboo)	CA	Canada	NORTH_AMERICA	Apiospora arundinis	Apiospora arundinis (Corda) Pintos & P.Alvarado
4166337452	Isolated from stored (wood ?)	host: Betula papyrifera	Betulaceae	CA	Canada	NORTH_AMERICA	Apiospora arundinis	Apiospora arundinis (Corda) Pintos & P.Alvarado
4166337451	On a bamboo shoot		Poaceae(Bamboo)	PT	Portugal	EUROPE	Apiospora arundinis	Apiospora arundinis (Corda) Pintos & P.Alvarado
4166337450	On wood & bark	host: Acer circinatum	Sapindaceae	CA	Canada	NORTH_AMERICA	Apiospora arundinis	Apiospora arundinis (Corda) Pintos & P.Alvarado
4166334366	Isolated from rye grass seeds	host: Lolium perenne	Poaceae(non-bamboo)	GB	United Kingdom	EUROPE	Apiospora sphaerosperma	Apiospora sphaerosperma (Pers.) Pintos & P.Alvarado
4166334365	On dead stems	host: Phragmites communis	Poaceae(non-bamboo)	CA	Canada	NORTH_AMERICA	Apiospora sphaerosperma	Apiospora sphaerosperma (Pers.) Pintos & P.Alvarado
4166334364	On stems	host: Arundinaria sp.	Poaceae(Bamboo)	GB	United Kingdom	EUROPE	Apiospora sphaerosperma	Apiospora sphaerosperma (Pers.) Pintos & P.Alvarado
4166334363	On twigs	host: Muhlenbergia racemosa	Poaceae(non-bamboo)	US	United States	NORTH_AMERICA	Apiospora sphaerosperma	Apiospora sphaerosperma (Pers.) Pintos & P.Alvarado
4166334362	Isolated from seeds	host: Agropyron cristatum	Poaceae(non-bamboo)	CA	Canada	NORTH_AMERICA	Apiospora arundinis	Apiospora arundinis (Corda) Pintos & P.Alvarado
4166334361	Isolated from Carrot seeds	host: Daucus carota	Apiaceae	US	United States	NORTH_AMERICA	Apiospora arundinis	Apiospora arundinis (Corda) Pintos & P.Alvarado
4166334360	Isolated from Swiss Chard seeds	host: Beta vulgaris var. cicla	Amaranthaceae	US	United States	NORTH_AMERICA	Apiospora arundinis	Apiospora arundinis (Corda) Pintos & P.Alvarado
4166334359	Isolated from pea seeds	host: Pisum sativum	Fabaceae	CA	Canada	NORTH_AMERICA	Apiospora arundinis	Apiospora arundinis (Corda) Pintos & P.Alvarado
4166334358	Isolated from onion seeds	host: Allium cepa	Amaryllidaceae	CA	Canada	NORTH_AMERICA	Apiospora arundinis	Apiospora arundinis (Corda) Pintos & P.Alvarado
3345496286	soddy-podzolic light loam soil, A1 horizon (5-7 cm)	Arthrinium arundinis (Corda 1838) Dyko et Sutton 1981	soil	RU	Russian Federation	EUROPE	Apiospora montagnei	Apiospora montagnei Sacc.
4166311284		host: Arundinaria sp.	Poaceae(Bamboo)	GB	United Kingdom	EUROPE	Apiospora arundinis	Apiospora arundinis (Corda) Pintos & P.Alvarado
4166309248		host: Bambusa sp.	Poaceae(Bamboo)	GB	United Kingdom	EUROPE	Apiospora sphaerosperma	Apiospora sphaerosperma (Pers.) Pintos & P.Alvarado
4166284482	ad rumicis caul. putr.		other plant	DE	Germany	EUROPE	Apiospora sphaerosperma	Apiospora sphaerosperma (Pers.) Pintos & P.Alvarado
4166283416	canibus exsiccatis vetustis, ad terram	host: Sedum sp.	Crassulaceae	US	United States	NORTH_AMERICA	Apiospora arundinis	Apiospora arundinis (Corda) Pintos & P.Alvarado
4166273029	on bamboo stake		Poaceae(Bamboo)	CA	Canada	NORTH_AMERICA	Apiospora sphaerosperma	Apiospora sphaerosperma (Pers.) Pintos & P.Alvarado
4166271188	Bamboo' cult.		Poaceae(Bamboo)	CA	Canada	NORTH_AMERICA	Apiospora camptospora	Apiospora camptospora Penz. & Sacc.
4166271038	on stake beneath sand-plat on bench		-	CA	Canada	NORTH_AMERICA	Apiospora sphaerosperma	Apiospora sphaerosperma (Pers.) Pintos & P.Alvarado
4166270044	on bamboo (on ground outside)		Poaceae(Bamboo)	CA	Canada	NORTH_AMERICA	Apiospora sphaerosperma	Apiospora sphaerosperma (Pers.) Pintos & P.Alvarado
4166269820	grass leaves (dead)	host: Andropogon sp.	Poaceae(non-bamboo)	IN	India	ASIA	Apiospora mytilomorpha	Apiospora mytilomorpha (Bhat & W.B.Kendr.) Pintos & P.Alvarado
3345495953	Hordeum vulgare, cultivar Moskovskiy-2, processed fungicide		Poaceae(non-bamboo)	RU	Russian Federation	EUROPE	Apiospora arundinis	Apiospora arundinis (Corda) Pintos & P.Alvarado
4166262146		host: Phragmites communis	Poaceae(non-bamboo)	CA	Canada	NORTH_AMERICA	Apiospora montagnei	Apiospora montagnei Sacc.
4166250023	soil		soil	CA	Canada	NORTH_AMERICA	Apiospora montagnei	Apiospora montagnei Sacc.
4154266318		host: Cephalanthus occidentalis	Rubiaceae	US	United States	NORTH_AMERICA	Arthrinium phaeospermum	Apiospora sphaerosperma (Pers.) Pintos & P.Alvarado
4153315548		Silky Bent Grass (Apera spica-venti (L.) Beauv.)	other plant	PL	Poland	EUROPE	Apiospora arundinis	Apiospora arundinis (Corda) Pintos & P.Alvarado
3345495076	Clethrionomys glareolus		animal	RU	Russian Federation	EUROPE	Apiospora sphaerosperma	Apiospora sphaerosperma (Pers.) Pintos & P.Alvarado
3345494777	air		air	RU	Russian Federation	EUROPE	Apiospora arundinis	Apiospora arundinis (Corda) Pintos & P.Alvarado
4153296154		faba bean	Fabaceae	CN	China	ASIA	Apiospora hysterina	Apiospora hysterina (Sacc.) Pintos & P.Alvarado
4153296132		Faba Bean	Fabaceae	CN	China	ASIA	Apiospora hysterina	Apiospora hysterina (Sacc.) Pintos & P.Alvarado
4153295087		Faba Bean	Fabaceae	CN	China	ASIA	Apiospora hysterina	Apiospora hysterina (Sacc.) Pintos & P.Alvarado
4153295086		Faba Bean	Fabaceae	CN	China	ASIA	Apiospora hysterina	Apiospora hysterina (Sacc.) Pintos & P.Alvarado
4153294004		faba bean	Fabaceae	CN	China	ASIA	Apiospora hysterina	Apiospora hysterina (Sacc.) Pintos & P.Alvarado
4153293178		Faba Bean	Fabaceae	CN	China	ASIA	Apiospora hysterina	Apiospora hysterina (Sacc.) Pintos & P.Alvarado
4153292170		faba bean	Fabaceae	CN	China	ASIA	Apiospora hysterina	Apiospora hysterina (Sacc.) Pintos & P.Alvarado
4153291212		Faba Bean	Fabaceae	CN	China	ASIA	Apiospora hysterina	Apiospora hysterina (Sacc.) Pintos & P.Alvarado
4153290246		Faba Bean	Fabaceae	CN	China	ASIA	Apiospora hysterina	Apiospora hysterina (Sacc.) Pintos & P.Alvarado
4153289129		faba bean	Fabaceae	CN	China	ASIA	Apiospora hysterina	Apiospora hysterina (Sacc.) Pintos & P.Alvarado
4153279333		Bamboo	Poaceae(Bamboo)	TH	Thailand	ASIA	Apiospora mukdahanensis	Apiospora mukdahanensis Monkai & Phookamsak
4153277397		Bamboo	Poaceae(Bamboo)	CN	China	ASIA	Apiospora locuta-pollinis	Apiospora locuta-pollinis (F.Liu & L.Cai) Pintos & P.Alvarado
4153276396		Bamboo	Poaceae(Bamboo)	CN	China	ASIA	Apiospora locuta-pollinis	Apiospora locuta-pollinis (F.Liu & L.Cai) Pintos & P.Alvarado
4153276387		Bamboo	Poaceae(Bamboo)	CN	China	ASIA	Apiospora locuta-pollinis	Apiospora locuta-pollinis (F.Liu & L.Cai) Pintos & P.Alvarado
4153275381		Bamboo	Poaceae(Bamboo)	TH	Thailand	ASIA	Apiospora mukdahanensis	Apiospora mukdahanensis Monkai & Phookamsak
4153274398		Bamboo	Poaceae(Bamboo)	CN	China	ASIA	Apiospora locuta-pollinis	Apiospora locuta-pollinis (F.Liu & L.Cai) Pintos & P.Alvarado
4153274388		Bamboo	Poaceae(Bamboo)	CN	China	ASIA	Apiospora locuta-pollinis	Apiospora locuta-pollinis (F.Liu & L.Cai) Pintos & P.Alvarado
4153273421		Bamboo	Poaceae(Bamboo)	TH	Thailand	ASIA	Apiospora mukdahanensis	Apiospora mukdahanensis Monkai & Phookamsak
4153270264		Bamboo	Poaceae(Bamboo)	CN	China	ASIA	Apiospora locuta-pollinis	Apiospora locuta-pollinis (F.Liu & L.Cai) Pintos & P.Alvarado
4153268389		Acer pseudoplatanus	Sapindaceae	DE	Germany	EUROPE	Apiospora rasikravindrae	Apiospora rasikravindrae (Shiv M.Singh, L.S.Yadav, P.N.Singh, Rah.Sharma & S.K.Singh) Pintos & P.Alvarado
4153260316		Bamboo	Poaceae(Bamboo)	CN	China	ASIA	Apiospora euphorbiae	Apiospora euphorbiae (M.B.Ellis) X.G.Tian & Tibpromma
4153260308		bamboo	Poaceae(Bamboo)	CN	China	ASIA	Apiospora euphorbiae	Apiospora euphorbiae (M.B.Ellis) X.G.Tian & Tibpromma
4153256317		Bamboo	Poaceae(Bamboo)	CN	China	ASIA	Apiospora euphorbiae	Apiospora euphorbiae (M.B.Ellis) X.G.Tian & Tibpromma
4134345669	[Host given as Arundinariæ]	host: Arundinaria	Poaceae(Bamboo)	US	United States	NORTH_AMERICA		Apiospora Sacc., 1875
4134340422	quos pulvere atro inquinat. [Which it pollutes with black dust (of the decaying culms of Donax arundinaceus P.Beauv.)] [Host given as Donacis arundinaceae Beauv.]	host: Donax arundinaceus	Poaceae(Bamboo)	PT	Portugal	EUROPE		Apiospora Sacc., 1875
4104581456	Bambusa		Poaceae(Bamboo)	BR	Brazil	SOUTH_AMERICA		Apiospora Sacc., 1875
4104576659	on dry stems	host: Gentiana lutea	Gentianaceae	FR	France	EUROPE	Apiospora sphaerosperma	Apiospora sphaerosperma (Pers.) Pintos & P.Alvarado
4104572126	Cultivated ornamental grass		other plant	US	United States	NORTH_AMERICA	Apiospora montagnei	Apiospora montagnei Sacc.
4104566004	bamboo culm		Poaceae(Bamboo)	CN	China	ASIA	Apiospora arundinis	Apiospora arundinis (Corda) Pintos & P.Alvarado
4104559779	on rootstocks of Agropyrum repens	host: Agropyrum repens	Poaceae(non-bamboo)	US	United States	NORTH_AMERICA	Apiospora sphaerosperma	Apiospora sphaerosperma (Pers.) Pintos & P.Alvarado
4104542213	Miscanthus sp., culm		Poaceae(non-bamboo)	CN	China	ASIA	Apiospora sphaerosperma	Apiospora sphaerosperma (Pers.) Pintos & P.Alvarado
4104537106	Rhizomes	host: Elymus arenarius	Poaceae(non-bamboo)	DE	Germany	EUROPE	Apiospora sphaerosperma	Apiospora sphaerosperma (Pers.) Pintos & P.Alvarado
4104536093	bamboo culm		Poaceae(Bamboo)	CN	China	ASIA	Apiospora arundinis	Apiospora arundinis (Corda) Pintos & P.Alvarado
3345494524	fungus		-	RU	Russian Federation	EUROPE	Apiospora arundinis	Apiospora arundinis (Corda) Pintos & P.Alvarado
3345494464	Hordeum vulgare, cultivar Belgorodec, processed fungicide		Poaceae(non-bamboo)	RU	Russian Federation	EUROPE	Apiospora arundinis	Apiospora arundinis (Corda) Pintos & P.Alvarado
4104519278	On dead Arundinaria macrosperma Michx.	host: Arundinaria macrosperma	Poaceae(Bamboo)	US	United States	NORTH_AMERICA	Apiospora montagnei	Apiospora montagnei Sacc.
4104518192	culms of Chrysopogon avenaceus	host: Chrysopogon avenaceus	Poaceae(non-bamboo)	US	United States	NORTH_AMERICA	Apiospora arundinis	Apiospora arundinis (Corda) Pintos & P.Alvarado
4104511851	on stalks of Phragmites communis	host: Phragmites communis	Poaceae(non-bamboo)	DE	Germany	EUROPE	Apiospora arundinis	Apiospora arundinis (Corda) Pintos & P.Alvarado
4104508502	Phragmites phragmites (L.) Karst.		Poaceae(non-bamboo)	US	United States	NORTH_AMERICA	Apiospora arundinis	Apiospora arundinis (Corda) Pintos & P.Alvarado
3345493169	Hordeum vulgare, cultivar Belgorodec, processed fungicide		Poaceae(non-bamboo)	RU	Russian Federation	EUROPE	Apiospora arundinis	Apiospora arundinis (Corda) Pintos & P.Alvarado
3345493157	fungus, Polyporus sp.		fungi	RU	Russian Federation	EUROPE	Apiospora saccharicola	Apiospora saccharicola (F.Stevens) Pintos & P.Alvarado
4104495603	on Bambusa	host: Bambusa	Poaceae(Bamboo)	US	United States	NORTH_AMERICA	Apiospora sphaerosperma	Apiospora sphaerosperma (Pers.) Pintos & P.Alvarado
4104487500	On dry stubble of reeds	host: Arundinis donacis	Poaceae(Bamboo)	FR	France	EUROPE	Apiospora striola	Apiospora striola (Pass.) Sacc., 1882
4104486489	Bambusa		Poaceae(Bamboo)	BR	Brazil	SOUTH_AMERICA	Apiospora montagnei	Apiospora montagnei Sacc.
3345493109	podzolic soil, A1 horizon		soil	RU	Russian Federation	EUROPE	Apiospora arundinis	Apiospora arundinis (Corda) Pintos & P.Alvarado
4104479911		host: Arundo donax	Poaceae(bamboo)	FR	France	EUROPE	Apiospora arundinis	Apiospora arundinis (Corda) Pintos & P.Alvarado
4104479488		host: Bambusa nitis	Poaceae(Bamboo)	FR	France	EUROPE	Apiospora striola	Apiospora striola (Pass.) Sacc., 1882
4104474276	Bambusa sp.	host: Bambusa	Poaceae(Bamboo)	US	United States	NORTH_AMERICA	Apiospora sphaerosperma	Apiospora sphaerosperma (Pers.) Pintos & P.Alvarado
4104447010	bamboo culm		Poaceae(Bamboo)	CN	China	ASIA	Apiospora curvispora	Apiospora curvispora (Speg.) Rehm
4104445592	Bambusa sp.	host: Bambusa	Poaceae(Bamboo)	US	United States	NORTH_AMERICA	Apiospora sphaerosperma	Apiospora sphaerosperma (Pers.) Pintos & P.Alvarado
4104445107	decaying bamboo culm		Poaceae(Bamboo)	CN	China	ASIA	Apiospora shiraiana	Apiospora shiraiana (P.Syd.) Hara
4104445037	culm of bamboo		Poaceae(Bamboo)	CN	China	ASIA	Apiospora shiraiana	Apiospora shiraiana (P.Syd.) Hara
4104444171	bamboo culm		Poaceae(Bamboo)	CN	China	ASIA	Apiospora arundinis	Apiospora arundinis (Corda) Pintos & P.Alvarado
4104444092	bamboo culm		Poaceae(Bamboo)	CN	China	ASIA	Apiospora curvispora	Apiospora curvispora (Speg.) Rehm
4104444021	Phragmites communis, culm	host: Phragmites communis	Poaceae(non-bamboo)	CN	China	ASIA	Apiospora arundinis	Apiospora arundinis (Corda) Pintos & P.Alvarado
4104440104	bamboo culm		Poaceae(Bamboo)	CN	China	ASIA	Apiospora curvispora	Apiospora curvispora (Speg.) Rehm
4104424305	on leaves of Bambusa mitis	host: Bambusa mitis	Poaceae(Bamboo)	FR	France	EUROPE	Apiospora punctum	Apiospora punctum Sacc. & Speg., 1878
4104424095		host: Phalaris arundinacea var. picta	Poaceae(non-bamboo)	US	United States	NORTH_AMERICA	Apiospora arundinis	Apiospora arundinis (Corda) Pintos & P.Alvarado
4104424094	On the broken off end of an old reed fish pole.		Poaceae(non-bamboo)	US	United States	NORTH_AMERICA	Apiospora arundinis	Apiospora arundinis (Corda) Pintos & P.Alvarado
3345492961	fungus, Ampulloclitocybe clavipes		fungi	RU	Russian Federation	EUROPE	Apiospora arundinis	Apiospora arundinis (Corda) Pintos & P.Alvarado
4100108358	Bog woodland	tagrør (Phragmites)	Poaceae(non-bamboo)	DK	Denmark	EUROPE	Apiospora arundinis	Apiospora arundinis (Corda) Pintos & P.Alvarado
4100106345	Forest bog	tagrør (Phragmites australis)	Poaceae(non-bamboo)	DK	Denmark	EUROPE	Apiospora arundinis	Apiospora arundinis (Corda) Pintos & P.Alvarado
4100099301	Forest bog	tagrør (Phragmites australis)	Poaceae(non-bamboo)	DK	Denmark	EUROPE	Apiospora sphaerosperma	Apiospora sphaerosperma (Pers.) Pintos & P.Alvarado
4100099087	Thorny scrubland	tagrør (Phragmites australis)	Poaceae(non-bamboo)	DK	Denmark	EUROPE	Apiospora sphaerosperma	Apiospora sphaerosperma (Pers.) Pintos & P.Alvarado
4100091040	bog	tagrør (Phragmites australis)	Poaceae(non-bamboo)	DK	Denmark	EUROPE	Apiospora sphaerosperma	Apiospora sphaerosperma (Pers.) Pintos & P.Alvarado
2397819463		interacts with : Andromeda polifolia	Ericaceae	RU	Russian Federation	EUROPE	Apiospora rhododendri	Apiospora rhododendri Oudem.
1275232479		Host: Dead grass| Host part: unknown	other plant	RW	Rwanda	AFRICA	Apiospora sphaerosperma	Apiospora sphaerosperma (Pers.) Pintos & P.Alvarado
4099985553	stem	host: Bambusa sp.	Poaceae(Bamboo)	CN	China	ASIA	Apiospora shiraiana	Apiospora shiraiana (P.Syd.) Hara
4099985440		host: Phyllostachys bambusoides	Poaceae(Bamboo)	JP	Japan	ASIA	Apiospora shiraiana	Apiospora shiraiana (P.Syd.) Hara
4099985439		host: Bambusa sp.	Poaceae(Bamboo)	CN	China	ASIA	Apiospora shiraiana	Apiospora shiraiana (P.Syd.) Hara
4099976864		host: Andropogon muricatus	Poaceae(non-bamboo)	IN	India	ASIA	Apiospora arundinis	Apiospora arundinis (Corda) Pintos & P.Alvarado
4099956845		host: Phyllostachys sp.	Poaceae(non-bamboo)	FR	France	EUROPE	Apiospora curvispora	Apiospora curvispora (Speg.) Rehm
4099952470		host: Coix lacryma-jobi	Poaceae(non-bamboo)	US	United States	NORTH_AMERICA	Apiospora striola	Apiospora striola (Pass.) Sacc., 1882
4099952469		host: Substrate Undetermined	-	IT	Italy	EUROPE	Apiospora striola	Apiospora striola (Pass.) Sacc., 1882
4099952468		host: Substrate Undetermined	-	IT	Italy	EUROPE	Apiospora punctum	Apiospora punctum Sacc. & Speg., 1878
4099952466		host: Bambusa sp.	Poaceae(Bamboo)	PH	Philippines	ASIA	Apiospora montagnei	Apiospora montagnei Sacc.
4099952465	dead; bamboo	host: Bambusa sp.	Poaceae(Bamboo)	TH	Thailand	ASIA	Apiospora montagnei	Apiospora montagnei Sacc.
4868892229		host':'Colocasia esculenta'	Araceae	SB	Solomon Islands	OCEANIA	Apiospora montagnei	Apiospora montagnei Sacc.
4099952463	bamboo	host: Bambusa sp.	Poaceae(Bamboo)	PH	Philippines	ASIA	Apiospora luzonensis	Apiospora luzonensis Henn.
4099952462		host: Bambusa sp.	Poaceae(Bamboo)	IN	India	ASIA	Apiospora indica	Apiospora indica Theiss. & Syd.
4868713544		host':'Bambusa'	Poaceae(Bamboo)	SD	Sudan	AFRICA	Apiospora sphaerosperma	Apiospora sphaerosperma (Pers.) Pintos & P.Alvarado
4868695500		host':'Bambusa'	Poaceae(Bamboo)	SD	Sudan	AFRICA	Apiospora sphaerosperma	Apiospora sphaerosperma (Pers.) Pintos & P.Alvarado
4099942481		host: Bambusa sp.	Poaceae(Bamboo)	PK	Pakistan	ASIA	Apiospora sphaerosperma	Apiospora sphaerosperma (Pers.) Pintos & P.Alvarado
4099942429	bamboo plant	host: NULL	Poaceae(Bamboo)	DE	Germany	EUROPE	Apiospora hysterina	Apiospora hysterina (Sacc.) Pintos & P.Alvarado
4099939618	culms	host: Arundinaria sp.	Poaceae(Bamboo)	US	United States	NORTH_AMERICA	Apiospora sphaerosperma	Apiospora sphaerosperma (Pers.) Pintos & P.Alvarado
4099931034	Dead bamboo	Host: Bambusa blumeana	Poaceae(Bamboo)	PH	Philippines	ASIA	Apiospora arundinis	Apiospora arundinis (Corda) Pintos & P.Alvarado
4099923874		host: Bambusa sp.	Poaceae(Bamboo)	US	United States	NORTH_AMERICA	Apiospora arundinis	Apiospora arundinis (Corda) Pintos & P.Alvarado
4099901182		host: Phragmites australis	Poaceae(non-bamboo)	AT	Austria	EUROPE	Apiospora sphaerosperma	Apiospora sphaerosperma (Pers.) Pintos & P.Alvarado
4099891937		host: Phyllostachys sp.	Poaceae(non-bamboo)	FR	France	EUROPE		Apiospora Sacc., 1875
4099890330	culms rotting	host: Sorghum vulgare	Poaceae(non-bamboo)	IT	Italy	EUROPE	Apiospora sphaerosperma	Apiospora sphaerosperma (Pers.) Pintos & P.Alvarado
4099890329		host: Phyllostachys bambusoides	Poaceae(Bamboo)	US	United States	NORTH_AMERICA	Apiospora sphaerosperma	Apiospora sphaerosperma (Pers.) Pintos & P.Alvarado
5904185998	not provided; industrial; not provided		-	SI	Slovenia	EUROPE	Apiospora arundinis	Apiospora arundinis (Corda) Pintos & P.Alvarado
5196560722		Bambusa arundinacea	Poaceae(Bamboo)	SI	Slovenia	EUROPE	Apiospora arundinis	Apiospora arundinis (Corda) Pintos & P.Alvarado
5076449179	In hort.; In culmis Bambusae sp.		Poaceae(Bamboo)	SK	Slovakia	EUROPE	Apiospora shiraiana	Apiospora shiraiana (P.Syd.) Hara
4099890325		host: Bambusa sp.	Poaceae(Bamboo)	US	United States	NORTH_AMERICA	Apiospora sphaerosperma	Apiospora sphaerosperma (Pers.) Pintos & P.Alvarado
4099890324		host: Bambusa sp.	Poaceae(Bamboo)	US	United States	NORTH_AMERICA	Apiospora sphaerosperma	Apiospora sphaerosperma (Pers.) Pintos & P.Alvarado
4099890323		host: Bambusa sp.	Poaceae(Bamboo)	GB	United Kingdom	EUROPE	Apiospora sphaerosperma	Apiospora sphaerosperma (Pers.) Pintos & P.Alvarado
4099890322	culms rotting	host: Arundo donax	Poaceae(bamboo)	IT	Italy	EUROPE	Apiospora sphaerosperma	Apiospora sphaerosperma (Pers.) Pintos & P.Alvarado
4099890321		host: Arundinaria fortunei	Poaceae(Bamboo)	FR	France	EUROPE	Apiospora sphaerosperma	Apiospora sphaerosperma (Pers.) Pintos & P.Alvarado
4099890320		host: Arundinaria sp.	Poaceae(Bamboo)	US	United States	NORTH_AMERICA	Apiospora sphaerosperma	Apiospora sphaerosperma (Pers.) Pintos & P.Alvarado
4099890319		host: Phyllostachys bambusoides	Poaceae(Bamboo)	US	United States	NORTH_AMERICA	Apiospora sphaerosperma	Apiospora sphaerosperma (Pers.) Pintos & P.Alvarado
4099890317		host: Bambusa sp.	Poaceae(Bamboo)	US	United States	NORTH_AMERICA	Apiospora sphaerosperma	Apiospora sphaerosperma (Pers.) Pintos & P.Alvarado
4099890316	stem	host: Bambusa sp.	Poaceae(Bamboo)	IT	Italy	EUROPE	Apiospora sphaerosperma	Apiospora sphaerosperma (Pers.) Pintos & P.Alvarado
4099890315		host: Arundinaria tecta	Poaceae(Bamboo)	US	United States	NORTH_AMERICA	Apiospora sphaerosperma	Apiospora sphaerosperma (Pers.) Pintos & P.Alvarado
4099890314		host: Arundinaria sp.	Poaceae(Bamboo)	US	United States	NORTH_AMERICA	Apiospora sphaerosperma	Apiospora sphaerosperma (Pers.) Pintos & P.Alvarado
4997912056	In culmis Bambusae sp.		Poaceae(Bamboo)	SK	Slovakia	EUROPE	Apiospora shiraiana	Apiospora shiraiana (P.Syd.) Hara
4869829460		host':'Bambusa arundinacea'	Poaceae(Bamboo)	SL	Sierra Leone	AFRICA		Apiospora Sacc., 1875
4869100518		host':'Oxytenanthera abyssinica'	Poaceae(Bamboo)	SL	Sierra Leone	AFRICA	Apiospora montagnei	Apiospora montagnei Sacc.
4099890310	culm dry	host: Arundo donax	Poaceae(bamboo)	PT	Portugal	EUROPE	Apiospora camptospora	Apiospora camptospora Penz. & Sacc.
4099890309		host: Sinarundinaria murielae	Poaceae(Bamboo)	US	United States	NORTH_AMERICA	Apiospora sphaerosperma	Apiospora sphaerosperma (Pers.) Pintos & P.Alvarado
4869093073		host':'Bambusoideae'	Poaceae(Bamboo)	SL	Sierra Leone	AFRICA	Apiospora camptospora	Apiospora camptospora Penz. & Sacc.
4099890305		host: Phragmites communis	Poaceae(non-bamboo)	US	United States	NORTH_AMERICA	Apiospora arundinis	Apiospora arundinis (Corda) Pintos & P.Alvarado
4099890021		host: Substrate Undetermined	-	US	United States	NORTH_AMERICA	Apiospora arundinis	Apiospora arundinis (Corda) Pintos & P.Alvarado
4099860736		host: Bambusa sp.	Poaceae(Bamboo)	IN	India	ASIA	Apiospora sphaerosperma	Apiospora sphaerosperma (Pers.) Pintos & P.Alvarado
4099860316	Straw packing	host: NULL	Poaceae(non-bamboo)	ZA	South Africa	AFRICA	Apiospora sphaerosperma	Apiospora sphaerosperma (Pers.) Pintos & P.Alvarado
4869080565		host':'Aframomum latifolium'	Zingiberaceae	SL	Sierra Leone	AFRICA		Apiospora Sacc., 1875
4099853175	branches	host: Sambucus nigra	Viburnaceae	IT	Italy	EUROPE	Apiospora sphaerosperma	Apiospora sphaerosperma (Pers.) Pintos & P.Alvarado
4099853172		host: Substrate Undetermined	-	IT	Italy	EUROPE	Apiospora sphaerosperma	Apiospora sphaerosperma (Pers.) Pintos & P.Alvarado
4099853169	culms	host: Donax sp.	Marantaceae	IT	Italy	EUROPE	Apiospora arundinis	Apiospora arundinis (Corda) Pintos & P.Alvarado
4099853166	culms dead	host: Bambusa sp.	Poaceae(Bamboo)	PH	Philippines	ASIA	Apiospora arundinis	Apiospora arundinis (Corda) Pintos & P.Alvarado
4099853165		host: Bambusa sp.	Poaceae(Bamboo)	IT	Italy	EUROPE	Apiospora arundinis	Apiospora arundinis (Corda) Pintos & P.Alvarado
4099853164	stalks	host: Phragmites communis	Poaceae(non-bamboo)	DE	Germany	EUROPE	Apiospora arundinis	Apiospora arundinis (Corda) Pintos & P.Alvarado
4099853161	culm	host: Bambusa sp.	Poaceae(Bamboo)	CN	China	ASIA	Apiospora arundinis	Apiospora arundinis (Corda) Pintos & P.Alvarado
4869038984		host':'Bambusa arundinacea'	Poaceae(Bamboo)	SL	Sierra Leone	AFRICA	Apiospora sphaerosperma	Apiospora sphaerosperma (Pers.) Pintos & P.Alvarado
4099853159		host: Bambusa blumeana	Poaceae(Bamboo)	PH	Philippines	ASIA	Apiospora arundinis	Apiospora arundinis (Corda) Pintos & P.Alvarado
4099834762	culms dry	host: Phragmites communis	Poaceae(non-bamboo)	DE	Germany	EUROPE	Apiospora sphaerosperma	Apiospora sphaerosperma (Pers.) Pintos & P.Alvarado
4099821149	stem dead	host: Bambusa sp.	Poaceae(Bamboo)	CN	China	ASIA	Apiospora sphaerosperma	Apiospora sphaerosperma (Pers.) Pintos & P.Alvarado
4099807563		host: Rottboellia exaltata	Poaceae(non-bamboo)	PH	Philippines	ASIA	Apiospora rottboelliae	Apiospora rottboelliae (Rehm) Höhn.
4099807444		host: Substrate Undetermined	-	CN	China	ASIA	Apiospora shiraiana	Apiospora shiraiana (P.Syd.) Hara
4099807413		host: Bambusa sp.	Poaceae(Bamboo)	JP	Japan	ASIA	Apiospora hysterina	Apiospora hysterina (Sacc.) Pintos & P.Alvarado
4868906249		host':'Bambusa vulgaris'	Poaceae(Bamboo)	SL	Sierra Leone	AFRICA	Apiospora montagnei	Apiospora montagnei Sacc.
4099791655		host: Rottboellia exaltata	Poaceae(non-bamboo)	PH	Philippines	ASIA	Apiospora rottboelliae	Apiospora rottboelliae (Rehm) Höhn.
4099791577	stem	host: Bambusa sp.	Poaceae(Bamboo)	CN	China	ASIA	Apiospora shiraiana	Apiospora shiraiana (P.Syd.) Hara
4099791432	slats	host: Bambusa sp.	Poaceae(Bamboo)	IN	India	ASIA	Apiospora hysterina	Apiospora hysterina (Sacc.) Pintos & P.Alvarado
4099781472	stalks	host: Phragmites communis	Poaceae(non-bamboo)	DE	Germany	EUROPE	Apiospora arundinis	Apiospora arundinis (Corda) Pintos & P.Alvarado
4868898332		host':'Elaeis guineensis'	Arecaceae	SL	Sierra Leone	AFRICA		Apiospora Sacc., 1875
4099773586	culms dead	host: Bambusa sp.	Poaceae(Bamboo)	PH	Philippines	ASIA	Apiospora arundinis	Apiospora arundinis (Corda) Pintos & P.Alvarado
4099767470	bamboo	host: Bambusa sp.	Poaceae(Bamboo)	CN	China	ASIA	Apiospora striola	Apiospora striola (Pass.) Sacc., 1882
4099767469	dead	host: NULL	-	US	United States	NORTH_AMERICA	Apiospora spinulosa	Apiospora spinulosa Petr.
4099767466	dead; bamboo	host: Bambusa sp.	Poaceae(Bamboo)	PH	Philippines	ASIA	Apiospora montagnei	Apiospora montagnei Sacc.
4099767465	Reeds dead	host: NULL	-	US	United States	NORTH_AMERICA	Apiospora montagnei	Apiospora montagnei Sacc.
4099767464	dead; bamboo	host: Bambusa sp.	Poaceae(Bamboo)	PH	Philippines	ASIA	Apiospora luzonensis	Apiospora luzonensis Henn.
4099767463		host: Amelanchier sp.	Rosaceae	US	United States	NORTH_AMERICA		Apiospora Sacc., 1875
4099767462	Support for orchid	host: Bambusa sp.	Poaceae(Bamboo)	TH	Thailand	ASIA	Apiospora camptospora	Apiospora camptospora Penz. & Sacc.
4099767461		host: Bambusa sp.	Poaceae(Bamboo)	CN	China	ASIA		Apiospora Sacc., 1875
4099763557	Leaves	host: Gynerium argenteum	Poaceae(non-bamboo)	IT	Italy	EUROPE	Apiospora striola	Apiospora striola (Pass.) Sacc., 1882
4099760891		host: Bambusae	Poaceae(Bamboo)	BR	Brazil	SOUTH_AMERICA	Apiospora curvispora	Apiospora curvispora (Speg.) Rehm
4099760410	leaves	host: Molinia coerulea	Poaceae(non-bamboo)	IT	Italy	EUROPE	Apiospora punctum	Apiospora punctum Sacc. & Speg., 1878
4099757475	leaves	host: NULL	other plant	IT	Italy	EUROPE	Apiospora punctum	Apiospora punctum Sacc. & Speg., 1878
4099757474		host: Bambusa sp.	Poaceae(Bamboo)	PH	Philippines	ASIA	Apiospora montagnei	Apiospora montagnei Sacc.
4099757473	dead; bamboo	host: Bambusa sp.	Poaceae(Bamboo)	PH	Philippines	ASIA	Apiospora montagnei	Apiospora montagnei Sacc.
4099757472		host: Arundinaria sp.	Poaceae(Bamboo)	US	United States	NORTH_AMERICA	Apiospora montagnei	Apiospora montagnei Sacc.
4099757471		host: Arundinaria sp.	Poaceae(Bamboo)	US	United States	NORTH_AMERICA	Apiospora montagnei	Apiospora montagnei Sacc.
4099757470		host: Substrate Undetermined	-	US	United States	NORTH_AMERICA	Apiospora montagnei	Apiospora montagnei Sacc.
4099757469		host: Phyllostachys bambusoides	Poaceae(Bamboo)	US	United States	NORTH_AMERICA		Apiospora Sacc., 1875
4099757468		host: Geitonoplesium cymosum	Asphodelaceae	AU	Australia	OCEANIA		Apiospora Sacc., 1875
4099757466		host: Saccharum officinarum	Poaceae(non-bamboo)	PH	Philippines	ASIA	Apiospora camptospora	Apiospora camptospora Penz. & Sacc.
4099757465		host: Festuca rubra	Poaceae(non-bamboo)	US	United States	NORTH_AMERICA		Apiospora Sacc., 1875
4099757464	bamboo	host: Bambusa sp.	Poaceae(Bamboo)	JP	Japan	ASIA		Apiospora Sacc., 1875
4099750488	branches	host: NULL	other plant	IT	Italy	EUROPE		Apiospora Sacc., 1875
4099750487	culms	host: Phragmites karka	Poaceae(non-bamboo)	PK	Pakistan	ASIA	Apiospora montagnei	Apiospora montagnei Sacc.
4099750486	dead	host: Arundinaria macrosperma	Poaceae(Bamboo)	US	United States	NORTH_AMERICA	Apiospora montagnei	Apiospora montagnei Sacc.
4099750485		host: Substrate Undetermined	-	US	United States	NORTH_AMERICA	Apiospora montagnei	Apiospora montagnei Sacc.
4099750484		host: Phyllostachys bambusoides	Poaceae(Bamboo)	US	United States	NORTH_AMERICA		Apiospora Sacc., 1875
4868897927		host':'Oxytenanthera abyssinica'	Poaceae(Bamboo)	SL	Sierra Leone	AFRICA	Apiospora montagnei	Apiospora montagnei Sacc.
4868883158		host':'Oxytenanthera'	Poaceae(Bamboo)	SL	Sierra Leone	AFRICA	Apiospora montagnei	Apiospora montagnei Sacc.
4099750478	stem dead	host: Bambusa sp.	Poaceae(Bamboo)	CN	China	ASIA	Apiospora montagnei	Apiospora montagnei Sacc.
4099750477		host: Substrate Undetermined	-	US	United States	NORTH_AMERICA		Apiospora Sacc., 1875
4099748423	bamboo plant	host: NULL	Poaceae(Bamboo)	DE	Germany	EUROPE	Apiospora sphaerosperma	Apiospora sphaerosperma (Pers.) Pintos & P.Alvarado
4868721118		host':'Bambusoideae'	Poaceae(Bamboo)	SL	Sierra Leone	AFRICA	Apiospora montagnei	Apiospora montagnei Sacc.
4868714044		host':'Elaeis guineensis'	Arecaceae	SL	Sierra Leone	AFRICA		Apiospora Sacc., 1875
4099733034		host: Sorghum vulgare	Poaceae(non-bamboo)	PH	Philippines	ASIA	Apiospora rottboelliae	Apiospora rottboelliae (Rehm) Höhn.
4099723804	culms	host: Arundinaria sp.	Poaceae(Bamboo)	US	United States	NORTH_AMERICA	Apiospora sphaerosperma	Apiospora sphaerosperma (Pers.) Pintos & P.Alvarado
4099723125	rootstocks	host: Agropyron repens	Poaceae(non-bamboo)	US	United States	NORTH_AMERICA	Apiospora sphaerosperma	Apiospora sphaerosperma (Pers.) Pintos & P.Alvarado
4099723001	dead culms	host: Arundinaria sp.	Poaceae(Bamboo)	US	United States	NORTH_AMERICA	Apiospora arundinis	Apiospora arundinis (Corda) Pintos & P.Alvarado
4099713704		Phragmites phragmites; host: Phragmites communis	Poaceae(non-bamboo)	US	United States	NORTH_AMERICA	Apiospora arundinis	Apiospora arundinis (Corda) Pintos & P.Alvarado
4099691012		host: Arundinaria tecta	Poaceae(Bamboo)	US	United States	NORTH_AMERICA	Apiospora montagnei	Apiospora montagnei Sacc.
4868695893		host':'Aframomum latifolium'	Zingiberaceae	SL	Sierra Leone	AFRICA		Apiospora Sacc., 1875
4868694073		host':'Saccharum'	Poaceae(non-bamboo)	SL	Sierra Leone	AFRICA	Apiospora montagnei	Apiospora montagnei Sacc.
4099686333		host: Phyllostachys bambusoides	Poaceae(Bamboo)	US	United States	NORTH_AMERICA	Apiospora sphaerosperma	Apiospora sphaerosperma (Pers.) Pintos & P.Alvarado
4868793854		host':'Sesamum indicum'	Pedaliaceae	SV	El Salvador	NORTH_AMERICA	Apiospora montagnei	Apiospora montagnei Sacc.
4099686331	culms dead	host: Phragmites communis	Poaceae(non-bamboo)	US	United States	NORTH_AMERICA	Apiospora sphaerosperma	Apiospora sphaerosperma (Pers.) Pintos & P.Alvarado
4099631341		host: Saccharum officinarum	Poaceae(non-bamboo)	SV	El Salvador	NORTH_AMERICA	Apiospora saccharicola	Apiospora saccharicola (F.Stevens) Pintos & P.Alvarado
4099686329	stem dead	host: Bambusa sp.	Poaceae(Bamboo)	CN	China	ASIA	Apiospora sphaerosperma	Apiospora sphaerosperma (Pers.) Pintos & P.Alvarado
4869006069		host':'Zea mays'	Poaceae(non-bamboo)	SZ	Swaziland	AFRICA	Apiospora sphaerosperma	Apiospora sphaerosperma (Pers.) Pintos & P.Alvarado
4099686327	leaves	host: Bambusa sp.	Poaceae(Bamboo)	JP	Japan	ASIA	Apiospora sphaerosperma	Apiospora sphaerosperma (Pers.) Pintos & P.Alvarado
4099686326		host: Bambusa sp.	Poaceae(Bamboo)	US	United States	NORTH_AMERICA	Apiospora sphaerosperma	Apiospora sphaerosperma (Pers.) Pintos & P.Alvarado
4099686325		host: Arundo donax	Poaceae(bamboo)	US	United States	NORTH_AMERICA	Apiospora sphaerosperma	Apiospora sphaerosperma (Pers.) Pintos & P.Alvarado
4099686324		host: Andropogon sp.	Poaceae(non-bamboo)	US	United States	NORTH_AMERICA	Apiospora sphaerosperma	Apiospora sphaerosperma (Pers.) Pintos & P.Alvarado
4099686323		host: Phyllostachys bambusoides	Poaceae(Bamboo)	US	United States	NORTH_AMERICA	Apiospora sphaerosperma	Apiospora sphaerosperma (Pers.) Pintos & P.Alvarado
4099686322	stake	host: Bambusa sp.	Poaceae(Bamboo)	US	United States	NORTH_AMERICA	Apiospora sphaerosperma	Apiospora sphaerosperma (Pers.) Pintos & P.Alvarado
4099686321	canes	host: Bambusa sp.	Poaceae(Bamboo)	US	United States	NORTH_AMERICA	Apiospora sphaerosperma	Apiospora sphaerosperma (Pers.) Pintos & P.Alvarado
4099686320	culms dry	host: Arundinaria japonica	Poaceae(Bamboo)	IT	Italy	EUROPE	Apiospora sphaerosperma	Apiospora sphaerosperma (Pers.) Pintos & P.Alvarado
4099686319	culms dead	host: Arundinaria sp.	Poaceae(Bamboo)	US	United States	NORTH_AMERICA	Apiospora sphaerosperma	Apiospora sphaerosperma (Pers.) Pintos & P.Alvarado
4868824017		host':'Zea mays'	Poaceae(non-bamboo)	SZ	Swaziland	AFRICA	Apiospora sphaerosperma	Apiospora sphaerosperma (Pers.) Pintos & P.Alvarado
4868823899		host':'Zea mays'	Poaceae(non-bamboo)	SZ	Swaziland	AFRICA	Apiospora sphaerosperma	Apiospora sphaerosperma (Pers.) Pintos & P.Alvarado
4869070571		host':'Oxytenanthera abyssinica'	Poaceae(Bamboo)	TG	Togo	AFRICA	Apiospora montagnei	Apiospora montagnei Sacc.
4869005817		host':'Hordeum'	Poaceae(non-bamboo)	TR	Turkey	EUROPE	Apiospora montagnei	Apiospora montagnei Sacc.
4099686314	culms	host: Arundinaria gigantea	Poaceae(Bamboo)	US	United States	NORTH_AMERICA	Apiospora camptospora	Apiospora camptospora Penz. & Sacc.
4099686313	stems dead	host: Phragmites communis	Poaceae(non-bamboo)	CA	Canada	NORTH_AMERICA	Apiospora sphaerosperma	Apiospora sphaerosperma (Pers.) Pintos & P.Alvarado
4099686312		host: Lavoisiera sp.	Melastomataceae	BR	Brazil	SOUTH_AMERICA	Apiospora sphaerosperma	Apiospora sphaerosperma (Pers.) Pintos & P.Alvarado
4099686310	seeds, isolate	host: Cucumis melo	Cucurbitaceae	US	United States	NORTH_AMERICA	Apiospora arundinis	Apiospora arundinis (Corda) Pintos & P.Alvarado
4099682195	culms	host: Chrysopogon avenaccus	Poaceae(non-bamboo)	US	United States	NORTH_AMERICA	Apiospora arundinis	Apiospora arundinis (Corda) Pintos & P.Alvarado
4099677339		host: Agropyron repens	Poaceae(non-bamboo)	DE	Germany	EUROPE	Apiospora sphaerosperma	Apiospora sphaerosperma (Pers.) Pintos & P.Alvarado
4099677338		host: Phyllostachys bambusoides	Poaceae(Bamboo)	US	United States	NORTH_AMERICA	Apiospora sphaerosperma	Apiospora sphaerosperma (Pers.) Pintos & P.Alvarado
4099677337		host: Phyllostachys bambusoides	Poaceae(Bamboo)	US	United States	NORTH_AMERICA	Apiospora sphaerosperma	Apiospora sphaerosperma (Pers.) Pintos & P.Alvarado
4099677336		host: Phragmites communis	Poaceae(non-bamboo)	US	United States	NORTH_AMERICA	Apiospora sphaerosperma	Apiospora sphaerosperma (Pers.) Pintos & P.Alvarado
4099677335	culms dry	host: Phragmites communis	Poaceae(non-bamboo)	DE	Germany	EUROPE	Apiospora sphaerosperma	Apiospora sphaerosperma (Pers.) Pintos & P.Alvarado
4099677334	culms	host: Phragmites communis	Poaceae(non-bamboo)	DE	Germany	EUROPE	Apiospora sphaerosperma	Apiospora sphaerosperma (Pers.) Pintos & P.Alvarado
4099677333		host: Bambusa sp.	Poaceae(Bamboo)	US	United States	NORTH_AMERICA	Apiospora sphaerosperma	Apiospora sphaerosperma (Pers.) Pintos & P.Alvarado
4868655019		host':'Hordeum'	Poaceae(non-bamboo)	TR	Turkey	EUROPE	Apiospora sphaerosperma	Apiospora sphaerosperma (Pers.) Pintos & P.Alvarado
4099677331		host: Bambusa sp.	Poaceae(Bamboo)	GB	United Kingdom	EUROPE	Apiospora sphaerosperma	Apiospora sphaerosperma (Pers.) Pintos & P.Alvarado
4099677330		host: Arundinaria gigantea	Poaceae(Bamboo)	US	United States	NORTH_AMERICA	Apiospora sphaerosperma	Apiospora sphaerosperma (Pers.) Pintos & P.Alvarado
4099677329		host: Arundinaria sp.	Poaceae(Bamboo)	US	United States	NORTH_AMERICA	Apiospora sphaerosperma	Apiospora sphaerosperma (Pers.) Pintos & P.Alvarado
4099677328	stalks dead	host: Vetiveria zizanioides	Poaceae(non-bamboo)	US	United States	NORTH_AMERICA	Apiospora sphaerosperma	Apiospora sphaerosperma (Pers.) Pintos & P.Alvarado
4099677327		host: Phyllostachys sulphurea var. viridis	Poaceae(Bamboo)	US	United States	NORTH_AMERICA	Apiospora sphaerosperma	Apiospora sphaerosperma (Pers.) Pintos & P.Alvarado
4099677326		host: Cynodon dactylon	Poaceae(non-bamboo)	US	United States	NORTH_AMERICA	Apiospora sphaerosperma	Apiospora sphaerosperma (Pers.) Pintos & P.Alvarado
4099677324		host: Bambusa sp.	Poaceae(Bamboo)	US	United States	NORTH_AMERICA	Apiospora sphaerosperma	Apiospora sphaerosperma (Pers.) Pintos & P.Alvarado
4099677323		host: Arundo donax	Poaceae(bamboo)	US	United States	NORTH_AMERICA	Apiospora sphaerosperma	Apiospora sphaerosperma (Pers.) Pintos & P.Alvarado
4099677322	leaves	host: Arundinaria tecta	Poaceae(Bamboo)	US	United States	NORTH_AMERICA	Apiospora sphaerosperma	Apiospora sphaerosperma (Pers.) Pintos & P.Alvarado
4099677321	culms dead	host: Arundinaria sp.	Poaceae(Bamboo)	US	United States	NORTH_AMERICA	Apiospora sphaerosperma	Apiospora sphaerosperma (Pers.) Pintos & P.Alvarado
4099677320		host: Arundinaria sp.	Poaceae(Bamboo)	US	United States	NORTH_AMERICA	Apiospora sphaerosperma	Apiospora sphaerosperma (Pers.) Pintos & P.Alvarado
4099677319	rhizomes	host: Cynodon sp.	Poaceae(non-bamboo)	IT	Italy	EUROPE	Apiospora sphaerosperma	Apiospora sphaerosperma (Pers.) Pintos & P.Alvarado
4868655012		host':'Hordeum'	Poaceae(non-bamboo)	TR	Turkey	EUROPE	Apiospora montagnei	Apiospora montagnei Sacc.
4099677317	culms	host: Bambusa sp.	Poaceae(Bamboo)	PT	Portugal	EUROPE	Apiospora camptospora	Apiospora camptospora Penz. & Sacc.
4099677316	seeds, isolate	host: Trifolium hybridum	Fabaceae	CA	Canada	NORTH_AMERICA	Apiospora sphaerosperma	Apiospora sphaerosperma (Pers.) Pintos & P.Alvarado
4099677313	seeds, isolate	host: Pisum sativum	Fabaceae	GB	United Kingdom	EUROPE	Apiospora arundinis	Apiospora arundinis (Corda) Pintos & P.Alvarado
4099673342	culms	host: Chrysopongon avenaccus	Poaceae(non-bamboo)	US	United States	NORTH_AMERICA	Apiospora arundinis	Apiospora arundinis (Corda) Pintos & P.Alvarado
4099670363	stalks old	host: Zea mays	Poaceae(non-bamboo)	US	United States	NORTH_AMERICA	Apiospora arundinis	Apiospora arundinis (Corda) Pintos & P.Alvarado
4099670362		host: Serenoa serrulata	Arecaceae	US	United States	NORTH_AMERICA	Apiospora sphaerosperma	Apiospora sphaerosperma (Pers.) Pintos & P.Alvarado
4099670361		host: Phyllostachys sp.	Poaceae(non-bamboo)	US	United States	NORTH_AMERICA	Apiospora sphaerosperma	Apiospora sphaerosperma (Pers.) Pintos & P.Alvarado
4099670360	culms dry	host: Phragmites communis	Poaceae(non-bamboo)	AT	Austria	EUROPE	Apiospora sphaerosperma	Apiospora sphaerosperma (Pers.) Pintos & P.Alvarado
4099670359	culms dry	host: Phragmites communis	Poaceae(non-bamboo)	DE	Germany	EUROPE	Apiospora sphaerosperma	Apiospora sphaerosperma (Pers.) Pintos & P.Alvarado
4099670358		host: Phragmites communis	Poaceae(non-bamboo)	SE	Sweden	EUROPE	Apiospora sphaerosperma	Apiospora sphaerosperma (Pers.) Pintos & P.Alvarado
4099670357	stems dead	host: Muhlenbergia racemosa	Poaceae(non-bamboo)	US	United States	NORTH_AMERICA	Apiospora sphaerosperma	Apiospora sphaerosperma (Pers.) Pintos & P.Alvarado
4099670356	culms	host: Bambusa arundinacea	Poaceae(Bamboo)	IT	Italy	EUROPE	Apiospora sphaerosperma	Apiospora sphaerosperma (Pers.) Pintos & P.Alvarado
4099670355	culms dead	host: Bambusa sp.	Poaceae(Bamboo)	CN	China	ASIA	Apiospora sphaerosperma	Apiospora sphaerosperma (Pers.) Pintos & P.Alvarado
4099670354		host: Bambusa sp.	Poaceae(Bamboo)	US	United States	NORTH_AMERICA	Apiospora sphaerosperma	Apiospora sphaerosperma (Pers.) Pintos & P.Alvarado
4099670353		host: Arundinaria tecta	Poaceae(Bamboo)	US	United States	NORTH_AMERICA	Apiospora sphaerosperma	Apiospora sphaerosperma (Pers.) Pintos & P.Alvarado
4868959971		host':'Bambusoideae'	Poaceae(Bamboo)	TT	Trinidad and Tobago	NORTH_AMERICA	Apiospora sphaerosperma	Apiospora sphaerosperma (Pers.) Pintos & P.Alvarado
4099670351	culms	host: Oryzopsis miliacea	Poaceae(non-bamboo)	PT	Portugal	EUROPE	Apiospora sphaerosperma	Apiospora sphaerosperma (Pers.) Pintos & P.Alvarado
4099670350		host: Bambusa arundinacea	Poaceae(Bamboo)	DE	Germany	EUROPE	Apiospora sphaerosperma	Apiospora sphaerosperma (Pers.) Pintos & P.Alvarado
4099670349		host: Bambusa sp.	Poaceae(Bamboo)	BE	Belgium	EUROPE	Apiospora sphaerosperma	Apiospora sphaerosperma (Pers.) Pintos & P.Alvarado
4099670348		host: Arundinaria sp.	Poaceae(Bamboo)	US	United States	NORTH_AMERICA	Apiospora sphaerosperma	Apiospora sphaerosperma (Pers.) Pintos & P.Alvarado
4099670347	culms dead	host: Arundinaria sp.	Poaceae(Bamboo)	US	United States	NORTH_AMERICA	Apiospora sphaerosperma	Apiospora sphaerosperma (Pers.) Pintos & P.Alvarado
4099670346		host: Agropyron repens	Poaceae(non-bamboo)	DE	Germany	EUROPE	Apiospora sphaerosperma	Apiospora sphaerosperma (Pers.) Pintos & P.Alvarado
4099670345	Plank	host: NULL	-	US	United States	NORTH_AMERICA	Apiospora sphaerosperma	Apiospora sphaerosperma (Pers.) Pintos & P.Alvarado
4099670344		host: Saccharum officinarum	Poaceae(non-bamboo)	US	United States	NORTH_AMERICA	Apiospora camptospora	Apiospora camptospora Penz. & Sacc.
4099670343	stems dead	host: Phyllostachys sp.	Poaceae(Bamboo)	US	United States	NORTH_AMERICA	Apiospora camptospora	Apiospora camptospora Penz. & Sacc.
4099670342	branches	host: Bambusa mitis	Poaceae(Bamboo)	IT	Italy	EUROPE	Apiospora camptospora	Apiospora camptospora Penz. & Sacc.
4099670341		host: Arundinaria sp.	Poaceae(Bamboo)	CN	China	ASIA	Apiospora camptospora	Apiospora camptospora Penz. & Sacc.
4099670340		host: Arundinaria sp.	Poaceae(Bamboo)	US	United States	NORTH_AMERICA	Apiospora sphaerosperma	Apiospora sphaerosperma (Pers.) Pintos & P.Alvarado
4099670339	culms rotten	host: Saccharum spontaneum	Poaceae(non-bamboo)	PH	Philippines	ASIA	Apiospora arundinis	Apiospora arundinis (Corda) Pintos & P.Alvarado
4099670338		host: Bambusa sp.	Poaceae(Bamboo)	US	United States	NORTH_AMERICA	Apiospora arundinis	Apiospora arundinis (Corda) Pintos & P.Alvarado
4099665139	culms, dead	host: Arundinaria nitida	Poaceae(Bamboo)	DE	Germany	EUROPE	Apiospora hysterina	Apiospora hysterina (Sacc.) Pintos & P.Alvarado
4869120098		host':'Zea mays'	Poaceae(non-bamboo)	TZ	The United Republic of Tanzania	AFRICA	Apiospora sphaerosperma	Apiospora sphaerosperma (Pers.) Pintos & P.Alvarado
4099640324		host: Bambusa sp.	Poaceae(Bamboo)	GB	United Kingdom	EUROPE	Apiospora sphaerosperma	Apiospora sphaerosperma (Pers.) Pintos & P.Alvarado
4099635176	culm	host: Bambusa sp.	Poaceae(Bamboo)	CN	China	ASIA	Apiospora shiraiana	Apiospora shiraiana (P.Syd.) Hara
4099635167		host: Arundinaria sp.	Poaceae(Bamboo)	US	United States	NORTH_AMERICA	Apiospora arundinis	Apiospora arundinis (Corda) Pintos & P.Alvarado
4099635164		host: Bambusa sp.	Poaceae(Bamboo)	IT	Italy	EUROPE	Apiospora arundinis	Apiospora arundinis (Corda) Pintos & P.Alvarado
4099635163		host: Gramineae	Poaceae(non-bamboo)	CN	China	ASIA	Apiospora arundinis	Apiospora arundinis (Corda) Pintos & P.Alvarado
4099635160		host: Bambusa sp.	Poaceae(Bamboo)	CN	China	ASIA	Apiospora shiraiana	Apiospora shiraiana (P.Syd.) Hara
4868938852		host':'Panicum maximum'	Poaceae(non-bamboo)	TZ	The United Republic of Tanzania	AFRICA	Apiospora sphaerosperma	Apiospora sphaerosperma (Pers.) Pintos & P.Alvarado
4099635157		host: Phragmites communis	Poaceae(non-bamboo)	DE	Germany	EUROPE	Apiospora arundinis	Apiospora arundinis (Corda) Pintos & P.Alvarado
4868805725		host':'Elettaria cardamomum'	Zingiberaceae	TZ	The United Republic of Tanzania	AFRICA	Apiospora euphorbiae	Apiospora euphorbiae (M.B.Ellis) X.G.Tian & Tibpromma
4868792156		host':'Pinus radiata'	Pinaceae	TZ	The United Republic of Tanzania	AFRICA	Apiospora montagnei	Apiospora montagnei Sacc.
4099631222		host: Sambucus racemosa	Viburnaceae	DE	Germany	EUROPE	Apiospora arundinis	Apiospora arundinis (Corda) Pintos & P.Alvarado
4099631188		host: Phyllostachys sp.	Poaceae(non-bamboo)	US	United States	NORTH_AMERICA	Apiospora shiraiana	Apiospora shiraiana (P.Syd.) Hara
4868749134		host':'Panicum maximum'	Poaceae(non-bamboo)	TZ	The United Republic of Tanzania	AFRICA	Apiospora sacchari	Apiospora sacchari (Speg.) Pintos & P.Alvarado
4099631181	culms	host: Bambusa sp.	Poaceae(Bamboo)	CN	China	ASIA	Apiospora arundinis	Apiospora arundinis (Corda) Pintos & P.Alvarado
4099631180	culm	host: Bambusa sp.	Poaceae(Bamboo)	CN	China	ASIA	Apiospora arundinis	Apiospora arundinis (Corda) Pintos & P.Alvarado
4099631178	culm	host: Phragmites communis	Poaceae(non-bamboo)	CN	China	ASIA	Apiospora arundinis	Apiospora arundinis (Corda) Pintos & P.Alvarado
4868655056		host':'Phaseolus vulgaris'	Fabaceae	TZ	The United Republic of Tanzania	AFRICA	Apiospora sphaerosperma	Apiospora sphaerosperma (Pers.) Pintos & P.Alvarado
4099621253	stem decaying	host: Bambusa sp.	Poaceae(Bamboo)	CN	China	ASIA	Apiospora shiraiana	Apiospora shiraiana (P.Syd.) Hara
4099621203	rhizomes	host: Triticum repens	Poaceae(non-bamboo)	IT	Italy	EUROPE	Apiospora sphaerosperma	Apiospora sphaerosperma (Pers.) Pintos & P.Alvarado
4099621202	rootstocks	host: Agropyron repens	Poaceae(non-bamboo)	US	United States	NORTH_AMERICA	Apiospora sphaerosperma	Apiospora sphaerosperma (Pers.) Pintos & P.Alvarado
4099621196		host: Bambusa aurea	Poaceae(Bamboo)	IT	Italy	EUROPE	Apiospora arundinis	Apiospora arundinis (Corda) Pintos & P.Alvarado
4868655002		host':'Glycine max'	Fabaceae	TZ	The United Republic of Tanzania	AFRICA	Apiospora sphaerosperma	Apiospora sphaerosperma (Pers.) Pintos & P.Alvarado
4099621188		host: Arundo donax	Poaceae(bamboo)	PT	Portugal	EUROPE	Apiospora sphaerosperma	Apiospora sphaerosperma (Pers.) Pintos & P.Alvarado
4099615763	culm dry	host: Phragmites communis	Poaceae(non-bamboo)	DE	Germany	EUROPE	Apiospora sphaerosperma	Apiospora sphaerosperma (Pers.) Pintos & P.Alvarado
4099615762		host: Bambusa arundinacea	Poaceae(Bamboo)	IT	Italy	EUROPE	Apiospora sphaerosperma	Apiospora sphaerosperma (Pers.) Pintos & P.Alvarado
4099606813	rachides, dead leaves	host: Sabal palmetto	Arecaceae	US	United States	NORTH_AMERICA	Apiospora sphaerosperma	Apiospora sphaerosperma (Pers.) Pintos & P.Alvarado
4099606755		host: Cortaderia selloana	Poaceae(non-bamboo)	US	United States	NORTH_AMERICA	Apiospora montagnei	Apiospora montagnei Sacc.
4099597774		host: Bambusa sp.	Poaceae(Bamboo)	US	United States	NORTH_AMERICA	Apiospora sphaerosperma	Apiospora sphaerosperma (Pers.) Pintos & P.Alvarado
4099597756		host: Bambusa sp.	Poaceae(Bamboo)	IT	Italy	EUROPE	Apiospora hysterina	Apiospora hysterina (Sacc.) Pintos & P.Alvarado
3761680790	Afrotropic		-	TZ	The United Republic of Tanzania	AFRICA	Apiospora jatrophae	Apiospora jatrophae (R.Sharma, G.Kulk. & Shouche) Pintos & P.Alvarado
4099563435	culms	host: Digitaria sp.	Poaceae(non-bamboo)	PK	Pakistan	ASIA	Apiospora sphaerosperma	Apiospora sphaerosperma (Pers.) Pintos & P.Alvarado
4099552952		host: Arundinaria sp.	Poaceae(Bamboo)	CA	Canada	NORTH_AMERICA	Apiospora arundinis	Apiospora arundinis (Corda) Pintos & P.Alvarado
4099544552		host: Bambusa sp.	Poaceae(Bamboo)	CN	China	ASIA	Apiospora shiraiana	Apiospora shiraiana (P.Syd.) Hara
4099544440		host: Bambusa sp.	Poaceae(Bamboo)	CN	China	ASIA	Apiospora shiraiana	Apiospora shiraiana (P.Syd.) Hara
4099534869		host: Saccharum sp.	Poaceae(non-bamboo)	IN	India	ASIA	Apiospora arundinis	Apiospora arundinis (Corda) Pintos & P.Alvarado
4099518450	Fallen leaves	host: Bambusa arundinacea	Poaceae(Bamboo)	IT	Italy	EUROPE	Apiospora punctum	Apiospora punctum Sacc. & Speg., 1878
4099508655	Dry culms	host: Donacis arundinacea	Poaceae(Bamboo)	PT	Portugal	EUROPE	Apiospora montagnei	Apiospora montagnei Sacc.
4099505667		host: Geitonoplesium cymosum	Asphodelaceae	AU	Australia	OCEANIA	Apiospora liliacearum	Apiospora liliacearum Petr.
4099505555		host: Panicum sp.	Poaceae(non-bamboo)	US	United States	NORTH_AMERICA	Apiospora spinulosa	Apiospora spinulosa Petr.
4099504472		host: Gramineae	Poaceae(non-bamboo)	US	United States	NORTH_AMERICA	Apiospora striola	Apiospora striola (Pass.) Sacc., 1882
4099504471		host: Substrate Undetermined	-	US	United States	NORTH_AMERICA	Apiospora punctum	Apiospora punctum Sacc. & Speg., 1878
4099504469	trunk	host: Bambusa sp.	Poaceae(Bamboo)	PH	Philippines	ASIA	Apiospora montagnei	Apiospora montagnei Sacc.
4099504468	dead; bamboo	host: Bambusa sp.	Poaceae(Bamboo)	US	United States	NORTH_AMERICA	Apiospora montagnei	Apiospora montagnei Sacc.
4099504467		host: Arundinaria sp.	Poaceae(Bamboo)	US	United States	NORTH_AMERICA	Apiospora montagnei	Apiospora montagnei Sacc.
4099504466		host: Andropogon sp.	Poaceae(non-bamboo)	US	United States	NORTH_AMERICA	Apiospora montagnei	Apiospora montagnei Sacc.
4099504465	bamboo	host: Bambusa sp.	Poaceae(Bamboo)	US	United States	NORTH_AMERICA	Apiospora luzonensis	Apiospora luzonensis Henn.
4099504464		host: Bambusa sp.	Poaceae(Bamboo)	IN	India	ASIA	Apiospora indica	Apiospora indica Theiss. & Syd.
4099504463	culms	host: Saccharum spontaneum	Poaceae(non-bamboo)	PK	Pakistan	ASIA	Apiospora curvispora	Apiospora curvispora (Speg.) Rehm
4099504461		host: Saccharum officinarum	Poaceae(non-bamboo)	PH	Philippines	ASIA	Apiospora camptospora	Apiospora camptospora Penz. & Sacc.
4099504460	bamboo	host: Bambusa sp.	Poaceae(Bamboo)	US	United States	NORTH_AMERICA		Apiospora Sacc., 1875
4099494361		host: Panicum antidotale	Poaceae(non-bamboo)	PK	Pakistan	ASIA	Apiospora sphaerosperma	Apiospora sphaerosperma (Pers.) Pintos & P.Alvarado
4099459024	root stalks	host: Agropyrum repens	Poaceae(non-bamboo)	US	United States	NORTH_AMERICA	Apiospora sphaerosperma	Apiospora sphaerosperma (Pers.) Pintos & P.Alvarado
4997997891	Auf Phragmites communis		Poaceae(non-bamboo)	UA	Ukraine	EUROPE	Apiospora arundinis	Apiospora arundinis (Corda) Pintos & P.Alvarado
4099428712		Host: Arundinaria macrosperma	Poaceae(Bamboo)	US	United States	NORTH_AMERICA	Apiospora montagnei	Apiospora montagnei Sacc.
4997915095	Auf Phragmites communis		Poaceae(non-bamboo)	UA	Ukraine	EUROPE	Apiospora arundinis	Apiospora arundinis (Corda) Pintos & P.Alvarado
4099423331		host: Phyllostachys bambusoides	Poaceae(Bamboo)	US	United States	NORTH_AMERICA	Apiospora sphaerosperma	Apiospora sphaerosperma (Pers.) Pintos & P.Alvarado
4099423330		host: Phyllostachys bambusoides	Poaceae(Bamboo)	US	United States	NORTH_AMERICA	Apiospora sphaerosperma	Apiospora sphaerosperma (Pers.) Pintos & P.Alvarado
4868881698		host':'Bambusa'	Poaceae(Bamboo)	UA	Ukraine	EUROPE	Apiospora montagnei	Apiospora montagnei Sacc.
4099423328		host: Phragmites communis	Poaceae(non-bamboo)	CN	China	ASIA	Apiospora sphaerosperma	Apiospora sphaerosperma (Pers.) Pintos & P.Alvarado
4099423327	culms	host: Bambusa sp.	Poaceae(Bamboo)	IT	Italy	EUROPE	Apiospora sphaerosperma	Apiospora sphaerosperma (Pers.) Pintos & P.Alvarado
4868959974		host':'Phragmites'	Poaceae(non-bamboo)	UG	Uganda	AFRICA	Apiospora sphaerosperma	Apiospora sphaerosperma (Pers.) Pintos & P.Alvarado
4099423325		host: Bambusa sp.	Poaceae(Bamboo)	BR	Brazil	SOUTH_AMERICA	Apiospora sphaerosperma	Apiospora sphaerosperma (Pers.) Pintos & P.Alvarado
4099423324	culms	host: Arundo donax	Poaceae(bamboo)	ES	Spain	EUROPE	Apiospora sphaerosperma	Apiospora sphaerosperma (Pers.) Pintos & P.Alvarado
4099423323	leaves	host: Arundinaria sp.	Poaceae(Bamboo)	US	United States	NORTH_AMERICA	Apiospora sphaerosperma	Apiospora sphaerosperma (Pers.) Pintos & P.Alvarado
4099423322	leaves decaying	host: Arundinaria sp.	Poaceae(Bamboo)	US	United States	NORTH_AMERICA	Apiospora sphaerosperma	Apiospora sphaerosperma (Pers.) Pintos & P.Alvarado
4099423321		host: Sorghum vulgare	Poaceae(non-bamboo)	PH	Philippines	ASIA	Apiospora sphaerosperma	Apiospora sphaerosperma (Pers.) Pintos & P.Alvarado
4099423320	cane dead	host: Phyllostachys bambusoides	Poaceae(Bamboo)	US	United States	NORTH_AMERICA	Apiospora sphaerosperma	Apiospora sphaerosperma (Pers.) Pintos & P.Alvarado
4099423318	culms dead	host: Bambusa sp.	Poaceae(Bamboo)	CN	China	ASIA	Apiospora sphaerosperma	Apiospora sphaerosperma (Pers.) Pintos & P.Alvarado
4099423317	culms	host: Bambusa sp.	Poaceae(Bamboo)	IT	Italy	EUROPE	Apiospora sphaerosperma	Apiospora sphaerosperma (Pers.) Pintos & P.Alvarado
4099423316	basket	host: Arundo donax	Poaceae(bamboo)	DE	Germany	EUROPE	Apiospora sphaerosperma	Apiospora sphaerosperma (Pers.) Pintos & P.Alvarado
4099423315		host: Arundinaria tecta	Poaceae(Bamboo)	US	United States	NORTH_AMERICA	Apiospora sphaerosperma	Apiospora sphaerosperma (Pers.) Pintos & P.Alvarado
4099423314	canes	host: Arundinaria sp.	Poaceae(Bamboo)	US	United States	NORTH_AMERICA	Apiospora sphaerosperma	Apiospora sphaerosperma (Pers.) Pintos & P.Alvarado
4099423313		host: Substrate Undetermined	-	US	United States	NORTH_AMERICA	Apiospora sphaerosperma	Apiospora sphaerosperma (Pers.) Pintos & P.Alvarado
4868872815		host':'Pennisetum purpureum'	Poaceae(non-bamboo)	UG	Uganda	AFRICA	Apiospora sphaerosperma	Apiospora sphaerosperma (Pers.) Pintos & P.Alvarado
4099423311	sheath leaf	host: Bambusa sp.	Poaceae(Bamboo)	CN	China	ASIA	Apiospora camptospora	Apiospora camptospora Penz. & Sacc.
4099423310	seeds, isolate	host: Trifolium hybridum	Fabaceae	CA	Canada	NORTH_AMERICA	Apiospora sphaerosperma	Apiospora sphaerosperma (Pers.) Pintos & P.Alvarado
4099423309	culms dead	host: Phragmites communis	Poaceae(non-bamboo)	US	United States	NORTH_AMERICA	Apiospora sphaerosperma	Apiospora sphaerosperma (Pers.) Pintos & P.Alvarado
4099423306	seeds, isolate	host: Pisum sativum	Fabaceae	GB	United Kingdom	EUROPE	Apiospora arundinis	Apiospora arundinis (Corda) Pintos & P.Alvarado
4099419519	dead	host: Arundinaria macrosperma	Poaceae(Bamboo)	US	United States	NORTH_AMERICA	Apiospora montagnei	Apiospora montagnei Sacc.
4099414300	poles	host: Bambusa sp.	Poaceae(Bamboo)	CN	China	ASIA	Apiospora sphaerosperma	Apiospora sphaerosperma (Pers.) Pintos & P.Alvarado
4099383318		host: Arundinaria hindsii	Poaceae(Bamboo)	GB	United Kingdom	EUROPE	Apiospora sphaerosperma	Apiospora sphaerosperma (Pers.) Pintos & P.Alvarado
4099631184	dead	host: Pennisetum purpureum?	Poaceae(non-bamboo)	UG	Uganda	AFRICA	Apiospora sphaerosperma	Apiospora sphaerosperma (Pers.) Pintos & P.Alvarado
4099374172	culm	host: Bambusa sp.	Poaceae(Bamboo)	CN	China	ASIA	Apiospora arundinis	Apiospora arundinis (Corda) Pintos & P.Alvarado
4099374171	culm	host: Bambusa sp.	Poaceae(Bamboo)	CN	China	ASIA	Apiospora arundinis	Apiospora arundinis (Corda) Pintos & P.Alvarado
5076450479	Argill. Sicc., Soli exp.	host: Bambusa	Poaceae(Bamboo)	UY	Uruguay	SOUTH_AMERICA	Apiospora arundinis	Apiospora arundinis (Corda) Pintos & P.Alvarado
4099374169		host: Phragmites communis	Poaceae(non-bamboo)	CN	China	ASIA	Apiospora arundinis	Apiospora arundinis (Corda) Pintos & P.Alvarado
4099374166	culm	host: Bambusa sp.	Poaceae(Bamboo)	CN	China	ASIA	Apiospora shiraiana	Apiospora shiraiana (P.Syd.) Hara
4099631177		host: Substrate Undetermined	-	UY	Uruguay	SOUTH_AMERICA	Apiospora arundinis	Apiospora arundinis (Corda) Pintos & P.Alvarado
4099354761		host: Agropyron caninum	Poaceae(non-bamboo)	FR	France	EUROPE	Apiospora sphaerosperma	Apiospora sphaerosperma (Pers.) Pintos & P.Alvarado
4099330260		host: Arundinaria	Poaceae(Bamboo)	US	United States	NORTH_AMERICA	Apiospora montagnei	Apiospora montagnei Sacc.
4099327420	culms dead	host: Bambusa arundinacea	Poaceae(Bamboo)	IT	Italy	EUROPE	Apiospora arundinis	Apiospora arundinis (Corda) Pintos & P.Alvarado
4099316663		host: Sorghum vulgare	Poaceae(non-bamboo)	PH	Philippines	ASIA	Apiospora rottboelliae	Apiospora rottboelliae (Rehm) Höhn.
4099316662	stems	host: Rottboellia exaltata	Poaceae(non-bamboo)	PH	Philippines	ASIA	Apiospora rottboelliae	Apiospora rottboelliae (Rehm) Höhn.
4099316585		host: Substrate Undetermined	-	CN	China	ASIA	Apiospora shiraiana	Apiospora shiraiana (P.Syd.) Hara
4099316439		host: Bambusa sp.	Poaceae(Bamboo)	IN	India	ASIA	Apiospora hysterina	Apiospora hysterina (Sacc.) Pintos & P.Alvarado
4099314651		host: Sorghum vulgare	Poaceae(non-bamboo)	PH	Philippines	ASIA	Apiospora rottboelliae	Apiospora rottboelliae (Rehm) Höhn.
4099314460		host: Substrate Undetermined	-	CN	China	ASIA	Apiospora shiraiana	Apiospora shiraiana (P.Syd.) Hara
4099621194		host: Arundo phragmites	Poaceae(bamboo)	UY	Uruguay	SOUTH_AMERICA	Apiospora arundinis	Apiospora arundinis (Corda) Pintos & P.Alvarado
4099312640		host: Rottboellia exaltata	Poaceae(non-bamboo)	PH	Philippines	ASIA	Apiospora rottboelliae	Apiospora rottboelliae (Rehm) Höhn.
4099312567		host: Melanconium bambusae	Poaceae(Bamboo)	US	United States	NORTH_AMERICA	Apiospora hysterina	Apiospora hysterina (Sacc.) Pintos & P.Alvarado
4099302760		host: Substrate Undetermined	-	BR	Brazil	SOUTH_AMERICA	Apiospora curvispora	Apiospora curvispora (Speg.) Rehm
4099289424		host: Substrate Undetermined	-	IT	Italy	EUROPE	Apiospora striola	Apiospora striola (Pass.) Sacc., 1882
4099278150	rootstocks	host: Agropyron repens	Poaceae(non-bamboo)	US	United States	NORTH_AMERICA	Apiospora sphaerosperma	Apiospora sphaerosperma (Pers.) Pintos & P.Alvarado
4099147192		host: Bambusa sp.	Poaceae(Bamboo)	UY	Uruguay	SOUTH_AMERICA	Apiospora arundinis	Apiospora arundinis (Corda) Pintos & P.Alvarado
4099276490	culms	host: Phragmites karka	Poaceae(non-bamboo)	PK	Pakistan	ASIA	Apiospora montagnei	Apiospora montagnei Sacc.
4869149938		host':'Saccharum officinarum'	Poaceae(non-bamboo)	VC	Saint Vincent and the Grenadines	NORTH_AMERICA	Apiospora camptospora	Apiospora camptospora Penz. & Sacc.
4099276488		host: Substrate Undetermined	-	BR	Brazil	SOUTH_AMERICA	Apiospora montagnei	Apiospora montagnei Sacc.
4099276487		host: Phyllostachys bambusoides	Poaceae(Bamboo)	US	United States	NORTH_AMERICA		Apiospora Sacc., 1875
4099276485		host: Phragmites communis	Poaceae(non-bamboo)	US	United States	NORTH_AMERICA		Apiospora Sacc., 1875
4099276484	Twig dead	host: indet.	other plant	US	United States	NORTH_AMERICA		Apiospora Sacc., 1875
4099276481		host: Arundinaria sp.	Poaceae(Bamboo)	US	United States	NORTH_AMERICA	Apiospora montagnei	Apiospora montagnei Sacc.
4099275482		host: Substrate Undetermined	-	IT	Italy	EUROPE	Apiospora striola	Apiospora striola (Pass.) Sacc., 1882
4869139080		host':'Saccharum officinarum'	Poaceae(non-bamboo)	VE	Venezuela	SOUTH_AMERICA	Apiospora camptospora	Apiospora camptospora Penz. & Sacc.
4099275480		host: Tripsacum sp.	Poaceae(non-bamboo)	US	United States	NORTH_AMERICA	Apiospora montagnei	Apiospora montagnei Sacc.
4869129209		host':'Saccharum officinarum'	Poaceae(non-bamboo)	VE	Venezuela	SOUTH_AMERICA	Apiospora camptospora	Apiospora camptospora Penz. & Sacc.
4099275478		host: Substrate Undetermined	-	US	United States	NORTH_AMERICA	Apiospora montagnei	Apiospora montagnei Sacc.
4099275477	bamboo	host: Bambusa sp.	Poaceae(Bamboo)	US	United States	NORTH_AMERICA	Apiospora luzonensis	Apiospora luzonensis Henn.
4099275475		host: Phragmites communis	Poaceae(non-bamboo)	DE	Germany	EUROPE		Apiospora Sacc., 1875
4099275474	cane; bamboo	host: Bambusa sp.	Poaceae(Bamboo)	US	United States	NORTH_AMERICA		Apiospora Sacc., 1875
4099275472	cane; bamboo	host: Bambusa sp.	Poaceae(Bamboo)	BR	Brazil	SOUTH_AMERICA		Apiospora Sacc., 1875
4099273481	bamboo	host: Bambusa sp.	Poaceae(Bamboo)	JP	Japan	ASIA	Apiospora punctum	Apiospora punctum Sacc. & Speg., 1878
4869128477		host':'Hyparrhenia rufa'	Poaceae(non-bamboo)	VE	Venezuela	SOUTH_AMERICA	Apiospora sacchari	Apiospora sacchari (Speg.) Pintos & P.Alvarado
4099273479	dead	host: Arundinaria macrosperma	Poaceae(Bamboo)	US	United States	NORTH_AMERICA	Apiospora montagnei	Apiospora montagnei Sacc.
4099273478		host: Arundinaria sp.	Poaceae(Bamboo)	US	United States	NORTH_AMERICA	Apiospora montagnei	Apiospora montagnei Sacc.
4099273477		host: Substrate Undetermined	-	CA	Canada	NORTH_AMERICA	Apiospora montagnei	Apiospora montagnei Sacc.
4099273476		host: Phyllostachys bambusoides	Poaceae(Bamboo)	US	United States	NORTH_AMERICA		Apiospora Sacc., 1875
4099273475	leaves	host: Carpinus betulus	Betulaceae	AT	Austria	EUROPE		Apiospora Sacc., 1875
4868976437		host':'Bambusa'	Poaceae(Bamboo)	VE	Venezuela	SOUTH_AMERICA	Apiospora montagnei	Apiospora montagnei Sacc.
4099273473		host: Festuca rubra	Poaceae(non-bamboo)	US	United States	NORTH_AMERICA		Apiospora Sacc., 1875
4099273472		host: Bambusa sp.	Poaceae(Bamboo)	IN	India	ASIA		Apiospora Sacc., 1875
4099263678		host: Phragmites australis	Poaceae(non-bamboo)	AT	Austria	EUROPE	Apiospora montagnei	Apiospora montagnei Sacc.
4868913506		host':'Cynodon plectostachyum'	Poaceae(non-bamboo)	VE	Venezuela	SOUTH_AMERICA	Apiospora camptospora	Apiospora camptospora Penz. & Sacc.
4099261479		host: Geitonoplesium cymosum	Asphodelaceae	AU	Australia	OCEANIA	Apiospora liliacearum	Apiospora liliacearum Petr.
4099250361		host: Panicum antidotale	Poaceae(non-bamboo)	PK	Pakistan	ASIA	Apiospora sphaerosperma	Apiospora sphaerosperma (Pers.) Pintos & P.Alvarado
4099240036		host: Rottboellia exaltata	Poaceae(non-bamboo)	PH	Philippines	ASIA	Apiospora rottboelliae	Apiospora rottboelliae (Rehm) Höhn.
4099219106	dead canes	host: Arundinaria macrosperma	Poaceae(Bamboo)	US	United States	NORTH_AMERICA	Apiospora arundinis	Apiospora arundinis (Corda) Pintos & P.Alvarado
4099217017	Reeds dead	host: NULL	Poaceae(non-bamboo)	US	United States	NORTH_AMERICA	Apiospora montagnei	Apiospora montagnei Sacc.
4099196401		host: Bambusa tulda	Poaceae(Bamboo)	US	United States	NORTH_AMERICA	Apiospora sphaerosperma	Apiospora sphaerosperma (Pers.) Pintos & P.Alvarado
4868795640		host':'Saccharum officinarum'	Poaceae(non-bamboo)	VE	Venezuela	SOUTH_AMERICA	Apiospora camptospora	Apiospora camptospora Penz. & Sacc.
4099196365		host: Phyllostachys sp.	Poaceae(non-bamboo)	US	United States	NORTH_AMERICA	Apiospora sphaerosperma	Apiospora sphaerosperma (Pers.) Pintos & P.Alvarado
4868787614		host':'Panicum'	Poaceae(non-bamboo)	VE	Venezuela	SOUTH_AMERICA	Apiospora camptospora	Apiospora camptospora Penz. & Sacc.
4868722642		host':'Saccharum officinarum'	Poaceae(non-bamboo)	VE	Venezuela	SOUTH_AMERICA	Apiospora sacchari	Apiospora sacchari (Speg.) Pintos & P.Alvarado
4099196362	stems old	Phragmites; host: Phragmites communis	Poaceae(non-bamboo)	US	United States	NORTH_AMERICA	Apiospora sphaerosperma	Apiospora sphaerosperma (Pers.) Pintos & P.Alvarado
4099196361	leaves dead	host: Bambusa arundinacea	Poaceae(Bamboo)	IT	Italy	EUROPE	Apiospora sphaerosperma	Apiospora sphaerosperma (Pers.) Pintos & P.Alvarado
4099196360	culms dead	host: Bambusa sp.	Poaceae(Bamboo)	CN	China	ASIA	Apiospora sphaerosperma	Apiospora sphaerosperma (Pers.) Pintos & P.Alvarado
4099196359	culms dead	host: Bambusa sp.	Poaceae(Bamboo)	CN	China	ASIA	Apiospora sphaerosperma	Apiospora sphaerosperma (Pers.) Pintos & P.Alvarado
4099196358		host: Bambusa sp.	Poaceae(Bamboo)	CA	Canada	NORTH_AMERICA	Apiospora sphaerosperma	Apiospora sphaerosperma (Pers.) Pintos & P.Alvarado
4099196357		host: Arundinaria tecta	Poaceae(Bamboo)	US	United States	NORTH_AMERICA	Apiospora sphaerosperma	Apiospora sphaerosperma (Pers.) Pintos & P.Alvarado
4100046649	on dead grass culm	host: NULL	other plant	VE	Venezuela	SOUTH_AMERICA		Apiospora Sacc., 1875
4099196355	culms dead	host: Phragmites communis	Poaceae(non-bamboo)	US	United States	NORTH_AMERICA	Apiospora sphaerosperma	Apiospora sphaerosperma (Pers.) Pintos & P.Alvarado
4099196354	culms	host: Bambusa blumeana	Poaceae(Bamboo)	PH	Philippines	ASIA	Apiospora sphaerosperma	Apiospora sphaerosperma (Pers.) Pintos & P.Alvarado
4099196353	culms	host: Bambusa sp.	Poaceae(Bamboo)	DK	Denmark	EUROPE	Apiospora sphaerosperma	Apiospora sphaerosperma (Pers.) Pintos & P.Alvarado
4099196352		host: Arundinaria sp.	Poaceae(Bamboo)	US	United States	NORTH_AMERICA	Apiospora sphaerosperma	Apiospora sphaerosperma (Pers.) Pintos & P.Alvarado
4099196351	stalks root	host: Agropyron repens	Poaceae(non-bamboo)	US	United States	NORTH_AMERICA	Apiospora sphaerosperma	Apiospora sphaerosperma (Pers.) Pintos & P.Alvarado
4099196350	culms & rhizomes rotten	host: Agropyron repens	Poaceae(non-bamboo)	DE	Germany	EUROPE	Apiospora sphaerosperma	Apiospora sphaerosperma (Pers.) Pintos & P.Alvarado
4099739073		host: Bambusa sp.	Poaceae(Bamboo)	VE	Venezuela	SOUTH_AMERICA	Apiospora arundinis	Apiospora arundinis (Corda) Pintos & P.Alvarado
4099196348		host: Phyllostachys mitis	Poaceae(Bamboo)	IT	Italy	EUROPE	Apiospora camptospora	Apiospora camptospora Penz. & Sacc.
4099734393		host: Substrate Undetermined	-	VI	Virgin Islands (U.S.)	NORTH_AMERICA	Apiospora curvispora	Apiospora curvispora (Speg.) Rehm
4099196346		host: Bambusa mitis	Poaceae(Bamboo)	IT	Italy	EUROPE	Apiospora camptospora	Apiospora camptospora Penz. & Sacc.
4099196344		host: Arundinaria veitchii	Poaceae(Bamboo)	GB	United Kingdom	EUROPE	Apiospora sphaerosperma	Apiospora sphaerosperma (Pers.) Pintos & P.Alvarado
4099196342		host: Bambusa sp.	Poaceae(Bamboo)	AR	Argentina	SOUTH_AMERICA	Apiospora arundinis	Apiospora arundinis (Corda) Pintos & P.Alvarado
4869012978		host':'Citrus sinensis'	Rutaceae	VN	Viet Nam	ASIA	Apiospora vietnamensis	Apiospora vietnamensis (Hol.-Jech.) Pintos & P.Alvarado
4099193385	culms dead	host: Bambusa vulgaris	Poaceae(Bamboo)	CN	China	ASIA	Apiospora sphaerosperma	Apiospora sphaerosperma (Pers.) Pintos & P.Alvarado
4099193351	culms	host: Sorghastrum nutans	Poaceae(non-bamboo)	US	United States	NORTH_AMERICA	Apiospora sphaerosperma	Apiospora sphaerosperma (Pers.) Pintos & P.Alvarado
4099193350		host: Phyllostachys sp.	Poaceae(non-bamboo)	US	United States	NORTH_AMERICA	Apiospora sphaerosperma	Apiospora sphaerosperma (Pers.) Pintos & P.Alvarado
4099193349	culms	host: Phragmites communis	Poaceae(non-bamboo)	IT	Italy	EUROPE	Apiospora sphaerosperma	Apiospora sphaerosperma (Pers.) Pintos & P.Alvarado
4099193348		host: Phragmites communis	Poaceae(non-bamboo)	US	United States	NORTH_AMERICA	Apiospora sphaerosperma	Apiospora sphaerosperma (Pers.) Pintos & P.Alvarado
4099193347	rhizomes	host: Elymus arenarius	Poaceae(non-bamboo)	DE	Germany	EUROPE	Apiospora sphaerosperma	Apiospora sphaerosperma (Pers.) Pintos & P.Alvarado
4099193346	stem dead	host: Bambusa sp.	Poaceae(Bamboo)	CN	China	ASIA	Apiospora sphaerosperma	Apiospora sphaerosperma (Pers.) Pintos & P.Alvarado
3761708029	Indomalayan		-	VN	Viet Nam	ASIA	Apiospora hydei	Apiospora hydei (Crous) Pintos & P.Alvarado
3761707993	Indomalayan		-	VN	Viet Nam	ASIA	Apiospora hydei	Apiospora hydei (Crous) Pintos & P.Alvarado
3761695089	Indomalayan		-	VN	Viet Nam	ASIA	Apiospora esporlensis	Apiospora esporlensis (Pintos & P.Alvarado) Pintos & P.Alvarado
4099193342	culms	host: Arundo donax	Poaceae(bamboo)	IT	Italy	EUROPE	Apiospora sphaerosperma	Apiospora sphaerosperma (Pers.) Pintos & P.Alvarado
4099193341	culms dead	host: NULL	other plant	DE	Germany	EUROPE	Apiospora sphaerosperma	Apiospora sphaerosperma (Pers.) Pintos & P.Alvarado
4099193340		host: Phyllostachys aurea	Poaceae(Bamboo)	CA	Canada	NORTH_AMERICA	Apiospora sphaerosperma	Apiospora sphaerosperma (Pers.) Pintos & P.Alvarado
4099193339		host: Bambusa sp.	Poaceae(Bamboo)	PH	Philippines	ASIA	Apiospora sphaerosperma	Apiospora sphaerosperma (Pers.) Pintos & P.Alvarado
4099193338	cane old	host: Bambusa sp.	Poaceae(Bamboo)	DE	Germany	EUROPE	Apiospora sphaerosperma	Apiospora sphaerosperma (Pers.) Pintos & P.Alvarado
4099193337		host: Arundinaria hookeriana	Poaceae(Bamboo)	GB	United Kingdom	EUROPE	Apiospora sphaerosperma	Apiospora sphaerosperma (Pers.) Pintos & P.Alvarado
4099193336	rootstocks	host: Agropyron repens	Poaceae(non-bamboo)	US	United States	NORTH_AMERICA	Apiospora sphaerosperma	Apiospora sphaerosperma (Pers.) Pintos & P.Alvarado
4869180030		host':'Hyparrhenia variabilis'	Poaceae(non-bamboo)	ZM	Zambia	AFRICA	Apiospora sacchari	Apiospora sacchari (Speg.) Pintos & P.Alvarado
4099193334		host: Saccharum officinarum	Poaceae(non-bamboo)	PH	Philippines	ASIA	Apiospora camptospora	Apiospora camptospora Penz. & Sacc.
4869179536		host':'Hyparrhenia filipendula'	Poaceae(non-bamboo)	ZM	Zambia	AFRICA	Apiospora sacchari	Apiospora sacchari (Speg.) Pintos & P.Alvarado
4099193332	stem	host: Bambusa multiplex	Poaceae(Bamboo)	US	United States	NORTH_AMERICA	Apiospora camptospora	Apiospora camptospora Penz. & Sacc.
4099193331		host: Arundo donax	Poaceae(bamboo)	US	United States	NORTH_AMERICA	Apiospora camptospora	Apiospora camptospora Penz. & Sacc.
4099193330		host: Arundinaria sp.	Poaceae(Bamboo)	US	United States	NORTH_AMERICA	Apiospora camptospora	Apiospora camptospora Penz. & Sacc.
4099193329		host: Bambusa sp.	Poaceae(Bamboo)	IN	India	ASIA	Apiospora sphaerosperma	Apiospora sphaerosperma (Pers.) Pintos & P.Alvarado
4099193327		host: Bambusa sp.	Poaceae(Bamboo)	AR	Argentina	SOUTH_AMERICA	Apiospora arundinis	Apiospora arundinis (Corda) Pintos & P.Alvarado
4099190351	stalks	host: Zea mays	Poaceae(non-bamboo)	US	United States	NORTH_AMERICA	Apiospora sphaerosperma	Apiospora sphaerosperma (Pers.) Pintos & P.Alvarado
4099190350		host: Phyllostachys bambusoides	Poaceae(Bamboo)	US	United States	NORTH_AMERICA	Apiospora sphaerosperma	Apiospora sphaerosperma (Pers.) Pintos & P.Alvarado
4099190349		host: Phyllostachys bambusoides	Poaceae(Bamboo)	US	United States	NORTH_AMERICA	Apiospora sphaerosperma	Apiospora sphaerosperma (Pers.) Pintos & P.Alvarado
4099190348		host: Phragmites communis	Poaceae(non-bamboo)	US	United States	NORTH_AMERICA	Apiospora sphaerosperma	Apiospora sphaerosperma (Pers.) Pintos & P.Alvarado
4099190347	culms dry	host: Phragmites communis	Poaceae(non-bamboo)	DE	Germany	EUROPE	Apiospora sphaerosperma	Apiospora sphaerosperma (Pers.) Pintos & P.Alvarado
4099190346		host: Phragmites communis	Poaceae(non-bamboo)	AT	Austria	EUROPE	Apiospora sphaerosperma	Apiospora sphaerosperma (Pers.) Pintos & P.Alvarado
4869159268		host':'Beckeropsis uniseta'	other plant	ZM	Zambia	AFRICA	Apiospora sacchari	Apiospora sacchari (Speg.) Pintos & P.Alvarado
4099190344	canes	host: Bambusa sp.	Poaceae(Bamboo)	GB	United Kingdom	EUROPE	Apiospora sphaerosperma	Apiospora sphaerosperma (Pers.) Pintos & P.Alvarado
4099190343		host: Bambusa sp.	Poaceae(Bamboo)	US	United States	NORTH_AMERICA	Apiospora sphaerosperma	Apiospora sphaerosperma (Pers.) Pintos & P.Alvarado
4099190342		host: Bambusa sp.	Poaceae(Bamboo)	GB	United Kingdom	EUROPE	Apiospora sphaerosperma	Apiospora sphaerosperma (Pers.) Pintos & P.Alvarado
4099190341	canes dead	host: Arundinaria gigantea	Poaceae(Bamboo)	US	United States	NORTH_AMERICA	Apiospora sphaerosperma	Apiospora sphaerosperma (Pers.) Pintos & P.Alvarado
4099190340	stalks dead	host: Vetiveria zizanioides	Poaceae(non-bamboo)	US	United States	NORTH_AMERICA	Apiospora sphaerosperma	Apiospora sphaerosperma (Pers.) Pintos & P.Alvarado
4099190339		host: Sorghum vulgare	Poaceae(non-bamboo)	PH	Philippines	ASIA	Apiospora sphaerosperma	Apiospora sphaerosperma (Pers.) Pintos & P.Alvarado
4869159265		host':'Musa'	Musaceae	ZM	Zambia	AFRICA	Apiospora montagnei	Apiospora montagnei Sacc.
4099190337	culms dead	host: Bambusa arundinacea	Poaceae(Bamboo)	IT	Italy	EUROPE	Apiospora arundinis	Apiospora arundinis (Corda) Pintos & P.Alvarado
4099190336	culms rotten	host: Arundo donax	Poaceae(bamboo)	PT	Portugal	EUROPE	Apiospora sphaerosperma	Apiospora sphaerosperma (Pers.) Pintos & P.Alvarado
4099190335		host: Arundinaria pygmaea	Poaceae(Bamboo)	US	United States	NORTH_AMERICA	Apiospora sphaerosperma	Apiospora sphaerosperma (Pers.) Pintos & P.Alvarado
4099190334	culms	host: Arundinaria sp.	Poaceae(Bamboo)	US	United States	NORTH_AMERICA	Apiospora sphaerosperma	Apiospora sphaerosperma (Pers.) Pintos & P.Alvarado
4099190333		host: Arundinaria sp.	Poaceae(Bamboo)	US	United States	NORTH_AMERICA	Apiospora sphaerosperma	Apiospora sphaerosperma (Pers.) Pintos & P.Alvarado
4869001180		host':'Hyparrhenia'	Poaceae(non-bamboo)	ZM	Zambia	AFRICA	Apiospora sacchari	Apiospora sacchari (Speg.) Pintos & P.Alvarado
4869000908		host':'Saccharum officinarum'	Poaceae(non-bamboo)	ZM	Zambia	AFRICA	Apiospora sacchari	Apiospora sacchari (Speg.) Pintos & P.Alvarado
4869000907		host':'Chloris gayana'	Poaceae(non-bamboo)	ZM	Zambia	AFRICA	Apiospora sacchari	Apiospora sacchari (Speg.) Pintos & P.Alvarado
4099190329	stem dead	host: Bambusa sp.	Poaceae(Bamboo)	CN	China	ASIA	Apiospora camptospora	Apiospora camptospora Penz. & Sacc.
4099190328		host: Andropogon sp.	Poaceae(non-bamboo)	US	United States	NORTH_AMERICA	Apiospora camptospora	Apiospora camptospora Penz. & Sacc.
4099190326	seed, isolate	host: Pisum sativum	Fabaceae	CA	Canada	NORTH_AMERICA	Apiospora arundinis	Apiospora arundinis (Corda) Pintos & P.Alvarado
4099190325		host: Arundinaria sp.	Poaceae(Bamboo)	GB	United Kingdom	EUROPE	Apiospora arundinis	Apiospora arundinis (Corda) Pintos & P.Alvarado
4868992645		host':'Manihot esculenta'	Euphorbiaceae	ZM	Zambia	AFRICA	Apiospora montagnei	Apiospora montagnei Sacc.
4099189220		host: Sambucus racemosa	Viburnaceae	DE	Germany	EUROPE	Apiospora arundinis	Apiospora arundinis (Corda) Pintos & P.Alvarado
4868991196		host':'Aristida'	Poaceae(non-bamboo)	ZM	Zambia	AFRICA	Apiospora sacchari	Apiospora sacchari (Speg.) Pintos & P.Alvarado
4868926551		host':'Euphorbia'	Euphorbiaceae	ZM	Zambia	AFRICA	Apiospora euphorbiae	Apiospora euphorbiae (M.B.Ellis) X.G.Tian & Tibpromma
4099147204		host: Saccharum officinarum	Poaceae(non-bamboo)	PH	Philippines	ASIA	Apiospora camptospora	Apiospora camptospora Penz. & Sacc.
4099147202		host: Arundinella ecklonii	Poaceae(non-bamboo)	ZA	South Africa	AFRICA	Apiospora shiraiana	Apiospora shiraiana (P.Syd.) Hara
4099147201	roots	host: Cynodon dactylon	Poaceae(non-bamboo)	US	United States	NORTH_AMERICA	Apiospora sphaerosperma	Apiospora sphaerosperma (Pers.) Pintos & P.Alvarado
4099147193	canes old	host: Bambusa sp.?	Poaceae(Bamboo)	DE	Germany	EUROPE	Apiospora arundinis	Apiospora arundinis (Corda) Pintos & P.Alvarado
4868799104		host':'Saccharum officinarum'	Poaceae(non-bamboo)	ZM	Zambia	AFRICA	Apiospora sacchari	Apiospora sacchari (Speg.) Pintos & P.Alvarado
4099147187		host: Substrate Undetermined	-	CN	China	ASIA	Apiospora shiraiana	Apiospora shiraiana (P.Syd.) Hara
4099144196	rootstocks	host: Agropyron repens	Poaceae(non-bamboo)	US	United States	NORTH_AMERICA	Apiospora sphaerosperma	Apiospora sphaerosperma (Pers.) Pintos & P.Alvarado
4099144190		host: Bambusa aurea	Poaceae(Bamboo)	IT	Italy	EUROPE	Apiospora arundinis	Apiospora arundinis (Corda) Pintos & P.Alvarado
4099144188		host: Phragmites communis	Poaceae(non-bamboo)	DE	Germany	EUROPE	Apiospora arundinis	Apiospora arundinis (Corda) Pintos & P.Alvarado
4099144187		host: Substrate Undetermined	-	IT	Italy	EUROPE	Apiospora arundinis	Apiospora arundinis (Corda) Pintos & P.Alvarado
4868781988		host':'Bambusa vulgaris'	Poaceae(Bamboo)	ZM	Zambia	AFRICA	Apiospora sphaerosperma	Apiospora sphaerosperma (Pers.) Pintos & P.Alvarado
4099143189		host: Saccharum officinarum	Poaceae(non-bamboo)	PH	Philippines	ASIA	Apiospora camptospora	Apiospora camptospora Penz. & Sacc.
4099143188		host: Bambusa sp.	Poaceae(Bamboo)	IT	Italy	EUROPE	Apiospora shiraiana	Apiospora shiraiana (P.Syd.) Hara
4099143187	culms	host: Miscanthus sp.	Poaceae(non-bamboo)	CN	China	ASIA	Apiospora sphaerosperma	Apiospora sphaerosperma (Pers.) Pintos & P.Alvarado
4099143180	culms	host: Sorghum vulgare	Poaceae(non-bamboo)	IT	Italy	EUROPE	Apiospora arundinis	Apiospora arundinis (Corda) Pintos & P.Alvarado
4099143177	dead	host: Bambusa sp.	Poaceae(Bamboo)	PH	Philippines	ASIA	Apiospora arundinis	Apiospora arundinis (Corda) Pintos & P.Alvarado
4099143176	culms	host: Chrysopogon avenaceus	Poaceae(non-bamboo)	US	United States	NORTH_AMERICA	Apiospora arundinis	Apiospora arundinis (Corda) Pintos & P.Alvarado
4099143171		host: Substrate Undetermined	-	IT	Italy	EUROPE	Apiospora sphaerosperma	Apiospora sphaerosperma (Pers.) Pintos & P.Alvarado
4099137484		host: Quercus sp.	Fagaceae	US	United States	NORTH_AMERICA	Apiospora arundinis	Apiospora arundinis (Corda) Pintos & P.Alvarado
4099126780		host: Arundo donax	Poaceae(bamboo)	PT	Portugal	EUROPE	Apiospora sphaerosperma	Apiospora sphaerosperma (Pers.) Pintos & P.Alvarado
4099126779	stems rotting	host: Bambusa sp.	Poaceae(Bamboo)	CN	China	ASIA	Apiospora sphaerosperma	Apiospora sphaerosperma (Pers.) Pintos & P.Alvarado
4099124771		host: Bambusa sp.	Poaceae(Bamboo)	US	United States	NORTH_AMERICA	Apiospora sphaerosperma	Apiospora sphaerosperma (Pers.) Pintos & P.Alvarado
4099120766	culms	host: Bambusa sp.	Poaceae(Bamboo)	IT	Italy	EUROPE	Apiospora sphaerosperma	Apiospora sphaerosperma (Pers.) Pintos & P.Alvarado
4099115164	stem dead	host: Bambusa sp.	Poaceae(Bamboo)	CN	China	ASIA	Apiospora sphaerosperma	Apiospora sphaerosperma (Pers.) Pintos & P.Alvarado
4088603332	[Host given as Gynerium argenteum]	host: Cortaderia selloana	Poaceae(non-bamboo)	US	United States	NORTH_AMERICA	Apiospora montagnei	Apiospora montagnei Sacc.
4058730338	Hardwood floodplain forest; Cut bamboo stem		Poaceae(Bamboo)	US	United States	NORTH_AMERICA		Apiospora Sacc., 1875
4031009533	Fen		-	GB	United Kingdom	EUROPE	Apiospora arundinis	Apiospora arundinis (Corda) Pintos & P.Alvarado
4868781944		host':'Hyparrhenia filipendula'	Poaceae(non-bamboo)	ZM	Zambia	AFRICA	Apiospora sacchari	Apiospora sacchari (Speg.) Pintos & P.Alvarado
4868728497		host':'Glycine soja'	Fabaceae	ZM	Zambia	AFRICA	Apiospora sphaerosperma	Apiospora sphaerosperma (Pers.) Pintos & P.Alvarado
5232911226	Habitat: Isolated from soil and sand in roadway.		soil	ZW	Zimbabwe	AFRICA	Apiospora sphaerosperma	Apiospora sphaerosperma (Pers.) Pintos & P.Alvarado
4868938904		host':'Phragmites communis'	Poaceae(non-bamboo)	ZW	Zimbabwe	AFRICA	Apiospora sphaerosperma	Apiospora sphaerosperma (Pers.) Pintos & P.Alvarado
686540950	Soil		Soil				Apiospora sacchari	Apiospora sacchari (Speg.) Pintos & P.Alvarado
686540946	Soil		Soil				Apiospora sphaerosperma	Apiospora sphaerosperma (Pers.) Pintos & P.Alvarado
686540943	Soil		Soil				Apiospora sphaerosperma	Apiospora sphaerosperma (Pers.) Pintos & P.Alvarado
686540929	Soil		Soil				Apiospora sphaerosperma	Apiospora sphaerosperma (Pers.) Pintos & P.Alvarado
686540928	Soil		Soil				Apiospora sacchari	Apiospora sacchari (Speg.) Pintos & P.Alvarado
5839068921	In rivulis		-				Apiospora arundinis	Apiospora arundinis (Corda) Pintos & P.Alvarado
5839058022	In rivulis		-				Apiospora arundinis	Apiospora arundinis (Corda) Pintos & P.Alvarado
5232987553	Substrate: On Phragmites vulgaris		Poaceae(non-bamboo)				Apiospora sphaerosperma	Apiospora sphaerosperma (Pers.) Pintos & P.Alvarado
5232983212	Substrate: On Agropyron repens		Poaceae(non-bamboo)				Apiospora sphaerosperma	Apiospora sphaerosperma (Pers.) Pintos & P.Alvarado
5232978885	Substrate: On Phragmites communis		Poaceae(non-bamboo)				Apiospora arundinis	Apiospora arundinis (Corda) Pintos & P.Alvarado
5232977247	Substrate: On Arundinaria japonica		Poaceae(bamboo)				Apiospora arundinis	Apiospora arundinis (Corda) Pintos & P.Alvarado
5232965536	Substrate: On Sorghum vulgare		Poaceae(non-bamboo)				Apiospora arundinis	Apiospora arundinis (Corda) Pintos & P.Alvarado
5232963465	Substrate: On Triticum repens		Poaceae(non-bamboo)				Apiospora sphaerosperma	Apiospora sphaerosperma (Pers.) Pintos & P.Alvarado
5232955224	Substrate: On Phragmites communis		Poaceae(non-bamboo)				Apiospora sphaerosperma	Apiospora sphaerosperma (Pers.) Pintos & P.Alvarado
5232945048	Substrate: On Rosa alpina		Rosaceae					Apiospora Sacc., 1875
5232944203	Substrate: On Agropyron sp.		Poaceae(non-bamboo)				Apiospora arundinis	Apiospora arundinis (Corda) Pintos & P.Alvarado
5232936547	Substrate: On Arundinaria macrosperma		Poaceae(Bamboo)				Apiospora arundinis	Apiospora arundinis (Corda) Pintos & P.Alvarado
5232928512	Substrate: On Bambusa arundinacea		Poaceae(Bamboo)				Apiospora sphaerosperma	Apiospora sphaerosperma (Pers.) Pintos & P.Alvarado
5232921658	Substrate: On Bambusa blumeana		Poaceae(Bamboo)				Apiospora arundinis	Apiospora arundinis (Corda) Pintos & P.Alvarado
5232917167	Substrate: On Chrysopogon avenaceus		Poaceae(non-bamboo)				Apiospora arundinis	Apiospora arundinis (Corda) Pintos & P.Alvarado
5218669204	in sylva infra Mappen.		other plant				Apiospora arundinis	Apiospora arundinis (Corda) Pintos & P.Alvarado
5218654204	In sylva infra Mappen.		other plant				Apiospora arundinis	Apiospora arundinis (Corda) Pintos & P.Alvarado
4998073027	On culms of Chrysopogon avenaceus.		Poaceae(non-bamboo)				Apiospora arundinis	Apiospora arundinis (Corda) Pintos & P.Alvarado
4998073026	On Phragmites phragmites (L.) Karst.		Poaceae(non-bamboo)				Apiospora arundinis	Apiospora arundinis (Corda) Pintos & P.Alvarado
4998067682	On Arundo sp.		Poaceae(bamboo)				Apiospora arundinis	Apiospora arundinis (Corda) Pintos & P.Alvarado
4998063074	On rootstocks of Agropyron repens		Poaceae(non-bamboo)				Apiospora sphaerosperma	Apiospora sphaerosperma (Pers.) Pintos & P.Alvarado
4008208336		Phyllostachys aurea	Poaceae(Bamboo)	ES	Spain	EUROPE	Apiospora rasikravindrae	Apiospora rasikravindrae (Shiv M.Singh, L.S.Yadav, P.N.Singh, Rah.Sharma & S.K.Singh) Pintos & P.Alvarado
4005705166		Bamboo	Poaceae(Bamboo)	TH	Thailand	ASIA		Apiospora Sacc., 1875
3992665614		Cantharellus cibarius	Fungi	CN	China	ASIA	Apiospora rasikravindrae	Apiospora rasikravindrae (Shiv M.Singh, L.S.Yadav, P.N.Singh, Rah.Sharma & S.K.Singh) Pintos & P.Alvarado
3992645507		bamboo	Poaceae(Bamboo)	CN	China	ASIA	Apiospora hyphopodii	Apiospora hyphopodii (D.Q.Dai & K.D.Hyde) Pintos & P.Alvarado
3990176599		Phragmites australis	Poaceae(non-bamboo)	PT	Portugal	EUROPE	Apiospora marii	Apiospora marii (Larrondo & Calvo) Pintos & P.Alvarado
3990174715		Bamboo	Poaceae(Bamboo)	CN	China	ASIA	Apiospora phyllostachydis	Apiospora phyllostachydis (C.L.Yang, X.L.Xu & K.D.Hyde) Pintos & P.Alvarado
3990174563		Arundo donax	Poaceae(bamboo)	IT	Italy	EUROPE	Apiospora italica	Apiospora italica (Pintos & P.Alvarado) Pintos & P.Alvarado
4997997884	On n dead Arundinaria macrosperma Michx.		Poaceae(Bamboo)				Apiospora arundinis	Apiospora arundinis (Corda) Pintos & P.Alvarado
3970595433	bog	tagrør (Phragmites australis)	Poaceae(non-bamboo)	DK	Denmark	EUROPE	Apiospora sphaerosperma	Apiospora sphaerosperma (Pers.) Pintos & P.Alvarado
3968764570		Viscum album subsp. austriacum	Santalaceae	PL	Poland	EUROPE	Apiospora arundinis	Apiospora arundinis (Corda) Pintos & P.Alvarado
3968761542		Viscum album subsp. austriacum	Santalaceae	PL	Poland	EUROPE	Apiospora arundinis	Apiospora arundinis (Corda) Pintos & P.Alvarado
3968757562		Viscum album subsp. austriacum	Santalaceae	PL	Poland	EUROPE	Apiospora arundinis	Apiospora arundinis (Corda) Pintos & P.Alvarado
3968747099		grass species	other plant	IN	India	ASIA	Apiospora marii	Apiospora marii (Larrondo & Calvo) Pintos & P.Alvarado
3968705888		on the dead culms of bamboo	Poaceae(Bamboo)	TH	Thailand	ASIA	Apiospora bambusicola	Apiospora bambusicola (X.Tang, K.D.Hyde & J.C.Kang) X.G.Tian & Tibpromma
3968697354		Ampelodesmos mauritanicus	Poaceae(non-bamboo)	ES	Spain	EUROPE	Apiospora descalsii	Apiospora descalsii (Pintos & P.Alvarado) Pintos & P.Alvarado
3968697352		Phyllostachys aurea	Poaceae(Bamboo)	ES	Spain	EUROPE	Apiospora esporlensis	Apiospora esporlensis (Pintos & P.Alvarado) Pintos & P.Alvarado
4997997877	Auf Bambusa sp.		Poaceae(Bamboo)				Apiospora sphaerosperma	Apiospora sphaerosperma (Pers.) Pintos & P.Alvarado
3968689252		Phyllostachys aurea	Poaceae(Bamboo)	ES	Spain	EUROPE	Apiospora rasikravindrae	Apiospora rasikravindrae (Shiv M.Singh, L.S.Yadav, P.N.Singh, Rah.Sharma & S.K.Singh) Pintos & P.Alvarado
3968687173		Phyllostachys aurea	Poaceae(Bamboo)	ES	Spain	EUROPE	Apiospora hysterina	Apiospora hysterina (Sacc.) Pintos & P.Alvarado
3968683751		bamboo	Poaceae(Bamboo)	CN	China	ASIA	Apiospora garethjonesii	Apiospora garethjonesii (D.Q.Dai & H.B.Jiang) Pintos & P.Alvarado
3965680272		host: Phragmites communis	Poaceae(non-bamboo)	DE	Germany	EUROPE	Apiospora sphaerosperma	Apiospora sphaerosperma (Pers.) Pintos & P.Alvarado
3965671596	On culms of host	host: Chrysopogon avenaceus	Poaceae(non-bamboo)	US	United States	NORTH_AMERICA	Apiospora arundinis	Apiospora arundinis (Corda) Pintos & P.Alvarado
3965671275	on rootstocks of host	host: Agropyron repens	Poaceae(non-bamboo)	US	United States	NORTH_AMERICA	Apiospora sphaerosperma	Apiospora sphaerosperma (Pers.) Pintos & P.Alvarado
3965661959		host: Rumex crispus	Polygonaceae	US	United States	NORTH_AMERICA		Apiospora Sacc., 1875
3965659699	on dead Arundinaria macrosperma	host: Arundinaria macrosperma	Poaceae(Bamboo)	US	United States	NORTH_AMERICA	Apiospora montagnei	Apiospora montagnei Sacc.
3965659692		host: Arundinaria	Poaceae(Bamboo)	US	United States	NORTH_AMERICA	Apiospora montagnei	Apiospora montagnei Sacc.
3965650637		host: Phragmites australis	Poaceae(non-bamboo)	AT	Austria	EUROPE	Apiospora sphaerosperma	Apiospora sphaerosperma (Pers.) Pintos & P.Alvarado
3965637405		host: Phyllostachys sp.	Poaceae(non-bamboo)	FR	France	EUROPE	Apiospora curvispora	Apiospora curvispora (Speg.) Rehm
3965635803	Isolated from soil; Moderately open forest, north facing slope, climax; Ponderosa Pine Zone		soil	US	United States	NORTH_AMERICA	Apiospora shiraiana	Apiospora shiraiana (P.Syd.) Hara
3965633084		host: Festuca rubra	Poaceae(non-bamboo)	US	United States	NORTH_AMERICA		Apiospora Sacc., 1875
3965630764		host: Phyllostachys nigra	Poaceae(Bamboo)	AT	Austria	EUROPE	Apiospora hysterina	Apiospora hysterina (Sacc.) Pintos & P.Alvarado
3965612987		host: Bambusa mitis	Poaceae(Bamboo)	BR	Brazil	SOUTH_AMERICA	Apiospora hysterina	Apiospora hysterina (Sacc.) Pintos & P.Alvarado
3938614590	On Cynodon dactylon (L.) Pers.		Poaceae(non-bamboo)	US	United States	NORTH_AMERICA	Apiospora montagnei	Apiospora montagnei Sacc.
3938614589	On Cinna arundinacea L.		Poaceae(non-bamboo)	US	United States	NORTH_AMERICA	Apiospora montagnei	Apiospora montagnei Sacc.
3938614588	On Arundo donax L.		Poaceae(bamboo)	US	United States	NORTH_AMERICA	Apiospora montagnei	Apiospora montagnei Sacc.
3938614571	On Arundinaria tecta (Walt.) Muhl.		Poaceae(Bamboo)	US	United States	NORTH_AMERICA	Apiospora montagnei	Apiospora montagnei Sacc.
3938614556	On Arundinaria tecta (Walt.) Muhl.		Poaceae(Bamboo)	US	United States	NORTH_AMERICA	Apiospora montagnei	Apiospora montagnei Sacc.
3938614552	On Arundinaria tecta (Walt.) Muhl.		Poaceae(Bamboo)	US	United States	NORTH_AMERICA	Apiospora montagnei	Apiospora montagnei Sacc.
3938614551	On Arundinaria tecta (Walt.) Muhl.		Poaceae(Bamboo)	US	United States	NORTH_AMERICA	Apiospora montagnei	Apiospora montagnei Sacc.
3938614550	On Aristida purpurascens Poir.		Poaceae(non-bamboo)	US	United States	NORTH_AMERICA	Apiospora montagnei	Apiospora montagnei Sacc.
3938614537	On Aristida lanosa Muhl.		Poaceae(non-bamboo)	US	United States	NORTH_AMERICA	Apiospora montagnei	Apiospora montagnei Sacc.
3938614533	On Andropogon virginicus L.		Poaceae(non-bamboo)	US	United States	NORTH_AMERICA	Apiospora montagnei	Apiospora montagnei Sacc.
3938614531	On Andropogon scoparius Michx.		Poaceae(non-bamboo)	US	United States	NORTH_AMERICA	Apiospora montagnei	Apiospora montagnei Sacc.
3938614526	On Andropogon glomeratus (Walt.) BSP.		Poaceae(non-bamboo)	US	United States	NORTH_AMERICA	Apiospora montagnei	Apiospora montagnei Sacc.
3938614522	On Andropogon elliottii Chapm.		Poaceae(non-bamboo)	US	United States	NORTH_AMERICA	Apiospora montagnei	Apiospora montagnei Sacc.
3938611765	On Arundinaria tecta (Walt.) Muhl.		Poaceae(Bamboo)	US	United States	NORTH_AMERICA		Apiospora Sacc., 1875
3938611755	On Uniola laxa (L.) BSP.		Poaceae(non-bamboo)	US	United States	NORTH_AMERICA	Apiospora montagnei	Apiospora montagnei Sacc.
3938611750	On Bambusa sp.		Poaceae(Bamboo)	BR	Brazil	SOUTH_AMERICA	Apiospora montagnei	Apiospora montagnei Sacc.
3938611749	On Uniola latifolia Michx.		Poaceae(non-bamboo)	US	United States	NORTH_AMERICA	Apiospora montagnei	Apiospora montagnei Sacc.
3938611736	On Uniola latifolia Michx.		Poaceae(non-bamboo)	US	United States	NORTH_AMERICA	Apiospora montagnei	Apiospora montagnei Sacc.
3938611725	On Tripsacum dactyloides L.		Poaceae(non-bamboo)	US	United States	NORTH_AMERICA	Apiospora montagnei	Apiospora montagnei Sacc.
3938611717	On Tridens flavus (L.) Hitchc.		Poaceae(non-bamboo)	US	United States	NORTH_AMERICA	Apiospora montagnei	Apiospora montagnei Sacc.
3938611713	On Sporobolus clandestinus (Spreng.) Hitch.		Poaceae(non-bamboo)	US	United States	NORTH_AMERICA	Apiospora montagnei	Apiospora montagnei Sacc.
3938611710	On Sorgastrum nutans (L.) Nash		Poaceae(non-bamboo)	US	United States	NORTH_AMERICA	Apiospora montagnei	Apiospora montagnei Sacc.
3938611693	On Smilax herbacea L.		Smilacaceae	US	United States	NORTH_AMERICA	Apiospora montagnei	Apiospora montagnei Sacc.
3938611691	On Panicum giganteum Baldw.		Poaceae(non-bamboo)	US	United States	NORTH_AMERICA	Apiospora montagnei	Apiospora montagnei Sacc.
3938611669	On Panicum clandestinum L.		Poaceae(non-bamboo)	US	United States	NORTH_AMERICA	Apiospora montagnei	Apiospora montagnei Sacc.
3938611668	On Leptoloma cognatum (Schult.) Chase		Poaceae(non-bamboo)	US	United States	NORTH_AMERICA	Apiospora montagnei	Apiospora montagnei Sacc.
3938611664	On Panicum aciculare Desv.		Poaceae(non-bamboo)	US	United States	NORTH_AMERICA	Apiospora montagnei	Apiospora montagnei Sacc.
3938611650	On Gymnopogon ambiguus (Michx.) BSP.		Poaceae(non-bamboo)	US	United States	NORTH_AMERICA	Apiospora montagnei	Apiospora montagnei Sacc.
3938611648	On Holcus halepensis L.		Poaceae(non-bamboo)	US	United States	NORTH_AMERICA	Apiospora montagnei	Apiospora montagnei Sacc.
3938611646	On Gymnopogon ambiguus (Michx.) BSP.		Poaceae(non-bamboo)	US	United States	NORTH_AMERICA	Apiospora montagnei	Apiospora montagnei Sacc.
3938611629	On Erianthus brevibarbis Michx.		Chorotypidae	US	United States	NORTH_AMERICA	Apiospora montagnei	Apiospora montagnei Sacc.
3938611626	On Erianthus brevibarbis Michx.		Chorotypidae	US	United States	NORTH_AMERICA	Apiospora montagnei	Apiospora montagnei Sacc.
3938611618	On Erianthus brevibarbis Michx.		Chorotypidae	US	United States	NORTH_AMERICA	Apiospora montagnei	Apiospora montagnei Sacc.
3938611594	On Erianthus alopecuroides (L.) Ell.		Chorotypidae	US	United States	NORTH_AMERICA	Apiospora montagnei	Apiospora montagnei Sacc.
3938611590	On Elymus australis Scribn. & Ball.		Poaceae(non-bamboo)	US	United States	NORTH_AMERICA	Apiospora montagnei	Apiospora montagnei Sacc.
3938611588	On Elymus australis Scribn. & Ball.		Poaceae(non-bamboo)	US	United States	NORTH_AMERICA	Apiospora montagnei	Apiospora montagnei Sacc.
3916173587	in culmis Bambusearum	host: Bambusarum	Poaceae(Bamboo)	BR	Brazil	SOUTH_AMERICA	Apiospora curvispora	Apiospora curvispora (Speg.) Rehm
3916168644	ad Donacis arundinacea Beauv. culmos aridos.	host: Donacis arundinacea	Poaceae(Bamboo)	PT	Portugal	EUROPE	Apiospora sphaerosperma	Apiospora sphaerosperma (Pers.) Pintos & P.Alvarado
3916167428		host: Andropogon	Poaceae(non-bamboo)	US	United States	NORTH_AMERICA	Apiospora arundinis	Apiospora arundinis (Corda) Pintos & P.Alvarado
3916167427		host: Bambusa	Poaceae(Bamboo)	US	United States	NORTH_AMERICA	Apiospora arundinis	Apiospora arundinis (Corda) Pintos & P.Alvarado
3916167425	in culmis	host: Arundinariae	Poaceae(Bamboo)	US	United States	NORTH_AMERICA	Apiospora sphaerosperma	Apiospora sphaerosperma (Pers.) Pintos & P.Alvarado
3916147690		host: Gynerium argenteum	other plant	US	United States	NORTH_AMERICA	Apiospora montagnei	Apiospora montagnei Sacc.
3916146995		host: Andropogon furcatus	Poaceae(non-bamboo)	US	United States	NORTH_AMERICA	Apiospora montagnei	Apiospora montagnei Sacc.
3916146947	on dead Arundinaria macrosperma	host: Arundinaria macrosperma	Poaceae(Bamboo)	US	United States	NORTH_AMERICA	Apiospora montagnei	Apiospora montagnei Sacc.
3916131938		host: Phragmites phragmites	Poaceae(non-bamboo)	US	United States	NORTH_AMERICA	Apiospora arundinis	Apiospora arundinis (Corda) Pintos & P.Alvarado
3916131937	On dead canes	host: Arundinaria macrosperma	Poaceae(Bamboo)	US	United States	NORTH_AMERICA	Apiospora arundinis	Apiospora arundinis (Corda) Pintos & P.Alvarado
3916131936	On dead canes	host: Arundinaria macrosperma	Poaceae(Bamboo)	US	United States	NORTH_AMERICA	Apiospora arundinis	Apiospora arundinis (Corda) Pintos & P.Alvarado
4997996948	On culms of Bambusa		Poaceae(Bamboo)				Apiospora indica	Apiospora indica Theiss. & Syd.
3916131934	On culms	host: Chrysopogon avenaceus	Poaceae(non-bamboo)	US	United States	NORTH_AMERICA	Apiospora arundinis	Apiospora arundinis (Corda) Pintos & P.Alvarado
3916128795		host: Cynodon dactylon	Poaceae(non-bamboo)	US	United States	NORTH_AMERICA	Apiospora sphaerosperma	Apiospora sphaerosperma (Pers.) Pintos & P.Alvarado
3916115128		host: Bambusa	Poaceae(Bamboo)	US	United States	NORTH_AMERICA	Apiospora arundinis	Apiospora arundinis (Corda) Pintos & P.Alvarado
4997996947	On Arundinaria.		Poaceae(Bamboo)				Apiospora arundinis	Apiospora arundinis (Corda) Pintos & P.Alvarado
3916115124	On dead canes	host: Arundinaria macrosperma	Poaceae(Bamboo)	US	United States	NORTH_AMERICA	Apiospora arundinis	Apiospora arundinis (Corda) Pintos & P.Alvarado
3916115123		host: Phragmites communis	Poaceae(non-bamboo)	US	United States	NORTH_AMERICA	Apiospora arundinis	Apiospora arundinis (Corda) Pintos & P.Alvarado
3916115122	On dead culms	host: Aruninaria	Poaceae(Bamboo)	US	United States	NORTH_AMERICA	Apiospora arundinis	Apiospora arundinis (Corda) Pintos & P.Alvarado
3916115119	On dead culms	host: Aruninaria	Poaceae(Bamboo)	US	United States	NORTH_AMERICA	Apiospora arundinis	Apiospora arundinis (Corda) Pintos & P.Alvarado
3916115067	On root stalks	host: Agropyrum repens	Poaceae(non-bamboo)	US	United States	NORTH_AMERICA	Apiospora sphaerosperma	Apiospora sphaerosperma (Pers.) Pintos & P.Alvarado
3916115065	On rootstocks	host: Agropyrum repens	Poaceae(non-bamboo)	US	United States	NORTH_AMERICA	Apiospora sphaerosperma	Apiospora sphaerosperma (Pers.) Pintos & P.Alvarado
3916115053	On root stalks	host: Agropyrum repens	Poaceae(non-bamboo)	US	United States	NORTH_AMERICA	Apiospora sphaerosperma	Apiospora sphaerosperma (Pers.) Pintos & P.Alvarado
4997986004	On rootstocks of Agropyron repens		Poaceae(non-bamboo)				Apiospora sphaerosperma	Apiospora sphaerosperma (Pers.) Pintos & P.Alvarado
4997922003	On dead culms of Phragmites australis		Poaceae(non-bamboo)				Apiospora arundinis	Apiospora arundinis (Corda) Pintos & P.Alvarado
3916115047	On rootstocks	host: Agropyrum repens	Poaceae(non-bamboo)	US	United States	NORTH_AMERICA	Apiospora sphaerosperma	Apiospora sphaerosperma (Pers.) Pintos & P.Alvarado
4997915088	On Andropogon		Poaceae(non-bamboo)				Apiospora arundinis	Apiospora arundinis (Corda) Pintos & P.Alvarado
3913637873	on culms of host	host: Chrysopogon avenaceus	Poaceae(non-bamboo)	US	United States	NORTH_AMERICA	Apiospora arundinis	Apiospora arundinis (Corda) Pintos & P.Alvarado
3913636071	on rootstocks of host	host: Agropyrum repens	Poaceae(non-bamboo)	US	United States	NORTH_AMERICA	Apiospora sphaerosperma	Apiospora sphaerosperma (Pers.) Pintos & P.Alvarado
3893649075	On Phragmites phragmites	host: Phragmites phragmites	Poaceae(non-bamboo)	US	United States	NORTH_AMERICA	Apiospora arundinis	Apiospora arundinis (Corda) Pintos & P.Alvarado
3893646144	On rootstocks of Agropyrum repens	host: Agropyrum repens	Poaceae(non-bamboo)	US	United States	NORTH_AMERICA	Apiospora sphaerosperma	Apiospora sphaerosperma (Pers.) Pintos & P.Alvarado
3893644410	on rootstocks of Agropyrum repens	host: Agropryum repens	Poaceae(non-bamboo)	US	United States	NORTH_AMERICA	Apiospora sphaerosperma	Apiospora sphaerosperma (Pers.) Pintos & P.Alvarado
3893635776	on dead Arundinaria macrosperma	host: Arundinaria macrosperma	Poaceae(Bamboo)	US	United States	NORTH_AMERICA	Apiospora montagnei	Apiospora montagnei Sacc.
3893633632	On Culms of Chrysopogon avenaceus	host: Chrysopogon avenaceus	Poaceae(non-bamboo)	US	United States	NORTH_AMERICA	Apiospora arundinis	Apiospora arundinis (Corda) Pintos & P.Alvarado
3893625978	On Bambusa	host: Bambusa	Poaceae(Bamboo)	US	United States	NORTH_AMERICA	Apiospora arundinis	Apiospora arundinis (Corda) Pintos & P.Alvarado
3893625520	On root stalks of Agropyrum repens	host: Agropyrum repens	Poaceae(non-bamboo)	US	United States	NORTH_AMERICA	Apiospora sphaerosperma	Apiospora sphaerosperma (Pers.) Pintos & P.Alvarado
3893623027	on dead canes of Arundinaria macrosperma		Poaceae(Bamboo)	US	United States	NORTH_AMERICA	Apiospora arundinis	Apiospora arundinis (Corda) Pintos & P.Alvarado
3893622376	on dead culms of Arundinaria		Poaceae(Bamboo)	US	United States	NORTH_AMERICA	Apiospora arundinis	Apiospora arundinis (Corda) Pintos & P.Alvarado
3872380952	Muscicola		other plant	FR	France	EUROPE	Apiospora imperatae	Apiospora imperatae (Rehm) Bat. & A.F.Vital
3819287313	gravel or clay pit	tagrør (Phragmites)	Poaceae(non-bamboo)	DK	Denmark	EUROPE	Apiospora sphaerosperma	Apiospora sphaerosperma (Pers.) Pintos & P.Alvarado
4997915087	On Phragmites phragmites (L.) Karst.		Poaceae(non-bamboo)				Apiospora arundinis	Apiospora arundinis (Corda) Pintos & P.Alvarado
3817760725		Aconitum heterophyllum	Ranunculaceae	IN	India	ASIA	Apiospora saccharicola	Apiospora saccharicola (F.Stevens) Pintos & P.Alvarado
3817753704		Bambusa pervariabilis x Dendrocalamopsis grandis	Poaceae(Bamboo)	CN	China	ASIA	Apiospora sphaerosperma	Apiospora sphaerosperma (Pers.) Pintos & P.Alvarado
3817753698		Aconitum heterophyllum	Ranunculaceae	IN	India	ASIA	Apiospora sphaerosperma	Apiospora sphaerosperma (Pers.) Pintos & P.Alvarado
3817734274		Aconitium heterophyllum	Ranunculaceae	IN	India	ASIA	Apiospora sphaerosperma	Apiospora sphaerosperma (Pers.) Pintos & P.Alvarado
3817733544		Astragalus sinicus	Fabaceae	CN	China	ASIA	Apiospora arundinis	Apiospora arundinis (Corda) Pintos & P.Alvarado
3817731503		Astragalus sinicus	Fabaceae	CN	China	ASIA	Apiospora arundinis	Apiospora arundinis (Corda) Pintos & P.Alvarado
3817729322		Bamboo	Poaceae(Bamboo)	CN	China	ASIA	Apiospora neosubglobosa	Apiospora neosubglobosa (D.Q.Dai & H.B.Jiang) Pintos & P.Alvarado
3817728547		Astragalus sinicus	Fabaceae	CN	China	ASIA	Apiospora arundinis	Apiospora arundinis (Corda) Pintos & P.Alvarado
3817728376		Bamboo	Poaceae(Bamboo)	CN	China	ASIA	Apiospora guizhouensis	Apiospora guizhouensis (M.Wang & L.Cai) Pintos & P.Alvarado
3817727147		Dendrobium harveyanum	Orchidaceae	TH	Thailand	ASIA		Apiospora Sacc., 1875
3817726553		Astragalus sinicus	Fabaceae	CN	China	ASIA	Apiospora arundinis	Apiospora arundinis (Corda) Pintos & P.Alvarado
3817726060		Dendrobium harveyanum	Orchidaceae	TH	Thailand	ASIA		Apiospora Sacc., 1875
3817698279		Bamboo	Poaceae(Bamboo)	CN	China	ASIA	Apiospora septata	Apiospora septata (Y.Feng & Jian K.Liu) X.G.Tian & Tibpromma
3817637783		Phragmites australis	Poaceae(non-bamboo)	IT	Italy	EUROPE	Apiospora marii	Apiospora marii (Larrondo & Calvo) Pintos & P.Alvarado
3817634763		Ampelodesmos mauritanicus	Poaceae(non-bamboo)	ES	Spain	EUROPE	Apiospora marii	Apiospora marii (Larrondo & Calvo) Pintos & P.Alvarado
3817623787		Ampelodesmos mauritanicus	Poaceae(non-bamboo)	ES	Spain	EUROPE	Apiospora marii	Apiospora marii (Larrondo & Calvo) Pintos & P.Alvarado
3817602626		bat (Myotis daubentonii), fur	animal	BE	Belgium	EUROPE	Apiospora rasikravindrae	Apiospora rasikravindrae (Shiv M.Singh, L.S.Yadav, P.N.Singh, Rah.Sharma & S.K.Singh) Pintos & P.Alvarado
3817601684		bat (Plecotus auritus), fur	animal	BE	Belgium	EUROPE	Apiospora arundinis	Apiospora arundinis (Corda) Pintos & P.Alvarado
3817599675		bat (Myotis daubentonii), fur	animal	BE	Belgium	EUROPE	Apiospora rasikravindrae	Apiospora rasikravindrae (Shiv M.Singh, L.S.Yadav, P.N.Singh, Rah.Sharma & S.K.Singh) Pintos & P.Alvarado
3817599658		bat (Plecotus auritus), fur	animal	BE	Belgium	EUROPE	Apiospora arundinis	Apiospora arundinis (Corda) Pintos & P.Alvarado
3817596509		sunflower	Asteraceae	US	United States	NORTH_AMERICA		Apiospora Sacc., 1875
3817584695		Aconitum heterophyllum	Ranunculaceae	IN	India	ASIA	Apiospora saccharicola	Apiospora saccharicola (F.Stevens) Pintos & P.Alvarado
3817583207		Aconitium heterophyllum	Ranunculaceae	IN	India	ASIA	Apiospora saccharicola	Apiospora saccharicola (F.Stevens) Pintos & P.Alvarado
3817580386		grass	other plant	CN	China	ASIA	Apiospora guiyangensis	Apiospora guiyangensis Samarak., Jian K.Liu & K.D.Hyde
3817576508		Poaceae	Poaceae(non-bamboo)	CN	China	ASIA	Apiospora sichuanensis	Apiospora sichuanensis Samarak., Jian K.Liu & K.D.Hyde
3817576420		Bamboo	Poaceae(Bamboo)	CN	China	ASIA	Apiospora gelatinosa	Apiospora gelatinosa (Y.Feng & Z.Y.Liu) X.G.Tian & Tibpromma
3817575327		Bamboo	Poaceae(Bamboo)	CN	China	ASIA	Apiospora biserialis	Apiospora biserialis (Y.Feng & Z.Y.Liu) X.G.Tian & Tibpromma
3817574337		Bamboo	Poaceae(Bamboo)	CN	China	ASIA	Apiospora biserialis	Apiospora biserialis (Y.Feng & Z.Y.Liu) X.G.Tian & Tibpromma
3817573412		cyclobalanopsi glauca (Thunb.) Oerst	Fagaceae	CN	China	ASIA	Apiospora cyclobalanopsidis	Apiospora cyclobalanopsidis (Y.Feng & Jian K.Liu) X.G.Tian & Tibpromma
3817558488		Arundo plinii	Poaceae(bamboo)	IT	Italy	EUROPE	Apiospora phragmitis	Apiospora phragmitis (Crous) Pintos & P.Alvarado
3817556812		Arundo donax	Poaceae(bamboo)	PT	Portugal	EUROPE	Apiospora iberica	Apiospora iberica (Pintos & P.Alvarado) Pintos & P.Alvarado
3817555779		Phyllostachys aurea	Poaceae(Bamboo)	ES	Spain	EUROPE	Apiospora hysterina	Apiospora hysterina (Sacc.) Pintos & P.Alvarado
3817554729		Phyllostachys aurea	Poaceae(Bamboo)	ES	Spain	EUROPE	Apiospora hysterina	Apiospora hysterina (Sacc.) Pintos & P.Alvarado
3817550828		bamboo	Poaceae(Bamboo)	CN	China	ASIA	Apiospora hydei	Apiospora hydei (Crous) Pintos & P.Alvarado
3763735304	meadow		other plant	DK	Denmark	EUROPE	Apiospora arundinis	Apiospora arundinis (Corda) Pintos & P.Alvarado
4997912057	In rhizomatis Tritici repentis		Poaceae(non-bamboo)				Apiospora sphaerosperma	Apiospora sphaerosperma (Pers.) Pintos & P.Alvarado
3761728756	Neotropic		-	BR	Brazil	SOUTH_AMERICA	Apiospora sphaerosperma	Apiospora sphaerosperma (Pers.) Pintos & P.Alvarado
4997905139	On rootstocks of Agropyron repens		Poaceae(non-bamboo)				Apiospora sphaerosperma	Apiospora sphaerosperma (Pers.) Pintos & P.Alvarado
4892612897	[Host given as Arundinis].		Poaceae(Bamboo)					Apiospora Sacc., 1875
4869173720		host':'Agropyron repens'	Poaceae(non-bamboo)				Apiospora sphaerosperma	Apiospora sphaerosperma (Pers.) Pintos & P.Alvarado
4869161428		host':'Pennisetum purpureum'	Poaceae(non-bamboo)				Apiospora camptospora	Apiospora camptospora Penz. & Sacc.
4869137643		host':'Sorghum'	Poaceae(non-bamboo)				Apiospora sphaerosperma	Apiospora sphaerosperma (Pers.) Pintos & P.Alvarado
4869082735		host':'Arundo donax'	Poaceae(bamboo)				Apiospora sphaerosperma	Apiospora sphaerosperma (Pers.) Pintos & P.Alvarado
4868994634		host':'Agropyron repens'	Poaceae(non-bamboo)				Apiospora sphaerosperma	Apiospora sphaerosperma (Pers.) Pintos & P.Alvarado
4868982993		host':'Oxytenanthera abyssinica'	Poaceae(Bamboo)				Apiospora montagnei	Apiospora montagnei Sacc.
3761676482	Indomalayan		-	JP	Japan	ASIA	Apiospora jiangxiensis	Apiospora jiangxiensis (M.Wang & L.Cai) Pintos & P.Alvarado
4868970863		host':'Bambusa mitis'	Poaceae(Bamboo)				Apiospora hysterina	Apiospora hysterina (Sacc.) Pintos & P.Alvarado
4868957238		host':'Dactylis glomerata'	Poaceae(non-bamboo)				Apiospora sphaerosperma	Apiospora sphaerosperma (Pers.) Pintos & P.Alvarado
3761663382	Indomalayan		-	JP	Japan	ASIA	Apiospora esporlensis	Apiospora esporlensis (Pintos & P.Alvarado) Pintos & P.Alvarado
4868902774		host':'Arundinaria'	Poaceae(Bamboo)				Apiospora sphaerosperma	Apiospora sphaerosperma (Pers.) Pintos & P.Alvarado
4868876142	urban, on waste ground near hotel	host':'Arundo donax'	Poaceae(bamboo)				Apiospora sphaerosperma	Apiospora sphaerosperma (Pers.) Pintos & P.Alvarado
3761653444	Indomalayan		-	TW	China(Taiwan)	ASIA	Apiospora serenensis	Apiospora serenensis (Larrondo & Calvo) Pintos & P.Alvarado
3761651880	Neotropic		-	AR	Argentina	SOUTH_AMERICA	Apiospora jiangxiensis	Apiospora jiangxiensis (M.Wang & L.Cai) Pintos & P.Alvarado
4868825539		host':'Musa sapientum'	Musaceae				Apiospora montagnei	Apiospora montagnei Sacc.
4868772219		host':'Dactylis glomerata'	Poaceae(non-bamboo)				Apiospora sphaerosperma	Apiospora sphaerosperma (Pers.) Pintos & P.Alvarado
3761455273	Indomalayan		-	IN	India	ASIA	Apiospora hydei	Apiospora hydei (Crous) Pintos & P.Alvarado
4166460694	On wood	host: Sambucus sp.	Viburnaceae				Apiospora arundinis	Apiospora arundinis (Corda) Pintos & P.Alvarado
4166344611	On grass stem		other plant				Apiospora arundinis	Apiospora arundinis (Corda) Pintos & P.Alvarado
4166341702	On grasses		other plant				Apiospora arundinis	Apiospora arundinis (Corda) Pintos & P.Alvarado
3761423284	Neotropic		-	BR	Brazil	SOUTH_AMERICA	Apiospora sphaerosperma	Apiospora sphaerosperma (Pers.) Pintos & P.Alvarado
4104528502	dry culms	host: Donax arundinacea	Marantaceae				Apiospora montagnei	Apiospora montagnei Sacc.
3761416329	Indomalayan		-	JP	Japan	ASIA	Apiospora hyphopodii	Apiospora hyphopodii (D.Q.Dai & K.D.Hyde) Pintos & P.Alvarado
4104522064	Phragmites communis	host: Phragmites communis	Poaceae(non-bamboo)				Apiospora sphaerosperma	Apiospora sphaerosperma (Pers.) Pintos & P.Alvarado
4104502167	dru culms	host: Arundo donax	Poaceae(bamboo)				Apiospora sphaerosperma	Apiospora sphaerosperma (Pers.) Pintos & P.Alvarado
4104501610		host: Phragmite communis	Poaceae(non-bamboo)				Apiospora arundinis	Apiospora arundinis (Corda) Pintos & P.Alvarado
3761410411	Indomalayan		-	JP	Japan	ASIA	Apiospora serenensis	Apiospora serenensis (Larrondo & Calvo) Pintos & P.Alvarado
4104423836		host: Auf toten Bambusstammen.	Poaceae(Bamboo)					Apiospora Sacc., 1875
3761407417	Palearctic		-	JP	Japan	ASIA	Apiospora esporlensis	Apiospora esporlensis (Pintos & P.Alvarado) Pintos & P.Alvarado
3761406456	Indomalayan		-	TW	China(Taiwan)	ASIA	Apiospora serenensis	Apiospora serenensis (Larrondo & Calvo) Pintos & P.Alvarado
3761404416	Palearctic		-	JP	Japan	ASIA	Apiospora serenensis	Apiospora serenensis (Larrondo & Calvo) Pintos & P.Alvarado
3761400373	Indomalayan		-	TW	China(Taiwan)	ASIA	Apiospora sphaerosperma	Apiospora sphaerosperma (Pers.) Pintos & P.Alvarado
3761367228	Palearctic		-	CN	China	ASIA	Apiospora esporlensis	Apiospora esporlensis (Pintos & P.Alvarado) Pintos & P.Alvarado
3743146609	Cangrejal		-	AR	Argentina	SOUTH_AMERICA	Apiospora arundinis	Apiospora arundinis (Corda) Pintos & P.Alvarado
4099890328		host: Phragmites communis	Poaceae(non-bamboo)				Apiospora sphaerosperma	Apiospora sphaerosperma (Pers.) Pintos & P.Alvarado
36162500	On leaves.		other plant	US	United States	NORTH_AMERICA	Apiospora hysterina	Apiospora hysterina (Sacc.) Pintos & P.Alvarado
35222644	On dead wood.		other plant	US	United States	NORTH_AMERICA	Apiospora saccharicola	Apiospora saccharicola (F.Stevens) Pintos & P.Alvarado
351719099	Matrix: Phragmites communis		Poaceae(non-bamboo)	SE	Sweden	EUROPE	Apiospora sphaerosperma	Apiospora sphaerosperma (Pers.) Pintos & P.Alvarado
351719098	Matrix: On last year’s culms of Phragmites australis		Poaceae(non-bamboo)	SE	Sweden	EUROPE	Apiospora sphaerosperma	Apiospora sphaerosperma (Pers.) Pintos & P.Alvarado
351719097	Matrix: Fraxinus excelsior, dead twig		other plant	SE	Sweden	EUROPE	Apiospora sphaerosperma	Apiospora sphaerosperma (Pers.) Pintos & P.Alvarado
351719096	Matrix: Fraxinus excelsior		Oleaceae	SE	Sweden	EUROPE	Apiospora sphaerosperma	Apiospora sphaerosperma (Pers.) Pintos & P.Alvarado
351719095	Matrix: Phragmites australis		Poaceae(non-bamboo)	SE	Sweden	EUROPE	Apiospora sphaerosperma	Apiospora sphaerosperma (Pers.) Pintos & P.Alvarado
351719094	Matrix: From Populus leaves		Salicaceae	SE	Sweden	EUROPE	Apiospora sphaerosperma	Apiospora sphaerosperma (Pers.) Pintos & P.Alvarado
351719093	Matrix: Phargmites australis		Poaceae(non-bamboo)	SE	Sweden	EUROPE	Apiospora sphaerosperma	Apiospora sphaerosperma (Pers.) Pintos & P.Alvarado
351719092	Matrix: Phragmites australis		Poaceae(non-bamboo)	SE	Sweden	EUROPE	Apiospora sphaerosperma	Apiospora sphaerosperma (Pers.) Pintos & P.Alvarado
351718904	Matrix: Phragmitis communis		Poaceae(non-bamboo)	DK	Denmark	EUROPE	Apiospora arundinis	Apiospora arundinis (Corda) Pintos & P.Alvarado
351718903	Matrix: In rhizoma Phragmitis		Poaceae(non-bamboo)	SE	Sweden	EUROPE	Apiospora arundinis	Apiospora arundinis (Corda) Pintos & P.Alvarado
351718902	Matrix: In culmis siccis Phragmitis communis		Poaceae(non-bamboo)	SE	Sweden	EUROPE	Apiospora arundinis	Apiospora arundinis (Corda) Pintos & P.Alvarado
351718901	Matrix: Phragmites communis		Poaceae(non-bamboo)	SE	Sweden	EUROPE	Apiospora arundinis	Apiospora arundinis (Corda) Pintos & P.Alvarado
351718900	Matrix: Old culms of Phragmites australis		Poaceae(non-bamboo)	SE	Sweden	EUROPE	Apiospora arundinis	Apiospora arundinis (Corda) Pintos & P.Alvarado
351718898	Matrix: In culmis emortuis Phragmitis communis		Poaceae(non-bamboo)	SE	Sweden	EUROPE	Apiospora arundinis	Apiospora arundinis (Corda) Pintos & P.Alvarado
351718897	Matrix: On hare dung (Lepus) in moist chamber, Uppsala		dung	SE	Sweden	EUROPE	Apiospora arundinis	Apiospora arundinis (Corda) Pintos & P.Alvarado
4099890327	stems	host: Phragmites communis	Poaceae(non-bamboo)				Apiospora sphaerosperma	Apiospora sphaerosperma (Pers.) Pintos & P.Alvarado
3469667319	bog	tagrør (Phragmites australis)	Poaceae(non-bamboo)	DK	Denmark	EUROPE	Apiospora arundinis	Apiospora arundinis (Corda) Pintos & P.Alvarado
3416746717	on Phragmites phragmites	host:	Poaceae(non-bamboo)	US	United States	NORTH_AMERICA	Apiospora arundinis	Apiospora arundinis (Corda) Pintos & P.Alvarado
3380889305	Deciduous woodland	Sasa	Poaceae(Bamboo)	DK	Denmark	EUROPE	Apiospora arundinis	Apiospora arundinis (Corda) Pintos & P.Alvarado
3349339302		Bamboo	Poaceae(Bamboo)	CN	China	ASIA	Apiospora hydei	Apiospora hydei (Crous) Pintos & P.Alvarado
3349314590		cyclobalanopsi glauca (Thunb.) Oerst	Fagaceae	CN	China	ASIA	Apiospora cyclobalanopsidis	Apiospora cyclobalanopsidis (Y.Feng & Jian K.Liu) X.G.Tian & Tibpromma
3349291609		Bamboo	Poaceae(Bamboo)	CN	China	ASIA	Apiospora phyllostachydis	Apiospora phyllostachydis (C.L.Yang, X.L.Xu & K.D.Hyde) Pintos & P.Alvarado
3349281295		Morus australis	Moraceae	TW	China(Taiwan)	ASIA	Apiospora mori	Apiospora mori (Tennakoon, C.H.Kuo & K.D.Hyde) Monkai & Phookamsak
3349280494		Bambusa dolichoclada	Poaceae(Bamboo)	CN	China	ASIA	Apiospora pseudorasikravindrae	Apiospora pseudorasikravindrae (Senan. & K.D.Hyde) X.G.Tian & Tibpromma
3349280488		Bambusa dolichoclada	Poaceae(Bamboo)	CN	China	ASIA	Apiospora neobambusae	Apiospora neobambusae Pintos & P.Alvarado
3349280464		Abies alba	Pinaceae	PL	Poland	EUROPE	Apiospora arundinis	Apiospora arundinis (Corda) Pintos & P.Alvarado
3349280338		Jacobaea maritima	Asteraceae	FR	France	EUROPE	Apiospora esporlensis	Apiospora esporlensis (Pintos & P.Alvarado) Pintos & P.Alvarado
3349262222		Morus australis	Moraceae	TW	China(Taiwan)	ASIA	Apiospora mori	Apiospora mori (Tennakoon, C.H.Kuo & K.D.Hyde) Monkai & Phookamsak
3349261802		Abies alba	Pinaceae	PL	Poland	EUROPE	Apiospora arundinis	Apiospora arundinis (Corda) Pintos & P.Alvarado
3349261425		Bambusa dolichoclada	Poaceae(Bamboo)	CN	China	ASIA	Apiospora pseudorasikravindrae	Apiospora pseudorasikravindrae (Senan. & K.D.Hyde) X.G.Tian & Tibpromma
3349261420		Bambusa multiplex	Poaceae(Bamboo)	CN	China	ASIA	Apiospora guizhouensis	Apiospora guizhouensis (M.Wang & L.Cai) Pintos & P.Alvarado
3349252407		Bamboo	Poaceae(Bamboo)	CN	China	ASIA	Apiospora garethjonesii	Apiospora garethjonesii (D.Q.Dai & H.B.Jiang) Pintos & P.Alvarado
3349249767		Bambusa dolichoclada	Poaceae(Bamboo)	CN	China	ASIA	Apiospora neobambusae	Apiospora neobambusae Pintos & P.Alvarado
3349246552		Bamboo	Poaceae(Bamboo)	CN	China	ASIA	Apiospora pseudoparenchymatica	Apiospora pseudoparenchymatica (M.Wang & L.Cai) Pintos & P.Alvarado
3349226793		Bambusa dolichoclada	Poaceae(Bamboo)	CN	China	ASIA	Apiospora pseudorasikravindrae	Apiospora pseudorasikravindrae (Senan. & K.D.Hyde) X.G.Tian & Tibpromma
3349215699		Macaranga sp.	Euphorbiaceae	TW	China(Taiwan)	ASIA	Apiospora sacchari	Apiospora sacchari (Speg.) Pintos & P.Alvarado
3349207422		Celtis formosana	Cannabaceae	TW	China(Taiwan)	ASIA	Apiospora hydei	Apiospora hydei (Crous) Pintos & P.Alvarado
3349195775		Morus australis	Moraceae	TW	China(Taiwan)	ASIA	Apiospora paraphaeosperma	Apiospora paraphaeosperma (Senan. & K.D.Hyde) Pintos & P.Alvarado
3349195323		Ficus septica	Moraceae	TW	China(Taiwan)	ASIA	Apiospora malaysiana	Apiospora malaysiana (Crous) Pintos & P.Alvarado
3349191994		Chromolaena odorata	Asteraceae	TH	Thailand	ASIA	Apiospora chromolaenae	Apiospora chromolaenae (Mapook & K.D.Hyde) Pintos & P.Alvarado
3349187624		Bambusa bambos	Poaceae(Bamboo)	CN	China	ASIA	Apiospora acutiapica	Apiospora acutiapica (Senan. & K.D.Hyde) X.G.Tian & Tibpromma
3349187366		Jacobaea maritima	Asteraceae	FR	France	EUROPE	Apiospora esporlensis	Apiospora esporlensis (Pintos & P.Alvarado) Pintos & P.Alvarado
3349181717		Bambusa multiplex	Poaceae(Bamboo)	CN	China	ASIA	Apiospora guizhouensis	Apiospora guizhouensis (M.Wang & L.Cai) Pintos & P.Alvarado
3349181712		Bambusa bambos	Poaceae(Bamboo)	CN	China	ASIA	Apiospora acutiapica	Apiospora acutiapica (Senan. & K.D.Hyde) X.G.Tian & Tibpromma
3349178466		Aconitum heterophyllum	Ranunculaceae	IN	India	ASIA	Apiospora serenensis	Apiospora serenensis (Larrondo & Calvo) Pintos & P.Alvarado
3349176613		Bambusa bambos	Poaceae(Bamboo)	CN	China	ASIA	Apiospora acutiapica	Apiospora acutiapica (Senan. & K.D.Hyde) X.G.Tian & Tibpromma
3349176609		Bambusa bambos	Poaceae(Bamboo)	CN	China	ASIA	Apiospora acutiapica	Apiospora acutiapica (Senan. & K.D.Hyde) X.G.Tian & Tibpromma
3349176448		Jacobaea maritima	Asteraceae	FR	France	EUROPE	Apiospora esporlensis	Apiospora esporlensis (Pintos & P.Alvarado) Pintos & P.Alvarado
3349164533		Bambusa bambos	Poaceae(Bamboo)	CN	China	ASIA	Apiospora acutiapica	Apiospora acutiapica (Senan. & K.D.Hyde) X.G.Tian & Tibpromma
3349155855		Astragalus sinicus	Fabaceae	CN	China	ASIA	Apiospora arundinis	Apiospora arundinis (Corda) Pintos & P.Alvarado
3349137820		Bambusa dolichoclada	Poaceae(Bamboo)	CN	China	ASIA	Apiospora pseudorasikravindrae	Apiospora pseudorasikravindrae (Senan. & K.D.Hyde) X.G.Tian & Tibpromma
3349118895		Bambusa intermedia	Poaceae(Bamboo)	CN	China	ASIA	Apiospora kogelbergensis	Apiospora kogelbergensis (Crous) Pintos & P.Alvarado
4099890326	sticks	host: Bambusa sp.	Poaceae(Bamboo)				Apiospora sphaerosperma	Apiospora sphaerosperma (Pers.) Pintos & P.Alvarado
4099890313		host: Substrate Undetermined	-				Apiospora arundinis	Apiospora arundinis (Corda) Pintos & P.Alvarado
3349107046		Astragalus sinicus	Fabaceae	CN	China	ASIA	Apiospora arundinis	Apiospora arundinis (Corda) Pintos & P.Alvarado
3349089314		Phragmites australis subsp. australis	Poaceae(non-bamboo)	US	United States	NORTH_AMERICA	Apiospora arundinis	Apiospora arundinis (Corda) Pintos & P.Alvarado
3349076042		Bambusa intermedia	Poaceae(Bamboo)	CN	China	ASIA	Apiospora kogelbergensis	Apiospora kogelbergensis (Crous) Pintos & P.Alvarado
3349075391		Chromolaena odorata	Asteraceae	TH	Thailand	ASIA	Apiospora chromolaenae	Apiospora chromolaenae (Mapook & K.D.Hyde) Pintos & P.Alvarado
4099890308		host: Phragmites sp.	Poaceae(non-bamboo)				Apiospora sphaerosperma	Apiospora sphaerosperma (Pers.) Pintos & P.Alvarado
3349045209		Chromolaena odorata	Asteraceae	TH	Thailand	ASIA	Apiospora chromolaenae	Apiospora chromolaenae (Mapook & K.D.Hyde) Pintos & P.Alvarado
3349019732		Bambusa intermedia	Poaceae(Bamboo)	CN	China	ASIA	Apiospora kogelbergensis	Apiospora kogelbergensis (Crous) Pintos & P.Alvarado
3349000261		tea tree	Theaceae	CN	China	ASIA	Apiospora arundinis	Apiospora arundinis (Corda) Pintos & P.Alvarado
3348991732		Hevea brasiliensis	Euphorbiaceae	BR	Brazil	SOUTH_AMERICA	Apiospora malaysiana	Apiospora malaysiana (Crous) Pintos & P.Alvarado
3348981876		Pinus mugo subsp. uncinata	Pinaceae	PL	Poland	EUROPE	Apiospora arundinis	Apiospora arundinis (Corda) Pintos & P.Alvarado
3348962624		Salicornia europaea	Amaranthaceae	PL	Poland	EUROPE	Apiospora arundinis	Apiospora arundinis (Corda) Pintos & P.Alvarado
3348921185		tea tree	Theaceae	CN	China	ASIA	Apiospora arundinis	Apiospora arundinis (Corda) Pintos & P.Alvarado
3348906874		Salicornia europaea	Amaranthaceae	PL	Poland	EUROPE	Apiospora arundinis	Apiospora arundinis (Corda) Pintos & P.Alvarado
3348906867		Salicornia europaea	Amaranthaceae	PL	Poland	EUROPE	Apiospora arundinis	Apiospora arundinis (Corda) Pintos & P.Alvarado
3348889034		Aegiceras corniculatum	Primulaceae	IN	India	ASIA	Apiospora sphaerosperma	Apiospora sphaerosperma (Pers.) Pintos & P.Alvarado
3348866280		Bambusa intermedia	Poaceae(Bamboo)	CN	China	ASIA	Apiospora malaysiana	Apiospora malaysiana (Crous) Pintos & P.Alvarado
3348829782		Phragmites australis	Poaceae(non-bamboo)	AT	Austria	EUROPE	Apiospora marii	Apiospora marii (Larrondo & Calvo) Pintos & P.Alvarado
3348829781		Arundo donax	Poaceae(bamboo)	ES	Spain	EUROPE	Apiospora marii	Apiospora marii (Larrondo & Calvo) Pintos & P.Alvarado
3348807120		Hilaria jamesii	Poaceae(non-bamboo)	US	United States	NORTH_AMERICA	Apiospora arundinis	Apiospora arundinis (Corda) Pintos & P.Alvarado
3348748724		Phragmites australis	Poaceae(non-bamboo)	ES	Spain	EUROPE	Apiospora italica	Apiospora italica (Pintos & P.Alvarado) Pintos & P.Alvarado
3348643582		Chilli	Solanaceae	IN	India	ASIA	Apiospora rasikravindrae	Apiospora rasikravindrae (Shiv M.Singh, L.S.Yadav, P.N.Singh, Rah.Sharma & S.K.Singh) Pintos & P.Alvarado
3348540107		bamboo	Poaceae(Bamboo)	CN	China	ASIA	Apiospora neosubglobosa	Apiospora neosubglobosa (D.Q.Dai & H.B.Jiang) Pintos & P.Alvarado
3348534569		Morchella tridentina	Fungi	US	United States	NORTH_AMERICA	Apiospora arundinis	Apiospora arundinis (Corda) Pintos & P.Alvarado
3348477595		Bambusa sp.	Poaceae(Bamboo)	TH	Thailand	ASIA	Apiospora paraphaeosperma	Apiospora paraphaeosperma (Senan. & K.D.Hyde) Pintos & P.Alvarado
3348477563		Kappaphycus alvarezii	-	BR	Brazil	SOUTH_AMERICA	Apiospora rasikravindrae	Apiospora rasikravindrae (Shiv M.Singh, L.S.Yadav, P.N.Singh, Rah.Sharma & S.K.Singh) Pintos & P.Alvarado
3348459448		marine sponge	-	TH	Thailand	ASIA	Apiospora xenocordella	Apiospora xenocordella (Crous) Pintos & P.Alvarado
4099796447		host: Cephalostachyum sp.	Poaceae(Bamboo)				Apiospora shiraiana	Apiospora shiraiana (P.Syd.) Hara
3348444724		Bambusa sp.	Poaceae(Bamboo)	TH	Thailand	ASIA	Apiospora paraphaeosperma	Apiospora paraphaeosperma (Senan. & K.D.Hyde) Pintos & P.Alvarado
3348439876		bamboo	Poaceae(Bamboo)	CN	China	ASIA	Apiospora yunnana	Apiospora yunnana (D.Q.Dai & K.D.Hyde) Pintos & P.Alvarado
3348439875		bamboo	Poaceae(Bamboo)	TH	Thailand	ASIA	Apiospora longistroma	Apiospora longistroma (D.Q.Dai & K.D.Hyde) Pintos & P.Alvarado
3348413898		bamboo	Poaceae(Bamboo)	TH	Thailand	ASIA	Apiospora longistroma	Apiospora longistroma (D.Q.Dai & K.D.Hyde) Pintos & P.Alvarado
3348404807		bamboo	Poaceae(Bamboo)	TH	Thailand	ASIA	Apiospora thailandica	Apiospora thailandica (D.Q.Dai & K.D.Hyde) Pintos & P.Alvarado
3348389880		bamboo	Poaceae(Bamboo)	TH	Thailand	ASIA	Apiospora thailandica	Apiospora thailandica (D.Q.Dai & K.D.Hyde) Pintos & P.Alvarado
3348386785		bamboo	Poaceae(Bamboo)	CN	China	ASIA	Apiospora yunnana	Apiospora yunnana (D.Q.Dai & K.D.Hyde) Pintos & P.Alvarado
3348385933		bamboo	Poaceae(Bamboo)	CN	China	ASIA	Apiospora yunnana	Apiospora yunnana (D.Q.Dai & K.D.Hyde) Pintos & P.Alvarado
3348369904		bamboo	Poaceae(Bamboo)	CN	China	ASIA	Apiospora yunnana	Apiospora yunnana (D.Q.Dai & K.D.Hyde) Pintos & P.Alvarado
3348364727		bamboo	Poaceae(Bamboo)	TH	Thailand	ASIA	Apiospora rasikravindrae	Apiospora rasikravindrae (Shiv M.Singh, L.S.Yadav, P.N.Singh, Rah.Sharma & S.K.Singh) Pintos & P.Alvarado
3348341884		bamboo	Poaceae(Bamboo)	TH	Thailand	ASIA	Apiospora rasikravindrae	Apiospora rasikravindrae (Shiv M.Singh, L.S.Yadav, P.N.Singh, Rah.Sharma & S.K.Singh) Pintos & P.Alvarado
4099686334	stems old	host: Sorghum sp.	Poaceae(non-bamboo)				Apiospora sphaerosperma	Apiospora sphaerosperma (Pers.) Pintos & P.Alvarado
3348312238		olive tree	Burseraceae	PT	Portugal	EUROPE	Apiospora arundinis	Apiospora arundinis (Corda) Pintos & P.Alvarado
4099686332		host: Phragmites communis	Poaceae(non-bamboo)				Apiospora sphaerosperma	Apiospora sphaerosperma (Pers.) Pintos & P.Alvarado
3348298676		bamboo	Poaceae(Bamboo)	TH	Thailand	ASIA	Apiospora longistroma	Apiospora longistroma (D.Q.Dai & K.D.Hyde) Pintos & P.Alvarado
3348283831		bamboo	Poaceae(Bamboo)	TH	Thailand	ASIA	Apiospora hyphopodii	Apiospora hyphopodii (D.Q.Dai & K.D.Hyde) Pintos & P.Alvarado
3348276919		tobacco	Solanaceae	CN	China	ASIA	Apiospora arundinis	Apiospora arundinis (Corda) Pintos & P.Alvarado
4099686330	culms	host: Bambusa sp.	Poaceae(Bamboo)				Apiospora sphaerosperma	Apiospora sphaerosperma (Pers.) Pintos & P.Alvarado
4099686318		host: Substrate Undetermined	-				Apiospora arundinis	Apiospora arundinis (Corda) Pintos & P.Alvarado
3348003361		Fargesia denudata	Poaceae(Bamboo)	CN	China	ASIA	Apiospora sacchari	Apiospora sacchari (Speg.) Pintos & P.Alvarado
3348003324		Posidonia oceanica	Posidoniaceae	IT	Italy	EUROPE	Apiospora sacchari	Apiospora sacchari (Speg.) Pintos & P.Alvarado
3347992296		Fargesia denudata	Poaceae(Bamboo)	CN	China	ASIA	Apiospora sacchari	Apiospora sacchari (Speg.) Pintos & P.Alvarado
3347520724		Carpinus japonica	Betulaceae	JP	Japan	ASIA	Apiospora sphaerosperma	Apiospora sphaerosperma (Pers.) Pintos & P.Alvarado
3347501944		Jatropha podagrica	Euphorbiaceae	IN	India	ASIA	Apiospora jatrophae	Apiospora jatrophae (R.Sharma, G.Kulk. & Shouche) Pintos & P.Alvarado
3347501402		Sonchus oleraceus	Asteraceae	CN	China	ASIA	Apiospora sacchari	Apiospora sacchari (Speg.) Pintos & P.Alvarado
4099423332	grains moldy, isolate	host: Triticum aestivum	Poaceae(non-bamboo)				Apiospora sphaerosperma	Apiospora sphaerosperma (Pers.) Pintos & P.Alvarado
3347486924		Jatropha podagrica	Euphorbiaceae	IN	India	ASIA	Apiospora jatrophae	Apiospora jatrophae (R.Sharma, G.Kulk. & Shouche) Pintos & P.Alvarado
3347375319		Bamboo	Poaceae(Bamboo)	CN	China	ASIA	Apiospora arundinis	Apiospora arundinis (Corda) Pintos & P.Alvarado
3347340327		Morus australis	Moraceae	TW	China(Taiwan)	ASIA	Apiospora paraphaeosperma	Apiospora paraphaeosperma (Senan. & K.D.Hyde) Pintos & P.Alvarado
3347340326		Abies alba	Pinaceae	PL	Poland	EUROPE	Apiospora arundinis	Apiospora arundinis (Corda) Pintos & P.Alvarado
3347339747		Morus sp.	Moraceae	TW	China(Taiwan)	ASIA	Apiospora paraphaeosperma	Apiospora paraphaeosperma (Senan. & K.D.Hyde) Pintos & P.Alvarado
3347335816		Celtis sp.	Cannabaceae	TW	China(Taiwan)	ASIA	Apiospora hydei	Apiospora hydei (Crous) Pintos & P.Alvarado
[truncated: 355 more rows]

## Sheet: Supplementary Table 4
gbifID	habitat	associatedTaxa	Host Family	countryCode	Country Names	gbifRegion	species	acceptedScientificName
5956377296	Culture on cane leaf.		Poaceae	US	United States	NORTH_AMERICA	Nigrospora sacchari	Nigrospora sacchari (Speg.) E.W.Mason
5922166007	gemengd loof- en naaldbos op matig vochtige tot droge, kalkarme, voedselarme zand of leem | dode stengel	Molinia caerulea	Poaceae	BE	Belgium	EUROPE	Nigrospora oryzae	Nigrospora oryzae (Berk. & Broome) Petch
5922128484	grasland op sterk bemeste, natte tot droge bodem, intensief beweid en/of gemaaid | dode stengel	dicotyle kruiden	other plant	BE	Belgium	EUROPE	Nigrospora oryzae	Nigrospora oryzae (Berk. & Broome) Petch
4868663666		host':'Gossypium'	Malvaceae	AE	United Arab Emirates	ASIA		Nigrospora Zimm.
5067889688	On Saccharum officinarum	host: Saccharum officinarum	Poaceae	BB	Barbados	NORTH_AMERICA	Nigrospora oryzae	Nigrospora oryzae (Berk. & Broome) Petch
4868651797		host':'Saccharum officinarum'	Poaceae	BB	Barbados	NORTH_AMERICA	Nigrospora sacchari	Nigrospora sacchari (Speg.) E.W.Mason
5232958056	Habitat: Isolated from soil adjacent to abandoned mine shaf		soil	US	United States	NORTH_AMERICA	Nigrospora oryzae	Nigrospora oryzae (Berk. & Broome) Petch
5232956447	Habitat: Isolated from field soil.		soil	PK	Pakistan	ASIA	Nigrospora oryzae	Nigrospora oryzae (Berk. & Broome) Petch
5232950202	Habitat: Isolated from soil under Neem tree (Azadirachta indica)		soil	IN	India	ASIA	Nigrospora oryzae	Nigrospora oryzae (Berk. & Broome) Petch
5232948334	Habitat: Isolated from soil of dry woodland, Eucalyptus, Melaleuca		soil	AU	Australia	OCEANIA	Nigrospora oryzae	Nigrospora oryzae (Berk. & Broome) Petch
4166447378	On leaves	host: Saccharum officinarum	Poaceae	BB	Barbados	NORTH_AMERICA	Nigrospora oryzae	Nigrospora oryzae (Berk. & Broome) Petch
5232944398	Habitat: Isolated from field soil.		soil	IN	India	ASIA	Nigrospora oryzae	Nigrospora oryzae (Berk. & Broome) Petch
5232936041	Habitat: Isolated from soil.		soil	US	United States	NORTH_AMERICA	Nigrospora oryzae	Nigrospora oryzae (Berk. & Broome) Petch
5232931244	Habitat: Isolated from farm soil.		soil	PK	Pakistan	ASIA	Nigrospora oryzae	Nigrospora oryzae (Berk. & Broome) Petch
5232908851	Habitat: Isolated from soil from interior building of ruins of Bidar Fort		soil	IN	India	ASIA	Nigrospora oryzae	Nigrospora oryzae (Berk. & Broome) Petch
4869116671		host':'Saccharum officinarum'	Poaceae	BD	Bangladesh	ASIA	Nigrospora sacchari	Nigrospora sacchari (Speg.) E.W.Mason
3349041146		banana plant	Musaceae	BD	Bangladesh	ASIA	Nigrospora oryzae	Nigrospora oryzae (Berk. & Broome) Petch
3346838337		Aloe vera	Asphodelaceae	BD	Bangladesh	ASIA	Nigrospora oryzae	Nigrospora oryzae (Berk. & Broome) Petch
3761398268	Afrotropic		-	BJ	Benin	AFRICA	Nigrospora zimmermanii	Nigrospora zimmermanii Crous
3761390119	Afrotropic		-	BJ	Benin	AFRICA	Nigrospora oryzae	Nigrospora oryzae (Berk. & Broome) Petch
4868763578		host':'Musa cavendishii'	Musaceae	BM	Bermuda	NORTH_AMERICA	Nigrospora oryzae	Nigrospora oryzae (Berk. & Broome) Petch
5076596388		host: Zea mays	Poaceae	US	United States	NORTH_AMERICA	Nigrospora oryzae	Nigrospora oryzae (Berk. & Broome) Petch
4099622263		host: Avena sativa	Poaceae	BM	Bermuda	NORTH_AMERICA	Nigrospora oryzae	Nigrospora oryzae (Berk. & Broome) Petch
5067889687	Isolated from Zea mays L. (corn)	host: Zea mays	Poaceae	US	United States	NORTH_AMERICA	Nigrospora oryzae	Nigrospora oryzae (Berk. & Broome) Petch
5067889682	Isolated from brown discoloration of wood and dead tree; On Prunus serotina	host: Prunus serotina	Rosaceae	CA	Canada	NORTH_AMERICA	Nigrospora oryzae	Nigrospora oryzae (Berk. & Broome) Petch
5067889654	On Zea mays - Basisporium disease of corn	host: Zea mays	Poaceae	US	United States	NORTH_AMERICA	Nigrospora oryzae	Nigrospora oryzae (Berk. & Broome) Petch
4869071785		host':'Lycopersicon esculentum'	Solanaceae	BN	Brunei Darussalam	ASIA	Nigrospora oryzae	Nigrospora oryzae (Berk. & Broome) Petch
4869062426		host':'Phaseolus vulgaris'	Fabaceae	BN	Brunei Darussalam	ASIA	Nigrospora oryzae	Nigrospora oryzae (Berk. & Broome) Petch
4869043088		host':'Ricinus communis'	Euphorbiaceae	BN	Brunei Darussalam	ASIA		Nigrospora Zimm.
4869043087		host':'Raphanus sativus var. hortensis'	Brassicaceae	BN	Brunei Darussalam	ASIA	Nigrospora oryzae	Nigrospora oryzae (Berk. & Broome) Petch
4869022108		host':'Oryza'	Poaceae	BN	Brunei Darussalam	ASIA	Nigrospora oryzae	Nigrospora oryzae (Berk. & Broome) Petch
4868964797		host':'Cymbopogon citratus'	Poaceae	BN	Brunei Darussalam	ASIA	Nigrospora oryzae	Nigrospora oryzae (Berk. & Broome) Petch
4868935154		host':'Zea mays'	Poaceae	BN	Brunei Darussalam	ASIA	Nigrospora oryzae	Nigrospora oryzae (Berk. & Broome) Petch
4868691794		host':'Oryza'	Poaceae	BN	Brunei Darussalam	ASIA	Nigrospora oryzae	Nigrospora oryzae (Berk. & Broome) Petch
4868691413		host':'Oryza'	Poaceae	BN	Brunei Darussalam	ASIA	Nigrospora oryzae	Nigrospora oryzae (Berk. & Broome) Petch
4868690230		host':'Zea mays'	Poaceae	BN	Brunei Darussalam	ASIA	Nigrospora oryzae	Nigrospora oryzae (Berk. & Broome) Petch
4868655605		host':'Phaseolus vulgaris'	Fabaceae	BN	Brunei Darussalam	ASIA		Nigrospora Zimm.
4988702528		"host": "Zea mays"	Poaceae	US	United States	NORTH_AMERICA	Nigrospora oryzae	Nigrospora oryzae (Berk. & Broome) Petch
4988699249		"host": "Zea mays"	Poaceae	US	United States	NORTH_AMERICA	Nigrospora oryzae	Nigrospora oryzae (Berk. & Broome) Petch
3761709402	Neotropic		-	BO	Bolivia	SOUTH_AMERICA	Nigrospora oryzae	Nigrospora oryzae (Berk. & Broome) Petch
4988686054		"host": "Zea mays"	Poaceae	US	United States	NORTH_AMERICA	Nigrospora oryzae	Nigrospora oryzae (Berk. & Broome) Petch
3761690445	Neotropic		-	BO	Bolivia	SOUTH_AMERICA	Nigrospora oryzae	Nigrospora oryzae (Berk. & Broome) Petch
3761683299	Neotropic		-	BO	Bolivia	SOUTH_AMERICA	Nigrospora zimmermanii	Nigrospora zimmermanii Crous
3761391859	Indomalayan		-	BT	Bhutan	ASIA	Nigrospora oryzae	Nigrospora oryzae (Berk. & Broome) Petch
5232946759	Habitat: Isolated from soil.		soil	BW	Botswana	AFRICA	Nigrospora oryzae	Nigrospora oryzae (Berk. & Broome) Petch
4868966487		host':'Citrus sinensis'	Rutaceae	BZ	Belize	NORTH_AMERICA	Nigrospora oryzae	Nigrospora oryzae (Berk. & Broome) Petch
4868776721		host':'Citrus sinensis'	Rutaceae	BZ	Belize	NORTH_AMERICA	Nigrospora oryzae	Nigrospora oryzae (Berk. & Broome) Petch
4868778387		host':'Theobroma cacao'	Malvaceae	CD	Congo	AFRICA	Nigrospora oryzae	Nigrospora oryzae (Berk. & Broome) Petch
3761676588	Afrotropic		-	CD	Congo	AFRICA	Nigrospora oryzae	Nigrospora oryzae (Berk. & Broome) Petch
3761663516	Afrotropic		-	CD	Congo	AFRICA	Nigrospora oryzae	Nigrospora oryzae (Berk. & Broome) Petch
3761630154	Afrotropic		-	CD	Congo	AFRICA	Nigrospora zimmermanii	Nigrospora zimmermanii Crous
3761626161	Afrotropic		-	CD	Congo	AFRICA	Nigrospora oryzae	Nigrospora oryzae (Berk. & Broome) Petch
3761526601	Afrotropic		-	CD	Congo	AFRICA	Nigrospora oryzae	Nigrospora oryzae (Berk. & Broome) Petch
3761383042	Afrotropic		-	CD	Congo	AFRICA	Nigrospora oryzae	Nigrospora oryzae (Berk. & Broome) Petch
3761380899	Afrotropic		-	CD	Congo	AFRICA	Nigrospora oryzae	Nigrospora oryzae (Berk. & Broome) Petch
3346152449		Platanus x acerifolia	Platanaceae	CH	Switzerland	EUROPE	Nigrospora oryzae	Nigrospora oryzae (Berk. & Broome) Petch
3761669015	Afrotropic		-	CI	Côte d'Ivoire	AFRICA	Nigrospora oryzae	Nigrospora oryzae (Berk. & Broome) Petch
3761669013	Afrotropic		-	CI	Côte d'Ivoire	AFRICA	Nigrospora oryzae	Nigrospora oryzae (Berk. & Broome) Petch
3761623300	Afrotropic		-	CI	Côte d'Ivoire	AFRICA	Nigrospora oryzae	Nigrospora oryzae (Berk. & Broome) Petch
4869106438		host':'Piper nigrum'	Piperaceae	CM	Cameroon	AFRICA	Nigrospora oryzae	Nigrospora oryzae (Berk. & Broome) Petch
5209187385		Hongo aislado de: Croton bogotanus	Euphorbiaceae	CO	Colombia	SOUTH_AMERICA		Nigrospora Zimm.
5209187369		Hongo aislado de: Croton bogotanus	Euphorbiaceae	CO	Colombia	SOUTH_AMERICA		Nigrospora Zimm.
5209187367		Hongo aislado de: Magnolia grandiflora	Magnoliaceae	CO	Colombia	SOUTH_AMERICA		Nigrospora Zimm.
5209187357		Hongo aislado de: Ficus soatensis	Moraceae	CO	Colombia	SOUTH_AMERICA		Nigrospora Zimm.
5209187334		Hongo aislado de: Schinus molle	Anacardiaceae	CO	Colombia	SOUTH_AMERICA		Nigrospora Zimm.
5209187315		Hongo aislado de: Schinus molle	Anacardiaceae	CO	Colombia	SOUTH_AMERICA		Nigrospora Zimm.
5060959532	Zona rural		-	CO	Colombia	SOUTH_AMERICA	Nigrospora oryzae	Nigrospora oryzae (Berk. & Broome) Petch
5060959372	Zona rural		-	CO	Colombia	SOUTH_AMERICA		Nigrospora Zimm.
5060959366	Zona rural		-	CO	Colombia	SOUTH_AMERICA		Nigrospora Zimm.
5060959354	Zona rural		-	CO	Colombia	SOUTH_AMERICA		Nigrospora Zimm.
4895495496	Zona rural		-	CO	Colombia	SOUTH_AMERICA		Nigrospora Zimm.
4869179454		host':'Colocasia antiquorum'	Araceae	PK	Pakistan	ASIA	Nigrospora oryzae	Nigrospora oryzae (Berk. & Broome) Petch
4869176042		host':'Saccharum officinarum'	Poaceae	ZA	South Africa	AFRICA	Nigrospora oryzae	Nigrospora oryzae (Berk. & Broome) Petch
4895495495	Zona rural		-	CO	Colombia	SOUTH_AMERICA		Nigrospora Zimm.
4895495494	Zona rural		-	CO	Colombia	SOUTH_AMERICA		Nigrospora Zimm.
4895495493	Zona rural		-	CO	Colombia	SOUTH_AMERICA		Nigrospora Zimm.
4869161732		host':'Oryza sativa'	Poaceae	IN	India	ASIA	Nigrospora oryzae	Nigrospora oryzae (Berk. & Broome) Petch
4895495492	Zona rural		-	CO	Colombia	SOUTH_AMERICA		Nigrospora Zimm.
4895495491	Zona rural		-	CO	Colombia	SOUTH_AMERICA		Nigrospora Zimm.
4895495488	Zona rural		-	CO	Colombia	SOUTH_AMERICA		Nigrospora Zimm.
4895495487	Zona rural		-	CO	Colombia	SOUTH_AMERICA		Nigrospora Zimm.
4895495486	Zona rural		-	CO	Colombia	SOUTH_AMERICA		Nigrospora Zimm.
4869158701		host':'Coffea'	Rubiaceae	KE	Kenya	AFRICA	Nigrospora oryzae	Nigrospora oryzae (Berk. & Broome) Petch
4869158541		host':'Saccharum officinarum'	Poaceae	ZA	South Africa	AFRICA	Nigrospora oryzae	Nigrospora oryzae (Berk. & Broome) Petch
4895495484	Zona rural		-	CO	Colombia	SOUTH_AMERICA		Nigrospora Zimm.
4869152495		host':'Pisum sativum'	Fabaceae	CA	Canada	NORTH_AMERICA	Nigrospora oryzae	Nigrospora oryzae (Berk. & Broome) Petch
4895495471	Zona rural		-	CO	Colombia	SOUTH_AMERICA		Nigrospora Zimm.
4869152464		host':'Triticum aestivum'	Poaceae	ES	Spain	EUROPE	Nigrospora oryzae	Nigrospora oryzae (Berk. & Broome) Petch
4895495456	Zona rural		-	CO	Colombia	SOUTH_AMERICA		Nigrospora Zimm.
4895495421	Zona rural		-	CO	Colombia	SOUTH_AMERICA		Nigrospora Zimm.
4869149500		host':'encuestation'	-	PK	Pakistan	ASIA	Nigrospora oryzae	Nigrospora oryzae (Berk. & Broome) Petch
4869149377		host':'sea seed'	-	CA	Canada	NORTH_AMERICA	Nigrospora oryzae	Nigrospora oryzae (Berk. & Broome) Petch
4895495409	Zona rural		-	CO	Colombia	SOUTH_AMERICA		Nigrospora Zimm.
4895495371	Zona rural		-	CO	Colombia	SOUTH_AMERICA		Nigrospora Zimm.
4895495339	Zona rural		-	CO	Colombia	SOUTH_AMERICA		Nigrospora Zimm.
4869139982		host':'Elettaria cardamomum'	Zingiberaceae	IN	India	ASIA	Nigrospora oryzae	Nigrospora oryzae (Berk. & Broome) Petch
4895495308	Zona rural		-	CO	Colombia	SOUTH_AMERICA		Nigrospora Zimm.
4895495306	Zona rural		-	CO	Colombia	SOUTH_AMERICA		Nigrospora Zimm.
4895495305	Zona rural		-	CO	Colombia	SOUTH_AMERICA		Nigrospora Zimm.
4869138472		host':'Triticum'	Poaceae	CA	Canada	NORTH_AMERICA	Nigrospora oryzae	Nigrospora oryzae (Berk. & Broome) Petch
4895495304	Zona rural		-	CO	Colombia	SOUTH_AMERICA		Nigrospora Zimm.
4895471265	Zona rural		-	CO	Colombia	SOUTH_AMERICA	Nigrospora osmanthi	Nigrospora osmanthi Mei Wang & L.Cai
4895469304	Zona rural		-	CO	Colombia	SOUTH_AMERICA	Nigrospora osmanthi	Nigrospora osmanthi Mei Wang & L.Cai
4869129211		Potamogeton nodosus	Potamogetonaceae	IN	India	ASIA	Nigrospora oryzae	Nigrospora oryzae (Berk. & Broome) Petch
4868731607		Chloris	Poaceae	CO	Colombia	SOUTH_AMERICA	Nigrospora oryzae	Nigrospora oryzae (Berk. & Broome) Petch
4868721394		Brachiaria dictyoneura	Poaceae	CO	Colombia	SOUTH_AMERICA	Nigrospora sacchari	Nigrospora sacchari (Speg.) E.W.Mason
4601813328		Aislado de: Capsicum pubescens	Solanaceae	CO	Colombia	SOUTH_AMERICA		Nigrospora Zimm.
4465089354	Zona rural		-	CO	Colombia	SOUTH_AMERICA		Nigrospora Zimm.
4099610276	stems	host: Holcus lanatus	Poaceae	CO	Colombia	SOUTH_AMERICA	Nigrospora oryzae	Nigrospora oryzae (Berk. & Broome) Petch
4099138281	stems	host: Holcus lanatus	Poaceae	CO	Colombia	SOUTH_AMERICA	Nigrospora oryzae	Nigrospora oryzae (Berk. & Broome) Petch
4064917310	Vivero	Huésped: Persea americana	Lauraceae	CO	Colombia	SOUTH_AMERICA		Nigrospora Zimm.
3761701564	Neotropic		-	CO	Colombia	SOUTH_AMERICA	Nigrospora zimmermanii	Nigrospora zimmermanii Crous
3761690656	Neotropic		-	CO	Colombia	SOUTH_AMERICA	Nigrospora oryzae	Nigrospora oryzae (Berk. & Broome) Petch
3761649270	Neotropic		-	CO	Colombia	SOUTH_AMERICA	Nigrospora zimmermanii	Nigrospora zimmermanii Crous
3761636099	Neotropic		-	CO	Colombia	SOUTH_AMERICA	Nigrospora oryzae	Nigrospora oryzae (Berk. & Broome) Petch
3761441564	Neotropic		-	CO	Colombia	SOUTH_AMERICA	Nigrospora oryzae	Nigrospora oryzae (Berk. & Broome) Petch
3761393694	Neotropic		-	CO	Colombia	SOUTH_AMERICA	Nigrospora zimmermanii	Nigrospora zimmermanii Crous
3761380199	Neotropic		-	CO	Colombia	SOUTH_AMERICA	Nigrospora oryzae	Nigrospora oryzae (Berk. & Broome) Petch
4869118647		host':'Alocasia'	Araceae	IN	India	ASIA	Nigrospora oryzae	Nigrospora oryzae (Berk. & Broome) Petch
3081085317	Manglar		other plant	CO	Colombia	SOUTH_AMERICA		Nigrospora Zimm.
3761677332	Neotropic		-	CR	Costa Rica	NORTH_AMERICA	Nigrospora zimmermanii	Nigrospora zimmermanii Crous
4869116697		host':'Raphanus sativus'	Brassicaceae	IN	India	ASIA	Nigrospora oryzae	Nigrospora oryzae (Berk. & Broome) Petch
3761639430	Neotropic		-	CR	Costa Rica	NORTH_AMERICA	Nigrospora zimmermanii	Nigrospora zimmermanii Crous
4869116637		Anisomeles	Lamiaceae	IN	India	ASIA	Nigrospora oryzae	Nigrospora oryzae (Berk. & Broome) Petch
3761380308	Neotropic		-	CR	Costa Rica	NORTH_AMERICA	Nigrospora zimmermanii	Nigrospora zimmermanii Crous
4868766711		host':'Oryza sativa'	Poaceae	CU	Cuba	NORTH_AMERICA	Nigrospora oryzae	Nigrospora oryzae (Berk. & Broome) Petch
4868766535		host':'Stigmaphyllon sagraeanum'	Malpighiaceae	CU	Cuba	NORTH_AMERICA	Nigrospora oryzae	Nigrospora oryzae (Berk. & Broome) Petch
4868766305		host':'Cinnamomum cassia'	Lauraceae	CU	Cuba	NORTH_AMERICA	Nigrospora oryzae	Nigrospora oryzae (Berk. & Broome) Petch
4869107735		host':'Zea mays'	Poaceae	AU	Australia	OCEANIA	Nigrospora oryzae	Nigrospora oryzae (Berk. & Broome) Petch
4869107073		Coriandrum	Apiaceae	IN	India	ASIA	Nigrospora oryzae	Nigrospora oryzae (Berk. & Broome) Petch
4868762190		host':'Panicum maximum'	Poaceae	CU	Cuba	NORTH_AMERICA	Nigrospora oryzae	Nigrospora oryzae (Berk. & Broome) Petch
4868761917		host':'Oryza sativa'	Poaceae	CU	Cuba	NORTH_AMERICA	Nigrospora oryzae	Nigrospora oryzae (Berk. & Broome) Petch
4869106618		host':'Oryza'	Poaceae	IN	India	ASIA	Nigrospora oryzae	Nigrospora oryzae (Berk. & Broome) Petch
4099640382	leaves; cv. cana blanca	host: Saccharum officinarum	Poaceae	CU	Cuba	NORTH_AMERICA	Nigrospora oryzae	Nigrospora oryzae (Berk. & Broome) Petch
4869102521		host':'Amaranthus'	Amaranthaceae	PK	Pakistan	ASIA	Nigrospora oryzae	Nigrospora oryzae (Berk. & Broome) Petch
4099610278		host: Tripsacum latifolium	Poaceae	CU	Cuba	NORTH_AMERICA	Nigrospora oryzae	Nigrospora oryzae (Berk. & Broome) Petch
4099610277		host: Saccharum officinarum	Poaceae	CU	Cuba	NORTH_AMERICA	Nigrospora oryzae	Nigrospora oryzae (Berk. & Broome) Petch
4099365260		Agave americana	Asparagaceae	CU	Cuba	NORTH_AMERICA	Nigrospora oryzae	Nigrospora oryzae (Berk. & Broome) Petch
4099152390	leaves; cv. cana blanca	host: Saccharum officinarum	Poaceae	CU	Cuba	NORTH_AMERICA	Nigrospora oryzae	Nigrospora oryzae (Berk. & Broome) Petch
3761719772	Neotropic		-	CU	Cuba	NORTH_AMERICA	Nigrospora musae	Nigrospora musae McLennan & Hoëtte
3761718763	Neotropic		-	CU	Cuba	NORTH_AMERICA	Nigrospora oryzae	Nigrospora oryzae (Berk. & Broome) Petch
4869090915		host':'Poaceae'	Poaceae	PK	Pakistan	ASIA	Nigrospora oryzae	Nigrospora oryzae (Berk. & Broome) Petch
3761649703	Neotropic		-	CU	Cuba	NORTH_AMERICA	Nigrospora zimmermanii	Nigrospora zimmermanii Crous
4869087535		host':'Rosa'	Rosaceae	IN	India	ASIA	Nigrospora oryzae	Nigrospora oryzae (Berk. & Broome) Petch
3761453786	Neotropic		-	CU	Cuba	NORTH_AMERICA	Nigrospora oryzae	Nigrospora oryzae (Berk. & Broome) Petch
4869086325		Gomphrena globosa	Amaranthaceae	IN	India	ASIA	Nigrospora oryzae	Nigrospora oryzae (Berk. & Broome) Petch
3761449944	Neotropic		-	CU	Cuba	NORTH_AMERICA	Nigrospora oryzae	Nigrospora oryzae (Berk. & Broome) Petch
3761398669	Neotropic		-	CU	Cuba	NORTH_AMERICA	Nigrospora oryzae	Nigrospora oryzae (Berk. & Broome) Petch
3761396750	Neotropic		-	CU	Cuba	NORTH_AMERICA	Nigrospora zimmermanii	Nigrospora zimmermanii Crous
4869080205		host':'Araucaria cunninghamii'	Araucariaceae	AU	Australia	OCEANIA	Nigrospora oryzae	Nigrospora oryzae (Berk. & Broome) Petch
3761395708	Neotropic		-	CU	Cuba	NORTH_AMERICA	Nigrospora zimmermanii	Nigrospora zimmermanii Crous
3761394863	Neotropic		-	CU	Cuba	NORTH_AMERICA	Nigrospora oryzae	Nigrospora oryzae (Berk. & Broome) Petch
4869079811		host':'Plantae'	other plant	IN	India	ASIA	Nigrospora oryzae	Nigrospora oryzae (Berk. & Broome) Petch
4099645365	leaves	host: Ananas comosus	Bromeliaceae	DO	Dominican Republic	NORTH_AMERICA		Nigrospora Zimm.
4868771549		host':'Saccharum officinarum'	Poaceae	EC	Ecuador	SOUTH_AMERICA	Nigrospora sacchari	Nigrospora sacchari (Speg.) E.W.Mason
4869074851	field	host':'Arundo donax'	Poaceae	PT	Portugal	EUROPE	Nigrospora oryzae	Nigrospora oryzae (Berk. & Broome) Petch
4869072250		host':'Ficus benghalensis'	Moraceae	IN	India	ASIA	Nigrospora oryzae	Nigrospora oryzae (Berk. & Broome) Petch
4868754368		host':'Panicum maximum'	Poaceae	EC	Ecuador	SOUTH_AMERICA	Nigrospora oryzae	Nigrospora oryzae (Berk. & Broome) Petch
3348826400		Polylepis pauta	Rosaceae	EC	Ecuador	SOUTH_AMERICA	Nigrospora oryzae	Nigrospora oryzae (Berk. & Broome) Petch
4869071577		host':'Glycine max'	Fabaceae	AR	Argentina	SOUTH_AMERICA	Nigrospora oryzae	Nigrospora oryzae (Berk. & Broome) Petch
3348800420		Polylepis pauta	Rosaceae	EC	Ecuador	SOUTH_AMERICA	Nigrospora oryzae	Nigrospora oryzae (Berk. & Broome) Petch
3348709576		Polylepis lanuginosa	Rosaceae	EC	Ecuador	SOUTH_AMERICA	Nigrospora oryzae	Nigrospora oryzae (Berk. & Broome) Petch
3348706515		Physalis peruviana	Solanaceae	EC	Ecuador	SOUTH_AMERICA	Nigrospora oryzae	Nigrospora oryzae (Berk. & Broome) Petch
3348046895		Cnidoscolus sp. Pohl	Euphorbiaceae	EC	Ecuador	SOUTH_AMERICA	Nigrospora oryzae	Nigrospora oryzae (Berk. & Broome) Petch
3348019955		Malva sp. L.	Malvaceae	EC	Ecuador	SOUTH_AMERICA	Nigrospora oryzae	Nigrospora oryzae (Berk. & Broome) Petch
3348017981		Rhizophora mangle L.	Rhizophoraceae	EC	Ecuador	SOUTH_AMERICA	Nigrospora oryzae	Nigrospora oryzae (Berk. & Broome) Petch
3348001002		Capparis sp. L.	Capparaceae	EC	Ecuador	SOUTH_AMERICA	Nigrospora oryzae	Nigrospora oryzae (Berk. & Broome) Petch
3347976012		Capparis sp. L.	Capparaceae	EC	Ecuador	SOUTH_AMERICA	Nigrospora oryzae	Nigrospora oryzae (Berk. & Broome) Petch
4869058575		host':'Eichhornia crassipes'	Pontederiaceae	KE	Kenya	AFRICA	Nigrospora oryzae	Nigrospora oryzae (Berk. & Broome) Petch
4869057994		host':'Glycine max'	Fabaceae	US	United States	NORTH_AMERICA	Nigrospora oryzae	Nigrospora oryzae (Berk. & Broome) Petch
4869057798		host':'Piper'	Piperaceae	IN	India	ASIA	Nigrospora oryzae	Nigrospora oryzae (Berk. & Broome) Petch
3346833480		Polylepis incana	Rosaceae	EC	Ecuador	SOUTH_AMERICA	Nigrospora oryzae	Nigrospora oryzae (Berk. & Broome) Petch
3346830517		Polylepis lanuginosa	Rosaceae	EC	Ecuador	SOUTH_AMERICA	Nigrospora oryzae	Nigrospora oryzae (Berk. & Broome) Petch
3346828642		Polylepis incana	Rosaceae	EC	Ecuador	SOUTH_AMERICA	Nigrospora oryzae	Nigrospora oryzae (Berk. & Broome) Petch
3346825503		Polylepis pauta	Rosaceae	EC	Ecuador	SOUTH_AMERICA	Nigrospora oryzae	Nigrospora oryzae (Berk. & Broome) Petch
3346818392		Polylepis incana	Rosaceae	EC	Ecuador	SOUTH_AMERICA	Nigrospora oryzae	Nigrospora oryzae (Berk. & Broome) Petch
3346806332		Polylepis incana	Rosaceae	EC	Ecuador	SOUTH_AMERICA	Nigrospora oryzae	Nigrospora oryzae (Berk. & Broome) Petch
3346793517		Polylepis incana	Rosaceae	EC	Ecuador	SOUTH_AMERICA	Nigrospora oryzae	Nigrospora oryzae (Berk. & Broome) Petch
3346135871		Rhizophora mangle L.	Rhizophoraceae	EC	Ecuador	SOUTH_AMERICA	Nigrospora oryzae	Nigrospora oryzae (Berk. & Broome) Petch
3346134951		Cnidoscolus sp. Pohl	Euphorbiaceae	EC	Ecuador	SOUTH_AMERICA	Nigrospora oryzae	Nigrospora oryzae (Berk. & Broome) Petch
3346133885		Cnidoscolus sp. Pohl	Euphorbiaceae	EC	Ecuador	SOUTH_AMERICA	Nigrospora oryzae	Nigrospora oryzae (Berk. & Broome) Petch
4869046408		host':'Triticum'	Poaceae	IN	India	ASIA	Nigrospora sacchari	Nigrospora sacchari (Speg.) E.W.Mason
3346075009		Vriesea dubia	Bromeliaceae	EC	Ecuador	SOUTH_AMERICA	Nigrospora oryzae	Nigrospora oryzae (Berk. & Broome) Petch
4869160975		host':'Oryza'	Poaceae	EG	Egypt	AFRICA	Nigrospora oryzae	Nigrospora oryzae (Berk. & Broome) Petch
4869160972		host':'Oryza'	Poaceae	EG	Egypt	AFRICA	Nigrospora oryzae	Nigrospora oryzae (Berk. & Broome) Petch
4869160562		host':'Ricinus communis'	Euphorbiaceae	EG	Egypt	AFRICA	Nigrospora oryzae	Nigrospora oryzae (Berk. & Broome) Petch
4869128712		host':'Sorghum'	Poaceae	EG	Egypt	AFRICA	Nigrospora oryzae	Nigrospora oryzae (Berk. & Broome) Petch
4869124285		host':'Citrus nobilis'	Rutaceae	EG	Egypt	AFRICA	Nigrospora oryzae	Nigrospora oryzae (Berk. & Broome) Petch
4869124185		host':'Lycopersicon esculentum'	Solanaceae	EG	Egypt	AFRICA	Nigrospora oryzae	Nigrospora oryzae (Berk. & Broome) Petch
4869114269		Leguminosae	Fabaceae	EG	Egypt	AFRICA	Nigrospora oryzae	Nigrospora oryzae (Berk. & Broome) Petch
4869097288		Corchorus olitorius	Malvaceae	EG	Egypt	AFRICA	Nigrospora oryzae	Nigrospora oryzae (Berk. & Broome) Petch
4868981322		host':'Musa sapientum'	Musaceae	EG	Egypt	AFRICA	Nigrospora oryzae	Nigrospora oryzae (Berk. & Broome) Petch
4869037349		host':'Solanaceae'	Solanaceae	IN	India	ASIA	Nigrospora sacchari	Nigrospora sacchari (Speg.) E.W.Mason
4869037304		host':'Euphorbia'	Euphorbiaceae	PK	Pakistan	ASIA	Nigrospora oryzae	Nigrospora oryzae (Berk. & Broome) Petch
4868956743		Cichorium pumilum	Asteraceae	EG	Egypt	AFRICA	Nigrospora oryzae	Nigrospora oryzae (Berk. & Broome) Petch
4869033124		host':'Oryza sativa'	Poaceae	IN	India	ASIA	Nigrospora oryzae	Nigrospora oryzae (Berk. & Broome) Petch
4869033096		host':'Oryza sativa'	Poaceae	IN	India	ASIA	Nigrospora oryzae	Nigrospora oryzae (Berk. & Broome) Petch
4869033002		host':'Eichhornia crassipes'	Pontederiaceae	KE	Kenya	AFRICA	Nigrospora oryzae	Nigrospora oryzae (Berk. & Broome) Petch
4868943926		host':'Lycopersicon esculentum'	Solanaceae	EG	Egypt	AFRICA	Nigrospora oryzae	Nigrospora oryzae (Berk. & Broome) Petch
4869031547		host':'Poaceae'	Poaceae	IN	India	ASIA	Nigrospora sacchari	Nigrospora sacchari (Speg.) E.W.Mason
4869028038		host':'Colocasia esculenta'	Araceae	IN	India	ASIA	Nigrospora oryzae	Nigrospora oryzae (Berk. & Broome) Petch
4868943015		host':'Zea mays'	Poaceae	EG	Egypt	AFRICA	Nigrospora oryzae	Nigrospora oryzae (Berk. & Broome) Petch
4868937211		host':'Lycopersicon esculentum'	Solanaceae	EG	Egypt	AFRICA	Nigrospora oryzae	Nigrospora oryzae (Berk. & Broome) Petch
4869021838		host':'Sorghum'	Poaceae	IN	India	ASIA	Nigrospora oryzae	Nigrospora oryzae (Berk. & Broome) Petch
4869017287		host':'Coffea'	Rubiaceae	KE	Kenya	AFRICA	Nigrospora oryzae	Nigrospora oryzae (Berk. & Broome) Petch
4868787832		host':'Ricinus communis'	Euphorbiaceae	EG	Egypt	AFRICA	Nigrospora oryzae	Nigrospora oryzae (Berk. & Broome) Petch
4868787185		host':'Brassica oleracea'	Brassicaceae	EG	Egypt	AFRICA	Nigrospora oryzae	Nigrospora oryzae (Berk. & Broome) Petch
4868771723		host':'Cyperus rotundus'	Cyperaceae	EG	Egypt	AFRICA	Nigrospora oryzae	Nigrospora oryzae (Berk. & Broome) Petch
4869012439		host':'Psidium guajava'	Myrtaceae	IN	India	ASIA	Nigrospora sacchari	Nigrospora sacchari (Speg.) E.W.Mason
4869012429		host':'Oryza sativa'	Poaceae	IN	India	ASIA	Nigrospora oryzae	Nigrospora oryzae (Berk. & Broome) Petch
4868761306		host':'Citrus nobilis'	Rutaceae	EG	Egypt	AFRICA	Nigrospora oryzae	Nigrospora oryzae (Berk. & Broome) Petch
4868751211		host':'Lycopersicon esculentum'	Solanaceae	EG	Egypt	AFRICA	Nigrospora oryzae	Nigrospora oryzae (Berk. & Broome) Petch
4868737523		host':'Musa'	Musaceae	EG	Egypt	AFRICA	Nigrospora oryzae	Nigrospora oryzae (Berk. & Broome) Petch
4868678897		host':'Pelargonium'	Geraniaceae	EG	Egypt	AFRICA	Nigrospora oryzae	Nigrospora oryzae (Berk. & Broome) Petch
4869006049		host':'Eucalyptus pauciflora'	Myrtaceae	AU	Australia	OCEANIA	Nigrospora oryzae	Nigrospora oryzae (Berk. & Broome) Petch
4869005999		host':'Bauhinia'	Fabaceae	IN	India	ASIA	Nigrospora sacchari	Nigrospora sacchari (Speg.) E.W.Mason
3817596632		mango	Anacardiaceae	EG	Egypt	AFRICA	Nigrospora oryzae	Nigrospora oryzae (Berk. & Broome) Petch
4869005447		host':'Triticum'	Poaceae	IN	India	ASIA	Nigrospora oryzae	Nigrospora oryzae (Berk. & Broome) Petch
4869003112		host':'Musa paradisiaca'	Musaceae	IN	India	ASIA	Nigrospora oryzae	Nigrospora oryzae (Berk. & Broome) Petch
4869003110		host':'Camellia sinensis'	Theaceae	IN	India	ASIA	Nigrospora oryzae	Nigrospora oryzae (Berk. & Broome) Petch
3817585591		Date Palm	Arecaceae	EG	Egypt	AFRICA	Nigrospora lacticolonia	Nigrospora lacticolonia Mei Wang & L.Cai
4869002058		Papaver somniferum	Papaveraceae	IN	India	ASIA	Nigrospora oryzae	Nigrospora oryzae (Berk. & Broome) Petch
3347357832		mango	Anacardiaceae	EG	Egypt	AFRICA	Nigrospora oryzae	Nigrospora oryzae (Berk. & Broome) Petch
4869150025		host':'Sporobolus helvola'	Poaceae	ET	Ethiopia	AFRICA	Nigrospora oryzae	Nigrospora oryzae (Berk. & Broome) Petch
5829509306	Norway Maple (Acer platanoides)		Aceraceae	FI	Finland	EUROPE	Nigrospora oryzae	Nigrospora oryzae (Berk. & Broome) Petch
4868991458		host':'Theobroma cacao'	Malvaceae	IN	India	ASIA		Nigrospora Zimm.
4929074296	Spruce(Softwood) dowel buried in soil of a conifer forest area with reindeer access.		soil	FI	Finland	EUROPE	Nigrospora oryzae	Nigrospora oryzae (Berk. & Broome) Petch
4929068559	Birch(Hardwood) dowel buried in soil of a conifer forest area with reindeer access.		soil	FI	Finland	EUROPE	Nigrospora oryzae	Nigrospora oryzae (Berk. & Broome) Petch
4929067052	Pine(Softwood) dowel buried in soil of a conifer forest area with reindeer access.		soil	FI	Finland	EUROPE	Nigrospora oryzae	Nigrospora oryzae (Berk. & Broome) Petch
4898030375	Birch(Hardwood) dowel buried in soil of a mixed broadleaf forest accessed by random visitors.		soil	FI	Finland	EUROPE	Nigrospora oryzae	Nigrospora oryzae (Berk. & Broome) Petch
4898029450	Spruce(Softwood) dowel buried in soil of a conifer forest area with reindeer access.		soil	FI	Finland	EUROPE	Nigrospora oryzae	Nigrospora oryzae (Berk. & Broome) Petch
4898028041	Birch(Hardwood) dowel buried in soil of a conifer forest area with reindeer access.		soil	FI	Finland	EUROPE	Nigrospora oryzae	Nigrospora oryzae (Berk. & Broome) Petch
4898014767	Spruce(Softwood) dowel buried in soil of a mixed broadleaf forest accessed by random visitors.		soil	FI	Finland	EUROPE	Nigrospora oryzae	Nigrospora oryzae (Berk. & Broome) Petch
4869066875		host':'Saccharum officinarum'	Poaceae	FJ	Fiji	OCEANIA	Nigrospora oryzae	Nigrospora oryzae (Berk. & Broome) Petch
4868983117		host':'Eucalyptus pauciflora'	Myrtaceae	AU	Australia	OCEANIA	Nigrospora oryzae	Nigrospora oryzae (Berk. & Broome) Petch
4868986827		host':'Oryza sativa'	Poaceae	FJ	Fiji	OCEANIA	Nigrospora oryzae	Nigrospora oryzae (Berk. & Broome) Petch
4868956863		Vigna sinensis	Fabaceae	FJ	Fiji	OCEANIA	Nigrospora sacchari	Nigrospora sacchari (Speg.) E.W.Mason
3761719160	Afrotropic		-	GA	Gabon	AFRICA	Nigrospora oryzae	Nigrospora oryzae (Berk. & Broome) Petch
3761647879	Afrotropic		-	GA	Gabon	AFRICA	Nigrospora zimmermanii	Nigrospora zimmermanii Crous
4868980460		host':'Oryza sativa'	Poaceae	IN	India	ASIA	Nigrospora padwickii	Nigrospora padwickii Prasad, Agnihotri & J.P.Agarwal
3761455219	Afrotropic		-	GA	Gabon	AFRICA	Nigrospora zimmermanii	Nigrospora zimmermanii Crous
4868978976		host':'Piper betle'	Piperaceae	IN	India	ASIA		Nigrospora Zimm.
4868977996		host':'Oryza sativa'	Poaceae	CN	China	ASIA	Nigrospora oryzae	Nigrospora oryzae (Berk. & Broome) Petch
3761393945	Afrotropic		-	GA	Gabon	AFRICA	Nigrospora zimmermanii	Nigrospora zimmermanii Crous
3761391813	Afrotropic		-	GA	Gabon	AFRICA	Nigrospora zimmermanii	Nigrospora zimmermanii Crous
4868973139		host':'Nicotiana tabacum'	Solanaceae	CA	Canada	NORTH_AMERICA	Nigrospora sacchari	Nigrospora sacchari (Speg.) E.W.Mason
4869149087		host':'Carex pendula'	Cyperaceae	GB	United Kingdom	EUROPE	Nigrospora oryzae	Nigrospora oryzae (Berk. & Broome) Petch
4868972482		Typha angustata	Typhaceae	IN	India	ASIA	Nigrospora sacchari	Nigrospora sacchari (Speg.) E.W.Mason
4869110228		host':'Bambusoideae'	Poaceae	GB	United Kingdom	EUROPE	Nigrospora oryzae	Nigrospora oryzae (Berk. & Broome) Petch
4868968156		host':'Magnoliopsida'	Magnoliaceae	ZA	South Africa	AFRICA	Nigrospora sacchari	Nigrospora sacchari (Speg.) E.W.Mason
4869109312		host':'Bambusa'	Poaceae	GB	United Kingdom	EUROPE	Nigrospora oryzae	Nigrospora oryzae (Berk. & Broome) Petch
4868967138		host':'Phaseolus vulgaris'	Fabaceae	IN	India	ASIA	Nigrospora sacchari	Nigrospora sacchari (Speg.) E.W.Mason
4869092322		host':'Dactylis glomerata'	Poaceae	GB	United Kingdom	EUROPE	Nigrospora oryzae	Nigrospora oryzae (Berk. & Broome) Petch
4868966940		host':'Zea mays'	Poaceae	IN	India	ASIA	Nigrospora oryzae	Nigrospora oryzae (Berk. & Broome) Petch
4868966686		host':'Triticum aestivum'	Poaceae	IN	India	ASIA	Nigrospora oryzae	Nigrospora oryzae (Berk. & Broome) Petch
4869071096		host':'Dactylis glomerata'	Poaceae	GB	United Kingdom	EUROPE	Nigrospora oryzae	Nigrospora oryzae (Berk. & Broome) Petch
4869022171		host':'Bambusoideae'	Poaceae	GB	United Kingdom	EUROPE	Nigrospora oryzae	Nigrospora oryzae (Berk. & Broome) Petch
4868964746		host':'Arachis hypogaea'	Fabaceae	IN	India	ASIA	Nigrospora sacchari	Nigrospora sacchari (Speg.) E.W.Mason
4868954681		host':'Arundinaria'	Poaceae	GB	United Kingdom	EUROPE	Nigrospora oryzae	Nigrospora oryzae (Berk. & Broome) Petch
4868962625		host':'Pinus massoniana'	Pinaceae	CN	China	ASIA	Nigrospora oryzae	Nigrospora oryzae (Berk. & Broome) Petch
4868906385		host':'Dactylis glomerata'	Poaceae	GB	United Kingdom	EUROPE	Nigrospora oryzae	Nigrospora oryzae (Berk. & Broome) Petch
4868959836		host':'Saccharum officinarum'	Poaceae	AR	Argentina	SOUTH_AMERICA	Nigrospora sacchari	Nigrospora sacchari (Speg.) E.W.Mason
4868896636		host':'Sorghum'	Poaceae	GB	United Kingdom	EUROPE	Nigrospora oryzae	Nigrospora oryzae (Berk. & Broome) Petch
4868827249		Quercus robur	Fagaceae	GB	United Kingdom	EUROPE	Nigrospora oryzae	Nigrospora oryzae (Berk. & Broome) Petch
4868956751		host':'Pennisetum typhoideum'	Poaceae	IN	India	ASIA	Nigrospora oryzae	Nigrospora oryzae (Berk. & Broome) Petch
4868827118		host':'Phragmites australis'	Poaceae	GB	United Kingdom	EUROPE	Nigrospora oryzae	Nigrospora oryzae (Berk. & Broome) Petch
4868954937		host':'Oryza sativa'	Poaceae	IN	India	ASIA	Nigrospora oryzae	Nigrospora oryzae (Berk. & Broome) Petch
4868786494		host':'Arundinaria'	Poaceae	GB	United Kingdom	EUROPE	Nigrospora oryzae	Nigrospora oryzae (Berk. & Broome) Petch
4868736654		host':'Arundinaria'	Poaceae	GB	United Kingdom	EUROPE	Nigrospora oryzae	Nigrospora oryzae (Berk. & Broome) Petch
4868950204		host':'Zea mays'	Poaceae	US	United States	NORTH_AMERICA	Nigrospora oryzae	Nigrospora oryzae (Berk. & Broome) Petch
4868720377		host':'Dactylis glomerata'	Poaceae	GB	United Kingdom	EUROPE	Nigrospora oryzae	Nigrospora oryzae (Berk. & Broome) Petch
4868706394		host':'Arundo conspicua'	Poaceae	GB	United Kingdom	EUROPE	Nigrospora arundinacea	Nigrospora arundinacea (Cooke & Massee) Potl.
4031009545	Fen		-	GB	United Kingdom	EUROPE		Nigrospora Zimm.
4868946942		host':'Sorghum vulgare'	Poaceae	IN	India	ASIA	Nigrospora oryzae	Nigrospora oryzae (Berk. & Broome) Petch
4868946855		host':'Saccharum munja'	Poaceae	PK	Pakistan	ASIA	Nigrospora oryzae	Nigrospora oryzae (Berk. & Broome) Petch
4868945006		host':'Ficus religiosa'	Moraceae	IN	India	ASIA	Nigrospora oryzae	Nigrospora oryzae (Berk. & Broome) Petch
4869149144		host':'Zea mays'	Poaceae	GH	Ghana	AFRICA	Nigrospora oryzae	Nigrospora oryzae (Berk. & Broome) Petch
4869126935		host':'Theobroma cacao'	Malvaceae	GH	Ghana	AFRICA	Nigrospora oryzae	Nigrospora oryzae (Berk. & Broome) Petch
4869070492		Culcasia scandens	Araceae	GH	Ghana	AFRICA	Nigrospora oryzae	Nigrospora oryzae (Berk. & Broome) Petch
4868942373		host':'Sorghum'	Poaceae	AU	Australia	OCEANIA	Nigrospora oryzae	Nigrospora oryzae (Berk. & Broome) Petch
4869052006		host':'Cynodon dactylon'	Poaceae	GH	Ghana	AFRICA	Nigrospora oryzae	Nigrospora oryzae (Berk. & Broome) Petch
4868938736		host':'Gossypium'	Malvaceae	KE	Kenya	AFRICA		Nigrospora Zimm.
4868938731		host':'Saccharum officinarum'	Poaceae	PH	Philippines	ASIA	Nigrospora oryzae	Nigrospora oryzae (Berk. & Broome) Petch
4868938728		host':'Zea mays'	Poaceae	CA	Canada	NORTH_AMERICA	Nigrospora oryzae	Nigrospora oryzae (Berk. & Broome) Petch
4869048678		host':'Ananas comosus'	Bromeliaceae	GH	Ghana	AFRICA	Nigrospora oryzae	Nigrospora oryzae (Berk. & Broome) Petch
4868938641		host':'Oryza sativa'	Poaceae	GH	Ghana	AFRICA	Nigrospora oryzae	Nigrospora oryzae (Berk. & Broome) Petch
4868888385		host':'Oryza sativa'	Poaceae	GH	Ghana	AFRICA	Nigrospora oryzae	Nigrospora oryzae (Berk. & Broome) Petch
4868935297		host':'Coffea arabica'	Rubiaceae	IN	India	ASIA	Nigrospora oryzae	Nigrospora oryzae (Berk. & Broome) Petch
4868888350		host':'Oryza sativa'	Poaceae	GH	Ghana	AFRICA	Nigrospora oryzae	Nigrospora oryzae (Berk. & Broome) Petch
4868933142		host':'Zea mays'	Poaceae	PK	Pakistan	ASIA	Nigrospora oryzae	Nigrospora oryzae (Berk. & Broome) Petch
4868877976		host':'Panicum maximum'	Poaceae	GH	Ghana	AFRICA	Nigrospora oryzae	Nigrospora oryzae (Berk. & Broome) Petch
4868807588		host':'Theobroma cacao'	Malvaceae	GH	Ghana	AFRICA	Nigrospora oryzae	Nigrospora oryzae (Berk. & Broome) Petch
4868686294		host':'Saccharum officinarum'	Poaceae	GH	Ghana	AFRICA	Nigrospora oryzae	Nigrospora oryzae (Berk. & Broome) Petch
4868930053		host':'Zea mays'	Poaceae	KE	Kenya	AFRICA	Nigrospora oryzae	Nigrospora oryzae (Berk. & Broome) Petch
4868927116		Origanum vulgare	Lamiaceae	IN	India	ASIA	Nigrospora sacchari	Nigrospora sacchari (Speg.) E.W.Mason
4868926308		host':'Feronia elephantum'	Rutaceae	IN	India	ASIA	Nigrospora oryzae	Nigrospora oryzae (Berk. & Broome) Petch
4868924094		host':'Oryza sativa'	Poaceae	IN	India	ASIA	Nigrospora oryzae	Nigrospora oryzae (Berk. & Broome) Petch
4868923260		host':'Pinus radiata'	Pinaceae	KE	Kenya	AFRICA	Nigrospora oryzae	Nigrospora oryzae (Berk. & Broome) Petch
4868682938		host':'Theobroma cacao'	Malvaceae	GH	Ghana	AFRICA	Nigrospora oryzae	Nigrospora oryzae (Berk. & Broome) Petch
4868922979		host':'Elettaria cardamomum'	Zingiberaceae	IN	India	ASIA	Nigrospora oryzae	Nigrospora oryzae (Berk. & Broome) Petch
4868682928		host':'Theobroma cacao'	Malvaceae	GH	Ghana	AFRICA		Nigrospora Zimm.
4868916425		host':'Areca'	Arecaceae	IN	India	ASIA	Nigrospora oryzae	Nigrospora oryzae (Berk. & Broome) Petch
4868914102		host':'Arachis hypogaea'	Fabaceae	IN	India	ASIA	Nigrospora oryzae	Nigrospora oryzae (Berk. & Broome) Petch
4868659913		host':'Saccharum officinarum'	Poaceae	GH	Ghana	AFRICA	Nigrospora oryzae	Nigrospora oryzae (Berk. & Broome) Petch
4868655453		Pistia stratiotes	Araceae	GH	Ghana	AFRICA	Nigrospora oryzae	Nigrospora oryzae (Berk. & Broome) Petch
4099860370		host: Oryza sativa	Poaceae	GH	Ghana	AFRICA	Nigrospora oryzae	Nigrospora oryzae (Berk. & Broome) Petch
4099645368		host: Oryza sativa	Poaceae	GH	Ghana	AFRICA	Nigrospora oryzae	Nigrospora oryzae (Berk. & Broome) Petch
4099152393		host: Saccharum officinarum	Poaceae	GH	Ghana	AFRICA	Nigrospora oryzae	Nigrospora oryzae (Berk. & Broome) Petch
4868726963		host':'Oryza sativa'	Poaceae	GN	Guinea	AFRICA	Nigrospora oryzae	Nigrospora oryzae (Berk. & Broome) Petch
4868717111		host':'Musa'	Musaceae	GN	Guinea	AFRICA	Nigrospora oryzae	Nigrospora oryzae (Berk. & Broome) Petch
4868902341		host':'Feronia elephantum'	Rutaceae	IN	India	ASIA	Nigrospora oryzae	Nigrospora oryzae (Berk. & Broome) Petch
4868901860		host':'Pennisetum purpureum'	Poaceae	KE	Kenya	AFRICA	Nigrospora oryzae	Nigrospora oryzae (Berk. & Broome) Petch
4099153379		host: Saccharum officinarum	Poaceae	GN	Guinea	AFRICA	Nigrospora oryzae	Nigrospora oryzae (Berk. & Broome) Petch
3761398912	Neotropic		-	GP	Guadeloupe	NORTH_AMERICA	Nigrospora oryzae	Nigrospora oryzae (Berk. & Broome) Petch
4868894020		host':'Solanum melongena'	Solanaceae	IN	India	ASIA	Nigrospora oryzae	Nigrospora oryzae (Berk. & Broome) Petch
4868883138		host':'Cocos nucifera'	Arecaceae	GY	Guyana	SOUTH_AMERICA	Nigrospora oryzae	Nigrospora oryzae (Berk. & Broome) Petch
4868893733		host':'Plantae'	other plant	IN	India	ASIA	Nigrospora oryzae	Nigrospora oryzae (Berk. & Broome) Petch
4868870010		host':'Saccharum officinarum'	Poaceae	GY	Guyana	SOUTH_AMERICA	Nigrospora oryzae	Nigrospora oryzae (Berk. & Broome) Petch
4868860447		Chlorocardium rodiei	Lauraceae	GY	Guyana	SOUTH_AMERICA	Nigrospora oryzae	Nigrospora oryzae (Berk. & Broome) Petch
4868891329		host':'Musa paradisiaca'	Musaceae	IN	India	ASIA	Nigrospora oryzae	Nigrospora oryzae (Berk. & Broome) Petch
4868891308		host':'Cocos nucifera'	Arecaceae	BR	Brazil	SOUTH_AMERICA	Nigrospora oryzae	Nigrospora oryzae (Berk. & Broome) Petch
4868840553		Eperua falcata	Fabaceae	GY	Guyana	SOUTH_AMERICA	Nigrospora oryzae	Nigrospora oryzae (Berk. & Broome) Petch
3761377840	Neotropic		-	GY	Guyana	SOUTH_AMERICA	Nigrospora oryzae	Nigrospora oryzae (Berk. & Broome) Petch
4153296183		Olea europaea	Oleaceae	HR	Croatia	EUROPE	Nigrospora osmanthi	Nigrospora osmanthi Mei Wang & L.Cai
4153295155		Olea europaea	Oleaceae	HR	Croatia	EUROPE	Nigrospora philosophiae-doctoris	Nigrospora philosophiae-doctoris M.Raza, Qian Chen & L.Cai
4153293241		Olea europaea	Oleaceae	HR	Croatia	EUROPE	Nigrospora gorlenkoana	Nigrospora gorlenkoana Novobr.
4153292206		Olea europaea	Oleaceae	HR	Croatia	EUROPE	Nigrospora osmanthi	Nigrospora osmanthi Mei Wang & L.Cai
4868883207		host':'Oryza sativa'	Poaceae	IN	India	ASIA	Nigrospora oryzae	Nigrospora oryzae (Berk. & Broome) Petch
4153291287		Olea europaea	Oleaceae	HR	Croatia	EUROPE	Nigrospora gorlenkoana	Nigrospora gorlenkoana Novobr.
4153289145		Olea europaea	Oleaceae	HR	Croatia	EUROPE	Nigrospora philosophiae-doctoris	Nigrospora philosophiae-doctoris M.Raza, Qian Chen & L.Cai
4153285942		Olea europaea	Oleaceae	HR	Croatia	EUROPE	Nigrospora gorlenkoana	Nigrospora gorlenkoana Novobr.
4868873746		host':'Piper'	Piperaceae	IN	India	ASIA	Nigrospora oryzae	Nigrospora oryzae (Berk. & Broome) Petch
4153285941		Olea europaea	Oleaceae	HR	Croatia	EUROPE	Nigrospora osmanthi	Nigrospora osmanthi Mei Wang & L.Cai
3349208153		Vitis vinifera	Vitaceae	HU	Hungary	EUROPE	Nigrospora oryzae	Nigrospora oryzae (Berk. & Broome) Petch
4868873622		host':'Saccharum officinarum'	Poaceae	IN	India	ASIA	Nigrospora oryzae	Nigrospora oryzae (Berk. & Broome) Petch
5232961498	Habitat: Isolated from volcanic soil.		soil	ID	Indonesia	ASIA	Nigrospora oryzae	Nigrospora oryzae (Berk. & Broome) Petch
4869139754		host':'Oryza sativa'	Poaceae	ID	Indonesia	ASIA	Nigrospora oryzae	Nigrospora oryzae (Berk. & Broome) Petch
4869068740		host':'Zea mays'	Poaceae	ID	Indonesia	ASIA	Nigrospora oryzae	Nigrospora oryzae (Berk. & Broome) Petch
4868873423		host':'Plantae'	other plant	IN	India	ASIA	Nigrospora oryzae	Nigrospora oryzae (Berk. & Broome) Petch
4869042806		Corea	-	ID	Indonesia	ASIA	Nigrospora oryzae	Nigrospora oryzae (Berk. & Broome) Petch
4868871421		host':'Poaceae'	Poaceae	IN	India	ASIA	Nigrospora sacchari	Nigrospora sacchari (Speg.) E.W.Mason
4869042805		host':'Zea mays'	Poaceae	ID	Indonesia	ASIA	Nigrospora oryzae	Nigrospora oryzae (Berk. & Broome) Petch
4868870002		host':'Zea mays'	Poaceae	KE	Kenya	AFRICA	Nigrospora oryzae	Nigrospora oryzae (Berk. & Broome) Petch
4868867050		host':'Oryza sativa'	Poaceae	IN	India	ASIA	Nigrospora oryzae	Nigrospora oryzae (Berk. & Broome) Petch
4868867015		host':'Oryza sativa'	Poaceae	IN	India	ASIA	Nigrospora oryzae	Nigrospora oryzae (Berk. & Broome) Petch
4868866891		host':'Eichhornia crassipes'	Pontederiaceae	KE	Kenya	AFRICA	Nigrospora sacchari	Nigrospora sacchari (Speg.) E.W.Mason
4868890912		host':'Saccharum officinarum'	Poaceae	ID	Indonesia	ASIA	Nigrospora oryzae	Nigrospora oryzae (Berk. & Broome) Petch
4868862040		host':'Sanchezia'	Acanthaceae	IN	India	ASIA	Nigrospora sacchari	Nigrospora sacchari (Speg.) E.W.Mason
4099383373		host: Cymbopogon citratus	Poaceae	ID	Indonesia	ASIA		Nigrospora Zimm.
3761626238	Indomalayan		-	ID	Indonesia	ASIA	Nigrospora zimmermanii	Nigrospora zimmermanii Crous
4868850937		host':'Oryza sativa'	Poaceae	IN	India	ASIA	Nigrospora oryzae	Nigrospora oryzae (Berk. & Broome) Petch
4868850898		host':'Oryza sativa'	Poaceae	IN	India	ASIA	Nigrospora oryzae	Nigrospora oryzae (Berk. & Broome) Petch
4868850863		host':'Oryza sativa'	Poaceae	IN	India	ASIA	Nigrospora oryzae	Nigrospora oryzae (Berk. & Broome) Petch
4868850861		host':'Oryza sativa'	Poaceae	IN	India	ASIA	Nigrospora oryzae	Nigrospora oryzae (Berk. & Broome) Petch
4868850775		host':'Eichhornia crassipes'	Pontederiaceae	KE	Kenya	AFRICA	Nigrospora oryzae	Nigrospora oryzae (Berk. & Broome) Petch
4868933077		host':'Pyrus communis'	Rosaceae	IQ	Iraq	ASIA	Nigrospora oryzae	Nigrospora oryzae (Berk. & Broome) Petch
4868845610		host':'Solanaceae'	Solanaceae	IN	India	ASIA	Nigrospora sacchari	Nigrospora sacchari (Speg.) E.W.Mason
4868933076		host':'Malus pumila'	Rosaceae	IQ	Iraq	ASIA	Nigrospora oryzae	Nigrospora oryzae (Berk. & Broome) Petch
4868913671		host':'Citrus'	Rutaceae	IQ	Iraq	ASIA	Nigrospora oryzae	Nigrospora oryzae (Berk. & Broome) Petch
4099152392		host: Cymbopogon citratus	Poaceae	IQ	Iraq	ASIA	Nigrospora oryzae	Nigrospora oryzae (Berk. & Broome) Petch
3968742229		Phoenix dactylifera	Arecaceae	IQ	Iraq	ASIA	Nigrospora oryzae	Nigrospora oryzae (Berk. & Broome) Petch
4868835004		host':'Aralia'	Araliaceae	IN	India	ASIA	Nigrospora oryzae	Nigrospora oryzae (Berk. & Broome) Petch
4868833741		host':'Coffea'	Rubiaceae	KE	Kenya	AFRICA	Nigrospora oryzae	Nigrospora oryzae (Berk. & Broome) Petch
4868833729		host':'Araucaria cunninghamii'	Araucariaceae	AU	Australia	OCEANIA	Nigrospora oryzae	Nigrospora oryzae (Berk. & Broome) Petch
3347142119		plant	other plant	IQ	Iraq	ASIA	Nigrospora oryzae	Nigrospora oryzae (Berk. & Broome) Petch
3346644372		Nerium oleander	Apocynaceae	IQ	Iraq	ASIA	Nigrospora zimmermanii	Nigrospora zimmermanii Crous
4868913762		host':'Prunus'	Rosaceae	IR	Iran	ASIA	Nigrospora oryzae	Nigrospora oryzae (Berk. & Broome) Petch
3761632891	Palearctic		-	IR	Iran	ASIA	Nigrospora oryzae	Nigrospora oryzae (Berk. & Broome) Petch
4868826112		host':'Araucaria cunninghamii'	Araucariaceae	AU	Australia	OCEANIA	Nigrospora sacchari	Nigrospora sacchari (Speg.) E.W.Mason
3761630420	Palearctic		-	IR	Iran	ASIA	Nigrospora oryzae	Nigrospora oryzae (Berk. & Broome) Petch
4868825772		Boerhavia diffusa	Nyctaginaceae	IN	India	ASIA		Nigrospora Zimm.
3761372041	Palearctic		-	IR	Iran	ASIA	Nigrospora oryzae	Nigrospora oryzae (Berk. & Broome) Petch
3349345573		Malus domestica	Rosaceae	IR	Iran	ASIA	Nigrospora oryzae	Nigrospora oryzae (Berk. & Broome) Petch
3349036557		Acrididae	fungi	IR	Iran	ASIA	Nigrospora oryzae	Nigrospora oryzae (Berk. & Broome) Petch
3349033437		Noctuidae	-	IR	Iran	ASIA	Nigrospora osmanthi	Nigrospora osmanthi Mei Wang & L.Cai
3349033429		Tetrigidae	animal	IR	Iran	ASIA	Nigrospora gorlenkoana	Nigrospora gorlenkoana Novobr.
3348813260		Taxus baccata	Taxaceae	IR	Iran	ASIA	Nigrospora oryzae	Nigrospora oryzae (Berk. & Broome) Petch
3348127222		Pennisetum americanum	Poaceae	IR	Iran	ASIA	Nigrospora oryzae	Nigrospora oryzae (Berk. & Broome) Petch
3347397343		Malus domestica	Rosaceae	IR	Iran	ASIA	Nigrospora oryzae	Nigrospora oryzae (Berk. & Broome) Petch
3347384384		Malus domestica	Rosaceae	IR	Iran	ASIA	Nigrospora oryzae	Nigrospora oryzae (Berk. & Broome) Petch
3347369296		Malus domestica	Rosaceae	IR	Iran	ASIA	Nigrospora oryzae	Nigrospora oryzae (Berk. & Broome) Petch
3347135324		Tetrigidae	animal	IR	Iran	ASIA	Nigrospora gorlenkoana	Nigrospora gorlenkoana Novobr.
4868817298		host':'Eucalyptus pauciflora'	Myrtaceae	AU	Australia	OCEANIA	Nigrospora sacchari	Nigrospora sacchari (Speg.) E.W.Mason
4868816316		host':'Nicotiana tabacum'	Solanaceae	IN	India	ASIA	Nigrospora panici	Nigrospora panici Zimm.
4921384323		"host":"Humulus lupulus"	Cannabaceae	IT	Italy	EUROPE	Nigrospora oryzae	Nigrospora oryzae (Berk. & Broome) Petch
4869012855		host':'Zea mays'	Poaceae	IT	Italy	EUROPE	Nigrospora oryzae	Nigrospora oryzae (Berk. & Broome) Petch
4868959822		host':'Triticum vulgare'	Poaceae	IT	Italy	EUROPE	Nigrospora oryzae	Nigrospora oryzae (Berk. & Broome) Petch
3761648074	Palearctic		-	IT	Italy	EUROPE	Nigrospora oryzae	Nigrospora oryzae (Berk. & Broome) Petch
3761645025	Palearctic		-	IT	Italy	EUROPE	Nigrospora oryzae	Nigrospora oryzae (Berk. & Broome) Petch
4868799017		Cicer	-	IN	India	ASIA	Nigrospora oryzae	Nigrospora oryzae (Berk. & Broome) Petch
4868798766		host':'Coffea'	Rubiaceae	KE	Kenya	AFRICA	Nigrospora oryzae	Nigrospora oryzae (Berk. & Broome) Petch
4868795793		host':'Pinus massoniana'	Pinaceae	CN	China	ASIA	Nigrospora oryzae	Nigrospora oryzae (Berk. & Broome) Petch
3761467679	Palearctic		-	IT	Italy	EUROPE	Nigrospora musae	Nigrospora musae McLennan & Hoëtte
4868787374		host':'Pisum sativum'	Fabaceae	IN	India	ASIA	Nigrospora sacchari	Nigrospora sacchari (Speg.) E.W.Mason
4868787357		Gladiolus gandavensis	Iridaceae	CN	China	ASIA	Nigrospora oryzae	Nigrospora oryzae (Berk. & Broome) Petch
3347186254		Olea europaea	Oleaceae	IT	Italy	EUROPE	Nigrospora oryzae	Nigrospora oryzae (Berk. & Broome) Petch
4869161333		host':'Bambusa'	Poaceae	JM	Jamaica	NORTH_AMERICA	Nigrospora oryzae	Nigrospora oryzae (Berk. & Broome) Petch
4868781280		host':'Zea mays'	Poaceae	PK	Pakistan	ASIA	Nigrospora oryzae	Nigrospora oryzae (Berk. & Broome) Petch
4868781071		host':'Bauhinia variegata'	Fabaceae	IN	India	ASIA	Nigrospora oryzae	Nigrospora oryzae (Berk. & Broome) Petch
4869139323		host':'Saccharum officinarum'	Poaceae	JM	Jamaica	NORTH_AMERICA	Nigrospora oryzae	Nigrospora oryzae (Berk. & Broome) Petch
4868971200		host':'Musa sapientum'	Musaceae	JM	Jamaica	NORTH_AMERICA	Nigrospora oryzae	Nigrospora oryzae (Berk. & Broome) Petch
4868776309		host':'Triticum'	Poaceae	CA	Canada	NORTH_AMERICA	Nigrospora oryzae	Nigrospora oryzae (Berk. & Broome) Petch
4868773274		Cuscuta reflexa	Convolvulaceae	IN	India	ASIA	Nigrospora oryzae	Nigrospora oryzae (Berk. & Broome) Petch
4868948081		host':'Panicum maximum'	Poaceae	JM	Jamaica	NORTH_AMERICA	Nigrospora oryzae	Nigrospora oryzae (Berk. & Broome) Petch
4868772075		host':'Oryza sativa'	Poaceae	IN	India	ASIA	Nigrospora oryzae	Nigrospora oryzae (Berk. & Broome) Petch
4868837980		host':'Musa sapientum'	Musaceae	JM	Jamaica	NORTH_AMERICA	Nigrospora oryzae	Nigrospora oryzae (Berk. & Broome) Petch
4868752000		Vetiveria zizanioides	Poaceae	JM	Jamaica	NORTH_AMERICA	Nigrospora oryzae	Nigrospora oryzae (Berk. & Broome) Petch
4868751810		host':'Piper nigrum'	Piperaceae	JM	Jamaica	NORTH_AMERICA	Nigrospora oryzae	Nigrospora oryzae (Berk. & Broome) Petch
4868713251		host':'Musa'	Musaceae	JM	Jamaica	NORTH_AMERICA	Nigrospora oryzae	Nigrospora oryzae (Berk. & Broome) Petch
4166342623	On unknown leaf		other plant	JM	Jamaica	NORTH_AMERICA	Nigrospora oryzae	Nigrospora oryzae (Berk. & Broome) Petch
4869043233		host':'Cynodon dactylon'	Poaceae	KH	Cambodia	ASIA		Nigrospora Zimm.
4099860372		Chrysopogon aciculatus	Poaceae	KH	Cambodia	ASIA	Nigrospora oryzae	Nigrospora oryzae (Berk. & Broome) Petch
4099860368		host: Brassica pekinensis	Brassicaceae	KH	Cambodia	ASIA		Nigrospora Zimm.
4868766323		Gladiolus	Iridaceae	CN	China	ASIA	Nigrospora oryzae	Nigrospora oryzae (Berk. & Broome) Petch
4099645369		host: Saccharum officinarum	Poaceae	KH	Cambodia	ASIA	Nigrospora oryzae	Nigrospora oryzae (Berk. & Broome) Petch
4099645367		host: Oryza sativa	Poaceae	KH	Cambodia	ASIA	Nigrospora oryzae	Nigrospora oryzae (Berk. & Broome) Petch
4099631399	leaves	host: Zea mays	Poaceae	KH	Cambodia	ASIA	Nigrospora oryzae	Nigrospora oryzae (Berk. & Broome) Petch
4099631394		host: Saccharum officinarum	Poaceae	KH	Cambodia	ASIA	Nigrospora oryzae	Nigrospora oryzae (Berk. & Broome) Petch
4099631393		host: Oryza sativa	Poaceae	KH	Cambodia	ASIA	Nigrospora oryzae	Nigrospora oryzae (Berk. & Broome) Petch
4099156397	leaves	host: Zea mays	Poaceae	KH	Cambodia	ASIA	Nigrospora oryzae	Nigrospora oryzae (Berk. & Broome) Petch
4099156392		host: Saccharum officinarum	Poaceae	KH	Cambodia	ASIA	Nigrospora oryzae	Nigrospora oryzae (Berk. & Broome) Petch
4099156391		host: Oryza sativa	Poaceae	KH	Cambodia	ASIA	Nigrospora oryzae	Nigrospora oryzae (Berk. & Broome) Petch
4099156390		host: Oryza sativa	Poaceae	KH	Cambodia	ASIA	Nigrospora oryzae	Nigrospora oryzae (Berk. & Broome) Petch
4099153377		host: Oryza sativa	Poaceae	KH	Cambodia	ASIA	Nigrospora oryzae	Nigrospora oryzae (Berk. & Broome) Petch
4868757000		host':'Triticum vulgare'	Poaceae	US	United States	NORTH_AMERICA	Nigrospora oryzae	Nigrospora oryzae (Berk. & Broome) Petch
4099153375		host: Brassica pekinensis	Brassicaceae	KH	Cambodia	ASIA		Nigrospora Zimm.
4099152388		host: Pennisetum purpureum	Poaceae	KH	Cambodia	ASIA		Nigrospora Zimm.
3761351274	Indomalayan		-	KH	Cambodia	ASIA	Nigrospora oryzae	Nigrospora oryzae (Berk. & Broome) Petch
4869093034		host':'Saccharum officinarum'	Poaceae	KN	Saint Kitts and Nevis	NORTH_AMERICA	Nigrospora oryzae	Nigrospora oryzae (Berk. & Broome) Petch
3345496093	Vitis vinifera, cultivar Tajfi rosovyj		Vitaceae	KZ	Kazakhstan	EUROPE	Nigrospora gorlenkoana	Nigrospora gorlenkoana Novobr.
4869142320		host':'Oryza sativa'	Poaceae	LK	Sri Lanka	ASIA	Nigrospora oryzae	Nigrospora oryzae (Berk. & Broome) Petch
4869106843		host':'Oryza'	Poaceae	LK	Sri Lanka	ASIA	Nigrospora oryzae	Nigrospora oryzae (Berk. & Broome) Petch
4868749017		host':'Oryza sativa'	Poaceae	AU	Australia	OCEANIA	Nigrospora oryzae	Nigrospora oryzae (Berk. & Broome) Petch
4868748447		host':'Oryza sativa'	Poaceae	PK	Pakistan	ASIA	Nigrospora oryzae	Nigrospora oryzae (Berk. & Broome) Petch
4868745364		host':'Sorghum'	Poaceae	IN	India	ASIA	Nigrospora oryzae	Nigrospora oryzae (Berk. & Broome) Petch
4869037451		host':'Tripsacum laxum'	Poaceae	LK	Sri Lanka	ASIA	Nigrospora oryzae	Nigrospora oryzae (Berk. & Broome) Petch
4868986907		Carolina	-	LK	Sri Lanka	ASIA	Nigrospora oryzae	Nigrospora oryzae (Berk. & Broome) Petch
4868944547		host':'Plantae'	other plant	LK	Sri Lanka	ASIA	Nigrospora oryzae	Nigrospora oryzae (Berk. & Broome) Petch
4868741643		host':'Zea mays'	Poaceae	US	United States	NORTH_AMERICA	Nigrospora oryzae	Nigrospora oryzae (Berk. & Broome) Petch
4868741641		host':'Zea mays'	Poaceae	CA	Canada	NORTH_AMERICA	Nigrospora oryzae	Nigrospora oryzae (Berk. & Broome) Petch
4868741638		host':'Zea mays'	Poaceae	US	United States	NORTH_AMERICA	Nigrospora oryzae	Nigrospora oryzae (Berk. & Broome) Petch
4868678645		host':'Tripsacum laxum'	Poaceae	LK	Sri Lanka	ASIA	Nigrospora oryzae	Nigrospora oryzae (Berk. & Broome) Petch
4868741614		host':'Triticum vulgare'	Poaceae	ES	Spain	EUROPE	Nigrospora oryzae	Nigrospora oryzae (Berk. & Broome) Petch
4153253610		Megathyrsus maximus	Poaceae	LK	Sri Lanka	ASIA	Nigrospora oryzae	Nigrospora oryzae (Berk. & Broome) Petch
4868740837		Ipomoea	Convolvulaceae	IN	India	ASIA	Nigrospora oryzae	Nigrospora oryzae (Berk. & Broome) Petch
4153248669		Oryza sativa	Poaceae	LK	Sri Lanka	ASIA	Nigrospora oryzae	Nigrospora oryzae (Berk. & Broome) Petch
3817567370		Megathyrsus maximus	Poaceae	LK	Sri Lanka	ASIA	Nigrospora oryzae	Nigrospora oryzae (Berk. & Broome) Petch
3817564372		Oryza sativa	Poaceae	LK	Sri Lanka	ASIA	Nigrospora oryzae	Nigrospora oryzae (Berk. & Broome) Petch
3761658872	Indomalayan		-	LK	Sri Lanka	ASIA	Nigrospora oryzae	Nigrospora oryzae (Berk. & Broome) Petch
4868736554		Gramineae	Poaceae	PK	Pakistan	ASIA	Nigrospora oryzae	Nigrospora oryzae (Berk. & Broome) Petch
3761400005	Indomalayan		-	LK	Sri Lanka	ASIA	Nigrospora zimmermanii	Nigrospora zimmermanii Crous
3346615749		Opegrapha medusulina	fungi	LK	Sri Lanka	ASIA	Nigrospora oryzae	Nigrospora oryzae (Berk. & Broome) Petch
4166268533	leaves	host: Panicum maximum	Poaceae	MG	Madagascar	AFRICA	Nigrospora oryzae	Nigrospora oryzae (Berk. & Broome) Petch
3761645227	Afrotropic		-	MG	Madagascar	AFRICA	Nigrospora oryzae	Nigrospora oryzae (Berk. & Broome) Petch
3761622663	Afrotropic		-	MG	Madagascar	AFRICA	Nigrospora oryzae	Nigrospora oryzae (Berk. & Broome) Petch
3761403320	Afrotropic		-	MG	Madagascar	AFRICA	Nigrospora zimmermanii	Nigrospora zimmermanii Crous
4868726627		host':'Zea mays'	Poaceae	KE	Kenya	AFRICA	Nigrospora oryzae	Nigrospora oryzae (Berk. & Broome) Petch
4868726311		host':'Zea mays'	Poaceae	US	United States	NORTH_AMERICA	Nigrospora oryzae	Nigrospora oryzae (Berk. & Broome) Petch
3761369638	Afrotropic		-	MG	Madagascar	AFRICA	Nigrospora zimmermanii	Nigrospora zimmermanii Crous
4869116960		host':'Oryza sativa'	Poaceae	MU	Mauritius	AFRICA	Nigrospora oryzae	Nigrospora oryzae (Berk. & Broome) Petch
4868722941		host':'Araucaria cunninghamii'	Araucariaceae	AU	Australia	OCEANIA	Nigrospora oryzae	Nigrospora oryzae (Berk. & Broome) Petch
4868722836		Zizyphus jujuba	Rhamnaceae	IN	India	ASIA	Nigrospora oryzae	Nigrospora oryzae (Berk. & Broome) Petch
4868722408		host':'Phragmites'	Poaceae	PK	Pakistan	ASIA	Nigrospora oryzae	Nigrospora oryzae (Berk. & Broome) Petch
4868976404		host':'Oryza sativa'	Poaceae	MU	Mauritius	AFRICA	Nigrospora oryzae	Nigrospora oryzae (Berk. & Broome) Petch
4868903190		Cucumis sativus	Cucurbitaceae	MU	Mauritius	AFRICA	Nigrospora oryzae	Nigrospora oryzae (Berk. & Broome) Petch
3761437394	Afrotropic		-	MU	Mauritius	AFRICA	Nigrospora oryzae	Nigrospora oryzae (Berk. & Broome) Petch
4868719263		host':'Pyrus malus'	Rosaceae	IN	India	ASIA	Nigrospora oryzae	Nigrospora oryzae (Berk. & Broome) Petch
4868719144		host':'Prunus serotina'	Rosaceae	CA	Canada	NORTH_AMERICA	Nigrospora oryzae	Nigrospora oryzae (Berk. & Broome) Petch
3761433510	Afrotropic		-	MU	Mauritius	AFRICA	Nigrospora zimmermanii	Nigrospora zimmermanii Crous
4869138559		host':'Oryza sativa'	Poaceae	MW	Malawi	AFRICA	Nigrospora oryzae	Nigrospora oryzae (Berk. & Broome) Petch
4869106717		host':'Saccharum officinarum'	Poaceae	MW	Malawi	AFRICA	Nigrospora oryzae	Nigrospora oryzae (Berk. & Broome) Petch
4869099246		host':'Zea mays'	Poaceae	MW	Malawi	AFRICA	Nigrospora oryzae	Nigrospora oryzae (Berk. & Broome) Petch
4868982429		host':'Camellia sinensis'	Theaceae	MW	Malawi	AFRICA	Nigrospora oryzae	Nigrospora oryzae (Berk. & Broome) Petch
4868863183		host':'Arachis hypogaea'	Fabaceae	MW	Malawi	AFRICA	Nigrospora sacchari	Nigrospora sacchari (Speg.) E.W.Mason
4868771421		host':'Oryza sativa'	Poaceae	MW	Malawi	AFRICA		Nigrospora Zimm.
4868709194		host':'Oryza sativa'	Poaceae	MW	Malawi	AFRICA	Nigrospora oryzae	Nigrospora oryzae (Berk. & Broome) Petch
4868654332		host':'Camellia sinensis'	Theaceae	MW	Malawi	AFRICA	Nigrospora panici	Nigrospora panici Zimm.
4868713025		host':'Strychnos nux-vomica'	Loganiaceae	IN	India	ASIA	Nigrospora oryzae	Nigrospora oryzae (Berk. & Broome) Petch
4099645366	fruit	Cucumis sativus	Cucurbitaceae	MX	Mexico	NORTH_AMERICA	Nigrospora oryzae	Nigrospora oryzae (Berk. & Broome) Petch
4868708506		host':'Oryza sativa'	Poaceae	CN	China	ASIA	Nigrospora oryzae	Nigrospora oryzae (Berk. & Broome) Petch
4099640339		host: Zea mays	Poaceae	MX	Mexico	NORTH_AMERICA	Nigrospora oryzae	Nigrospora oryzae (Berk. & Broome) Petch
4099631396		host: Saccharum officinarum	Poaceae	MX	Mexico	NORTH_AMERICA	Nigrospora sacchari	Nigrospora sacchari (Speg.) E.W.Mason
4099383376		host: Cymbopogon sp.	Poaceae	MX	Mexico	NORTH_AMERICA	Nigrospora oryzae	Nigrospora oryzae (Berk. & Broome) Petch
4868702936		host':'Euphorbia geniculata'	Euphorbiaceae	IN	India	ASIA	Nigrospora sacchari	Nigrospora sacchari (Speg.) E.W.Mason
4868702552		Ceiba	Malvaceae	IN	India	ASIA	Nigrospora oryzae	Nigrospora oryzae (Berk. & Broome) Petch
4868702511		host':'Panicum antidotale'	Poaceae	PK	Pakistan	ASIA	Nigrospora oryzae	Nigrospora oryzae (Berk. & Broome) Petch
4099156394		host: Saccharum officinarum	Poaceae	MX	Mexico	NORTH_AMERICA	Nigrospora sacchari	Nigrospora sacchari (Speg.) E.W.Mason
4099152391	leaf	host: Saccharum officinarum	Poaceae	MX	Mexico	NORTH_AMERICA	Nigrospora sacchari	Nigrospora sacchari (Speg.) E.W.Mason
4868698993		host':'Psidium guajava'	Myrtaceae	IN	India	ASIA	Nigrospora oryzae	Nigrospora oryzae (Berk. & Broome) Petch
4868698986		host':'Sanchezia'	Acanthaceae	IN	India	ASIA	Nigrospora sacchari	Nigrospora sacchari (Speg.) E.W.Mason
3761701305	Neotropic		-	MX	Mexico	NORTH_AMERICA	Nigrospora zimmermanii	Nigrospora zimmermanii Crous
3761684176	Neotropic		-	MX	Mexico	NORTH_AMERICA	Nigrospora oryzae	Nigrospora oryzae (Berk. & Broome) Petch
4868692232		host':'Plantae'	other plant	IN	India	ASIA	Nigrospora sacchari	Nigrospora sacchari (Speg.) E.W.Mason
3761683209	Neotropic		-	MX	Mexico	NORTH_AMERICA	Nigrospora oryzae	Nigrospora oryzae (Berk. & Broome) Petch
4868691518		host':'Sorghum'	Poaceae	IN	India	ASIA	Nigrospora oryzae	Nigrospora oryzae (Berk. & Broome) Petch
3761678627	Neotropic		-	MX	Mexico	NORTH_AMERICA	Nigrospora oryzae	Nigrospora oryzae (Berk. & Broome) Petch
3761661466	Nearctic		-	MX	Mexico	NORTH_AMERICA	Nigrospora zimmermanii	Nigrospora zimmermanii Crous
3761631172	Neotropic		-	MX	Mexico	NORTH_AMERICA	Nigrospora zimmermanii	Nigrospora zimmermanii Crous
4868689605		host':'Triticum'	Poaceae	IN	India	ASIA	Nigrospora sacchari	Nigrospora sacchari (Speg.) E.W.Mason
4868689583		host':'Pyrus malus'	Rosaceae	IN	India	ASIA	Nigrospora oryzae	Nigrospora oryzae (Berk. & Broome) Petch
3761433193	Neotropic		-	MX	Mexico	NORTH_AMERICA	Nigrospora zimmermanii	Nigrospora zimmermanii Crous
4868689315		host':'Saccharum officinarum'	Poaceae	AG	Antigua and Barbuda	NORTH_AMERICA	Nigrospora sacchari	Nigrospora sacchari (Speg.) E.W.Mason
3761421654	Neotropic		-	MX	Mexico	NORTH_AMERICA	Nigrospora oryzae	Nigrospora oryzae (Berk. & Broome) Petch
3761384074	Neotropic		-	MX	Mexico	NORTH_AMERICA	Nigrospora zimmermanii	Nigrospora zimmermanii Crous
3347992261		Citrus limon var. Eureka	Rutaceae	MX	Mexico	NORTH_AMERICA	Nigrospora oryzae	Nigrospora oryzae (Berk. & Broome) Petch
3347341332		Zea mays	Poaceae	MX	Mexico	NORTH_AMERICA	Nigrospora oryzae	Nigrospora oryzae (Berk. & Broome) Petch
4868680229		host':'Gossypium'	Malvaceae	PK	Pakistan	ASIA	Nigrospora oryzae	Nigrospora oryzae (Berk. & Broome) Petch
4868680164		host':'Triticum'	Poaceae	IN	India	ASIA	Nigrospora sacchari	Nigrospora sacchari (Speg.) E.W.Mason
3346126258		Citrus limon var. Eureka	Rutaceae	MX	Mexico	NORTH_AMERICA	Nigrospora oryzae	Nigrospora oryzae (Berk. & Broome) Petch
4868679488		host':'Citrus limettioides'	Rutaceae	IN	India	ASIA	Nigrospora oryzae	Nigrospora oryzae (Berk. & Broome) Petch
1421768219	Hojarasca		other plant	MX	Mexico	NORTH_AMERICA		Nigrospora Zimm.
1421768216	Hojarasca		other plant	MX	Mexico	NORTH_AMERICA		Nigrospora Zimm.
1421767549	Hojarasca		other plant	MX	Mexico	NORTH_AMERICA		Nigrospora Zimm.
1421767025	Hojarasca		other plant	MX	Mexico	NORTH_AMERICA		Nigrospora Zimm.
4868673241		Hydrangea violacea	Hydrangeaceae	IN	India	ASIA	Nigrospora oryzae	Nigrospora oryzae (Berk. & Broome) Petch
4868672368		host':'Eucalyptus parviflora'	Myrtaceae	AU	Australia	OCEANIA	Nigrospora sacchari	Nigrospora sacchari (Speg.) E.W.Mason
1421767015	Hojarasca		other plant	MX	Mexico	NORTH_AMERICA		Nigrospora Zimm.
4868664061		host':'Araucaria cunninghamii'	Araucariaceae	AU	Australia	OCEANIA	Nigrospora sacchari	Nigrospora sacchari (Speg.) E.W.Mason
4868664003		host':'Coffea'	Rubiaceae	KE	Kenya	AFRICA	Nigrospora sacchari	Nigrospora sacchari (Speg.) E.W.Mason
1421765851	Hojarasca		other plant	MX	Mexico	NORTH_AMERICA		Nigrospora Zimm.
1421765840	Hojarasca		other plant	MX	Mexico	NORTH_AMERICA		Nigrospora Zimm.
4868659793		host':'Oryza sativa'	Poaceae	IN	India	ASIA	Nigrospora oryzae	Nigrospora oryzae (Berk. & Broome) Petch
4868659696		host':'Eichhornia crassipes'	Pontederiaceae	KE	Kenya	AFRICA	Nigrospora oryzae	Nigrospora oryzae (Berk. & Broome) Petch
4868657196		host':'Oryza sativa'	Poaceae	IN	India	ASIA	Nigrospora oryzae	Nigrospora oryzae (Berk. & Broome) Petch
4868657150		host':'Oryza sativa'	Poaceae	IN	India	ASIA	Nigrospora oryzae	Nigrospora oryzae (Berk. & Broome) Petch
4868657056		host':'Eichhornia crassipes'	Pontederiaceae	KE	Kenya	AFRICA	Nigrospora sacchari	Nigrospora sacchari (Speg.) E.W.Mason
4868656082		host':'Oryza'	Poaceae	AU	Australia	OCEANIA	Nigrospora oryzae	Nigrospora oryzae (Berk. & Broome) Petch
1421765806	Hojarasca		other plant	MX	Mexico	NORTH_AMERICA		Nigrospora Zimm.
1421765798	Hojarasca		other plant	MX	Mexico	NORTH_AMERICA		Nigrospora Zimm.
4868655921		host':'Eucalyptus parviflora'	Myrtaceae	AU	Australia	OCEANIA	Nigrospora oryzae	Nigrospora oryzae (Berk. & Broome) Petch
4868655912		host':'Eucalyptus parviflora'	Myrtaceae	AU	Australia	OCEANIA	Nigrospora oryzae	Nigrospora oryzae (Berk. & Broome) Petch
1421765775	Hojarasca		other plant	MX	Mexico	NORTH_AMERICA		Nigrospora Zimm.
4869151911		host':'Orchidaceae'	Orchidaceae	MY	Malaysia	ASIA	Nigrospora oryzae	Nigrospora oryzae (Berk. & Broome) Petch
4868655405		Coleus	Lamiaceae	IN	India	ASIA	Nigrospora sacchari	Nigrospora sacchari (Speg.) E.W.Mason
4869122251		host':'Zalacca'	Arecaceae	MY	Malaysia	ASIA	Nigrospora panici	Nigrospora panici Zimm.
4868655242		host':'Eucalyptus pauciflora'	Myrtaceae	AU	Australia	OCEANIA	Nigrospora oryzae	Nigrospora oryzae (Berk. & Broome) Petch
4869097714		Calamus	Arecaceae	MY	Malaysia	ASIA	Nigrospora oryzae	Nigrospora oryzae (Berk. & Broome) Petch
4868654811		Trichosanthes dioica	Cucurbitaceae	IN	India	ASIA	Nigrospora oryzae	Nigrospora oryzae (Berk. & Broome) Petch
4868654647		host':'Triticum'	Poaceae	IN	India	ASIA	Nigrospora oryzae	Nigrospora oryzae (Berk. & Broome) Petch
4868654606		host':'Musa'	Musaceae	IN	India	ASIA	Nigrospora oryzae	Nigrospora oryzae (Berk. & Broome) Petch
4869080077		Oncidium	Orchidaceae	MY	Malaysia	ASIA	Nigrospora oryzae	Nigrospora oryzae (Berk. & Broome) Petch
4869071492		Rhyncylis	-	MY	Malaysia	ASIA	Nigrospora oryzae	Nigrospora oryzae (Berk. & Broome) Petch
4869066617		host':'Zea mays'	Poaceae	MY	Malaysia	ASIA	Nigrospora oryzae	Nigrospora oryzae (Berk. & Broome) Petch
4869038267		host':'Saccharum officinarum'	Poaceae	MY	Malaysia	ASIA	Nigrospora sacchari	Nigrospora sacchari (Speg.) E.W.Mason
4868645812		host':'Eucalyptus pauciflora'	Myrtaceae	AU	Australia	OCEANIA	Nigrospora oryzae	Nigrospora oryzae (Berk. & Broome) Petch
4869037890		host':'Sorghum vulgare'	Poaceae	MY	Malaysia	ASIA	Nigrospora sacchari	Nigrospora sacchari (Speg.) E.W.Mason
4869005887		host':'Oryza sativa'	Poaceae	MY	Malaysia	ASIA	Nigrospora oryzae	Nigrospora oryzae (Berk. & Broome) Petch
4868993272		host':'Pennisetum purpureum'	Poaceae	MY	Malaysia	ASIA	Nigrospora oryzae	Nigrospora oryzae (Berk. & Broome) Petch
4868991223		host':'Ananas comosus'	Bromeliaceae	MY	Malaysia	ASIA	Nigrospora oryzae	Nigrospora oryzae (Berk. & Broome) Petch
4868641262		host':'Nicotiana tabacum'	Solanaceae	US	United States	NORTH_AMERICA	Nigrospora oryzae	Nigrospora oryzae (Berk. & Broome) Petch
4868976378		host':'Sorghum'	Poaceae	MY	Malaysia	ASIA	Nigrospora oryzae	Nigrospora oryzae (Berk. & Broome) Petch
4868966943		host':'Orchidaceae'	Orchidaceae	MY	Malaysia	ASIA	Nigrospora oryzae	Nigrospora oryzae (Berk. & Broome) Petch
4868947991		host':'Oryza sativa'	Poaceae	MY	Malaysia	ASIA	Nigrospora oryzae	Nigrospora oryzae (Berk. & Broome) Petch
4868932672		host':'Oryza sativa'	Poaceae	MY	Malaysia	ASIA	Nigrospora oryzae	Nigrospora oryzae (Berk. & Broome) Petch
4868893997		Thuja orientalis	Cupressaceae	MY	Malaysia	ASIA	Nigrospora oryzae	Nigrospora oryzae (Berk. & Broome) Petch
4464751402	On old stalks of host	host: Zea mays	Poaceae	US	United States	NORTH_AMERICA	Nigrospora oryzae	Nigrospora oryzae (Berk. & Broome) Petch
4464746005	on cotton duck (Exp. 67, Bk. 52, p. 274)		Malvaceae	US	United States	NORTH_AMERICA	Nigrospora oryzae	Nigrospora oryzae (Berk. & Broome) Petch
4464741720	on cotton duck		Malvaceae	US	United States	NORTH_AMERICA		Nigrospora Zimm.
4166460643	On pea seed	host: [Pisum] [sativum]	Fabaceae	CA	Canada	NORTH_AMERICA	Nigrospora oryzae	Nigrospora oryzae (Berk. & Broome) Petch
4166460642	Isolated from millet seeds	host: Setaria italica	Poaceae	CA	Canada	NORTH_AMERICA	Nigrospora oryzae	Nigrospora oryzae (Berk. & Broome) Petch
4166460641	On lower culms, some insect feeding having occurred on 1% of crop	host: Agropyron cristatum	Poaceae	CA	Canada	NORTH_AMERICA	Nigrospora oryzae	Nigrospora oryzae (Berk. & Broome) Petch
4166460640	Isolated from beet seeds	Beta vulgaris	Amaranthaceae	CA	Canada	NORTH_AMERICA	Nigrospora oryzae	Nigrospora oryzae (Berk. & Broome) Petch
4166460639	Isolated from seeds of brome grass	host: Bromus sp.	Poaceae	CA	Canada	NORTH_AMERICA	Nigrospora oryzae	Nigrospora oryzae (Berk. & Broome) Petch
4166460637	Isolated from seeds of broad bean	host: Vicia faba	Fabaceae	CA	Canada	NORTH_AMERICA	Nigrospora oryzae	Nigrospora oryzae (Berk. & Broome) Petch
4166447385	Isolated from seeds	Helichrysum sp.	Asteraceae	PK	Pakistan	ASIA	Nigrospora oryzae	Nigrospora oryzae (Berk. & Broome) Petch
4166447384	Isolated from corn	host: Zea mays	Poaceae	CA	Canada	NORTH_AMERICA	Nigrospora oryzae	Nigrospora oryzae (Berk. & Broome) Petch
4166447382	Isolated from flax	Linum usitatissimum	Linaceae	CA	Canada	NORTH_AMERICA		Nigrospora Zimm.
4166447381	Isolated from seeds of meadow fescue	host: Festuca elatior	Poaceae	CA	Canada	NORTH_AMERICA	Nigrospora oryzae	Nigrospora oryzae (Berk. & Broome) Petch
4166447380	Isolated from brome grass	host: Bromus inermis	Poaceae	CA	Canada	NORTH_AMERICA	Nigrospora oryzae	Nigrospora oryzae (Berk. & Broome) Petch
4166447379	On corn seed	host: Zea mays	Poaceae	US	United States	NORTH_AMERICA	Nigrospora oryzae	Nigrospora oryzae (Berk. & Broome) Petch
4868884186		Phalaenopsis amabilis	Orchidaceae	MY	Malaysia	ASIA	Nigrospora oryzae	Nigrospora oryzae (Berk. & Broome) Petch
4166439384	On corn seeds	host: Zea mays	Poaceae	CA	Canada	NORTH_AMERICA	Nigrospora oryzae	Nigrospora oryzae (Berk. & Broome) Petch
4166439383	Isolated from tomato seeds	host: Lycopersicon esculentum	Solanaceae	US	United States	NORTH_AMERICA	Nigrospora oryzae	Nigrospora oryzae (Berk. & Broome) Petch
4166439381	On rotten wood		other plant	US	United States	NORTH_AMERICA	Nigrospora oryzae	Nigrospora oryzae (Berk. & Broome) Petch
4166439380	Isolated from hard red spring wheat	host: Triticum sp.	Poaceae	CA	Canada	NORTH_AMERICA	Nigrospora oryzae	Nigrospora oryzae (Berk. & Broome) Petch
4868873558		host':'Saccharum offieni'	Poaceae	MY	Malaysia	ASIA	Nigrospora oryzae	Nigrospora oryzae (Berk. & Broome) Petch
4868873525		Pseudotsuga silesonans	Pinaceae	MY	Malaysia	ASIA	Nigrospora oryzae	Nigrospora oryzae (Berk. & Broome) Petch
4166439377	Isolated from corn seed	host: Zea mays	Poaceae	CA	Canada	NORTH_AMERICA	Nigrospora oryzae	Nigrospora oryzae (Berk. & Broome) Petch
4166439376	Isolated from brown discoloration of wood of dead tree	host: Prunus serotina	Rosaceae	CA	Canada	NORTH_AMERICA	Nigrospora oryzae	Nigrospora oryzae (Berk. & Broome) Petch
4166401044	on wheat seed		Poaceae	CA	Canada	NORTH_AMERICA	Nigrospora oryzae	Nigrospora oryzae (Berk. & Broome) Petch
4166393029	on wheat kernels in moist chamber		Poaceae	CA	Canada	NORTH_AMERICA	Nigrospora oryzae	Nigrospora oryzae (Berk. & Broome) Petch
4166390152	on tomato		Solanaceae	CA	Canada	NORTH_AMERICA		Nigrospora Zimm.
4166390146	in stem	host: Bromus inermis	Poaceae	CA	Canada	NORTH_AMERICA	Nigrospora oryzae	Nigrospora oryzae (Berk. & Broome) Petch
4166390145	on Brome		-	CA	Canada	NORTH_AMERICA	Nigrospora oryzae	Nigrospora oryzae (Berk. & Broome) Petch
4166389026	on Oat grains in a moist chamber		Poaceae	CA	Canada	NORTH_AMERICA	Nigrospora oryzae	Nigrospora oryzae (Berk. & Broome) Petch
4166383139	back of Eng. Bldg.	host: Bromus inermis	Poaceae	CA	Canada	NORTH_AMERICA	Nigrospora oryzae	Nigrospora oryzae (Berk. & Broome) Petch
4166379133	on corn, causing rot of cobs		Poaceae	CA	Canada	NORTH_AMERICA	Nigrospora oryzae	Nigrospora oryzae (Berk. & Broome) Petch
4166379131	from old wheat roots		Poaceae	CA	Canada	NORTH_AMERICA		Nigrospora Zimm.
4166373074	air		air	CA	Canada	NORTH_AMERICA	Nigrospora oryzae	Nigrospora oryzae (Berk. & Broome) Petch
4166368493	on barley kernels on moist filter paper		Poaceae	CA	Canada	NORTH_AMERICA		Nigrospora Zimm.
4166344556	Isolated from seeds of Hairy Vetch	host: Vicia villosa	Fabaceae	CA	Canada	NORTH_AMERICA	Nigrospora oryzae	Nigrospora oryzae (Berk. & Broome) Petch
4166344555	Isolated from seeds of Crested Wheat Grass	host: Agropyron cristatum	Poaceae	CA	Canada	NORTH_AMERICA	Nigrospora oryzae	Nigrospora oryzae (Berk. & Broome) Petch
4166344554	Isolated from radish seeds	host: Raphanus sativus	Brassicaceae	CA	Canada	NORTH_AMERICA	Nigrospora oryzae	Nigrospora oryzae (Berk. & Broome) Petch
4166344553	from a moist chamber; On oat grains	host: Avena sativa	Poaceae	CA	Canada	NORTH_AMERICA	Nigrospora oryzae	Nigrospora oryzae (Berk. & Broome) Petch
4166344551	Isolated from soybean	host: Glycine max	Fabaceae	CA	Canada	NORTH_AMERICA	Nigrospora oryzae	Nigrospora oryzae (Berk. & Broome) Petch
4166344550	Isolated from broad bean seeds	host: Vicia faba	Fabaceae	CA	Canada	NORTH_AMERICA	Nigrospora oryzae	Nigrospora oryzae (Berk. & Broome) Petch
4166342627	Isolated from pea seed	host: [Pisum] [sativum]	Fabaceae	CA	Canada	NORTH_AMERICA	Nigrospora oryzae	Nigrospora oryzae (Berk. & Broome) Petch
4166342626	Isolated from radish seed	host: Raphanus sativus	Brassicaceae	CA	Canada	NORTH_AMERICA	Nigrospora oryzae	Nigrospora oryzae (Berk. & Broome) Petch
4868817426		host':'Oryza sativa'	Poaceae	MY	Malaysia	ASIA	Nigrospora oryzae	Nigrospora oryzae (Berk. & Broome) Petch
4166342624	from freezer stored seed; Isolated from seeds (either Anderson 474 or Montana 73)	host: Avena sativa	Poaceae	CA	Canada	NORTH_AMERICA	Nigrospora oryzae	Nigrospora oryzae (Berk. & Broome) Petch
4868770484		host':'Cocos nucifera'	Arecaceae	MY	Malaysia	ASIA	Nigrospora oryzae	Nigrospora oryzae (Berk. & Broome) Petch
4166342622	Isolated from seeds	Lactuca sativa	Asteraceae	CA	Canada	NORTH_AMERICA	Nigrospora oryzae	Nigrospora oryzae (Berk. & Broome) Petch
4868733242		Gigantochloa scortechinii	Poaceae	MY	Malaysia	ASIA	Nigrospora oryzae	Nigrospora oryzae (Berk. & Broome) Petch
4166341645	Isolated from seeds of Lyme Grass	host: Elymus virginicus	Poaceae	CA	Canada	NORTH_AMERICA	Nigrospora oryzae	Nigrospora oryzae (Berk. & Broome) Petch
4166341644	On wheat seeds	host: Triticum aestivum	Poaceae	CA	Canada	NORTH_AMERICA	Nigrospora oryzae	Nigrospora oryzae (Berk. & Broome) Petch
4166341643	Isolated from seed of Canada Blue Grass	host: Poa compressa	Poaceae	CA	Canada	NORTH_AMERICA	Nigrospora oryzae	Nigrospora oryzae (Berk. & Broome) Petch
4166341640	Isolated from stored wheat grain	host: Triticum sp.	Poaceae	CA	Canada	NORTH_AMERICA	Nigrospora oryzae	Nigrospora oryzae (Berk. & Broome) Petch
4166341639	Isolated from corn seeds	host: Zea mays	Poaceae	CA	Canada	NORTH_AMERICA	Nigrospora oryzae	Nigrospora oryzae (Berk. & Broome) Petch
4166341637	Isolated from seeds of soybean	host: Glycine max	Fabaceae	CA	Canada	NORTH_AMERICA	Nigrospora oryzae	Nigrospora oryzae (Berk. & Broome) Petch
4166337397	Isolated from corn seed	host: Zea mays	Poaceae	CA	Canada	NORTH_AMERICA	Nigrospora oryzae	Nigrospora oryzae (Berk. & Broome) Petch
4166337396	Isolated from seeds of Swiss Chard	Beta vulgaris var. cicla	Amaranthaceae	US	United States	NORTH_AMERICA	Nigrospora oryzae	Nigrospora oryzae (Berk. & Broome) Petch
4868718919		Iris	Iridaceae	MY	Malaysia	ASIA	Nigrospora oryzae	Nigrospora oryzae (Berk. & Broome) Petch
4166337392	Isolated from pea seeds	Lathyrus sp.	Fabaceae	CA	Canada	NORTH_AMERICA	Nigrospora oryzae	Nigrospora oryzae (Berk. & Broome) Petch
4166337391	in greenhouse; On barley heads smutted with Ustilago nuda	Hordeum sp.	Poaceae	CA	Canada	NORTH_AMERICA	Nigrospora oryzae	Nigrospora oryzae (Berk. & Broome) Petch
4166337389	Isolated from pepper seeds	host: Capsicum annuum	Solanaceae	US	United States	NORTH_AMERICA	Nigrospora oryzae	Nigrospora oryzae (Berk. & Broome) Petch
4166334310	On pea seeds	host: [Pisum] [sativum]	Fabaceae	CA	Canada	NORTH_AMERICA	Nigrospora oryzae	Nigrospora oryzae (Berk. & Broome) Petch
4166334309		host: Setaria italica	Poaceae	CA	Canada	NORTH_AMERICA	Nigrospora oryzae	Nigrospora oryzae (Berk. & Broome) Petch
4166334308	Isolated from rye	host: Secale cereale	Poaceae	CA	Canada	NORTH_AMERICA	Nigrospora oryzae	Nigrospora oryzae (Berk. & Broome) Petch
4166334307		host: Prunus mahaleb var. "Montmorency"	Rosaceae	CA	Canada	NORTH_AMERICA	Nigrospora oryzae	Nigrospora oryzae (Berk. & Broome) Petch
4166334306	Isolated from sunflower seeds	Helianthus annuus	Asteraceae	CA	Canada	NORTH_AMERICA	Nigrospora oryzae	Nigrospora oryzae (Berk. & Broome) Petch
4166334305	Isolated from corn seeds	host: Zea mays	Poaceae	CA	Canada	NORTH_AMERICA	Nigrospora oryzae	Nigrospora oryzae (Berk. & Broome) Petch
4166334304	Isolated from corn	host: Zea mays	Poaceae	US	United States	NORTH_AMERICA	Nigrospora oryzae	Nigrospora oryzae (Berk. & Broome) Petch
4166334303	Isolated from living leaves	Tilia dasystyla	Malvaceae	CA	Canada	NORTH_AMERICA	Nigrospora oryzae	Nigrospora oryzae (Berk. & Broome) Petch
4868702372		host':'Saccharum offieni'	Poaceae	MY	Malaysia	ASIA	Nigrospora sacchari	Nigrospora sacchari (Speg.) E.W.Mason
4166283412	Artocarpi integrifolii in foliis	Artocarpus integrifolia	Moraceae	PH	Philippines	ASIA	Nigrospora oryzae	Nigrospora oryzae (Berk. & Broome) Petch
4166273027	on seed of Regent wheat		Poaceae	CA	Canada	NORTH_AMERICA	Nigrospora oryzae	Nigrospora oryzae (Berk. & Broome) Petch
4166272026	on Apex wheat kernels		Poaceae	CA	Canada	NORTH_AMERICA	Nigrospora oryzae	Nigrospora oryzae (Berk. & Broome) Petch
4166270043	on potato dextrose agar (15 da.)		-	CA	Canada	NORTH_AMERICA	Nigrospora oryzae	Nigrospora oryzae (Berk. & Broome) Petch
4166270042	on Barley heads		Poaceae	CA	Canada	NORTH_AMERICA	Nigrospora oryzae	Nigrospora oryzae (Berk. & Broome) Petch
4166269035	on seed of Regent wheat		Poaceae	CA	Canada	NORTH_AMERICA	Nigrospora oryzae	Nigrospora oryzae (Berk. & Broome) Petch
4868679650		Coriandrum sativum	Apiaceae	MY	Malaysia	ASIA	Nigrospora oryzae	Nigrospora oryzae (Berk. & Broome) Petch
4166263138		host: Bromus sp.	Poaceae	CA	Canada	NORTH_AMERICA		Nigrospora Zimm.
4166262139	on wheat		Poaceae	CA	Canada	NORTH_AMERICA	Nigrospora oryzae	Nigrospora oryzae (Berk. & Broome) Petch
4166261148	(Poaceae)	host: Agropyron tenerum	Poaceae	CA	Canada	NORTH_AMERICA		Nigrospora Zimm.
4166260133	on heads	host: Bromus inermis	Poaceae	CA	Canada	NORTH_AMERICA	Nigrospora oryzae	Nigrospora oryzae (Berk. & Broome) Petch
4166254860	(Poaceae)	host: Oryza sativa	Poaceae	IN	India	ASIA	Nigrospora oryzae	Nigrospora oryzae (Berk. & Broome) Petch
4166251495	on wheat kernels on moist filter paper		Poaceae	CA	Canada	NORTH_AMERICA		Nigrospora Zimm.
4166251021	field; leaf	host: Glycine max	Fabaceae	CA	Canada	NORTH_AMERICA		Nigrospora Zimm.
4166248496	on oat kernels on moist filter paper		-	CA	Canada	NORTH_AMERICA		Nigrospora Zimm.
4153320233		Clematis chinensis	Ranunculaceae	CN	China	ASIA	Nigrospora pyriformis	Nigrospora pyriformis Mei Wang & L.Cai
4153313200		Clematis chinensis	Ranunculaceae	CN	China	ASIA	Nigrospora pyriformis	Nigrospora pyriformis Mei Wang & L.Cai
4153312962		Alpinia purpurata	Zingiberaceae	TH	Thailand	ASIA	Nigrospora oryzae	Nigrospora oryzae (Berk. & Broome) Petch
4868679307		host':'Glycine max'	Fabaceae	MY	Malaysia	ASIA	Nigrospora oryzae	Nigrospora oryzae (Berk. & Broome) Petch
4868669534		host':'Theobroma cacao'	Malvaceae	MY	Malaysia	ASIA	Nigrospora sacchari	Nigrospora sacchari (Speg.) E.W.Mason
4868656010		host':'Theobroma cacao'	Malvaceae	MY	Malaysia	ASIA	Nigrospora oryzae	Nigrospora oryzae (Berk. & Broome) Petch
4153307987		Alpinia purpurata	Zingiberaceae	TH	Thailand	ASIA	Nigrospora oryzae	Nigrospora oryzae (Berk. & Broome) Petch
4868645635		host':'Ananas sativus'	Bromeliaceae	MY	Malaysia	ASIA		Nigrospora Zimm.
4868645501		host':'Saccharum officinarum'	Poaceae	MY	Malaysia	ASIA	Nigrospora sacchari	Nigrospora sacchari (Speg.) E.W.Mason
4153305338		Glycines max	Fabaceae	US	United States	NORTH_AMERICA	Nigrospora macarangae	Nigrospora macarangae Tennakoon, C.H.Kuo & K.D.Hyde
4153303165		Glycines max	Fabaceae	US	United States	NORTH_AMERICA	Nigrospora osmanthi	Nigrospora osmanthi Mei Wang & L.Cai
4153301222		Glycines max	Fabaceae	US	United States	NORTH_AMERICA	Nigrospora pyriformis	Nigrospora pyriformis Mei Wang & L.Cai
4153297036		plant	other plant	CN	China	ASIA	Nigrospora oryzae	Nigrospora oryzae (Berk. & Broome) Petch
3968739804		Pandanus amaryllifolius	Pandanaceae	MY	Malaysia	ASIA	Nigrospora aurantiaca	Nigrospora aurantiaca Mei Wang & L.Cai
3968738740		Pandanus amaryllifolius	Pandanaceae	MY	Malaysia	ASIA	Nigrospora aurantiaca	Nigrospora aurantiaca Mei Wang & L.Cai
3968737911		Pandanus amaryllifolius	Pandanaceae	MY	Malaysia	ASIA	Nigrospora aurantiaca	Nigrospora aurantiaca Mei Wang & L.Cai
3968734781		Pandanus amaryllifolius	Pandanaceae	MY	Malaysia	ASIA	Nigrospora aurantiaca	Nigrospora aurantiaca Mei Wang & L.Cai
3968732092		Selenicereus megalanthus	Cactaceae	MY	Malaysia	ASIA	Nigrospora oryzae	Nigrospora oryzae (Berk. & Broome) Petch
3968731142		Selenicereus megalanthus	Cactaceae	MY	Malaysia	ASIA	Nigrospora oryzae	Nigrospora oryzae (Berk. & Broome) Petch
3968728132		Selenicereus megalanthus	Cactaceae	MY	Malaysia	ASIA	Nigrospora oryzae	Nigrospora oryzae (Berk. & Broome) Petch
4153289061		Camellia sinensis	Theaceae	IN	India	ASIA	Nigrospora oryzae	Nigrospora oryzae (Berk. & Broome) Petch
3968726214		Selenicereus megalanthus	Cactaceae	MY	Malaysia	ASIA	Nigrospora oryzae	Nigrospora oryzae (Berk. & Broome) Petch
3817765693		Pandanus amaryllifolius	Pandanaceae	MY	Malaysia	ASIA	Nigrospora aurantiaca	Nigrospora aurantiaca Mei Wang & L.Cai
4153279714		Manihot esculenta	Euphorbiaceae	BR	Brazil	SOUTH_AMERICA	Nigrospora hainanensis	Nigrospora hainanensis Mei Wang & L.Cai
4153279480		broadbean	Fabaceae	CN	China	ASIA	Nigrospora chinensis	Nigrospora chinensis Mei Wang & L.Cai
4153279479		broadbean	Fabaceae	CN	China	ASIA	Nigrospora chinensis	Nigrospora chinensis Mei Wang & L.Cai
4153279478		broadbean	Fabaceae	CN	China	ASIA	Nigrospora oryzae	Nigrospora oryzae (Berk. & Broome) Petch
4153279477		broadbean	Fabaceae	CN	China	ASIA	Nigrospora oryzae	Nigrospora oryzae (Berk. & Broome) Petch
4153279476		broadbean	Fabaceae	CN	China	ASIA	Nigrospora vesicularifera	Nigrospora vesicularifera M.Raza & L.Cai
4153279475		broadbean	Fabaceae	CN	China	ASIA	Nigrospora chinensis	Nigrospora chinensis Mei Wang & L.Cai
4153278408		broadbean	Fabaceae	CN	China	ASIA	Nigrospora chinensis	Nigrospora chinensis Mei Wang & L.Cai
4153278407		broadbean	Fabaceae	CN	China	ASIA	Nigrospora vesicularifera	Nigrospora vesicularifera M.Raza & L.Cai
4153278406		broadbean	Fabaceae	CN	China	ASIA	Nigrospora oryzae	Nigrospora oryzae (Berk. & Broome) Petch
4153278405		broadbean	Fabaceae	CN	China	ASIA	Nigrospora oryzae	Nigrospora oryzae (Berk. & Broome) Petch
4153278404		broadbean	Fabaceae	CN	China	ASIA	Nigrospora oryzae	Nigrospora oryzae (Berk. & Broome) Petch
4153278403		broadbean	Fabaceae	CN	China	ASIA	Nigrospora chinensis	Nigrospora chinensis Mei Wang & L.Cai
4153278402		broadbean	Fabaceae	CN	China	ASIA	Nigrospora chinensis	Nigrospora chinensis Mei Wang & L.Cai
4153277540		broadbean	Fabaceae	CN	China	ASIA	Nigrospora musae	Nigrospora musae McLennan & Hoëtte
4153277539		broadbean	Fabaceae	CN	China	ASIA	Nigrospora oryzae	Nigrospora oryzae (Berk. & Broome) Petch
4153277538		broadbean	Fabaceae	CN	China	ASIA	Nigrospora oryzae	Nigrospora oryzae (Berk. & Broome) Petch
4153277537		broadbean	Fabaceae	CN	China	ASIA	Nigrospora oryzae	Nigrospora oryzae (Berk. & Broome) Petch
4153277536		broadbean	Fabaceae	CN	China	ASIA	Nigrospora chinensis	Nigrospora chinensis Mei Wang & L.Cai
4153276523		broadbean	Fabaceae	CN	China	ASIA	Nigrospora chinensis	Nigrospora chinensis Mei Wang & L.Cai
4153276522		broadbean	Fabaceae	CN	China	ASIA	Nigrospora oryzae	Nigrospora oryzae (Berk. & Broome) Petch
4153276521		broadbean	Fabaceae	CN	China	ASIA	Nigrospora oryzae	Nigrospora oryzae (Berk. & Broome) Petch
4153276520		broadbean	Fabaceae	CN	China	ASIA	Nigrospora musae	Nigrospora musae McLennan & Hoëtte
4153275829		Zinnia elegans	Asteraceae	CN	China	ASIA	Nigrospora musae	Nigrospora musae McLennan & Hoëtte
4153275522		broadbean	Fabaceae	CN	China	ASIA	Nigrospora chinensis	Nigrospora chinensis Mei Wang & L.Cai
4153275521		broadbean	Fabaceae	CN	China	ASIA	Nigrospora musae	Nigrospora musae McLennan & Hoëtte
4153275520		broadbean	Fabaceae	CN	China	ASIA	Nigrospora oryzae	Nigrospora oryzae (Berk. & Broome) Petch
4153275519		broadbean	Fabaceae	CN	China	ASIA	Nigrospora oryzae	Nigrospora oryzae (Berk. & Broome) Petch
4153275518		broadbean	Fabaceae	CN	China	ASIA	Nigrospora chinensis	Nigrospora chinensis Mei Wang & L.Cai
4153274756		Manihot esculenta	Euphorbiaceae	BR	Brazil	SOUTH_AMERICA	Nigrospora hainanensis	Nigrospora hainanensis Mei Wang & L.Cai
4153274530		broadbean	Fabaceae	CN	China	ASIA	Nigrospora chinensis	Nigrospora chinensis Mei Wang & L.Cai
4153274529		broadbean	Fabaceae	CN	China	ASIA	Nigrospora oryzae	Nigrospora oryzae (Berk. & Broome) Petch
4153274528		broadbean	Fabaceae	CN	China	ASIA	Nigrospora oryzae	Nigrospora oryzae (Berk. & Broome) Petch
4153274527		broadbean	Fabaceae	CN	China	ASIA	Nigrospora musae	Nigrospora musae McLennan & Hoëtte
4153274526		broadbean	Fabaceae	CN	China	ASIA	Nigrospora chinensis	Nigrospora chinensis Mei Wang & L.Cai
4153273552		broadbean	Fabaceae	CN	China	ASIA	Nigrospora chinensis	Nigrospora chinensis Mei Wang & L.Cai
4153273551		broadbean	Fabaceae	CN	China	ASIA	Nigrospora musae	Nigrospora musae McLennan & Hoëtte
4153273550		broadbean	Fabaceae	CN	China	ASIA	Nigrospora oryzae	Nigrospora oryzae (Berk. & Broome) Petch
4153273549		broadbean	Fabaceae	CN	China	ASIA	Nigrospora musae	Nigrospora musae McLennan & Hoëtte
4153273548		broadbean	Fabaceae	CN	China	ASIA	Nigrospora chinensis	Nigrospora chinensis Mei Wang & L.Cai
4153273020		Zinnia elegans Jacq	Asteraceae	CN	China	ASIA	Nigrospora musae	Nigrospora musae McLennan & Hoëtte
4153272467		broadbean	Fabaceae	CN	China	ASIA	Nigrospora chinensis	Nigrospora chinensis Mei Wang & L.Cai
4153272466		broadbean	Fabaceae	CN	China	ASIA	Nigrospora vesicularifera	Nigrospora vesicularifera M.Raza & L.Cai
4153272465		broadbean	Fabaceae	CN	China	ASIA	Nigrospora oryzae	Nigrospora oryzae (Berk. & Broome) Petch
4153272464		broadbean	Fabaceae	CN	China	ASIA	Nigrospora oryzae	Nigrospora oryzae (Berk. & Broome) Petch
4153272463		broadbean	Fabaceae	CN	China	ASIA	Nigrospora oryzae	Nigrospora oryzae (Berk. & Broome) Petch
4153272462		broadbean	Fabaceae	CN	China	ASIA	Nigrospora vesicularifera	Nigrospora vesicularifera M.Raza & L.Cai
4153272461		broadbean	Fabaceae	CN	China	ASIA	Nigrospora chinensis	Nigrospora chinensis Mei Wang & L.Cai
4153267928		Nephelium lappaceum	Sapindaceae	PH	Philippines	ASIA	Nigrospora lacticolonia	Nigrospora lacticolonia Mei Wang & L.Cai
4153265890		Nephelium lappaceum	Sapindaceae	PH	Philippines	ASIA	Nigrospora lacticolonia	Nigrospora lacticolonia Mei Wang & L.Cai
4153263608		Phragmites australis	Poaceae	US	United States	NORTH_AMERICA	Nigrospora osmanthi	Nigrospora osmanthi Mei Wang & L.Cai
4153262672		potato	Solanaceae	CN	China	ASIA	Nigrospora oryzae	Nigrospora oryzae (Berk. & Broome) Petch
4153262328		Manihot esculenta	Euphorbiaceae	BR	Brazil	SOUTH_AMERICA	Nigrospora hainanensis	Nigrospora hainanensis Mei Wang & L.Cai
4153262307		Manihot esculenta	Euphorbiaceae	BR	Brazil	SOUTH_AMERICA	Nigrospora vesicularifera	Nigrospora vesicularifera M.Raza & L.Cai
4153261562		Phragmites australis	Poaceae	US	United States	NORTH_AMERICA	Nigrospora osmanthi	Nigrospora osmanthi Mei Wang & L.Cai
4153261305		Manihot esculenta	Euphorbiaceae	BR	Brazil	SOUTH_AMERICA	Nigrospora hainanensis	Nigrospora hainanensis Mei Wang & L.Cai
4153260398		Manihot esculenta	Euphorbiaceae	BR	Brazil	SOUTH_AMERICA	Nigrospora hainanensis	Nigrospora hainanensis Mei Wang & L.Cai
4153260397		Manihot esculenta	Euphorbiaceae	BR	Brazil	SOUTH_AMERICA	Nigrospora hainanensis	Nigrospora hainanensis Mei Wang & L.Cai
4153260328		Manihot esculenta	Euphorbiaceae	BR	Brazil	SOUTH_AMERICA	Nigrospora lacticolonia	Nigrospora lacticolonia Mei Wang & L.Cai
4153259339		Manihot esculenta	Euphorbiaceae	BR	Brazil	SOUTH_AMERICA	Nigrospora hainanensis	Nigrospora hainanensis Mei Wang & L.Cai
4153259316		Manihot esculenta	Euphorbiaceae	BR	Brazil	SOUTH_AMERICA	Nigrospora pyriformis	Nigrospora pyriformis Mei Wang & L.Cai
4153258391		Manihot esculenta	Euphorbiaceae	BR	Brazil	SOUTH_AMERICA	Nigrospora hainanensis	Nigrospora hainanensis Mei Wang & L.Cai
4153258321		Manihot esculenta	Euphorbiaceae	BR	Brazil	SOUTH_AMERICA	Nigrospora pyriformis	Nigrospora pyriformis Mei Wang & L.Cai
4153257603		Phragmites australis	Poaceae	US	United States	NORTH_AMERICA	Nigrospora osmanthi	Nigrospora osmanthi Mei Wang & L.Cai
4153256677		potato	Solanaceae	CN	China	ASIA	Nigrospora oryzae	Nigrospora oryzae (Berk. & Broome) Petch
4153256329		Manihot esculenta	Euphorbiaceae	BR	Brazil	SOUTH_AMERICA	Nigrospora vesicularifera	Nigrospora vesicularifera M.Raza & L.Cai
4153256328		Manihot esculenta	Euphorbiaceae	BR	Brazil	SOUTH_AMERICA	Nigrospora hainanensis	Nigrospora hainanensis Mei Wang & L.Cai
4153256300		Manihot esculenta	Euphorbiaceae	BR	Brazil	SOUTH_AMERICA	Nigrospora hainanensis	Nigrospora hainanensis Mei Wang & L.Cai
3817764698		Pyrrosia adnascens	Polypodiaceae	MY	Malaysia	ASIA	Nigrospora oryzae	Nigrospora oryzae (Berk. & Broome) Petch
4153251284		Manihot esculenta	Euphorbiaceae	BR	Brazil	SOUTH_AMERICA	Nigrospora lacticolonia	Nigrospora lacticolonia Mei Wang & L.Cai
3817601464		Pandanus amaryllifolius	Pandanaceae	MY	Malaysia	ASIA	Nigrospora aurantiaca	Nigrospora aurantiaca Mei Wang & L.Cai
4153242440		Water Lettuce	Araceae	CN	China	ASIA	Nigrospora osmanthi	Nigrospora osmanthi Mei Wang & L.Cai
4104533965		host: Zea mays	Poaceae	US	United States	NORTH_AMERICA	Nigrospora oryzae	Nigrospora oryzae (Berk. & Broome) Petch
4104510366	Rubus sp.		Rosaceae	US	United States	NORTH_AMERICA	Nigrospora oryzae	Nigrospora oryzae (Berk. & Broome) Petch
4104445558	Beebe Lake; on soil		soil	US	United States	NORTH_AMERICA	Nigrospora oryzae	Nigrospora oryzae (Berk. & Broome) Petch
4104434635	Zea mays (Corn - 0h51A x B8)	host: Zea mays	Poaceae	US	United States	NORTH_AMERICA	Nigrospora oryzae	Nigrospora oryzae (Berk. & Broome) Petch
4100070451		host: Zea mays	Poaceae	US	United States	NORTH_AMERICA	Nigrospora oryzae	Nigrospora oryzae (Berk. & Broome) Petch
4100022041	leaves, incubated	host: Andropogon gerardii	Poaceae	US	United States	NORTH_AMERICA	Nigrospora oryzae	Nigrospora oryzae (Berk. & Broome) Petch
4100022033	culms and infl, for I.D.	Arthraxon hispidus	Poaceae	US	United States	NORTH_AMERICA	Nigrospora oryzae	Nigrospora oryzae (Berk. & Broome) Petch
4100022029		host: Dactylis glomerata	Poaceae	US	United States	NORTH_AMERICA	Nigrospora oryzae	Nigrospora oryzae (Berk. & Broome) Petch
4100022026	leaves, incubated	host: Dactylis glomerata	Poaceae	US	United States	NORTH_AMERICA	Nigrospora oryzae	Nigrospora oryzae (Berk. & Broome) Petch
4100022024		Hakonechloa macra	Poaceae	US	United States	NORTH_AMERICA	Nigrospora oryzae	Nigrospora oryzae (Berk. & Broome) Petch
4100021141	rachides, dead leaves	host: Sabal palmetto	Arecaceae	US	United States	NORTH_AMERICA	Nigrospora oryzae	Nigrospora oryzae (Berk. & Broome) Petch
4100021052		host: Arundo donax	Poaceae	US	United States	NORTH_AMERICA	Nigrospora oryzae	Nigrospora oryzae (Berk. & Broome) Petch
4100021051		Miscanthus sinensis	Poaceae	US	United States	NORTH_AMERICA	Nigrospora oryzae	Nigrospora oryzae (Berk. & Broome) Petch
4100021041	spikelets	Aristida oligantha	Poaceae	US	United States	NORTH_AMERICA	Nigrospora oryzae	Nigrospora oryzae (Berk. & Broome) Petch
4100021033		host: Andropogon gerardii	Poaceae	US	United States	NORTH_AMERICA	Nigrospora oryzae	Nigrospora oryzae (Berk. & Broome) Petch
4100021021		host: Poa compressa	Poaceae	US	United States	NORTH_AMERICA	Nigrospora oryzae	Nigrospora oryzae (Berk. & Broome) Petch
4100021019		Muhlenbergia sylvatica	Poaceae	US	United States	NORTH_AMERICA	Nigrospora oryzae	Nigrospora oryzae (Berk. & Broome) Petch
4099860373	creeping	host: Selaginella sp.	Selaginellaceae	BR	Brazil	SOUTH_AMERICA	Nigrospora oryzae	Nigrospora oryzae (Berk. & Broome) Petch
3817597355		Pandanus amaryllifolius	Pandanaceae	MY	Malaysia	ASIA	Nigrospora aurantiaca	Nigrospora aurantiaca Mei Wang & L.Cai
3817587722		Selenicereus megalanthus	Cactaceae	MY	Malaysia	ASIA	Nigrospora oryzae	Nigrospora oryzae (Berk. & Broome) Petch
3761674534	Indomalayan		-	MY	Malaysia	ASIA	Nigrospora oryzae	Nigrospora oryzae (Berk. & Broome) Petch
3761668555	Indomalayan		-	MY	Malaysia	ASIA	Nigrospora zimmermanii	Nigrospora zimmermanii Crous
3761666639	Indomalayan		-	MY	Malaysia	ASIA	Nigrospora musae	Nigrospora musae McLennan & Hoëtte
4099845259		host: Phyllostachys bambusoides	Poaceae	US	United States	NORTH_AMERICA	Nigrospora oryzae	Nigrospora oryzae (Berk. & Broome) Petch
4099845258	Dung	host: NULL	Dung	US	United States	NORTH_AMERICA	Nigrospora oryzae	Nigrospora oryzae (Berk. & Broome) Petch
4099829804	rachis, dead leaf	host: Sabal palmetto	Arecaceae	US	United States	NORTH_AMERICA	Nigrospora oryzae	Nigrospora oryzae (Berk. & Broome) Petch
4099829755	Prairie Dropseed	host: Sporobolus heterolepis	Poaceae	US	United States	NORTH_AMERICA	Nigrospora oryzae	Nigrospora oryzae (Berk. & Broome) Petch
4099829721	spikelets	host: Chasmanthium latifolium	Poaceae	US	United States	NORTH_AMERICA	Nigrospora oryzae	Nigrospora oryzae (Berk. & Broome) Petch
4099829711		host: Andropogon scoparius	Poaceae	US	United States	NORTH_AMERICA	Nigrospora oryzae	Nigrospora oryzae (Berk. & Broome) Petch
3761661696	Indomalayan		-	MY	Malaysia	ASIA	Nigrospora oryzae	Nigrospora oryzae (Berk. & Broome) Petch
3761653777	Indomalayan		-	MY	Malaysia	ASIA		Nigrospora Zimm.
4099653037	On segments of dead leaves	host: Sabal palmetto	Arecaceae	US	United States	NORTH_AMERICA	Nigrospora oryzae	Nigrospora oryzae (Berk. & Broome) Petch
4099645371	creeping	host: Selaginella sp.	Selaginellaceae	BR	Brazil	SOUTH_AMERICA	Nigrospora oryzae	Nigrospora oryzae (Berk. & Broome) Petch
4099645370		Boerhavia coccinea	Nyctaginaceae	US	United States	NORTH_AMERICA	Nigrospora oryzae	Nigrospora oryzae (Berk. & Broome) Petch
3761621920	Indomalayan		-	MY	Malaysia	ASIA	Nigrospora zimmermanii	Nigrospora zimmermanii Crous
3761415592	Indomalayan		-	MY	Malaysia	ASIA		Nigrospora Zimm.
3761405802	Indomalayan		-	MY	Malaysia	ASIA	Nigrospora zimmermanii	Nigrospora zimmermanii Crous
3761404786	Indomalayan		-	MY	Malaysia	ASIA	Nigrospora zimmermanii	Nigrospora zimmermanii Crous
3761384306	Indomalayan		-	MY	Malaysia	ASIA	Nigrospora oryzae	Nigrospora oryzae (Berk. & Broome) Petch
4099640384	wood, isolate	host: Prunus serotina	Rosaceae	CA	Canada	NORTH_AMERICA	Nigrospora oryzae	Nigrospora oryzae (Berk. & Broome) Petch
3761379138	Indomalayan		-	MY	Malaysia	ASIA	Nigrospora zimmermanii	Nigrospora zimmermanii Crous
3761377163	Indomalayan		-	MY	Malaysia	ASIA	Nigrospora oryzae	Nigrospora oryzae (Berk. & Broome) Petch
3761369822	Indomalayan		-	MY	Malaysia	ASIA	Nigrospora zimmermanii	Nigrospora zimmermanii Crous
3349311620		Acacia mangium	Fabaceae	MY	Malaysia	ASIA	Nigrospora oryzae	Nigrospora oryzae (Berk. & Broome) Petch
3349283891		Acacia mangium	Fabaceae	MY	Malaysia	ASIA	Nigrospora oryzae	Nigrospora oryzae (Berk. & Broome) Petch
3349283889		Acacia mangium	Fabaceae	MY	Malaysia	ASIA	Nigrospora oryzae	Nigrospora oryzae (Berk. & Broome) Petch
4099631398		host: Zea mays	Poaceae	US	United States	NORTH_AMERICA	Nigrospora oryzae	Nigrospora oryzae (Berk. & Broome) Petch
4099631397	stem	host: Oryza sativa	Poaceae	TH	Thailand	ASIA	Nigrospora oryzae	Nigrospora oryzae (Berk. & Broome) Petch
3349283888		Acacia mangium	Fabaceae	MY	Malaysia	ASIA	Nigrospora oryzae	Nigrospora oryzae (Berk. & Broome) Petch
3349260931		Acacia mangium	Fabaceae	MY	Malaysia	ASIA	Nigrospora oryzae	Nigrospora oryzae (Berk. & Broome) Petch
3349260929		Acacia mangium	Fabaceae	MY	Malaysia	ASIA	Nigrospora oryzae	Nigrospora oryzae (Berk. & Broome) Petch
3349260928		Acacia mangium	Fabaceae	MY	Malaysia	ASIA	Nigrospora oryzae	Nigrospora oryzae (Berk. & Broome) Petch
4099631392		host: Sorghastrum nutans	Poaceae	US	United States	NORTH_AMERICA		Nigrospora Zimm.
4099631369	stalks old	host: Zea mays	Poaceae	US	United States	NORTH_AMERICA	Nigrospora oryzae	Nigrospora oryzae (Berk. & Broome) Petch
4099627261	grains; Cv. evergreen sweet	host: Zea mays	Poaceae	US	United States	NORTH_AMERICA	Nigrospora oryzae	Nigrospora oryzae (Berk. & Broome) Petch
4099627260		host: Phyllostachys bambusoides	Poaceae	US	United States	NORTH_AMERICA	Nigrospora oryzae	Nigrospora oryzae (Berk. & Broome) Petch
4099627259		host: Substrate Undetermined	-	CN	China	ASIA	Nigrospora oryzae	Nigrospora oryzae (Berk. & Broome) Petch
4099622264		host: Saccharum officinarum	Poaceae	US	United States	NORTH_AMERICA	Nigrospora oryzae	Nigrospora oryzae (Berk. & Broome) Petch
3349220054		watermelon (Citrullus lanatus)	Cucurbitaceae	MY	Malaysia	ASIA	Nigrospora oryzae	Nigrospora oryzae (Berk. & Broome) Petch
4099621968	cob	host: Zea mays	Poaceae	US	United States	NORTH_AMERICA	Nigrospora oryzae	Nigrospora oryzae (Berk. & Broome) Petch
3349207763		Acacia mangium	Fabaceae	MY	Malaysia	ASIA	Nigrospora oryzae	Nigrospora oryzae (Berk. & Broome) Petch
3349196036		Orthosiphon stamineus	Lamiaceae	MY	Malaysia	ASIA	Nigrospora osmanthi	Nigrospora osmanthi Mei Wang & L.Cai
3349168925		Acacia mangium	Fabaceae	MY	Malaysia	ASIA	Nigrospora oryzae	Nigrospora oryzae (Berk. & Broome) Petch
3349113597		Acacia mangium	Fabaceae	MY	Malaysia	ASIA	Nigrospora oryzae	Nigrospora oryzae (Berk. & Broome) Petch
4099610275		host: Substrate Undetermined	-	US	United States	NORTH_AMERICA	Nigrospora oryzae	Nigrospora oryzae (Berk. & Broome) Petch
4099606806	rachis, dead leaf	host: Sabal palmetto	Arecaceae	US	United States	NORTH_AMERICA	Nigrospora oryzae	Nigrospora oryzae (Berk. & Broome) Petch
4099606751		Zoysia japonica	Poaceae	US	United States	NORTH_AMERICA	Nigrospora oryzae	Nigrospora oryzae (Berk. & Broome) Petch
4099606727		host: Panicum virgatum	Poaceae	US	United States	NORTH_AMERICA	Nigrospora oryzae	Nigrospora oryzae (Berk. & Broome) Petch
4099606719	spikelet	Aristida purpurascens	Poaceae	US	United States	NORTH_AMERICA	Nigrospora oryzae	Nigrospora oryzae (Berk. & Broome) Petch
4099606711	leaf spots	host: Dichanthelium sphaerocarpon	Poaceae	US	United States	NORTH_AMERICA	Nigrospora oryzae	Nigrospora oryzae (Berk. & Broome) Petch
4099591156	branch, dead	host: NULL	other plant	US	United States	NORTH_AMERICA	Nigrospora oryzae	Nigrospora oryzae (Berk. & Broome) Petch
4099591095		host: Festuca elatior	Poaceae	US	United States	NORTH_AMERICA	Nigrospora oryzae	Nigrospora oryzae (Berk. & Broome) Petch
4099591053	leaf spots; leaves, incubated	host: Bouteloua curtipendula	Poaceae	US	United States	NORTH_AMERICA	Nigrospora oryzae	Nigrospora oryzae (Berk. & Broome) Petch
4099584071		host: Setaria faberi	Poaceae	US	United States	NORTH_AMERICA	Nigrospora oryzae	Nigrospora oryzae (Berk. & Broome) Petch
4099584068		Chloris verticillata	Poaceae	US	United States	NORTH_AMERICA	Nigrospora oryzae	Nigrospora oryzae (Berk. & Broome) Petch
4099584024		host: Andropogon gerardii	Poaceae	US	United States	NORTH_AMERICA	Nigrospora oryzae	Nigrospora oryzae (Berk. & Broome) Petch
4099528588		Phyllosticta sorghina, Bipolaris setariae, Stemphylium botryosum; Host: Setaria faberi	Poaceae	US	United States	NORTH_AMERICA	Nigrospora oryzae	Nigrospora oryzae (Berk. & Broome) Petch
3347340641		Acacia mangium	Fabaceae	MY	Malaysia	ASIA	Nigrospora oryzae	Nigrospora oryzae (Berk. & Broome) Petch
4099420062	old corn stalks	host: Zea mays	Poaceae	US	United States	NORTH_AMERICA	Nigrospora oryzae	Nigrospora oryzae (Berk. & Broome) Petch
4099383377		Paspalum notatum	Poaceae	US	United States	NORTH_AMERICA	Nigrospora oryzae	Nigrospora oryzae (Berk. & Broome) Petch
3347340045		Orthosiphon stamineus	Lamiaceae	MY	Malaysia	ASIA	Nigrospora osmanthi	Nigrospora osmanthi Mei Wang & L.Cai
3347339641		Acacia mangium	Fabaceae	MY	Malaysia	ASIA	Nigrospora oryzae	Nigrospora oryzae (Berk. & Broome) Petch
4099383374		host: Oryza sativa	Poaceae	US	United States	NORTH_AMERICA	Nigrospora oryzae	Nigrospora oryzae (Berk. & Broome) Petch
3347326694		Acacia mangium	Fabaceae	MY	Malaysia	ASIA	Nigrospora oryzae	Nigrospora oryzae (Berk. & Broome) Petch
3347319709		Acacia mangium	Fabaceae	MY	Malaysia	ASIA	Nigrospora oryzae	Nigrospora oryzae (Berk. & Broome) Petch
4099365261		host: Saccharum officinarum	Poaceae	US	United States	NORTH_AMERICA	Nigrospora oryzae	Nigrospora oryzae (Berk. & Broome) Petch
3347309037		Orthosiphon stamineus	Lamiaceae	MY	Malaysia	ASIA	Nigrospora osmanthi	Nigrospora osmanthi Mei Wang & L.Cai
4099343731		host: Sporobolus vaginiflorus	Poaceae	US	United States	NORTH_AMERICA	Nigrospora oryzae	Nigrospora oryzae (Berk. & Broome) Petch
4099343722		host: Cynodon dactylon	Poaceae	US	United States	NORTH_AMERICA	Nigrospora oryzae	Nigrospora oryzae (Berk. & Broome) Petch
4099343709	foliage	host: Elymus riparius	Poaceae	US	United States	NORTH_AMERICA	Nigrospora oryzae	Nigrospora oryzae (Berk. & Broome) Petch
4099343679		host: Tripsacum dactyloides	Poaceae	US	United States	NORTH_AMERICA	Nigrospora oryzae	Nigrospora oryzae (Berk. & Broome) Petch
4099218873	old stalks	host: Zea mays	Poaceae	US	United States	NORTH_AMERICA	Nigrospora oryzae	Nigrospora oryzae (Berk. & Broome) Petch
3347308642		Acacia mangium	Fabaceae	MY	Malaysia	ASIA	Nigrospora oryzae	Nigrospora oryzae (Berk. & Broome) Petch
3347282030		Orthosiphon stamineus	Lamiaceae	MY	Malaysia	ASIA	Nigrospora osmanthi	Nigrospora osmanthi Mei Wang & L.Cai
3347264030		Orthosiphon stamineus	Lamiaceae	MY	Malaysia	ASIA	Nigrospora osmanthi	Nigrospora osmanthi Mei Wang & L.Cai
4099156396	isolated	host: Zea mays	Poaceae	US	United States	NORTH_AMERICA	Nigrospora oryzae	Nigrospora oryzae (Berk. & Broome) Petch
4099156395	stem	host: Oryza sativa	Poaceae	TH	Thailand	ASIA	Nigrospora oryzae	Nigrospora oryzae (Berk. & Broome) Petch
3347259649		Acacia mangium	Fabaceae	MY	Malaysia	ASIA	Nigrospora oryzae	Nigrospora oryzae (Berk. & Broome) Petch
3347234846		Orthosiphon stamineus	Lamiaceae	MY	Malaysia	ASIA	Nigrospora osmanthi	Nigrospora osmanthi Mei Wang & L.Cai
3346995035		watermelon (Citrullus lanatus)	Cucurbitaceae	MY	Malaysia	ASIA	Nigrospora oryzae	Nigrospora oryzae (Berk. & Broome) Petch
4868690180		host':'Gossypium'	Malvaceae	MZ	Mozambique	AFRICA	Nigrospora oryzae	Nigrospora oryzae (Berk. & Broome) Petch
3761385507	Australasia		-	NC	New Caledonia	OCEANIA	Nigrospora zimmermanii	Nigrospora zimmermanii Crous
4099156389		host: Zea mays	Poaceae	US	United States	NORTH_AMERICA		Nigrospora Zimm.
4099156368	stalks	host: Zea mays	Poaceae	US	United States	NORTH_AMERICA	Nigrospora oryzae	Nigrospora oryzae (Berk. & Broome) Petch
4099153382	isolated	host: Zea mays	Poaceae	US	United States	NORTH_AMERICA	Nigrospora oryzae	Nigrospora oryzae (Berk. & Broome) Petch
4099153381	creeping	host: Selaginella sp.	Selaginellaceae	BR	Brazil	SOUTH_AMERICA	Nigrospora oryzae	Nigrospora oryzae (Berk. & Broome) Petch
4099153380	Seedlings	host: NULL	other plant	US	United States	NORTH_AMERICA	Nigrospora oryzae	Nigrospora oryzae (Berk. & Broome) Petch
4869133874		host':'Arachis hypogaea'	Fabaceae	NG	Nigeria	AFRICA	Nigrospora oryzae	Nigrospora oryzae (Berk. & Broome) Petch
4869119629		host':'Saccharum officinarum'	Poaceae	NG	Nigeria	AFRICA	Nigrospora oryzae	Nigrospora oryzae (Berk. & Broome) Petch
4869079903		host':'Colocasia esculenta'	Araceae	NG	Nigeria	AFRICA	Nigrospora sacchari	Nigrospora sacchari (Speg.) E.W.Mason
4099153376		host: Zea mays	Poaceae	US	United States	NORTH_AMERICA		Nigrospora Zimm.
4869079450		host':'Triticum'	Poaceae	NG	Nigeria	AFRICA	Nigrospora oryzae	Nigrospora oryzae (Berk. & Broome) Petch
4099153355	stalks old	host: Zea mays	Poaceae	US	United States	NORTH_AMERICA	Nigrospora oryzae	Nigrospora oryzae (Berk. & Broome) Petch
4869079447		host':'Triticum'	Poaceae	NG	Nigeria	AFRICA	Nigrospora oryzae	Nigrospora oryzae (Berk. & Broome) Petch
4869057479		host':'Gossypium'	Malvaceae	NG	Nigeria	AFRICA	Nigrospora oryzae	Nigrospora oryzae (Berk. & Broome) Petch
4869052516		host':'Triticum'	Poaceae	NG	Nigeria	AFRICA	Nigrospora oryzae	Nigrospora oryzae (Berk. & Broome) Petch
4869052515		host':'Triticum'	Poaceae	NG	Nigeria	AFRICA	Nigrospora oryzae	Nigrospora oryzae (Berk. & Broome) Petch
4099152389		host: Phyllostachys bambusoides	Poaceae	US	United States	NORTH_AMERICA	Nigrospora oryzae	Nigrospora oryzae (Berk. & Broome) Petch
4869046718		Cola nitida	Malvaceae	NG	Nigeria	AFRICA	Nigrospora oryzae	Nigrospora oryzae (Berk. & Broome) Petch
4099152363	stalks old	host: Zea mays	Poaceae	US	United States	NORTH_AMERICA	Nigrospora oryzae	Nigrospora oryzae (Berk. & Broome) Petch
4099138283		host: Zea mays	Poaceae	US	United States	NORTH_AMERICA	Nigrospora oryzae	Nigrospora oryzae (Berk. & Broome) Petch
4869032292		host':'Oryza sativa'	Poaceae	NG	Nigeria	AFRICA	Nigrospora sacchari	Nigrospora sacchari (Speg.) E.W.Mason
4868992548		host':'Oryza sativa'	Poaceae	NG	Nigeria	AFRICA	Nigrospora oryzae	Nigrospora oryzae (Berk. & Broome) Petch
4868985108		host':'Oryza sativa'	Poaceae	NG	Nigeria	AFRICA	Nigrospora oryzae	Nigrospora oryzae (Berk. & Broome) Petch
4099134273		host: Zea mays	Poaceae	BR	Brazil	SOUTH_AMERICA	Nigrospora oryzae	Nigrospora oryzae (Berk. & Broome) Petch
4099134272		host: Panicum hemitomon	Poaceae	US	United States	NORTH_AMERICA	Nigrospora oryzae	Nigrospora oryzae (Berk. & Broome) Petch
4868893380		host':'Triticum'	Poaceae	NG	Nigeria	AFRICA	Nigrospora oryzae	Nigrospora oryzae (Berk. & Broome) Petch
4099134270		host: Substrate Undetermined	-	US	United States	NORTH_AMERICA	Nigrospora oryzae	Nigrospora oryzae (Berk. & Broome) Petch
4099133970		host: Zea mays	Poaceae	US	United States	NORTH_AMERICA	Nigrospora oryzae	Nigrospora oryzae (Berk. & Broome) Petch
4099132270	Towel, linen and cotton mix	host: NULL	-	US	United States	NORTH_AMERICA	Nigrospora oryzae	Nigrospora oryzae (Berk. & Broome) Petch
4868893378		host':'Triticum'	Poaceae	NG	Nigeria	AFRICA	Nigrospora oryzae	Nigrospora oryzae (Berk. & Broome) Petch
4099132268		host: Substrate Undetermined	-	US	United States	NORTH_AMERICA	Nigrospora oryzae	Nigrospora oryzae (Berk. & Broome) Petch
4099117723	leaf, 1	host: Leersia virginica	Poaceae	US	United States	NORTH_AMERICA	Nigrospora oryzae	Nigrospora oryzae (Berk. & Broome) Petch
4099117719	leaves, incubated	host: Chasmanthium latifolium	Poaceae	US	United States	NORTH_AMERICA	Nigrospora oryzae	Nigrospora oryzae (Berk. & Broome) Petch
4099117708		host: Leersia virginica	Poaceae	US	United States	NORTH_AMERICA	Nigrospora oryzae	Nigrospora oryzae (Berk. & Broome) Petch
4868881685		host':'Triticum'	Poaceae	NG	Nigeria	AFRICA	Nigrospora oryzae	Nigrospora oryzae (Berk. & Broome) Petch
4868873432		host':'Gossypium'	Malvaceae	NG	Nigeria	AFRICA	Nigrospora oryzae	Nigrospora oryzae (Berk. & Broome) Petch
4024745245	Isolated from brown discoloration of wood of dead tree | Prunus serotina		Rosaceae	CA	Canada	NORTH_AMERICA	Nigrospora oryzae	Nigrospora oryzae (Berk. & Broome) Petch
4868824204		host':'Oryza'	Poaceae	NG	Nigeria	AFRICA	Nigrospora oryzae	Nigrospora oryzae (Berk. & Broome) Petch
4008213764		Bougainvillea spectabilis	Nyctaginaceae	CN	China	ASIA	Nigrospora lacticolonia	Nigrospora lacticolonia Mei Wang & L.Cai
4008211061		Banksia serrata	Proteaceae	AU	Australia	OCEANIA	Nigrospora oryzae	Nigrospora oryzae (Berk. & Broome) Petch
4008211042		Banksia serrata	Proteaceae	AU	Australia	OCEANIA	Nigrospora oryzae	Nigrospora oryzae (Berk. & Broome) Petch
4008206790		Bougainvillea spectabilis	Nyctaginaceae	CN	China	ASIA	Nigrospora lacticolonia	Nigrospora lacticolonia Mei Wang & L.Cai
3985163876		Oryza sativa	Poaceae	IN	India	ASIA	Nigrospora oryzae	Nigrospora oryzae (Berk. & Broome) Petch
3985157872		Oryza sativa	Poaceae	IN	India	ASIA	Nigrospora oryzae	Nigrospora oryzae (Berk. & Broome) Petch
3968759541		Viscum album subsp. austriacum	Santalaceae	PL	Poland	EUROPE	Nigrospora gorlenkoana	Nigrospora gorlenkoana Novobr.
3968758695		Viscum album subsp. austriacum	Santalaceae	PL	Poland	EUROPE	Nigrospora musae	Nigrospora musae McLennan & Hoëtte
3968755530		Pyrus sp.	Rosaceae	CN	China	ASIA	Nigrospora chinensis	Nigrospora chinensis Mei Wang & L.Cai
3968754460		Zinnia elegans	Asteraceae	CN	China	ASIA	Nigrospora oryzae	Nigrospora oryzae (Berk. & Broome) Petch
3968754130		Zinnia elegans Jacq	Asteraceae	CN	China	ASIA	Nigrospora musae	Nigrospora musae McLennan & Hoëtte
3968754013		Chilli Pepper	Solanaceae	ZA	South Africa	AFRICA	Nigrospora osmanthi	Nigrospora osmanthi Mei Wang & L.Cai
3968753533		Pyrus sp.	Rosaceae	CN	China	ASIA	Nigrospora oryzae	Nigrospora oryzae (Berk. & Broome) Petch
3968749558		Zinnia elegans	Asteraceae	CN	China	ASIA	Nigrospora oryzae	Nigrospora oryzae (Berk. & Broome) Petch
3968749457		Nephelium lappaceum	Sapindaceae	PH	Philippines	ASIA	Nigrospora lacticolonia	Nigrospora lacticolonia Mei Wang & L.Cai
3968748732		Rosa roxburghii	Rosaceae	CN	China	ASIA	Nigrospora oryzae	Nigrospora oryzae (Berk. & Broome) Petch
3968747715		Rosa roxburghii	Rosaceae	CN	China	ASIA	Nigrospora macarangae	Nigrospora macarangae Tennakoon, C.H.Kuo & K.D.Hyde
3968746636		Rosa roxburghii	Rosaceae	CN	China	ASIA	Nigrospora musae	Nigrospora musae McLennan & Hoëtte
3968744735		Rosa roxburghii	Rosaceae	CN	China	ASIA	Nigrospora oryzae	Nigrospora oryzae (Berk. & Broome) Petch
3968744096		grass species	other plant	IN	India	ASIA	Nigrospora oryzae	Nigrospora oryzae (Berk. & Broome) Petch
3968744095		grass species	other plant	IN	India	ASIA	Nigrospora oryzae	Nigrospora oryzae (Berk. & Broome) Petch
3968743130		grass species	other plant	IN	India	ASIA	Nigrospora oryzae	Nigrospora oryzae (Berk. & Broome) Petch
4868737884		host':'Glycine max'	Fabaceae	NG	Nigeria	AFRICA	Nigrospora oryzae	Nigrospora oryzae (Berk. & Broome) Petch
3968741785		Rosa roxburghii	Rosaceae	CN	China	ASIA	Nigrospora musae	Nigrospora musae McLennan & Hoëtte
4868731011		host':'Saccharum officinarum'	Poaceae	NG	Nigeria	AFRICA		Nigrospora Zimm.
3968739179		Sporobolus elongatus	Poaceae	AU	Australia	OCEANIA	Nigrospora oryzae	Nigrospora oryzae (Berk. & Broome) Petch
4868723033		host':'Nicotiana tabacum'	Solanaceae	NG	Nigeria	AFRICA	Nigrospora sacchari	Nigrospora sacchari (Speg.) E.W.Mason
4868718630		host':'Triticum'	Poaceae	NG	Nigeria	AFRICA	Nigrospora oryzae	Nigrospora oryzae (Berk. & Broome) Petch
3968736202		Sporobolus elongatus	Poaceae	AU	Australia	OCEANIA	Nigrospora oryzae	Nigrospora oryzae (Berk. & Broome) Petch
3968735914		Phyllostachys edulis	Poaceae	CN	China	ASIA	Nigrospora osmanthi	Nigrospora osmanthi Mei Wang & L.Cai
4868718629		host':'Triticum'	Poaceae	NG	Nigeria	AFRICA	Nigrospora oryzae	Nigrospora oryzae (Berk. & Broome) Petch
4868713200		host':'Triticum'	Poaceae	NG	Nigeria	AFRICA	Nigrospora oryzae	Nigrospora oryzae (Berk. & Broome) Petch
3968731681		Pelargonium zonale	Geraniaceae	US	United States	NORTH_AMERICA	Nigrospora oryzae	Nigrospora oryzae (Berk. & Broome) Petch
[truncated: 879 more rows]
